# Supplementary material for: Developmental epigenetic programming by Tet1/3 determines peripheral CD8 T cell fate
Source: EMBO Rep. 2025 Apr 2;26(10):2494–518. doi: 10.1038/s44319-025-00439-z (PMC12116802; doi:10.1038/s44319-025-00439-z)
Supplement: Supplementary file 2 — Dataset EV1 [file 44319_2025_439_MOESM2_ESM.xlsx]

## Sheet: Sheet1
Dataset EV1 : Differentially accessible ATAC-Seq peaks between naïve and activated WT T cells and between activated WT and activated Tet1/3 cDKO T cells
Chr	Start	End	annotation	distanceToTSS	SYMBOL	GENENAME	Mean Conc (ActWT vs NaiveWT)	ActWT Conc (ActWT vs NaiveWT)	NaiveWT Conc (ActWT vs NaiveWT)	log2(ActWT/NaiveWT)	FDR (ActWT vs NaiveWT)	Mean Conc (ActCre vs ActWT)	ActWT Conc (ActCre vs ActWT)	NaiveWT Conc (ActCre vs ActWT)	log2(ActCre/ActWT)	FDR (ActCre vs ActWT)
GL456216.1	25729	26229	Intron (ENSMUST00000077235/ENSMUSG00000063897, intron 1 of 6)	9848	Dhrsx	dehydrogenase/reductase (SDR family) X chromosome	6.39333	0.667542	7.37963	-5.8155	6.71511e-14	0	0	0.431048	-0.050251	1
10	41880686	41881186	Intron (ENSMUST00000099931/ENSMUSG00000038332, intron 1 of 9)	-6253	Sesn1	sestrin 1	8.41232	3.679	9.38494	-5.60441	2.72841e-65	3.34331	3.23678	3.44251	-0.0753952	1
4	130658055	130658555	Distal Intergenic	-4766	Pum1	pumilio RNA-binding family member 1	7.42963	2.59318	8.40416	-5.57017	4.50526e-34	2.81624	3.16424	2.35668	0.276219	1
15	6610701	6611201	Intron (ENSMUST00000090461/ENSMUSG00000022148, intron 1 of 17)	-3819	Gm2245	predicted gene 2245	7.36633	2.57293	8.34008	-5.50776	3.93854e-33	2.6	2.82277	2.33643	0.151628	1
17	7906331	7906831	Intron (ENSMUST00000160177/ENSMUSG00000090069, intron 1 of 2)	-19169	Tagap	T cell activation Rho GTPase activating protein	7.34117	2.61315	8.31369	-5.47675	1.4937e-32	2.83711	3.18562	2.37665	0.265905	1
1	180916381	180916881	Distal Intergenic	10466	Pycr2	pyrroline-5-carboxylate reductase family, member 2	8.81449	4.2759	9.78311	-5.43663	2.9192e-88	3.67591	3.18883	4.0394	-0.375108	1
7	125507238	125507738	Distal Intergenic	-15642	Nsmce1	NSE1 homolog, SMC5-SMC6 complex component	7.80979	3.20336	8.77987	-5.39847	3.03607e-45	3.12096	3.26017	2.96686	0.112045	1
5	64496838	64497338	Distal Intergenic	19803	C030018K13Rik	RIKEN cDNA C030018K13 gene	9.42336	4.99294	10.3895	-5.34464	1.25341e-131	5.10462	5.38489	4.75644	0.439688	0.235409
4	11609929	11610429	Promoter (<=1kb)	554	Rad54b	RAD54 homolog B (S. cerevisiae)	7.80264	3.30255	8.7704	-5.31573	2.73317e-46	3.40954	3.68676	3.06606	0.273801	1
17	84954769	84955269	Promoter (1-2kb)	-1472	Ppm1b	protein phosphatase 1B, magnesium dependent, beta isoform	7.16307	2.59318	8.13237	-5.30041	2.47297e-30	2.34392	2.33105	2.35668	0.00318655	1
8	83611945	83612445	3' UTR	3392	Dnajb1	DnaJ heat shock protein family (Hsp40) member B1	8.96796	4.60569	9.93245	-5.26834	9.1424e-97	4.33787	4.30584	4.3692	-0.0393994	0.934972
14	57611018	57611518	Intron (ENSMUST00000174545/ENSMUSG00000021952, intron 9 of 22)	37139	Xpo4	exportin 4	7.27575	2.82643	8.24234	-5.20449	2.68012e-33	3.31054	3.7889	2.58994	0.512465	1
17	83799580	83800080	3' UTR	4158	Mta3	metastasis associated 3	8.30658	3.99864	9.2697	-5.18002	6.14219e-66	3.618	3.45784	3.76215	-0.146478	1
12	52035038	52035538	Distal Intergenic	-6975	Gpr33	G protein-coupled receptor 33	6.6541	2.17951	7.62128	-5.16348	4.34626e-22	2.38515	2.72309	1.94302	0.208267	1
5	64498360	64498860	Distal Intergenic	21325	C030018K13Rik	RIKEN cDNA C030018K13 gene	9.12582	4.88956	10.087	-5.144	9.42525e-115	4.42858	4.16261	4.65307	-0.277375	0.501922
8	85623182	85623682	Distal Intergenic	17720	NA	NA	8.85524	4.61461	9.81656	-5.12583	3.62667e-93	4.10048	3.75637	4.37811	-0.318876	0.455168
2	11205672	11206172	Intron (ENSMUST00000028118/ENSMUSG00000026778, intron 1 of 17)	-12360	NA	NA	8.0316	3.78482	8.99309	-5.10226	3.13084e-55	3.44243	3.32814	3.54833	-0.104558	1
7	114284463	114284963	Distal Intergenic	-8345	Psma1	proteasome subunit alpha 1	7.66187	3.41256	8.62344	-5.09575	1.09106e-43	3.28939	3.39445	3.17607	0.0847397	1
1	58454254	58454754	Promoter (<=1kb)	850	Nif3l1	Ngg1 interacting factor 3-like 1 (S. pombe)	7.57562	3.30869	8.53766	-5.08327	1.48534e-41	3.43337	3.72198	3.07219	0.293655	1
6	31184496	31184996	Intron (ENSMUST00000187876/ENSMUSG00000044471, intron 1 of 3)	-17980	Lncpint	long non-protein coding RNA, Trp53 induced transcript	8.35037	4.15588	9.31042	-5.08144	2.64367e-66	3.77566	3.616	3.91939	-0.12347	1
2	84498876	84499376	Downstream (1-2kb)	7497	Gm13710	predicted gene 13710	8.33637	4.14906	9.29622	-5.07023	3.55648e-67	3.49868	2.91601	3.91256	-0.411252	1
15	97400806	97401306	Distal Intergenic	39589	Pced1b	PC-esterase domain containing 1B	6.20361	1.72373	7.17091	-5.0393	6.42888e-17	2.25708	2.75637	1.48723	0.328842	1
11	75961820	75962320	Distal Intergenic	-23391	Rph3al	rabphilin 3A-like (without C2 domains)	8.87557	4.74784	9.8337	-5.02567	2.27669e-98	4.76045	4.97281	4.51135	0.28687	0.464524
1	128602300	128602800	Distal Intergenic	-10007	Cxcr4	chemokine (C-X-C motif) receptor 4	9.10999	5.00243	10.0675	-5.02253	8.22967e-114	4.46572	4.08615	4.76594	-0.249119	0.572032
8	72324058	72324558	Distal Intergenic	5025	Klf2	Kruppel-like factor 2 (lung)	8.19583	4.04932	9.15451	-5.01738	5.69793e-62	4.19635	4.49904	3.81283	0.389711	0.349421
9	44017794	44018294	Intron (ENSMUST00000215913/ENSMUSG00000111229, intron 1 of 2)	-19201	NA	NA	7.09295	2.86857	8.05383	-5.01339	1.65653e-30	3.47305	4.00085	2.63208	0.594728	1
10	80610083	80610583	Promoter (<=1kb)	823	Mir6912	microRNA 6912	8.47382	4.34971	9.43184	-5.01062	1.33382e-75	3.90039	3.65065	4.11321	-0.239461	1
3	131171257	131171757	Intron (ENSMUST00000029611/ENSMUSG00000027985, intron 3 of 11)	34472	NA	NA	8.60691	4.44242	9.56611	-4.9826	2.12341e-38	3.66481	2.7889	4.20592	-0.652083	1
3	131167719	131168219	Intron (ENSMUST00000029611/ENSMUSG00000027985, intron 3 of 11)	30934	NA	NA	8.48604	4.40112	9.44289	-4.97861	1.23407e-72	3.83033	3.39445	4.16463	-0.385586	1
14	69780252	69780752	Promoter (2-3kb)	2783	Tnfrsf10b	tumor necrosis factor receptor superfamily, member 10b	8.06119	3.96178	9.01848	-4.97301	6.57547e-57	3.59835	3.45917	3.72528	-0.109346	1
7	31086303	31086803	Distal Intergenic	-9599	Fxyd3	FXYD domain-containing ion transport regulator 3	7.61019	3.47713	8.56848	-4.9699	5.41417e-42	3.13798	3.02747	3.24063	-0.0920828	1
3	58551967	58552467	Intron (ENSMUST00000029387/ENSMUSG00000027810, intron 10 of 13)	7734	Eif2a	eukaryotic translation initiation factor 2A	7.65609	3.53893	8.61392	-4.95717	8.7647e-45	3.10761	2.8823	3.30244	-0.170724	1
10	5197293	5197793	Promoter (2-3kb)	-2586	Syne1	spectrin repeat containing, nuclear envelope 1	7.94046	3.82215	8.89831	-4.95374	1.96112e-51	3.40015	3.18723	3.58565	-0.171348	1
2	68959527	68960027	Promoter (<=1kb)	0	Cers6	ceramide synthase 6	8.22329	4.13876	9.18014	-4.95247	1.71317e-61	3.77384	3.63284	3.90227	-0.131568	1
10	42877068	42877568	Intron (ENSMUST00000063063/ENSMUSG00000044770, intron 1 of 8)	-9324	NA	NA	7.76127	3.66472	8.71848	-4.9406	8.0793e-48	3.27805	3.1104	3.42822	-0.131965	1
2	170050622	170051122	Intron (ENSMUST00000123300/ENSMUSG00000047907, intron 1 of 1)	80098	Zfp217	zinc finger protein 217	8.97528	4.94809	9.93035	-4.931	5.50514e-99	4.50836	4.27172	4.71159	-0.258012	0.529314
10	42226145	42226645	Intron (ENSMUST00000105502/ENSMUSG00000048756, intron 2 of 3)	31721	Foxo3	forkhead box O3	7.08036	2.96178	8.03822	-4.90737	5.25074e-31	2.95952	3.16098	2.72528	0.151877	1
5	122163196	122163696	Promoter (1-2kb)	-1901	NA	NA	8.29293	4.26962	9.24787	-4.90108	6.47284e-67	4.0793	4.12405	4.03313	0.0543297	0.911495
18	20958305	20958805	Promoter (2-3kb)	-2667	Rnf125	ring finger protein 125	8.5696	4.55345	9.52431	-4.89526	9.31072e-79	4.07738	3.78995	4.31695	-0.259343	0.550063
11	51633275	51633775	Promoter (1-2kb)	1872	Rmnd5b	required for meiotic nuclear division 5 homolog B	7.43854	3.37796	8.39465	-4.87236	1.80022e-39	3.22677	3.30731	3.14147	0.0737657	1
16	84982538	84983038	Intron (ENSMUST00000227723/ENSMUSG00000022892, intron 13 of 17)	-4555	App	amyloid beta (A4) precursor protein	6.94718	2.83496	7.90485	-4.87155	8.87203e-29	2.89306	3.13757	2.59846	0.198756	1
5	64485766	64486266	Distal Intergenic	8731	C030018K13Rik	RIKEN cDNA C030018K13 gene	7.89209	3.89569	8.84617	-4.85245	3.27091e-52	3.50443	3.33105	3.6592	-0.123405	1
14	48271036	48271536	Intron (ENSMUST00000227362/ENSMUSG00000021846, intron 4 of 5)	43835	NA	NA	7.48852	3.46619	8.44343	-4.85194	8.08756e-41	3.21981	3.20985	3.2297	-0.0220205	1
2	112506795	112507295	Intron (ENSMUST00000003705/ENSMUSG00000003604, intron 1 of 5)	5926	Gm22676	predicted gene, 22676	7.72909	3.71451	8.68375	-4.85025	2.8714e-47	3.53913	3.59776	3.47802	0.0662614	1
6	142954860	142955360	Intron (ENSMUST00000032421/ENSMUSG00000030283, intron 1 of 4)	8781	St8sia1	ST8 alpha-N-acetyl-neuraminide alpha-2,8-sialyltransferase 1	8.39223	4.42558	9.34534	-4.84799	6.11272e-70	4.03752	3.86815	4.18908	-0.169225	0.705988
14	121421448	121421948	Distal Intergenic	33814	NA	NA	6.58791	2.47167	7.54571	-4.8348	7.37923e-23	2.77217	3.16261	2.23518	0.317875	1
3	101066098	101066598	Intron (ENSMUST00000102694/ENSMUSG00000027864, intron 4 of 8)	6851	Ptgfrn	prostaglandin F2 receptor negative regulator	8.89117	4.97262	9.84266	-4.8215	4.31696e-99	4.75015	4.76403	4.73613	0.0211605	0.962916
2	43727656	43728156	Distal Intergenic	-20668	Arhgap15	Rho GTPase activating protein 15	9.08756	5.19148	10.0383	-4.80829	2.31272e-107	4.76171	4.53846	4.95499	-0.255527	0.521372
18	75322108	75322608	Distal Intergenic	-24779	2010010A06Rik	RIKEN cDNA 2010010A06 gene	9.55545	5.6797	10.5055	-4.7962	1.42657e-151	5.3349	5.21781	5.4432	-0.148434	0.68653
11	100845855	100846355	Intron (ENSMUST00000004143/ENSMUSG00000020919, intron 1 of 18)	4183	Stat5b	signal transducer and activator of transcription 5B	8.90941	5.01673	9.86	-4.7923	1.08043e-101	4.54827	4.27172	4.78023	-0.305541	0.449322
16	5445708	5446208	Intron (ENSMUST00000229837/ENSMUSG00000116029, intron 1 of 2)	-121551	NA	NA	8.25853	4.35268	9.20958	-4.78573	8.57824e-66	4.14505	4.17336	4.11618	0.0177949	0.971544
5	115150904	115151404	Promoter (<=1kb)	0	Mlec	malectin	7.27361	3.29639	8.22706	-4.77687	6.11615e-36	3.12497	3.18723	3.0599	0.0494767	1
13	117217572	117218072	Promoter (2-3kb)	-2200	Emb	embigin	8.50135	4.44521	9.45733	-4.77243	1.92892e-22	4.22836	4.24775	4.20871	0.0222592	0.964493
6	136413873	136414373	Promoter (1-2kb)	1191	E330021D16Rik	RIKEN cDNA E330021D16 gene	7.03316	3.04932	7.98683	-4.77022	9.20425e-31	2.55212	2.23368	2.81283	-0.183207	1
11	3329067	3329567	Promoter (<=1kb)	-834	Pik3ip1	phosphoinositide-3-kinase interacting protein 1	7.89786	4.00243	8.84855	-4.76001	1.28794e-53	3.81005	3.85284	3.76594	0.0458883	1
14	21034346	21034846	3' UTR	12343	Vcl	vinculin	7.01849	3.02717	7.9724	-4.75815	1.6442e-30	2.48034	2.08443	2.79067	-0.202636	1
1	88550596	88551096	Promoter (<=1kb)	-421	Gm19589	predicted gene, 19589	6.83471	2.82643	7.78918	-4.75546	4.55014e-27	2.88959	3.13757	2.58994	0.19914	1
11	104661052	104661552	Intron (ENSMUST00000021028/ENSMUSG00000020689, intron 12 of 14)	19103	NA	NA	8.84841	4.99103	9.79777	-4.7534	6.86368e-97	4.82871	4.89925	4.75454	0.0910664	0.829191
11	88145151	88145651	Intron (ENSMUST00000018522/ENSMUSG00000018378, intron 1 of 10)	-16610	2210416O15Rik	RIKEN cDNA 2210416O15 gene	8.91014	5.0686	9.85892	-4.74504	1.98678e-103	4.79019	4.74703	4.8321	-0.0501507	0.910096
11	119075738	119076238	Downstream (1-2kb)	9983	Cbx4	chromobox 4	8.7141	4.8698	9.66298	-4.74265	1.24789e-88	4.61957	4.60571	4.63331	-0.0090949	0.984675
8	81694856	81695356	Intron (ENSMUST00000172167/ENSMUSG00000037940, intron 2 of 4)	-19844	Inpp4b	inositol polyphosphate-4-phosphatase, type II	7.00296	3.04198	7.95588	-4.74096	2.22231e-30	2.95169	3.08443	2.80548	0.105624	1
14	79593953	79594453	Intron (ENSMUST00000054908/ENSMUSG00000022024, intron 2 of 12)	6144	Sugt1	SGT1, suppressor of G2 allele of SKP1 (S. cerevisiae)	7.92465	4.03829	8.87503	-4.73973	9.82552e-54	3.57564	3.30731	3.80179	-0.217133	1
11	46404925	46405425	Promoter (<=1kb)	195	Fam71b	family with sequence similarity 71, member B	9.00984	5.18149	9.95814	-4.73371	3.76688e-110	4.84142	4.72983	4.94499	-0.134358	0.742349
10	117216078	117216578	Promoter (<=1kb)	780	Yeats4	YEATS domain containing 4	7.15767	3.22946	8.10949	-4.73137	1.78696e-33	3.03854	3.08271	2.99297	0.024042	1
11	86822510	86823010	Distal Intergenic	-14764	Dhx40	DEAH (Asp-Glu-Ala-His) box polypeptide 40	8.28224	4.02497	9.24402	-4.72913	1.17019e-12	3.79671	3.80489	3.78847	0.0124387	1
19	11480793	11481293	3' UTR	3242	NA	NA	7.5545	3.679	8.5045	-4.72548	7.00232e-43	3.42971	3.4168	3.44251	-0.00595842	1
5	124954836	124955336	Distal Intergenic	-47885	Rflna	refilin A	8.96052	5.1422	9.90846	-4.72462	9.60387e-104	5.01856	5.12321	4.90571	0.134589	0.734653
12	3548501	3549001	Distal Intergenic	-23380	Dtnb	dystrobrevin, beta	9.16341	5.34822	10.1112	-4.7234	4.88472e-116	4.67436	4.04369	5.11172	-0.695652	0.0767672
8	72351542	72352042	Intron (ENSMUST00000163643/ENSMUSG00000006276, intron 22 of 23)	22272	Eps15l1	epidermal growth factor receptor pathway substrate 15-like 1	8.9205	5.0372	9.87077	-4.71421	2.92433e-39	4.77032	4.73928	4.8007	-0.023958	0.959275
11	68435591	68436091	Intron (ENSMUST00000021283/ENSMUSG00000020901, intron 1 of 18)	3431	Pik3r5	phosphoinositide-3-kinase regulatory subunit 5	7.64605	3.78922	8.59539	-4.70697	6.81074e-46	3.38152	3.18723	3.55272	-0.154238	1
10	96589723	96590223	Intron (ENSMUST00000219313/ENSMUSG00000112354, intron 1 of 2)	5508	NA	NA	7.64475	3.78482	8.5942	-4.70566	9.99025e-46	3.55322	3.55809	3.54833	0.00683069	1
4	86721798	86722298	Distal Intergenic	-26257	Dennd4c	DENN/MADD domain containing 4C	8.92051	5.11867	9.86784	-4.70459	1.93866e-98	5.0798	5.25359	4.88217	0.239457	0.523863
12	113446042	113446542	Promoter (1-2kb)	1687	Ighd3-2	immunoglobulin heavy diversity 3-2	8.23999	4.4284	9.18768	-4.69406	9.32112e-67	3.90211	3.53909	4.1919	-0.326946	1
16	57423012	57423512	Intron (ENSMUST00000159816/ENSMUSG00000043336, intron 1 of 4)	69735	Filip1l	filamin A interacting protein 1-like	9.2869	5.50515	10.2335	-4.68724	3.33592e-130	5.09899	4.90668	5.26865	-0.235244	0.531602
14	16173214	16173714	Promoter (1-2kb)	1817	Gm8517	ribosomal protein L4 pseudogene	8.79971	5.0186	9.74626	-4.67923	1.32075e-96	5.15336	5.44836	4.78211	0.473137	0.196628
16	78595760	78596260	Distal Intergenic	-19052	D16Ertd472e	DNA segment, Chr 16, ERATO Doi 472, expressed	7.11091	3.24874	8.06044	-4.67735	3.79673e-32	3.22866	3.4168	3.01225	0.166035	1
1	135807563	135808063	Promoter (2-3kb)	2506	Tnni1	troponin I, skeletal, slow 1	9.22266	5.46069	10.1685	-4.67229	2.06742e-124	5.07767	4.91456	5.2242	-0.191806	0.615119
10	24640441	24640941	3' UTR	33317	Enpp1	ectonucleotide pyrophosphatase/phosphodiesterase 1	8.55963	4.7936	9.50561	-4.66284	2.97058e-78	4.01531	3.13757	4.5571	-0.739212	1
10	118632175	118632675	Distal Intergenic	-75650	Ifngas1	Ifng antisense RNA 1	5.18022	0.667542	6.14827	-4.65712	4.20114e-09	1.31117	1.85385	0.431048	0.183801	1
3	84046180	84046680	Distal Intergenic	-6005	Tmem131l	transmembrane 131 like	8.23058	4.46069	9.17671	-4.64894	5.01343e-67	4.15641	4.08529	4.2242	-0.0584476	0.904282
9	41080857	41081357	Promoter (1-2kb)	-1351	Ubash3b	ubiquitin associated and SH3 domain containing, B	9.34825	5.61388	10.293	-4.64738	1.92755e-137	5.09961	4.75529	5.37738	-0.429975	0.245589
9	110890985	110891485	Promoter (2-3kb)	2990	Als2cl	ALS2 C-terminal like	8.78834	5.04013	9.73363	-4.64084	3.70336e-92	4.52811	4.18723	4.80364	-0.373188	0.354569
15	80892297	80892797	Intron (ENSMUST00000067689/ENSMUSG00000047888, intron 13 of 24)	3147	Tnrc6b	trinucleotide repeat containing 6b	7.82874	4.05298	8.77509	-4.63787	5.70948e-51	3.79372	3.77059	3.81649	-0.0345415	1
10	75536078	75536578	3' UTR	17316	Lrrc75b	leucine rich repeat containing 75B	9.00299	5.27276	9.94759	-4.63784	4.32479e-107	4.79705	4.51012	5.03627	-0.310008	0.434238
13	24921254	24921754	Intron (ENSMUST00000037615/ENSMUSG00000035936, intron 4 of 9)	15634	4932702P03Rik	RIKEN cDNA 4932702P03 gene	8.38211	4.63916	9.3272	-4.63271	9.1019e-72	4.14753	3.83738	4.40267	-0.298557	0.482636
11	46421010	46421510	Distal Intergenic	-15415	Med7	mediator complex subunit 7	9.23325	5.51314	10.1774	-4.63087	4.85591e-128	4.90591	4.40567	5.27664	-0.600532	0.115707
GL456216.1	30560	31060	Exon (ENSMUST00000077235/ENSMUSG00000063897, exon 2 of 7)	14679	Dhrsx	dehydrogenase/reductase (SDR family) X chromosome	6.12306	2.09683	7.0781	-4.63032	5.24672e-17	1.58077	1.23368	1.86034	-0.108748	1
15	82187015	82187515	Promoter (1-2kb)	1499	NA	NA	8.84539	5.12041	9.78978	-4.62849	5.12126e-98	4.70371	4.49775	4.88392	-0.245317	0.548369
3	144559329	144559829	Intron (ENSMUST00000043325/ENSMUSG00000040151, intron 1 of 6)	10052	Hs2st1	heparan sulfate 2-O-sulfotransferase 1	7.62463	3.8392	8.57134	-4.62845	8.64276e-45	3.663	3.72088	3.60271	0.0504009	1
10	119005472	119005972	Distal Intergenic	15698	NA	NA	7.988	4.22946	8.9337	-4.62761	4.96675e-57	4.11361	4.22494	3.99297	0.133587	0.769788
6	30227188	30227688	Intron (ENSMUST00000102993/ENSMUSG00000039159, intron 5 of 6)	16115	Ube2h	ubiquitin-conjugating enzyme E2H	8.09603	4.34971	9.04125	-4.61986	2.54823e-61	4.29616	4.45851	4.11321	0.196027	0.647826
3	100562417	100562917	3' UTR	24610	NA	NA	8.83987	5.12737	9.78376	-4.61892	6.66066e-94	4.39485	3.63284	4.89088	-0.756146	0.0630489
8	114869168	114869668	Intron (ENSMUST00000004756/ENSMUSG00000004637, intron 8 of 8)	157001	Wwox	WW domain-containing oxidoreductase	6.59844	2.72373	7.54841	-4.61604	8.62434e-24	2.55181	2.61362	2.48723	0.0331512	1
10	99116778	99117278	Intron (ENSMUST00000020113/ENSMUSG00000019952, intron 2 of 11)	8619	Galnt4	polypeptide N-acetylgalactosaminyltransferase 4	7.84572	4.08404	8.79154	-4.61441	1.75002e-52	3.99938	4.13674	3.84755	0.151677	1
1	128667097	128667597	Distal Intergenic	-74804	Cxcr4	chemokine (C-X-C motif) receptor 4	7.55561	3.78482	8.50178	-4.61416	9.81455e-44	3.19313	2.72088	3.54833	-0.338132	1
10	19321664	19322164	Intron (ENSMUST00000213234/ENSMUSG00000110917, intron 4 of 4)	30675	NA	NA	8.95932	5.24809	9.90317	-4.61362	5.68994e-103	5.15356	5.28281	5.01159	0.169926	0.654688
9	7780173	7780673	Intron (ENSMUST00000052865/ENSMUSG00000050912, intron 2 of 4)	-3717	Mir5618	microRNA 5618	8.15746	4.42275	9.10223	-4.6091	5.9285e-64	3.9938	3.77166	4.18626	-0.220944	1
5	122397918	122398418	Promoter (1-2kb)	1051	Arpc3	actin related protein 2/3 complex, subunit 3	6.79117	2.95397	7.73979	-4.60905	1.40354e-26	3.22296	3.59655	2.71747	0.366887	1
18	84911618	84912118	Distal Intergenic	-22664	Fbxo15	F-box protein 15	6.95975	3.14564	7.90754	-4.60225	4.53894e-29	2.81911	2.72309	2.90914	-0.0499565	1
15	78515759	78516259	Distal Intergenic	13333	C1qtnf6	C1q and tumor necrosis factor related protein 6	8.36799	4.65753	9.31181	-4.59097	4.13484e-73	4.08097	3.6352	4.42103	-0.376745	0.377976
4	155050036	155050536	Intron (ENSMUST00000186598/ENSMUSG00000029055, intron 1 of 6)	4216	Plch2	phospholipase C, eta 2	9.2085	5.52714	10.1511	-4.58679	1.89273e-123	5.12101	4.92875	5.29065	-0.242377	0.514677
16	94239503	94240003	Intron (ENSMUST00000228910/ENSMUSG00000040820, intron 1 of 6)	3344	NA	NA	7.15902	3.38959	8.10512	-4.58265	4.17513e-34	3.27881	3.39445	3.15309	0.0941531	1
15	100752938	100753438	Distal Intergenic	-8309	Slc4a8	solute carrier family 4 (anion exchanger), member 8	7.46869	3.71913	8.41404	-4.58214	3.29134e-41	3.03246	2.37456	3.48263	-0.404143	1
10	61233144	61233644	Intron (ENSMUST00000092486/ENSMUSG00000059901, intron 4 of 21)	39598	Adamts14	a disintegrin-like and metallopeptidase (reprolysin type) with thrombospondin type 1 motif, 14	9.34933	5.67852	10.2916	-4.58172	6.71831e-132	5.38106	5.3174	5.44202	-0.0860981	0.82151
19	32277816	32278316	Promoter (<=1kb)	-852	Sgms1	sphingomyelin synthase 1	6.45839	2.61315	7.4073	-4.58109	9.66709e-22	2.43981	2.50033	2.37665	0.0441038	1
3	35722717	35723217	Distal Intergenic	-12156	Gm25696	predicted gene, 25696	5.74791	1.72373	6.70288	-4.57956	8.32065e-14	1.84773	2.13591	1.48723	0.133929	1
9	58112248	58112748	Promoter (1-2kb)	1612	Ccdc33	coiled-coil domain containing 33	8.90639	5.22785	9.84892	-4.5795	2.29996e-99	4.83908	4.66882	4.99135	-0.201827	0.610404
1	180338356	180338856	Exon (ENSMUST00000195043/ENSMUSG00000038855, exon 1 of 1)	4490	Itpkb	inositol 1,4,5-trisphosphate 3-kinase B	8.09388	4.38669	9.03756	-4.57634	3.48855e-59	4.00225	3.83738	4.1502	-0.156252	1
7	28799935	28800435	Promoter (2-3kb)	2037	Rinl	Ras and Rab interactor-like	8.83829	5.16028	9.78081	-4.57589	1.20801e-96	4.7101	4.45917	4.92379	-0.274013	0.492402
10	42848744	42849244	Distal Intergenic	-11126	Scml4	Scm polycomb group protein like 4	8.67138	4.98912	9.61406	-4.56998	2.74562e-87	4.57036	4.36168	4.75263	-0.243177	0.554035
2	112504176	112504676	Intron (ENSMUST00000003705/ENSMUSG00000003604, intron 1 of 5)	3307	Gm22676	predicted gene, 22676	6.65451	2.84344	7.60218	-4.56949	8.84872e-25	2.49543	2.37456	2.60694	-0.0612894	1
2	166469141	166469641	Distal Intergenic	21690	NA	NA	7.9753	4.27276	8.9188	-4.56834	2.96667e-54	4.0127	3.98874	4.03627	-0.00837706	1
19	32182036	32182536	Intron (ENSMUST00000099514/ENSMUSG00000040451, intron 5 of 9)	13892	Sgms1	sphingomyelin synthase 1	6.6555	2.83496	7.60352	-4.56781	1.76835e-24	2.87802	3.11209	2.59846	0.188637	1
3	131126299	131126799	Intron (ENSMUST00000029611/ENSMUSG00000027985, intron 3 of 11)	-9986	NA	NA	7.80832	4.11238	8.75155	-4.56758	3.37801e-50	3.41169	2.72309	3.87589	-0.45801	1
1	60758161	60758661	Intron (ENSMUST00000132833/ENSMUSG00000026012, intron 3 of 3)	11759	Cd28	CD28 antigen	9.14148	5.48472	10.0831	-4.5659	1.053e-112	5.20906	5.16881	5.24823	-0.0422447	0.919886
9	110887376	110887876	Promoter (<=1kb)	-119	Als2cl	ALS2 C-terminal like	6.55156	2.73288	7.49951	-4.56571	3.6839e-23	2.73706	2.94327	2.49639	0.146497	1
8	86699411	86699911	Intron (ENSMUST00000034141/ENSMUSG00000047866, intron 11 of 14)	-28068	Gm22305	predicted gene, 22305	7.39599	3.65993	8.34081	-4.5643	2.10277e-39	3.44074	3.45784	3.42343	0.00981674	1
9	32570588	32571088	Distal Intergenic	-27727	Fli1	Friend leukemia integration 1	7.27648	3.54414	8.22116	-4.56331	2.16497e-36	3.66952	3.95859	3.30765	0.314338	1
11	52240803	52241303	Intron (ENSMUST00000147684/ENSMUSG00000036309, intron 3 of 5)	3939	Skp1	S-phase kinase-associated protein 1	7.21004	3.43848	8.15623	-4.56252	8.57023e-34	3.32525	3.43882	3.20199	0.102654	1
9	48450040	48450540	Promoter (<=1kb)	0	NA	NA	7.61169	3.90382	8.5554	-4.56102	7.67628e-45	3.47872	3.26169	3.66733	-0.154517	1
9	75404221	75404721	Intron (ENSMUST00000168937/ENSMUSG00000042688, intron 1 of 5)	4638	Mapk6	mitogen-activated protein kinase 6	6.19084	2.30255	7.14129	-4.5587	2.15374e-18	2.59014	2.97374	2.06606	0.285133	1
1	138247987	138248487	Distal Intergenic	-13155	NA	NA	7.26684	3.52845	8.21175	-4.55686	1.91083e-36	3.26387	3.23523	3.29196	-0.0303504	1
15	96497759	96498259	Promoter (<=1kb)	0	NA	NA	8.33594	4.66233	9.27827	-4.55611	2.71541e-71	4.21625	3.97095	4.42583	-0.259872	0.548723
5	149080451	149080951	Intron (ENSMUST00000202133/ENSMUSG00000066551, intron 2 of 5)	-26938	Hmgb1	high mobility group box 1	8.61152	4.95788	9.55303	-4.55439	1.34477e-83	4.52884	4.30658	4.72138	-0.236179	0.569796
17	31824761	31825261	Distal Intergenic	26314	Sik1	salt inducible kinase 1	8.24324	4.56631	9.18571	-4.55439	2.29982e-65	4.04382	3.68676	4.32981	-0.343551	0.41757
11	75934101	75934601	Intron (ENSMUST00000121287/ENSMUSG00000020847, intron 1 of 8)	3096	Rph3al	rabphilin 3A-like (without C2 domains)	6.63819	2.83496	7.58556	-4.55383	1.40676e-24	3.02359	3.35154	2.59846	0.286837	1
GL456216.1	33983	34483	Exon (ENSMUST00000077235/ENSMUSG00000063897, exon 5 of 7)	16495	LOC115489313	uncharacterized LOC115489313	6.42227	2.59318	7.3706	-4.54685	2.38687e-21	2.38706	2.4168	2.35668	0.0181719	1
10	78594510	78595010	Promoter (2-3kb)	-2546	Syde1	synapse defective 1, Rho GTPase, homolog 1 (C. elegans)	8.49159	4.84976	9.43261	-4.5384	2.00799e-78	4.72547	4.82958	4.61327	0.138139	0.744217
7	24413618	24414118	Promoter (<=1kb)	-615	Smg9	smg-9 homolog, nonsense mediated mRNA decay factor (C. elegans)	9.42398	5.8073	10.3639	-4.53515	6.13772e-137	5.27682	4.90717	5.57081	-0.448951	0.223988
8	125667196	125667696	Promoter (2-3kb)	-2122	Map10	microtubule-associated protein 10	8.63529	4.90989	9.5797	-4.53489	3.9168e-32	4.49637	4.29456	4.67339	-0.215669	0.61104
12	100501158	100501658	Intron (ENSMUST00000062957/ENSMUSG00000033530, intron 1 of 19)	-5752	Ttc7b	tetratricopeptide repeat domain 7B	8.69825	5.0686	9.63876	-4.52375	4.79244e-90	4.64824	4.43747	4.8321	-0.241578	0.548966
6	136415348	136415848	Promoter (<=1kb)	0	E330021D16Rik	RIKEN cDNA E330021D16 gene	7.23304	3.54414	8.17599	-4.51817	1.61651e-35	3.13776	2.94517	3.30765	-0.125526	1
10	61231644	61232144	Intron (ENSMUST00000092486/ENSMUSG00000059901, intron 4 of 21)	41098	Adamts14	a disintegrin-like and metallopeptidase (reprolysin type) with thrombospondin type 1 motif, 14	7.7572	4.10535	8.69864	-4.51562	7.85411e-49	3.87609	3.88329	3.86885	0.00552914	1
5	149017088	149018045	Promoter (1-2kb)	-1275	NA	NA	8.06775	4.42558	9.00878	-4.51518	1.20688e-60	4.04472	3.88428	4.18908	-0.151864	0.737443
10	40386042	40386542	Intron (ENSMUST00000216736/ENSMUSG00000038481, intron 1 of 11)	-35939	NA	NA	8.54643	4.92313	9.48668	-4.51482	8.53301e-81	4.44251	4.1485	4.68663	-0.324565	0.42946
1	62876758	62877258	Distal Intergenic	-44388	NA	NA	7.83777	4.18816	8.77911	-4.5142	2.09664e-52	4.06099	4.16261	3.95166	0.118292	0.797852
4	33077687	33078187	Promoter (<=1kb)	-609	Gabrr2	gamma-aminobutyric acid (GABA) C receptor, subunit rho 2	8.75814	5.15077	9.69771	-4.51077	1.01096e-89	4.60553	4.21222	4.91427	-0.418144	0.300109
1	182358092	182358592	Distal Intergenic	-16463	Fbxo28	F-box protein 28	8.50677	4.87723	9.44728	-4.50499	5.97036e-79	4.56664	4.48852	4.64074	-0.0952565	0.83107
15	53328001	53328501	Intron (ENSMUST00000077273/ENSMUSG00000061731, intron 1 of 10)	17158	Ext1	exostosin glycosyltransferase 1	7.55417	3.89976	8.49571	-4.504	6.80559e-44	3.79359	3.91311	3.66327	0.112663	1
5	64518977	64519477	Distal Intergenic	-38706	NA	NA	7.65323	4.00243	8.59463	-4.50377	4.72478e-46	3.60191	3.4168	3.76594	-0.15755	1
5	134272621	134273121	Promoter (<=1kb)	0	Gtf2i	general transcription factor II I	8.05559	4.42558	8.99612	-4.50022	8.09262e-59	3.71427	3.00177	4.18908	-0.583091	1
17	29435440	29435940	Promoter (<=1kb)	578	Gm36199	predicted gene, 36199	6.77535	3.04932	7.71978	-4.50005	2.23589e-26	3.13275	3.39445	2.81283	0.223975	1
17	47484357	47484857	Intron (ENSMUST00000233174/ENSMUSG00000023980, intron 7 of 7)	17415	Taf8	TATA-box binding protein associated factor 8	8.44921	4.85396	9.38825	-4.49143	1.2077e-74	4.36432	4.05711	4.61747	-0.31197	0.455592
9	63089077	63089577	Distal Intergenic	-6104	NA	NA	8.71229	5.12041	9.65119	-4.49043	3.08297e-91	4.87176	4.85951	4.88392	-0.0250517	0.956636
9	96393753	96394253	Distal Intergenic	-29311	Atp1b3	ATPase, Na+/K+ transporting, beta 3 polypeptide	8.41578	4.81227	9.35518	-4.48886	1.60863e-74	4.56696	4.55809	4.57577	-0.00754688	0.987866
17	36273759	36274259	Promoter (1-2kb)	-1512	Trim39	tripartite motif-containing 39	6.25318	2.49338	7.19892	-4.48516	3.81191e-19	2.12309	1.9756	2.25689	-0.0491404	1
10	19582140	19582640	Distal Intergenic	-9309	Ifngr1	interferon gamma receptor 1	8.63711	5.04749	9.57591	-4.4834	1.68435e-86	4.71228	4.60631	4.811	-0.106888	0.805032
1	36960488	36960988	Promoter (2-3kb)	-2061	NA	NA	8.54179	4.95397	9.48051	-4.48253	2.28259e-80	4.36526	3.89828	4.71747	-0.488883	0.233909
10	128504606	128505106	Distal Intergenic	-5921	Myl6b	myosin, light polypeptide 6B	8.53846	4.94415	9.47747	-4.4819	3.61267e-81	4.7272	4.74649	4.70765	0.017347	0.969776
17	31077506	31078006	Intron (ENSMUST00000236391/ENSMUSG00000024030, intron 2 of 5)	17902	NA	NA	9.65059	6.08709	10.5882	-4.48068	1.26662e-156	5.56877	5.2182	5.8506	-0.461446	0.181699
X	57189283	57189783	Distal Intergenic	-10860	Gm14718	predicted gene 14718	7.66779	4.06027	8.60737	-4.46873	2.68804e-46	3.51074	3.1104	3.82378	-0.315666	1
7	73597187	73597687	Distal Intergenic	-11261	NA	NA	7.9515	4.34971	8.89083	-4.46835	8.61361e-56	3.81507	3.43882	4.11321	-0.319079	1
1	185352067	185352567	Exon (ENSMUST00000027916/ENSMUSG00000026617, exon 7 of 9)	10298	NA	NA	7.18203	3.5337	8.12332	-4.46823	8.34668e-35	3.53479	3.73873	3.29721	0.204882	1
10	122651895	122652395	Distal Intergenic	3556	Mir6412	microRNA 6412	8.64179	5.01187	9.58231	-4.46487	5.41856e-38	4.57927	4.35225	4.77537	-0.231451	0.580293
14	66234346	66234846	Intron (ENSMUST00000022622/ENSMUSG00000059456, intron 1 of 30)	-20794	Ptk2b	PTK2 protein tyrosine kinase 2 beta	9.12921	5.57652	10.0664	-4.46428	2.04052e-113	5.14899	4.92875	5.34002	-0.269052	0.476623
9	115482798	115483298	Distal Intergenic	-44217	Gm5921	ribosomal protein S2 pseudogene	8.05432	4.45793	8.99342	-4.46242	3.36565e-58	3.92756	3.55809	4.22144	-0.34334	1
15	8569659	8570159	Distal Intergenic	-40068	NA	NA	8.12078	4.53632	9.05936	-4.46142	7.43086e-62	4.17087	4.02925	4.29983	-0.147852	0.74161
17	32201028	32201528	Promoter (<=1kb)	-20	Brd4	bromodomain containing 4	7.60921	3.99103	8.54924	-4.46132	2.30662e-45	3.98704	4.18723	3.75454	0.227239	1
11	100847561	100848487	Promoter (2-3kb)	2051	Stat5b	signal transducer and activator of transcription 5B	8.33451	4.77024	9.27221	-4.45829	7.59242e-70	4.49662	4.45851	4.53375	-0.0371624	0.938615
17	29438291	29438791	Promoter (<=1kb)	-843	NA	NA	6.96929	3.32088	7.91059	-4.45787	2.56258e-30	2.7727	2.37456	3.08439	-0.225226	1
15	80538659	80539159	Intron (ENSMUST00000096347/ENSMUSG00000050439, intron 1 of 5)	21311	Enthd1	ENTH domain containing 1	9.56065	5.95788	10.5	-4.45711	4.6018e-47	5.65519	5.58582	5.72138	-0.0944506	0.80046
6	99409575	99410075	Intron (ENSMUST00000113322/ENSMUSG00000030067, intron 1 of 18)	-21076	NA	NA	7.29263	3.66472	8.23307	-4.45563	4.60147e-37	3.32462	3.213	3.42822	-0.0774756	1
10	122604889	122605389	Distal Intergenic	-34998	A130077B15Rik	RIKEN cDNA A130077B15 gene	7.65376	4.03829	8.59368	-4.45533	1.04253e-44	3.68451	3.55685	3.80179	-0.126835	1
19	32276769	32277269	Promoter (<=1kb)	0	Sgms1	sphingomyelin synthase 1	7.4582	3.84344	8.39808	-4.45531	6.1105e-41	3.3577	3.05623	3.60694	-0.241565	1
11	34683238	34683738	Intron (ENSMUST00000093193/ENSMUSG00000020143, intron 22 of 51)	4741	Dock2	dedicator of cyto-kinesis 2	7.10373	3.25511	8.05277	-4.45529	3.57284e-14	3.13182	3.23678	3.01861	0.0903007	1
9	44582346	44582846	Promoter (2-3kb)	2719	NA	NA	7.93524	4.34374	8.87412	-4.45425	4.72532e-56	3.98565	3.85284	4.10725	-0.129766	1
11	62524202	62524702	Promoter (1-2kb)	1461	NA	NA	7.93884	4.36156	8.8771	-4.45332	2.07421e-55	4.33004	4.50948	4.12506	0.222105	0.603215
1	171789302	171789802	Intron (ENSMUST00000015460/ENSMUSG00000015316, intron 4 of 6)	22147	Slamf1	signaling lymphocytic activation molecule family member 1	8.08004	4.49766	9.01853	-4.45328	1.6866e-59	4.03073	3.75637	4.26116	-0.251469	0.562041
8	83742227	83742727	Promoter (<=1kb)	-901	Adgre5	adhesion G protein-coupled receptor E5	9.42465	5.88998	10.361	-4.45038	1.76724e-136	5.37737	5.0356	5.65349	-0.44343	0.225177
9	42488015	42488515	Intron (ENSMUST00000141275/ENSMUSG00000087456, intron 3 of 4)	12441	NA	NA	8.32105	4.74784	9.25913	-4.44791	1.353e-68	4.43879	4.36239	4.51135	-0.0872936	0.846674
8	114803102	114803602	Intron (ENSMUST00000004756/ENSMUSG00000004637, intron 8 of 8)	90935	Wwox	WW domain-containing oxidoreductase	8.82383	5.2759	9.7608	-4.44781	9.22015e-92	4.73191	4.34061	5.0394	-0.43802	0.267112
6	99395629	99396129	Intron (ENSMUST00000113322/ENSMUSG00000030067, intron 1 of 18)	-7130	NA	NA	7.22631	3.61315	8.16613	-4.44752	1.2219e-35	3.47022	3.55809	3.37665	0.0835539	1
11	5998497	5998997	Promoter (1-2kb)	1451	Camk2b	calcium/calmodulin-dependent protein kinase II, beta	7.09703	3.46619	8.03759	-4.44749	4.20906e-33	3.02607	2.7889	3.2297	-0.161682	1
8	34166702	34167202	Promoter (<=1kb)	0	Mir6395	microRNA 6395	7.39413	3.78041	8.33397	-4.44743	6.09042e-40	3.64461	3.73873	3.54392	0.0938887	1
GL456216.1	33322	33822	Intron (ENSMUST00000077235/ENSMUSG00000063897, intron 4 of 6)	17156	LOC115489313	uncharacterized LOC115489313	5.79405	1.96954	6.74221	-4.4464	2.592e-14	2.28732	2.68676	1.73305	0.251389	1
1	180723675	180724175	Promoter (1-2kb)	-1868	Acbd3	acyl-Coenzyme A binding domain containing 3	7.19839	3.41256	8.14511	-4.44339	4.77308e-16	3.50566	3.77379	3.17607	0.264579	1
14	73391422	73391922	Distal Intergenic	-6133	Itm2b	integral membrane protein 2B	6.71801	3.05663	7.65984	-4.44075	1.03414e-25	2.47757	2.02747	2.82014	-0.234339	1
1	85720483	85720983	Intron (ENSMUST00000159320/ENSMUSG00000052760, intron 4 of 5)	15571	A630001G21Rik	RIKEN cDNA A630001G21 gene	8.74885	5.20403	9.68568	-4.44002	1.01406e-93	4.9449	4.92191	4.96754	-0.0233128	0.958075
16	55947242	55947742	Distal Intergenic	-6531	Gm8900	ribosomal protein L11 pseudogene	6.62762	2.96178	7.56963	-4.43944	2.073e-24	2.5211	2.28318	2.72528	-0.130052	1
14	66188932	66189432	Intron (ENSMUST00000022622/ENSMUSG00000059456, intron 4 of 30)	-18650	Ptk2b	PTK2 protein tyrosine kinase 2 beta	8.16445	4.6007	9.10212	-4.4388	1.88675e-62	4.11148	3.80489	4.3642	-0.302458	0.476494
5	64684140	64684640	Distal Intergenic	13881	NA	NA	8.68895	5.14906	9.62556	-4.43846	1.65207e-85	4.71662	4.48982	4.91256	-0.240403	0.554372
1	105980764	105981264	Intron (ENSMUST00000185535/ENSMUSG00000099843, intron 2 of 2)	8988	Gm7160	predicted gene 7160	8.8693	5.31874	9.80638	-4.43824	2.49797e-94	4.86357	4.60571	5.08225	-0.296732	0.445522
18	82513079	82513579	3' UTR	10442	Rpl21-ps8	ribosomal protein L21, pseudogene 8	8.23308	4.51634	9.17715	-4.43608	6.78897e-20	4.10164	3.89828	4.27984	-0.198489	0.656529
15	79209023	79209523	Promoter (<=1kb)	0	Gm10863	predicted gene 10863	8.19303	4.63916	9.13026	-4.43556	3.97024e-64	4.15379	3.85284	4.40267	-0.29491	0.487601
4	135904692	135905192	Intron (ENSMUST00000097843/ENSMUSG00000062585, intron 1 of 1)	-6626	Cnr2	cannabinoid receptor 2 (macrophage)	8.36325	4.81443	9.30025	-4.43407	1.17248e-72	4.52429	4.46858	4.57793	-0.0629008	0.88996
6	65998259	65998759	Promoter (2-3kb)	2622	NA	NA	7.01688	3.39537	7.95704	-4.43337	2.17252e-31	3.01441	2.85385	3.15887	-0.101596	1
14	57908368	57908868	Distal Intergenic	11064	Micu2	mitochondrial calcium uptake 2	7.80267	4.23913	8.74033	-4.43292	7.19732e-51	3.96663	3.9297	4.00264	-0.0267249	1
5	118047044	118047544	Intron (ENSMUST00000031304/ENSMUSG00000029359, intron 2 of 7)	5727	Tesc	tescalcin	8.30675	4.76356	9.24351	-4.43156	9.95663e-70	4.27639	3.97281	4.52706	-0.30992	0.460021
1	191425837	191426337	Distal Intergenic	18171	Gm2272	poly(A) binding protein, nuclear 1 pseudogene	8.09713	4.54674	9.03421	-4.43099	1.71378e-58	4.1949	4.06953	4.31025	-0.133863	0.770071
8	125725336	125725836	Distal Intergenic	-4127	Ntpcr	nucleoside-triphosphatase, cancer-related	7.2675	3.67426	8.20646	-4.42902	1.04102e-36	3.68688	3.89925	3.43776	0.22459	1
2	30245806	30246306	Intron (ENSMUST00000113654/ENSMUSG00000007476, intron 1 of 2)	5239	NA	NA	7.71539	4.13876	8.65363	-4.42851	1.77828e-47	3.53081	3.02925	3.90227	-0.404695	1
8	72162789	72163289	Promoter (1-2kb)	1430	Rab8a	RAB8A, member RAS oncogene family	8.21475	4.6695	9.15159	-4.428	4.82192e-66	4.32646	4.21143	4.433	-0.12497	0.779674
19	36242317	36242817	Intron (ENSMUST00000237468/ENSMUSG00000117990, intron 1 of 2)	-8910	NA	NA	8.51193	4.97262	9.44851	-4.42697	4.90257e-79	4.40996	3.98782	4.73613	-0.438446	0.282234
1	43403320	43403820	Distal Intergenic	-5764	NA	NA	7.425	3.8307	8.364	-4.4251	1.07507e-40	3.4673	3.32814	3.59421	-0.127172	1
15	79896286	79896786	Promoter (<=1kb)	-962	Apobec3	apolipoprotein B mRNA editing enzyme, catalytic polypeptide 3	6.69545	3.04932	7.63665	-4.42217	9.20298e-26	2.61027	2.37456	2.81283	-0.128542	1
10	96602236	96602736	Distal Intergenic	-6505	NA	NA	7.66681	4.09118	8.605	-4.42192	1.97004e-45	4.0164	4.1618	3.85469	0.158658	1
5	64024337	64024837	Distal Intergenic	-20141	5830416I19Rik	RIKEN cDNA 5830416I19 gene	8.55135	5.00921	9.48806	-4.42147	1.19015e-81	4.5343	4.24852	4.77272	-0.305248	0.454415
2	180276720	180277220	Downstream (<1kb)	-3224	Cables2	CDK5 and Abl enzyme substrate 2	9.44934	5.90179	10.3863	-4.42139	2.60073e-60	5.46136	5.22377	5.6653	-0.307462	0.383329
2	11118593	11119093	Distal Intergenic	-18331	NA	NA	8.50637	4.97648	9.44253	-4.42117	1.15187e-79	4.51961	4.25941	4.73998	-0.289704	0.478288
8	124509100	124509600	Distal Intergenic	-11167	Cog2	component of oligomeric golgi complex 2	8.14891	4.60818	9.08556	-4.41857	4.49176e-60	4.4053	4.43814	4.37169	0.0452236	0.924887
13	108298196	108298696	Distal Intergenic	12054	NA	NA	7.19802	3.60818	8.13683	-4.41761	5.97663e-35	3.25861	3.13591	3.37169	-0.0993564	1
8	83628254	83628754	Distal Intergenic	19701	Dnajb1	DnaJ heat shock protein family (Hsp40) member B1	8.25851	4.72373	9.19489	-4.41396	2.01702e-68	4.26482	4.00177	4.48723	-0.269369	0.522179
11	117909199	117909699	Distal Intergenic	-12206	NA	NA	7.41636	3.83496	8.35481	-4.41295	7.32738e-40	3.74844	3.88428	3.59846	0.143804	1
10	96649470	96649970	Distal Intergenic	31916	Btg1	BTG anti-proliferation factor 1	6.59618	2.94612	7.53754	-4.4117	3.19684e-24	2.58922	2.45784	2.70962	-0.0820227	1
9	116160828	116161328	Intron (ENSMUST00000061101/ENSMUSG00000032440, intron 1 of 7)	13937	Tgfbr2	transforming growth factor, beta receptor II	8.84533	5.33987	9.78037	-4.40934	1.25362e-95	4.91029	4.68733	5.10337	-0.247349	0.531817
17	52448587	52449087	Distal Intergenic	12678	NA	NA	7.31221	3.74651	8.24997	-4.40891	1.5851e-36	3.61989	3.72198	3.51001	0.103378	1
11	62507689	62508189	Exon (ENSMUST00000014389/ENSMUSG00000014245, exon 4 of 7)	-14552	NA	NA	8.65579	5.14048	9.59128	-4.40694	1.49184e-85	4.96821	5.0297	4.90399	0.0810886	0.845081
6	87129855	87130355	Distal Intergenic	10497	NA	NA	6.04087	2.2902	6.98626	-4.40624	5.0818e-17	2.19903	2.33105	2.05371	0.0758711	1
11	118129076	118129576	Promoter (<=1kb)	0	Dnah17	dynein, axonemal, heavy chain 17	6.04218	2.3148	6.98666	-4.40573	4.59558e-17	2.18438	2.28318	2.0783	0.0524167	1
17	73905119	73905619	Intron (ENSMUST00000024866/ENSMUSG00000024066, intron 24 of 35)	-4712	Xdh	xanthine dehydrogenase	7.46046	3.90382	8.39782	-4.40508	2.63522e-41	3.82865	3.97374	3.66733	0.159803	1
5	92465921	92466421	Intron (ENSMUST00000031377/ENSMUSG00000029426, intron 2 of 11)	7364	Mir6415	microRNA 6415	7.73268	4.1948	8.66919	-4.40204	1.02682e-48	4.02957	4.09747	3.9583	0.0762039	0.873483
10	118057437	118057937	Distal Intergenic	52499	NA	NA	8.09148	4.56375	9.02754	-4.39919	1.45711e-61	4.22923	4.12405	4.32725	-0.104109	0.820816
3	131160209	131160709	Intron (ENSMUST00000029611/ENSMUSG00000027985, intron 3 of 11)	23424	NA	NA	8.43453	4.92712	9.36966	-4.39737	1.03729e-75	4.5649	4.42717	4.69063	-0.15158	0.722379
GL456216.1	32017	32517	Intron (ENSMUST00000077235/ENSMUSG00000063897, intron 4 of 6)	16136	Dhrsx	dehydrogenase/reductase (SDR family) X chromosome	5.73726	1.93823	6.68448	-4.39542	4.53528e-14	2.18033	2.53909	1.70173	0.212434	1
17	50631032	50631532	Intron (ENSMUST00000043938/ENSMUSG00000038910, intron 3 of 5)	24038	Plcl2	phospholipase C-like 2	6.77061	3.15928	7.71035	-4.39536	4.066e-25	2.79365	2.65182	2.92279	-0.0817337	1
5	147421239	147421739	Promoter (2-3kb)	2638	D5Ertd605e	DNA segment, Chr 5, ERATO Doi 605, expressed	6.38897	2.74198	7.33021	-4.39453	4.24e-21	2.44151	2.37456	2.50548	-0.0288615	1
6	127471950	127472450	Promoter (<=1kb)	423	Parp11	poly (ADP-ribose) polymerase family, member 11	7.53931	3.97954	8.47681	-4.39111	2.36103e-43	3.46179	3.11209	3.74305	-0.256004	1
1	165848910	165849410	Promoter (<=1kb)	0	NA	NA	9.31191	5.8322	10.2458	-4.39027	1.72726e-129	5.40605	5.18763	5.59571	-0.268449	0.452644
3	115933480	115933980	3' UTR	-8502	NA	NA	8.84109	5.35119	9.77541	-4.38915	2.08593e-99	4.6627	4.00085	5.1147	-0.737198	0.0618443
5	64678649	64679149	Distal Intergenic	19372	NA	NA	7.90961	4.39248	8.84518	-4.38592	9.94914e-55	3.99109	3.80489	4.15599	-0.179561	1
7	72260914	72261414	Intron (ENSMUST00000079323/ENSMUSG00000032776, intron 1 of 22)	-31554	Mctp2	multiple C2 domains, transmembrane 2	8.34271	4.83708	9.27776	-4.38453	6.85038e-71	4.20323	3.65298	4.60059	-0.49461	0.237357
3	115682593	115683093	Distal Intergenic	31979	S1pr1	sphingosine-1-phosphate receptor 1	9.6142	6.14306	10.5476	-4.38435	6.03267e-156	5.88197	5.85694	5.90657	-0.0274302	0.940058
16	76323500	76324000	Promoter (<=1kb)	0	Nrip1	nuclear receptor interacting protein 1	8.0464	4.5337	8.98178	-4.38414	4.28778e-59	4.38011	4.45851	4.29721	0.0933344	0.836434
17	80441642	80442142	Intron (ENSMUST00000068714/ENSMUSG00000024241, intron 8 of 21)	37827	Sos1	SOS Ras/Rac guanine nucleotide exchange factor 1	8.44988	4.95983	9.38421	-4.38345	4.44055e-74	4.42317	4.04369	4.72333	-0.386394	0.349227
GL456216.1	31139	31639	Exon (ENSMUST00000077235/ENSMUSG00000063897, exon 4 of 7)	15258	Dhrsx	dehydrogenase/reductase (SDR family) X chromosome	6.26495	2.6032	7.2068	-4.38292	1.21295e-19	2.02606	1.57928	2.3667	-0.163742	1
5	64040598	64041098	Distal Intergenic	-3880	5830416I19Rik	RIKEN cDNA 5830416I19 gene	9.53671	6.05953	10.4704	-4.37756	1.1567e-142	5.74177	5.65565	5.82304	-0.113614	0.741751
13	112354909	112355409	Intron (ENSMUST00000168684/ENSMUSG00000049985, intron 7 of 7)	12436	NA	NA	7.16106	3.60818	8.09825	-4.37536	2.05072e-33	3.43677	3.49904	3.37169	0.0575959	1
11	88092710	88093210	Distal Intergenic	-4848	2210416O15Rik	RIKEN cDNA 2210416O15 gene	6.01079	2.30255	6.95452	-4.37407	8.83424e-17	2.68073	3.1104	2.06606	0.338105	1
4	108309509	108310009	Promoter (1-2kb)	1142	NA	NA	7.15178	3.5982	8.089	-4.37339	2.01949e-34	3.04999	2.65182	3.3617	-0.26198	1
1	128614750	128615250	Distal Intergenic	-22457	Cxcr4	chemokine (C-X-C motif) receptor 4	10.1147	6.65632	11.0475	-4.3709	3.28648e-223	6.28513	6.13654	6.41983	-0.20949	0.465736
9	94652000	94652500	Distal Intergenic	7981	Gm24178	predicted gene, 24178	4.63357	0.0825798	5.60247	-4.37017	1.38434e-06	1.48858	2.23678	0	0.317777	1
12	73679320	73679820	Intron (ENSMUST00000221153/ENSMUSG00000021108, intron 3 of 14)	30399	Prkch	protein kinase C, eta	7.93077	4.24874	8.87345	-4.37007	2.68851e-17	4.15407	4.28318	4.01225	0.143193	0.753963
6	142956663	142957163	Intron (ENSMUST00000032421/ENSMUSG00000030283, intron 1 of 4)	6978	St8sia1	ST8 alpha-N-acetyl-neuraminide alpha-2,8-sialyltransferase 1	7.99603	4.49228	8.93099	-4.36975	2.66261e-58	4.33267	4.40567	4.25578	0.0802735	0.861381
7	73523097	73523597	Intron (ENSMUST00000169922/ENSMUSG00000078671, intron 2 of 38)	5128	NA	NA	7.26789	3.72831	8.20448	-4.36945	1.58817e-36	3.35913	3.213	3.49182	-0.104613	1
14	121994254	121994754	3' UTR	-29059	Gpr183	G protein-coupled receptor 183	7.02469	3.47167	7.96188	-4.36889	2.0872e-31	3.32957	3.41817	3.23518	0.0891062	1
14	79295536	79296036	Intron (ENSMUST00000022595/ENSMUSG00000022018, intron 2 of 4)	5609	Rgcc	regulator of cell cycle	7.96179	4.45793	8.89676	-4.36648	1.58137e-55	4.15374	4.08271	4.22144	-0.087292	0.853456
2	173049425	173049925	Distal Intergenic	-14845	NA	NA	7.2593	3.70524	8.19654	-4.36577	1.75445e-36	3.51411	3.55809	3.46875	0.0383632	1
GL456233.1	163901	164401	Intron (ENSMUST00000115964/ENSMUSG00000079834, intron 1 of 7)	4254	Tmlhe	trimethyllysine hydroxylase, epsilon	8.35524	4.88014	9.28887	-4.36423	2.84626e-69	4.47464	4.28318	4.64364	-0.203976	0.630662
7	80917996	80918496	Promoter (1-2kb)	-1666	Sec11a	SEC11 homolog A, signal peptidase complex subunit	7.51277	3.99103	8.44856	-4.36188	3.97653e-43	3.97296	4.16261	3.75454	0.217099	1
2	32447033	32447533	Promoter (2-3kb)	-2924	Naif1	nuclear apoptosis inducing factor 1	6.24455	2.6032	7.18556	-4.36114	1.87184e-19	2.49673	2.616	2.3667	0.0824732	1
9	115471517	115472017	Distal Intergenic	-32936	Gm5921	ribosomal protein S2 pseudogene	7.88562	4.39248	8.82009	-4.36024	1.20441e-53	4.08792	4.01648	4.15599	-0.0614896	0.899073
6	125259892	125260392	Promoter (1-2kb)	-1715	LOC115486330	small nucleolar RNA SNORA70	8.3199	4.84132	9.25369	-4.35977	5.74748e-70	4.19919	3.63284	4.60483	-0.558819	0.17638
12	112854888	112855388	Intron (ENSMUST00000021729/ENSMUSG00000021298, intron 2 of 2)	5564	Gpr132	G protein-coupled receptor 132	10.2113	6.77035	11.1433	-4.35891	1.8069e-224	6.25544	5.91014	6.53385	-0.518656	0.0804162
7	28677045	28677545	Intron (ENSMUST00000208431/ENSMUSG00000108905, intron 1 of 1)	-15304	Fbxo27	F-box protein 27	7.41474	3.90382	8.35004	-4.35728	3.42414e-40	3.57573	3.47793	3.66733	-0.0923962	1
2	73462897	73463397	Intron (ENSMUST00000145170/ENSMUSG00000086069, intron 1 of 1)	3192	NA	NA	7.59909	4.08762	8.53441	-4.35607	2.66147e-45	3.6138	3.3296	3.85112	-0.23872	1
5	135024577	135025077	Promoter (1-2kb)	1017	Stx1a	syntaxin 1A (brain)	9.29103	5.84238	10.2234	-4.35585	1.09377e-130	5.51687	5.422	5.60588	-0.11963	0.739373
9	44579295	44579795	Promoter (<=1kb)	0	NA	NA	8.10884	4.61955	9.04313	-4.35394	3.2124e-62	4.32329	4.26093	4.38306	-0.05602	0.9068
3	127844989	127845489	Distal Intergenic	-7466	Ap1ar	adaptor-related protein complex 1 associated regulatory protein	7.68361	4.06753	8.62355	-4.35181	2.88549e-20	3.8574	3.88329	3.83103	0.0250575	1
13	55017936	55018436	Promoter (2-3kb)	2468	Hk3	hexokinase 3	8.22472	4.74558	9.15854	-4.35044	4.93978e-67	4.43794	4.3631	4.50909	-0.0768157	0.866525
14	69774779	69775279	Promoter (2-3kb)	-2190	Tnfrsf10b	tumor necrosis factor receptor superfamily, member 10b	10.0343	6.60257	10.9659	-4.34922	2.20153e-202	6.11099	5.80091	6.36608	-0.447081	0.146142
17	34896260	34896760	Promoter (<=1kb)	-703	C2	complement component 2 (within H-2S)	8.89493	5.44185	9.82751	-4.34668	1.16404e-96	4.89848	4.50819	5.20535	-0.475052	0.217417
2	166627464	166627964	Intron (ENSMUST00000036719/ENSMUSG00000039621, intron 5 of 39)	11004	Prex1	phosphatidylinositol-3,4,5-trisphosphate-dependent Rac exchange factor 1	7.62996	4.13532	8.5645	-4.34353	2.03827e-46	4.01673	4.12572	3.89882	0.127917	1
2	22796465	22796965	Intron (ENSMUST00000131195/ENSMUSG00000026786, intron 1 of 6)	22020	Apbb1ip	amyloid beta (A4) precursor protein-binding, family B, member 1 interacting protein	7.122	3.59318	8.05811	-4.34327	8.88222e-34	3.72342	4.01558	3.35668	0.322982	1
9	77671006	77671506	Distal Intergenic	34506	Klhl31	kelch-like 31	6.93057	3.37212	7.86801	-4.34195	6.33452e-29	2.98766	2.82277	3.13562	-0.0998076	1
1	180911931	180912431	Distal Intergenic	6016	Pycr2	pyrroline-5-carboxylate reductase family, member 2	9.16329	5.72487	10.0952	-4.3417	1.09762e-121	5.09066	4.53972	5.48838	-0.64384	0.0879911
4	155603724	155604224	Promoter (1-2kb)	1780	Slc35e2	solute carrier family 35, member E2	7.83114	4.3586	8.76465	-4.34027	1.36855e-51	3.79622	3.37456	4.12211	-0.351025	1
5	65113310	65113810	Intron (ENSMUST00000204097/ENSMUSG00000054920, intron 1 of 10)	5771	Klhl5	kelch-like 5	7.34861	3.84344	8.28364	-4.33697	3.09982e-37	3.554	3.49904	3.60694	-0.0478837	1
4	155209495	155209995	Intron (ENSMUST00000084103/ENSMUSG00000029050, intron 2 of 7)	12540	Ski	ski sarcoma viral oncogene homolog (avian)	8.40132	4.94809	9.33391	-4.33673	1.24053e-73	4.52293	4.30584	4.71159	-0.245812	0.550196
8	72360203	72360703	Intron (ENSMUST00000163643/ENSMUSG00000006276, intron 21 of 23)	13611	Eps15l1	epidermal growth factor receptor pathway substrate 15-like 1	9.0062	5.57652	9.93766	-4.33649	5.52172e-106	5.19945	5.04369	5.34002	-0.183173	0.632019
1	92468863	92469363	Promoter (1-2kb)	1499	Ndufa10	NADH:ubiquinone oxidoreductase subunit A10	8.03006	4.55603	8.96363	-4.33647	3.841e-59	4.43828	4.548	4.31954	0.125582	0.775027
15	81035153	81035653	Intron (ENSMUST00000134469/ENSMUSG00000042292, intron 4 of 14)	-3990	Gm25131	predicted gene, 25131	8.40078	4.95397	9.33306	-4.33564	2.87991e-74	4.29264	3.68789	4.71747	-0.573213	0.165178
5	64864596	64865096	Distal Intergenic	33873	NA	NA	8.5195	5.07401	9.45172	-4.33556	2.2645e-80	4.77659	4.71298	4.83752	-0.0713418	0.869438
15	85990990	85991490	Intron (ENSMUST00000016172/ENSMUSG00000016028, intron 1 of 34)	-12260	Celsr1	cadherin, EGF LAG seven-pass G-type receptor 1	8.54264	5.09651	9.47489	-4.33437	2.18548e-79	4.57684	4.22416	4.86002	-0.385791	0.336235
1	88638583	88639083	Distal Intergenic	-14002	NA	NA	7.70978	4.23592	8.64335	-4.33329	4.20936e-47	3.898	3.7889	3.99942	-0.0988498	1
1	134058854	134059354	Distal Intergenic	19766	Btg2	BTG anti-proliferation factor 2	8.23866	4.7782	9.17159	-4.33229	1.89196e-65	4.58306	4.62326	4.54171	0.0413736	0.929149
9	32740956	32741456	Intron (ENSMUST00000238819/ENSMUSG00000032035, intron 8 of 9)	-29785	NA	NA	9.37736	5.95397	10.3085	-4.33123	6.37558e-125	5.4814	5.19898	5.71747	-0.373273	0.290815
11	5150496	5150996	Promoter (<=1kb)	-212	Emid1	EMI domain containing 1	8.62664	5.18649	9.5586	-4.33029	3.05954e-83	4.91407	4.87723	4.95	-0.0286283	0.950088
11	120148357	120148857	Promoter (1-2kb)	-1705	NA	NA	5.97287	2.32694	6.91407	-4.32898	2.5083e-16	2.21576	2.33105	2.09045	0.0702012	1
16	23170825	23171325	Distal Intergenic	-3955	C730014E05Rik	RIKEN cDNA C730014E05 gene	7.77696	4.30562	8.71041	-4.32782	2.2787e-50	4.0011	3.9297	4.06913	-0.0641249	1
5	114194071	114194571	Intron (ENSMUST00000102582/ENSMUSG00000042010, intron 9 of 52)	-5208	Acacb	acetyl-Coenzyme A carboxylase beta	8.51532	5.07221	9.44743	-4.32768	2.70996e-75	4.60016	4.3185	4.83571	-0.301465	0.455126
15	9580817	9581317	Intron (ENSMUST00000160236/ENSMUSG00000072663, intron 34 of 34)	-50641	Il7r	interleukin 7 receptor	7.92626	4.47167	8.85892	-4.32766	5.49678e-55	4.35116	4.45851	4.23518	0.128245	0.773729
13	97498929	97499429	Distal Intergenic	-11775	NA	NA	7.34094	3.85606	8.27503	-4.32702	3.2929e-37	3.77432	3.91408	3.61957	0.144457	1
8	111563616	111564493	Promoter (1-2kb)	1776	Znrf1	zinc and ring finger 1	8.36594	4.92313	9.29803	-4.32655	9.08473e-73	4.51364	4.31703	4.68663	-0.22457	0.589191
13	58213674	58214174	Promoter (1-2kb)	1445	Ubqln1	ubiquilin 1	7.16223	3.6406	8.09801	-4.32448	2.73381e-34	3.12905	2.7889	3.40411	-0.234933	1
14	60117805	60118305	Intron (ENSMUST00000131670/ENSMUSG00000021983, intron 1 of 6)	-22758	NA	NA	8.48414	5.04382	9.4161	-4.32418	1.15415e-78	4.56923	4.28393	4.80732	-0.306571	0.447752
2	13759792	13760292	Intron (ENSMUST00000003509/ENSMUSG00000003418, intron 2 of 7)	33001	St8sia6	ST8 alpha-N-acetyl-neuraminide alpha-2,8-sialyltransferase 6	5.82618	2.15247	6.76852	-4.32342	5.95945e-15	2.33031	2.65182	1.91598	0.2045	1
12	85468618	85469118	Distal Intergenic	-4772	Fos	FBJ osteosarcoma oncogene	7.95386	4.49766	8.8866	-4.32169	2.3352e-55	4.39066	4.50948	4.26116	0.146885	0.736298
GL456216.1	40717	41217	Distal Intergenic	9761	LOC115489313	uncharacterized LOC115489313	6.30657	2.71451	7.24548	-4.31529	3.174e-20	2.56753	2.65182	2.47802	0.0576492	1
10	62503271	62503771	Intron (ENSMUST00000160987/ENSMUSG00000020077, intron 2 of 3)	3984	Srgn	serglycin	7.87933	4.43121	8.81168	-4.31319	5.7906e-52	3.97009	3.70392	4.19472	-0.255023	1
6	48697117	48697617	Distal Intergenic	8619	Gimap6	GTPase, IMAP family member 6	6.9036	3.40112	7.8385	-4.31312	3.19193e-29	3.11229	3.05798	3.16463	-0.0307461	1
14	69806671	69807171	Promoter (1-2kb)	-1035	Rhobtb2	Rho-related BTB domain containing 2	7.03334	3.52845	7.96835	-4.31242	1.25363e-31	3.07549	2.82071	3.29196	-0.183923	1
9	105134427	105134927	Promoter (2-3kb)	-2603	Nudt16	nudix (nucleoside diphosphate linked moiety X)-type motif 16	7.59874	4.1422	8.53149	-4.30925	1.75537e-45	4.09987	4.27097	3.90571	0.188342	0.670436
4	59257818	59258318	Promoter (1-2kb)	-1733	NA	NA	8.04087	4.61067	8.97235	-4.30749	5.23479e-58	4.25414	4.12321	4.37417	-0.136627	0.761503
8	94422225	94422725	Downstream (<1kb)	11441	NA	NA	7.93758	4.50302	8.86927	-4.30495	1.21358e-55	4.08104	3.86815	4.26653	-0.211036	0.629782
9	121646940	121647440	Intron (ENSMUST00000035115/ENSMUSG00000032528, intron 1 of 12)	3889	Vipr1	vasoactive intestinal peptide receptor 1	7.68249	4.23592	8.61476	-4.30471	2.45029e-46	3.96452	3.92875	3.99942	-0.036548	1
6	124742549	124743049	Promoter (1-2kb)	-1175	Grcc10	gene rich cluster, C10 gene	7.63561	4.18816	8.56792	-4.30243	2.91435e-46	3.48438	2.7889	3.95166	-0.519595	1
5	134482254	134482754	Promoter (2-3kb)	2692	NA	NA	7.14533	3.67426	8.07877	-4.30098	4.11957e-34	2.97302	2.28318	3.43776	-0.416001	1
15	82914334	82914834	Promoter (2-3kb)	-2200	Tcf20	transcription factor 20	7.40537	3.93426	8.33881	-4.29975	3.75504e-40	3.75178	3.80385	3.69777	0.0387609	1
4	127008323	127008823	Distal Intergenic	-12501	Sfpq	splicing factor proline/glutamine rich (polypyrimidine tract binding protein associated)	5.47095	1.70524	6.41692	-4.29815	4.91257e-12	2.78196	3.45784	1.46875	0.630049	1
12	77535057	77535557	Distal Intergenic	-8659	NA	NA	7.71155	4.26962	8.6436	-4.29783	2.04023e-48	4.05901	4.08443	4.03313	0.0324263	0.948416
8	123061600	123062100	Promoter (<=1kb)	-842	Spg7	SPG7, paraplegin matrix AAA peptidase subunit	7.50503	4.06391	8.43703	-4.29734	7.93931e-42	3.57149	3.26017	3.82741	-0.247391	1
8	34163295	34163795	Promoter (2-3kb)	2917	Mir6395	microRNA 6395	8.69205	5.28929	9.62218	-4.2939	7.84329e-90	5.02432	4.99527	5.05279	-0.0247107	0.955773
17	6687210	6687710	Promoter (1-2kb)	-1362	Sytl3	synaptotagmin-like 3	5.27282	1.44963	6.22094	-4.29328	1.23173e-10	1.01565	0.786783	1.21313	-0.055035	1
10	121473898	121474398	Promoter (1-2kb)	1949	Rassf3	Ras association (RalGDS/AF-6) domain family member 3	9.44754	6.06535	10.3766	-4.29222	2.92283e-139	5.31483	4.50883	5.82885	-0.982162	0.00588378
19	32258122	32258622	Intron (ENSMUST00000099514/ENSMUSG00000040451, intron 3 of 9)	-10113	Sgms1	sphingomyelin synthase 1	7.62538	4.1948	8.55688	-4.28895	2.20787e-45	3.87609	3.7889	3.9583	-0.0772705	1
5	107840514	107841014	Intron (ENSMUST00000112642/ENSMUSG00000011831, intron 2 of 17)	-3034	Evi5	ecotropic viral integration site 5	8.68748	5.28929	9.61738	-4.28767	2.50566e-87	5.02706	5.00085	5.05279	-0.0402503	0.926351
5	120662858	120663358	Exon (ENSMUST00000031606/ENSMUSG00000029602, exon 9 of 22)	9491	Rasal1	RAS protein activator like 1 (GAP1 like)	6.81007	3.32694	7.74407	-4.28539	4.63526e-27	3.17699	3.25864	3.09045	0.0583164	1
4	59327967	59328467	Intron (ENSMUST00000040166/ENSMUSG00000038578, intron 14 of 16)	4555	Susd1	sushi domain containing 1	6.72983	3.24234	7.66404	-4.28531	2.65795e-26	2.93089	2.85183	3.00585	-0.0587176	1
3	146004556	146005056	Intron (ENSMUST00000039517/ENSMUSG00000036863, intron 3 of 6)	10885	Syde2	synapse defective 1, Rho GTPase, homolog 2 (C. elegans)	6.79808	3.27775	7.73381	-4.28362	4.79937e-27	3.44267	3.75637	3.04125	0.302917	1
10	42869462	42869962	Intron (ENSMUST00000063063/ENSMUSG00000044770, intron 1 of 8)	3948	Scml4	Scm polycomb group protein like 4	7.69598	4.26962	8.62727	-4.28131	7.22446e-48	3.93082	3.82071	4.03313	-0.110101	1
13	97287056	97287556	Distal Intergenic	3873	NA	NA	7.6953	4.2759	8.62625	-4.28032	4.40856e-48	4.44641	4.76349	4.0394	0.435866	0.28309
17	84314295	84314795	Promoter (<=1kb)	-616	Thada	thyroid adenoma associated	6.94175	3.48257	7.87463	-4.27968	9.59803e-30	3.12908	3.00177	3.24607	-0.0876123	1
4	108455896	108456396	Distal Intergenic	-3030	Tut4	terminal uridylyl transferase 4	6.64234	3.14564	7.57698	-4.2769	6.67112e-25	3.0953	3.26017	2.90914	0.140242	1
3	131170087	131170587	Intron (ENSMUST00000029611/ENSMUSG00000027985, intron 3 of 11)	33302	NA	NA	8.44244	5.04932	9.3721	-4.27684	6.6085e-74	4.35119	3.66825	4.81283	-0.698476	0.0867255
10	81382131	81382631	Promoter (1-2kb)	-1797	Dohh	deoxyhypusine hydroxylase/monooxygenase	7.8376	4.42558	8.76819	-4.27324	4.24179e-52	4.00974	3.80489	4.18908	-0.199647	1
7	46389565	46390065	Distal Intergenic	-6432	Kcnc1	potassium voltage gated channel, Shaw-related subfamily, member 1	9.22145	5.843	10.1504	-4.27184	9.1106e-124	5.5919	5.57714	5.60651	-0.0196644	0.959812
14	10301462	10301962	Intron (ENSMUST00000161302/ENSMUSG00000060579, intron 2 of 6)	77986	NA	NA	7.69017	4.27276	8.62103	-4.27154	2.63685e-46	3.82528	3.57806	4.03627	-0.21241	1
8	107164335	107164835	Promoter (1-2kb)	-1080	Cyb5b	cytochrome b5 type B	6.37096	2.85186	7.30662	-4.27092	5.36051e-21	2.65151	2.68676	2.61537	0.0252396	1
17	30026574	30027074	Intron (ENSMUST00000226208/ENSMUSG00000044477, intron 1 of 5)	18777	Zfand3	zinc finger, AN1-type domain 3	5.45248	1.76	6.39557	-4.2693	7.79358e-12	2.2922	2.79101	1.52351	0.308848	1
5	134243999	134244499	Promoter (<=1kb)	253	Gtf2i	general transcription factor II I	8.95188	5.576	9.88066	-4.26791	1.57826e-106	4.9619	4.44903	5.3395	-0.59184	0.121774
17	23858512	23859012	Promoter (<=1kb)	0	NA	NA	7.47504	4.04565	8.40648	-4.26682	3.76874e-40	3.77438	3.73873	3.80916	-0.0312997	1
15	100747429	100747929	Distal Intergenic	-13818	Slc4a8	solute carrier family 4 (anion exchanger), member 8	8.62916	5.2608	9.55756	-4.26499	4.35664e-83	4.59721	3.98782	5.02431	-0.634238	0.115324
13	58126480	58126980	Promoter (1-2kb)	1576	Hnrnpa0	heterogeneous nuclear ribonucleoprotein A0	6.54481	3.04932	7.47939	-4.26416	2.35822e-23	2.76759	2.72088	2.81283	-0.0343979	1
10	80211659	80212159	Distal Intergenic	-14275	Pwwp3a	PWWP domain containing 3A, DNA repair factor	6.70743	3.23592	7.64089	-4.26333	4.32014e-26	2.97162	2.94327	2.99942	-0.0233089	1
6	124750348	124750848	Intron (ENSMUST00000129411/ENSMUSG00000107478, intron 2 of 12)	-4723	Atn1	atrophin 1	8.77727	5.40483	9.70588	-4.26329	5.85035e-94	5.11379	5.05711	5.16834	-0.0690545	0.865279
6	48803352	48803852	Distal Intergenic	-4526	NA	NA	7.50808	4.08404	8.43926	-4.26092	1.24169e-42	3.56427	3.21143	3.84755	-0.297827	1
7	31089667	31090167	Distal Intergenic	9118	Hpn	hepsin	9.32192	5.96818	10.2496	-4.26066	8.41105e-125	5.60384	5.46355	5.73168	-0.179132	0.608708
12	13518050	13518550	Intron (ENSMUST00000042953/ENSMUSG00000020576, intron 45 of 51)	-10082	Gm22170	predicted gene, 22170	7.55291	4.13186	8.48394	-4.25993	5.1935e-43	4.05536	4.19938	3.89536	0.158464	0.724917
5	89044745	89045245	Intron (ENSMUST00000239214/ENSMUSG00000060961, intron 5 of 25)	16653	Slc4a4	solute carrier family 4 (anion exchanger), member 4	7.59469	4.18816	8.52501	-4.25875	7.74086e-45	3.73361	3.47662	3.95166	-0.236583	1
17	84239634	84240134	Intron (ENSMUST00000047524/ENSMUSG00000024251, intron 31 of 37)	-9774	Thada	thyroid adenoma associated	7.95501	4.55861	8.88483	-4.25768	1.09293e-56	3.87919	3.23678	4.32211	-0.553709	1
14	122902081	122902581	Intron (ENSMUST00000110679/ENSMUSG00000041625, intron 1 of 3)	-10449	4930594M22Rik	RIKEN cDNA 4930594M22 gene	8.37218	4.99294	9.30113	-4.25683	3.93879e-73	4.73877	4.72088	4.75644	-0.0284492	0.950504
15	82162122	82162622	Intron (ENSMUST00000023100/ENSMUSG00000022463, intron 1 of 18)	14097	Srebf2	sterol regulatory element binding factor 2	7.85467	4.45517	8.78464	-4.25518	3.6896e-52	3.89533	3.47793	4.21868	-0.392356	1
5	9086883	9087383	Distal Intergenic	-13285	Tmem243	transmembrane protein 243, mitochondrial	8.2169	4.8392	9.14577	-4.25361	9.45485e-67	4.48193	4.35011	4.60271	-0.158238	0.716613
3	108865556	108866056	Intron (ENSMUST00000180063/ENSMUSG00000045326, intron 9 of 12)	4522	Fndc7	fibronectin type III domain containing 7	8.55291	5.1948	9.48079	-4.252	1.95801e-80	4.82081	4.66882	4.9583	-0.174688	0.669548
11	99136321	99136821	Distal Intergenic	18256	Ccr7	chemokine (C-C motif) receptor 7	8.90435	5.55398	9.83183	-4.24917	2.85894e-102	5.38689	5.45311	5.31748	0.0889187	0.815489
1	37488748	37489248	Promoter (<=1kb)	0	NA	NA	4.76521	0.741978	5.72015	-4.24893	1.081e-07	1.75691	2.4168	0.505484	0.343081	1
2	29110999	29111499	Distal Intergenic	-12682	Setx	senataxin	7.58314	4.19148	8.51272	-4.247	8.04828e-45	3.89738	3.83738	3.95499	-0.0515358	1
12	51871392	51871892	Distal Intergenic	17098	Heatr5a	HEAT repeat containing 5A	7.73624	4.33775	8.66616	-4.24523	1.16798e-48	3.96067	3.80489	4.10126	-0.152575	1
9	45116817	45117317	Promoter (<=1kb)	-465	Scn2b	sodium channel, voltage-gated, type II, beta	7.58473	4.1948	8.51422	-4.24482	1.05548e-43	3.9802	4.00177	3.9583	0.0271035	1
8	108880050	108880550	Intron (ENSMUST00000220518/ENSMUSG00000038872, intron 10 of 15)	12488	NA	NA	8.6061	5.25287	9.53373	-4.2442	2.7113e-84	4.67369	4.22338	5.01637	-0.511965	0.196628
8	123203425	123203925	Promoter (2-3kb)	-2698	NA	NA	7.53672	4.14564	8.46626	-4.24309	1.2175e-43	3.97045	4.02925	3.90914	0.0598916	1
9	63719691	63720191	Intron (ENSMUST00000034973/ENSMUSG00000032402, intron 1 of 8)	-7722	Smad3	SMAD family member 3	7.7334	4.35268	8.66243	-4.24067	2.45091e-49	4.35941	4.56749	4.11618	0.260549	0.532527
5	124050255	124050755	Promoter (1-2kb)	1597	NA	NA	8.56006	5.20568	9.48775	-4.23975	4.12384e-81	4.83927	4.69649	4.96918	-0.151549	0.713218
8	36122990	36123490	Intron (ENSMUST00000110492/ENSMUSG00000050271, intron 3 of 5)	28129	Prag1	PEAK1 related kinase activating pseudokinase 1	7.90542	4.53108	8.83413	-4.23866	4.63069e-55	4.08445	3.8384	4.29459	-0.220101	0.6163
17	31820011	31820511	Distal Intergenic	30485	NA	NA	7.76447	4.37504	8.69394	-4.23819	3.4791e-50	3.7652	3.26017	4.13855	-0.432568	1
3	79253023	79253523	Exon (ENSMUST00000200412/ENSMUSG00000104585, exon 3 of 3)	32994	Rapgef2	Rap guanine nucleotide exchange factor (GEF) 2	8.69687	5.34673	9.62434	-4.23621	1.68444e-86	5.01503	4.91311	5.11023	-0.135114	0.737474
10	121419951	121420451	Intron (ENSMUST00000026902/ENSMUSG00000025795, intron 1 of 4)	19238	Gm18730	mitochondrial ribosomal protein S11 pseudogene	8.63628	5.28307	9.56391	-4.23596	2.78156e-85	5.07203	5.09705	5.04657	0.0278254	0.948692
11	52352195	52352695	Distal Intergenic	-8165	Vdac1	voltage-dependent anion channel 1	6.12641	2.62303	7.06135	-4.23352	4.44292e-18	2.69272	2.94517	2.38653	0.185156	1
11	95356637	95357137	Intron (ENSMUST00000037502/ENSMUSG00000038893, intron 1 of 7)	16675	Fam117a	family with sequence similarity 117, member A	9.45865	6.13135	10.3849	-4.23291	1.48795e-141	5.87413	5.8531	5.89485	-0.02125	0.953992
14	79284678	79285178	Distal Intergenic	16467	Rgcc	regulator of cell cycle	7.02093	3.61315	7.95131	-4.23251	1.52196e-31	3.4185	3.45917	3.37665	0.0446124	1
11	32535569	32536069	Promoter (2-3kb)	2264	Stk10	serine/threonine kinase 10	8.44522	5.10005	9.37243	-4.23185	2.3787e-75	4.36489	3.59655	4.86356	-0.750322	0.0651807
17	31826695	31827195	Distal Intergenic	24380	Sik1	salt inducible kinase 1	8.11715	4.7546	9.04526	-4.23179	1.03852e-59	4.59603	4.66997	4.5181	0.0999555	0.821572
6	48680325	48680825	Promoter (2-3kb)	2814	Gimap9	GTPase, IMAP family member 9	7.93054	4.55861	8.85912	-4.23093	3.11179e-55	4.43981	4.54862	4.32211	0.132682	0.761247
11	97905480	97905980	Distal Intergenic	20886	NA	NA	8.37627	5.03164	9.30345	-4.22923	1.37181e-69	4.66348	4.51857	4.79515	-0.165644	0.693704
5	134323943	134324443	Promoter (2-3kb)	-2011	Mir3965	microRNA 3965	7.23878	3.83496	8.16896	-4.22858	3.4004e-36	3.54961	3.49904	3.59846	-0.0455144	1
16	94254469	94254969	Intron (ENSMUST00000163193/ENSMUSG00000040820, intron 5 of 10)	-8384	Hlcs	holocarboxylase synthetase (biotin- [propriony-Coenzyme A-carboxylase (ATP-hydrolysing)] ligase)	8.16325	4.80794	9.09099	-4.22644	1.61699e-64	4.53538	4.49839	4.57145	-0.0501844	0.914262
5	64490587	64491087	Distal Intergenic	13552	C030018K13Rik	RIKEN cDNA C030018K13 gene	8.52772	5.19148	9.45447	-4.22558	1.10793e-78	4.79916	4.62445	4.95499	-0.189227	0.642011
12	84215452	84215952	Promoter (<=1kb)	185	NA	NA	7.13109	3.74198	8.06054	-4.22394	1.4039e-33	3.03461	2.33105	3.50548	-0.398699	1
4	140953716	140954216	Intron (ENSMUST00000140501/ENSMUSG00000087698, intron 1 of 3)	3686	Gm13031	predicted gene 13031	7.00965	3.6032	7.93996	-4.22363	1.49061e-31	3.56344	3.73654	3.3667	0.145478	1
19	53805181	53805681	Intron (ENSMUST00000164202/ENSMUSG00000043639, intron 1 of 13)	11873	Rbm20	RNA binding motif protein 20	7.23714	3.84766	8.16661	-4.22233	1.24739e-35	3.1725	2.53909	3.61116	-0.417836	1
8	124076019	124076519	Intron (ENSMUST00000127664/ENSMUSG00000092329, intron 1 of 15)	-27607	NA	NA	7.33583	3.95788	8.26472	-4.22078	4.22862e-38	4.00889	4.24852	3.72138	0.283533	1
10	118101675	118102175	Distal Intergenic	-10342	NA	NA	7.00456	3.58309	7.93561	-4.21951	4.89372e-31	3.6314	3.86915	3.34659	0.248032	1
2	165923663	165924163	Promoter (1-2kb)	1678	NA	NA	8.56494	5.23913	9.49114	-4.21818	1.15312e-78	4.9985	4.99435	5.00264	-0.0030241	0.994778
2	84016197	84016697	Distal Intergenic	17916	NA	NA	8.65787	5.32481	9.58445	-4.21686	5.619e-86	4.70729	4.18803	5.08831	-0.56746	0.150236
6	82921721	82922221	Intron (ENSMUST00000000641/ENSMUSG00000000627, intron 5 of 13)	-4135	Sema4f	sema domain, immunoglobulin domain (Ig), TM domain, and short cytoplasmic domain	8.33778	5.00621	9.26429	-4.21562	1.6209e-69	4.57603	4.35225	4.76972	-0.232297	0.575024
1	180397675	180398175	Intron (ENSMUST00000070181/ENSMUSG00000038855, intron 2 of 7)	21231	NA	NA	7.06416	3.66472	7.99412	-4.21452	6.99152e-32	3.21881	2.97374	3.42822	-0.175967	1
11	114873029	114873529	Distal Intergenic	8537	Gprc5c	G protein-coupled receptor, family C, group 5, member C	8.94914	5.62817	9.87509	-4.21314	4.3564e-105	5.23977	5.06996	5.39167	-0.221816	0.546211
7	25154418	25154918	Promoter (<=1kb)	-151	D930028M14Rik	RIKEN cDNA D930028M14 gene	8.071	4.73516	8.99772	-4.21187	1.10483e-58	4.49853	4.49839	4.49867	-0.00476647	0.992297
11	117295179	117295679	Intron (ENSMUST00000093907/ENSMUSG00000059248, intron 3 of 11)	-12475	Septin9	septin 9	8.35528	5.02421	9.28176	-4.21173	1.09143e-71	4.32878	3.65182	4.78771	-0.664762	0.103541
8	119824640	119825140	Promoter (1-2kb)	-1923	Cotl1	coactosin-like 1 (Dictyostelium)	7.21954	3.8392	8.14855	-4.20892	5.20581e-36	3.42097	3.213	3.60271	-0.155491	1
4	152201438	152201938	Promoter (<=1kb)	204	NA	NA	8.25528	4.92313	9.18181	-4.20887	1.64872e-66	4.36841	3.95952	4.68663	-0.406403	0.324473
2	72136835	72137335	Exon (ENSMUST00000090826/ENSMUSG00000049044, exon 5 of 31)	-3376	Rapgef4	Rap guanine nucleotide exchange factor (GEF) 4	8.61217	5.29239	9.53805	-4.20887	7.99762e-85	4.921	4.77219	5.05589	-0.1743	0.659972
2	11542065	11542565	Intron (ENSMUST00000192949/ENSMUSG00000026773, intron 1 of 14)	-7371	NA	NA	6.58004	3.15928	7.51106	-4.20874	6.849e-24	2.69186	2.4168	2.92279	-0.156331	1
2	35423710	35424210	Promoter (<=1kb)	-383	Ggta1	glycoprotein galactosyltransferase alpha 1, 3	7.21766	3.82215	8.14743	-4.20852	1.661e-35	3.58125	3.57684	3.58565	-0.00835515	1
X	7570629	7571129	Promoter (1-2kb)	1714	Ppp1r3f	protein phosphatase 1, regulatory subunit 3F	7.87925	4.53893	8.80621	-4.20841	1.3295e-53	4.33309	4.3631	4.30244	0.0418267	0.931142
4	11492987	11493487	Intron (ENSMUST00000055372/ENSMUSG00000040720, intron 1 of 12)	6944	Virma	vir like m6A methyltransferase associated	7.87504	4.52319	8.80259	-4.20818	7.76854e-54	4.1703	4.04369	4.28669	-0.127823	0.777719
9	22123231	22123731	Intron (ENSMUST00000214165/ENSMUSG00000111856, intron 2 of 3)	5559	NA	NA	8.00468	4.6695	8.93138	-4.20753	7.72879e-58	4.38789	4.34133	4.433	-0.0376092	0.938188
5	65857908	65858408	Promoter (<=1kb)	590	NA	NA	7.45928	4.09828	8.38731	-4.20488	9.67409e-41	3.59211	3.26017	3.86179	-0.274376	1
12	70104611	70105111	Promoter (1-2kb)	-1251	Nin	ninein	7.80569	4.45517	8.73318	-4.20427	6.92212e-51	4.44535	4.64119	4.21868	0.234063	0.575424
17	34968358	34968858	Promoter (1-2kb)	-1054	NA	NA	8.58396	5.25381	9.51039	-4.2023	7.7864e-79	5.14322	5.25902	5.01731	0.140161	0.724735
14	51892140	51892640	Promoter (<=1kb)	-249	Slc39a2	solute carrier family 39 (zinc transporter), member 2	5.70481	2.13876	6.64258	-4.20217	4.48248e-14	2.76841	3.30584	1.90227	0.464907	1
1	128782247	128782747	Distal Intergenic	-7826	NA	NA	7.10518	3.72831	8.03401	-4.20118	2.48438e-33	3.44462	3.39584	3.49182	-0.034713	1
9	7767432	7767932	Intron (ENSMUST00000052865/ENSMUSG00000050912, intron 1 of 4)	3267	Tmem123	transmembrane protein 123	7.62438	4.27903	8.5516	-4.20041	3.60802e-44	3.72966	3.3296	4.04253	-0.335762	1
10	41603484	41603984	Intron (ENSMUST00000219054/ENSMUSG00000075225, intron 2 of 20)	7335	Ccdc162	coiled-coil domain containing 162	6.92156	3.52845	7.85121	-4.19751	6.49474e-30	3.07549	2.82071	3.29196	-0.183923	1
13	111995514	111996014	Distal Intergenic	4048	NA	NA	7.04713	3.67426	7.97576	-4.19747	4.65719e-32	3.3517	3.26017	3.43776	-0.0695777	1
15	97378044	97378544	Intron (ENSMUST00000059433/ENSMUSG00000044250, intron 5 of 5)	16827	Pced1b	PC-esterase domain containing 1B	7.57397	4.22623	8.50132	-4.19689	8.93106e-45	3.49117	2.72309	3.98973	-0.544135	1
14	79590961	79591461	Intron (ENSMUST00000054908/ENSMUSG00000022024, intron 2 of 12)	3152	Sugt1	SGT1, suppressor of G2 allele of SKP1 (S. cerevisiae)	8.55791	5.24968	9.48318	-4.19465	2.9226e-82	4.79978	4.54924	5.01319	-0.273352	0.490365
14	60072447	60072947	Intron (ENSMUST00000080368/ENSMUSG00000021983, intron 1 of 35)	13887	Atp8a2	ATPase, aminophospholipid transporter-like, class I, type 8A, member 2	7.65623	4.32694	8.58261	-4.19416	9.08132e-46	4.13333	4.17497	4.09045	0.0511399	0.917715
17	83774044	83774544	Intron (ENSMUST00000112350/ENSMUSG00000055817, intron 8 of 13)	-14377	Mta3	metastasis associated 3	8.10826	4.79141	9.03399	-4.19283	9.3201e-61	4.52274	4.48982	4.55492	-0.0250824	0.958309
X	163950678	163951178	Promoter (<=1kb)	-220	Zrsr2	zinc finger (CCCH type), RNA binding motif and serine/arginine rich 2	5.17915	1.42724	6.12459	-4.19144	5.10232e-10	1.16359	1.13591	1.19075	-0.00979298	1
1	88621204	88621704	Distal Intergenic	-31381	NA	NA	6.47985	3.07114	7.41027	-4.19072	2.01457e-22	2.74613	2.65182	2.83465	-0.050453	1
1	165816292	165816792	Intron (ENSMUST00000161971/ENSMUSG00000005763, intron 1 of 7)	-6550	Gm23402	predicted gene, 23402	8.91446	5.62129	9.83893	-4.19026	3.00704e-101	5.07078	4.66882	5.3848	-0.493058	0.189337
16	30177648	30178148	Distal Intergenic	-16923	NA	NA	7.64348	4.30255	8.57047	-4.18803	1.2056e-46	3.62932	2.99994	4.06606	-0.517515	1
5	134206724	134207224	Promoter (<=1kb)	67	Gtf2ird2	GTF2I repeat domain containing 2	7.39155	4.03459	8.31937	-4.18496	2.78125e-39	3.70084	3.59655	3.7981	-0.0897834	1
3	127868338	127868838	Downstream (<1kb)	-4480	NA	NA	9.24568	5.96041	10.1697	-4.18471	3.30781e-126	5.49294	5.21781	5.72391	-0.364649	0.290635
14	61601284	61601784	Promoter (1-2kb)	1744	Trim13	tripartite motif-containing 13	6.84566	3.46619	7.77462	-4.18449	2.45127e-28	3.63075	3.94422	3.2297	0.345407	1
15	58174959	58175459	Downstream (<1kb)	21780	Wdyhv1	WDYHV motif containing 1	8.92393	5.63795	9.84802	-4.1837	3.55781e-102	5.25163	5.08443	5.40145	-0.199689	0.591292
7	64078396	64078896	Distal Intergenic	20794	NA	NA	7.34211	3.98721	8.26982	-4.18356	9.34775e-39	3.83471	3.91408	3.75072	0.0794139	1
17	5089520	5090020	Intron (ENSMUST00000124362/ENSMUSG00000069729, intron 2 of 2)	22090	Gm15599	tubulin, alpha 1B pseudogene	7.82541	4.50836	8.75115	-4.1831	2.5146e-50	4.26565	4.25941	4.27187	-0.00886612	0.986099
4	135099165	135099665	Distal Intergenic	20782	NA	NA	6.8438	3.46069	7.77295	-4.18301	1.93285e-28	3.54356	3.80489	3.2242	0.268965	1
10	118721794	118722294	Promoter (2-3kb)	-2366	NA	NA	7.0352	3.66472	7.96371	-4.18296	4.5229e-31	3.02313	2.45784	3.42822	-0.368077	1
18	69614261	69614761	Promoter (1-2kb)	1817	Tcf4	transcription factor 4	6.84223	3.46069	7.77129	-4.18198	1.73772e-28	3.09142	2.94517	3.2242	-0.0948786	1
1	82809715	82810215	Promoter (2-3kb)	-2247	NA	NA	7.64004	4.3148	8.56621	-4.18164	1.90661e-46	3.94084	3.7889	4.0783	-0.141401	1
18	31807022	31807522	Promoter (2-3kb)	2846	Wdr33	WD repeat domain 33	7.67477	4.34374	8.60125	-4.18151	1.40254e-47	4.22192	4.32814	4.10725	0.108022	0.814418
4	101175182	101175682	Exon (ENSMUST00000102781/ENSMUSG00000028530, exon 9 of 25)	9743	Jak1	Janus kinase 1	9.39867	6.11779	10.3225	-4.18141	5.24093e-133	5.95526	6.02562	5.8813	0.0942396	0.774981
10	118599159	118599659	Distal Intergenic	-42634	Ifngas1	Ifng antisense RNA 1	8.34975	5.04932	9.27461	-4.17996	2.26662e-70	4.76785	4.72143	4.81283	-0.0535624	0.904123
3	129545128	129545628	Intron (ENSMUST00000199910/ENSMUSG00000041220, intron 1 of 3)	-6752	Elovl6	ELOVL family member 6, elongation of long chain fatty acids (yeast)	7.08176	3.71913	8.00987	-4.17874	5.30683e-33	3.26214	3.00177	3.48263	-0.197098	1
11	5411536	5412036	Intron (ENSMUST00000109867/ENSMUSG00000041961, intron 1 of 8)	-29796	Znrf3	zinc and ring finger 3	9.39377	6.11254	10.3176	-4.17838	4.08808e-135	5.6735	5.43781	5.87605	-0.316445	0.340271
16	91548900	91549400	Promoter (1-2kb)	1753	Ifngr2	interferon gamma receptor 2	7.91415	4.59569	8.83997	-4.17776	1.16672e-53	4.54214	4.70448	4.35919	0.208169	0.614665
7	63985661	63986505	Distal Intergenic	-15380	NA	NA	8.08965	4.78262	9.01486	-4.17722	1.62854e-61	4.41578	4.27248	4.54613	-0.143734	0.742661
1	193421385	193421885	Distal Intergenic	-51087	Camk1g	calcium/calmodulin-dependent protein kinase I gamma	8.50247	5.21387	9.4267	-4.17684	1.19751e-77	4.86323	4.73928	4.97738	-0.1323	0.750575
17	7884457	7884957	Intron (ENSMUST00000160177/ENSMUSG00000090069, intron 2 of 2)	-41043	Tagap	T cell activation Rho GTPase activating protein	5.52991	1.96954	6.46743	-4.17641	1.33052e-12	1.62019	1.49775	1.73305	-0.0448551	1
3	101731107	101731607	Distal Intergenic	-16517	NA	NA	7.38314	4.04932	8.30976	-4.1754	9.03238e-40	3.59994	3.35011	3.81283	-0.224092	1
12	85457049	85457549	Distal Intergenic	-16341	Fos	FBJ osteosarcoma oncogene	6.8375	3.47167	7.76577	-4.17472	2.81174e-28	2.91404	2.50033	3.23518	-0.246085	1
8	95816042	95816542	Promoter (1-2kb)	1136	NA	NA	6.18105	2.74198	7.11296	-4.17358	1.74577e-18	2.82381	3.08443	2.50548	0.203552	1
14	75318683	75319183	Intron (ENSMUST00000022577/ENSMUSG00000022000, intron 8 of 18)	-18889	Zc3h13	zinc finger CCCH type containing 13	6.69266	3.30255	7.62216	-4.17284	5.71479e-26	3.1779	3.28168	3.06606	0.0703488	1
17	32276937	32277437	Intron (ENSMUST00000003726/ENSMUSG00000024002, intron 1 of 19)	-4572	Brd4	bromodomain containing 4	6.89954	3.5337	7.82781	-4.17206	2.59297e-29	3.18255	3.05798	3.29721	-0.086018	1
19	14695317	14695817	Distal Intergenic	22663	NA	NA	9.15974	5.88383	10.0833	-4.17204	4.34609e-110	5.48931	5.31182	5.64734	-0.23356	0.502004
9	31271160	31271660	Distal Intergenic	-3161	NA	NA	8.88036	5.6007	9.8041	-4.17189	1.77484e-98	5.09835	4.77219	5.3642	-0.40099	0.280217
1	160036839	160037339	Distal Intergenic	6992	Gm37294	predicted gene, 37294	7.46811	4.13876	8.3945	-4.17161	1.20306e-41	4.04461	4.17416	3.90227	0.13837	0.761441
1	184066593	184067093	Intron (ENSMUST00000048655/ENSMUSG00000039384, intron 2 of 3)	32212	Dusp10	dual specificity phosphatase 10	6.36718	2.94612	7.29822	-4.1708	4.39625e-21	2.79854	2.8823	2.70962	0.0487204	1
5	120621172	120621672	Promoter (<=1kb)	0	Ddx54	DEAD box helicase 54	9.03038	5.75122	9.9541	-4.17067	1.38988e-107	5.2573	4.94374	5.51473	-0.403117	0.263037
11	54162976	54163476	Distal Intergenic	4050	NA	NA	8.61689	5.33236	9.5409	-4.17057	7.00897e-82	4.87908	4.62386	5.09586	-0.29871	0.439191
3	131132618	131133118	Intron (ENSMUST00000029611/ENSMUSG00000027985, intron 3 of 11)	-3667	NA	NA	6.61973	3.23592	7.54891	-4.16952	1.42651e-24	3.28222	3.51857	2.99942	0.214987	1
8	119833421	119833921	Intron (ENSMUST00000034285/ENSMUSG00000031827, intron 2 of 3)	6576	Cotl1	coactosin-like 1 (Dictyostelium)	7.837	4.51525	8.76299	-4.16892	9.51694e-52	3.96343	3.55932	4.27876	-0.35021	1
7	64087795	64088295	Distal Intergenic	30193	NA	NA	7.02065	3.6695	7.94817	-4.16832	3.91823e-31	3.55603	3.66939	3.433	0.113246	1
17	29428839	29429339	Downstream (1-2kb)	-3496	Gm36199	predicted gene, 36199	8.81136	5.53763	9.73478	-4.16824	1.39891e-95	5.1652	5.01512	5.30113	-0.189563	0.617278
10	121494019	121494519	Distal Intergenic	5033	NA	NA	7.073	3.72831	8.00019	-4.16716	8.00431e-33	3.42338	3.35154	3.49182	-0.0593744	1
6	28351052	28351552	Intron (ENSMUST00000035930/ENSMUSG00000039841, intron 1 of 6)	11613	Gm5303	kelch domain containing pseudogene	8.16504	4.87187	9.08951	-4.16588	3.71302e-61	4.43926	4.21222	4.63538	-0.236798	0.570379
9	108617229	108617729	5' UTR	-8546	Arih2	ariadne RBR E3 ubiquitin protein ligase 2	7.32671	3.99484	8.25323	-4.16584	1.8745e-38	3.93833	4.09833	3.75835	0.182652	1
12	15804868	15805368	Intron (ENSMUST00000020922/ENSMUSG00000020601, intron 2 of 2)	-3767	Mir6387	microRNA 6387	7.54354	4.22298	8.46946	-4.16498	7.14714e-44	3.98669	3.9869	3.98649	-0.00463044	1
14	79315841	79316341	Distal Intergenic	-14196	Rgcc	regulator of cell cycle	7.80203	4.49766	8.7271	-4.1627	1.24567e-50	4.40681	4.53909	4.26116	0.165203	0.70202
3	69154694	69155194	Intron (ENSMUST00000195406/ENSMUSG00000094763, intron 2 of 2)	23461	Gm1647	predicted gene 1647	5.66864	2.15247	6.60418	-4.16166	1.01859e-13	2.13839	2.33105	1.91598	0.10893	1
13	60839324	60839824	Downstream (2-3kb)	24651	4930486L24Rik	RIKEN cDNA 4930486L24 gene	8.25785	4.96487	9.18231	-4.16117	3.81147e-66	4.39457	3.95952	4.72838	-0.437389	0.286555
2	173063180	173063680	Distal Intergenic	-28600	NA	NA	7.86441	4.56631	8.78914	-4.16096	2.14806e-53	4.36214	4.39376	4.32981	0.0198842	0.967538
7	4816544	4817044	Distal Intergenic	-3954	Ube2s	ubiquitin-conjugating enzyme E2S	7.80027	4.50034	8.72511	-4.16033	1.30238e-50	3.98959	3.65065	4.26385	-0.326341	1
10	19577920	19578420	Distal Intergenic	-13529	Ifngr1	interferon gamma receptor 1	9.19573	5.93169	10.1186	-4.1597	1.1633e-122	5.5891	5.47458	5.69519	-0.13691	0.700862
13	52800642	52801142	Distal Intergenic	-43437	NA	NA	8.20191	4.91711	9.12593	-4.15646	7.858e-66	4.3697	3.97281	4.68062	-0.420902	0.303593
5	136173531	136174031	Promoter (2-3kb)	-2818	Orai2	ORAI calcium release-activated calcium modulator 2	7.92138	4.62202	8.84619	-4.15638	2.84663e-55	4.47938	4.56749	4.38552	0.102908	0.817054
11	3292989	3293489	Promoter (<=1kb)	121	Patz1	POZ (BTB) and AT hook containing zinc finger 1	7.11881	3.78482	8.04545	-4.1559	2.25863e-33	3.41143	3.26017	3.54833	-0.121389	1
7	68298350	68298850	Promoter (1-2kb)	-1263	Fam169b	family with sequence similarity 169, member B	8.36932	5.08583	9.29327	-4.15586	3.51513e-72	4.39837	3.73873	4.84934	-0.676884	0.0947014
18	81863095	81863595	Distal Intergenic	-13079	Gm30454	predicted gene, 30454	8.09849	4.81011	9.02271	-4.15484	1.50901e-59	4.26973	3.88428	4.57361	-0.385775	0.352368
7	101453277	101453777	Promoter (1-2kb)	1149	Pde2a	phosphodiesterase 2A, cGMP-stimulated	7.76311	4.46619	8.68778	-4.15355	1.05749e-47	3.9543	3.61362	4.2297	-0.327631	1
4	119689344	119689844	Distal Intergenic	-30390	Guca2b	guanylate cyclase activator 2b (retina)	7.65351	4.34971	8.57855	-4.15311	4.67316e-45	3.71483	3.16261	4.11321	-0.457649	1
1	88708895	88709395	Distal Intergenic	-6674	Arl4c	ADP-ribosylation factor-like 4C	8.57736	5.30869	9.5005	-4.15203	2.05936e-82	4.96312	4.84513	5.07219	-0.137312	0.731101
6	72988264	72988764	Distal Intergenic	-5202	Gm18402	mediator complex subunit 29 pseudogene	7.31635	4.00621	8.24172	-4.15199	5.7833e-38	3.51741	3.21143	3.76972	-0.252478	1
13	24599459	24599959	Promoter (<=1kb)	-407	NA	NA	9.60714	6.35904	10.5292	-4.15157	3.85882e-160	5.90951	5.65948	6.12255	-0.357852	0.263751
9	44490059	44490559	Promoter (2-3kb)	2812	Bcl9l	B cell CLL/lymphoma 9-like	6.15161	2.73288	7.08253	-4.15081	1.51126e-18	2.9126	3.23523	2.49639	0.260996	1
7	75508424	75508924	Intron (ENSMUST00000166315/ENSMUSG00000066406, intron 1 of 36)	23563	NA	NA	6.25143	2.83496	7.18223	-4.15057	1.00339e-19	3.02359	3.35154	2.59846	0.286837	1
6	136491078	136491578	Promoter (2-3kb)	2271	NA	NA	8.19734	4.92113	9.1209	-4.15019	1.15602e-65	4.63174	4.57684	4.68463	-0.0653122	0.883314
17	51892756	51893256	Intron (ENSMUST00000233779/ENSMUSG00000117175, intron 1 of 2)	10029	Gm20098	predicted gene, 20098	7.91692	4.62939	8.84108	-4.14939	6.3762e-55	4.06899	3.65065	4.3929	-0.409799	0.33019
14	79296149	79296649	Intron (ENSMUST00000022595/ENSMUSG00000022018, intron 2 of 4)	4996	Rgcc	regulator of cell cycle	7.78804	4.49497	8.71251	-4.14892	2.30782e-50	4.09653	3.91408	4.25848	-0.18371	0.678086
5	134253242	134253742	Intron (ENSMUST00000059042/ENSMUSG00000060261, intron 19 of 34)	5743	Gtf2i	general transcription factor II I	9.14727	5.89365	10.0696	-4.14849	8.83901e-117	5.05156	3.98782	5.65716	-1.1732	0.00133382
16	91448084	91448584	Intron (ENSMUST00000232135/ENSMUSG00000116987, intron 1 of 1)	-9837	NA	NA	8.8186	5.47874	9.74554	-4.14827	1.17752e-31	5.08747	4.91408	5.24224	-0.210763	0.586781
11	63984571	63985071	Intron (ENSMUST00000049091/ENSMUSG00000042148, intron 5 of 6)	20345	9630013K17Rik	RIKEN cDNA 9630013K17 gene	9.29845	6.04841	10.2206	-4.14827	5.23289e-124	5.61142	5.37851	5.81191	-0.316799	0.350614
1	106562189	106562689	Intron (ENSMUST00000149909/ENSMUSG00000054006, intron 2 of 4)	-15558	Mir3473f	microRNA 3473f	6.24745	2.81785	7.1789	-4.14767	1.56077e-19	2.7747	2.94517	2.58136	0.125801	1
4	108310590	108311090	Promoter (<=1kb)	61	NA	NA	9.67945	6.43514	10.6012	-4.14753	7.91135e-159	6.0872	5.96642	6.19864	-0.153468	0.624326
2	29095590	29096090	Promoter (1-2kb)	-1485	Gm13396	ring finger and WD repeat domain 2 pseudogene	8.74115	5.48337	9.66369	-4.14673	4.37677e-88	4.89845	4.43814	5.24687	-0.533114	0.165685
16	94067656	94068156	Distal Intergenic	15710	NA	NA	7.71553	4.43402	8.63937	-4.14287	4.33719e-48	4.12902	4.05711	4.19753	-0.070848	0.881584
9	48562329	48562829	Distal Intergenic	34546	Nnmt	nicotinamide N-methyltransferase	7.63905	4.34673	8.56347	-4.14263	1.69287e-46	3.78879	3.37456	4.11023	-0.35084	1
9	105689408	105689908	3' UTR	7615	Pik3r4	phosphoinositide-3-kinase regulatory subunit 4	7.78498	4.50569	8.7087	-4.14169	2.20814e-49	4.4725	4.65065	4.2692	0.218914	0.601063
3	152926166	152926666	Intron (ENSMUST00000161596/ENSMUSG00000039047, intron 14 of 14)	5926	NA	NA	8.05952	4.79141	8.98264	-4.1404	4.21404e-58	4.17331	3.65298	4.55492	-0.456774	0.278677
6	72617250	72617750	Promoter (<=1kb)	-250	Tgoln1	trans-golgi network protein	5.31712	1.72373	6.25609	-4.13933	3.96631e-11	1.84773	2.13591	1.48723	0.133929	1
6	52115850	52116350	Promoter (1-2kb)	-1892	Rps8-ps3	ribosomal protein S8, pseudogene 3	7.74277	4.45517	8.66694	-4.1392	1.88203e-49	4.45618	4.66005	4.21868	0.258947	0.529591
19	5257081	5257581	Promoter (1-2kb)	-1169	NA	NA	7.29974	3.99103	8.22504	-4.13813	9.07449e-38	4.0837	4.35154	3.75454	0.325065	0.44192
8	114801672	114802172	Intron (ENSMUST00000004756/ENSMUSG00000004637, intron 8 of 8)	89505	Wwox	WW domain-containing oxidoreductase	8.23259	4.95903	9.156	-4.13719	5.33312e-66	4.80117	4.87574	4.72254	0.0868322	0.840018
9	116084297	116084797	3' UTR	-43233	NA	NA	6.92697	3.58309	7.85411	-4.13648	2.89664e-29	3.64981	3.90023	3.34659	0.26422	1
6	114898847	114899347	Intron (ENSMUST00000032459/ENSMUSG00000030315, intron 1 of 4)	22469	Vgll4	vestigial like family member 4	7.7419	4.46344	8.66557	-4.13617	2.51072e-49	3.99599	3.72088	4.22695	-0.270612	1
17	35460744	35461244	Distal Intergenic	-8845	H2-Q10	histocompatibility 2, Q region locus 10	5.12543	1.49338	6.06604	-4.1352	7.67745e-10	1.09735	0.917942	1.25689	-0.029886	1
11	6567912	6568412	Intron (ENSMUST00000000388/ENSMUSG00000000378, intron 1 of 9)	6682	Ccm2	cerebral cavernous malformation 2	8.56178	5.3148	9.48373	-4.13447	9.19102e-82	4.5391	3.66825	5.0783	-0.900848	0.0236997
4	155168845	155169345	Intron (ENSMUST00000129314/ENSMUSG00000029050, intron 1 of 6)	18951	Ski	ski sarcoma viral oncogene homolog (avian)	8.48543	5.23592	9.40752	-4.13368	5.79102e-73	4.73315	4.40636	4.99942	-0.360532	0.364104
17	47533761	47534261	Intron (ENSMUST00000182129/ENSMUSG00000034165, intron 1 of 5)	28520	Ccnd3	cyclin D3	7.84392	4.58159	8.76671	-4.13333	4.3298e-51	3.98322	3.49904	4.3451	-0.434208	1
12	59169867	59170367	Promoter (<=1kb)	879	Mia2	MIA SH3 domain ER export factor 2	7.5954	4.31175	8.51936	-4.13314	2.45249e-44	3.96121	3.83738	4.07525	-0.115095	1
5	31226610	31227110	Distal Intergenic	-5923	Ppm1g	protein phosphatase 1G (formerly 2C), magnesium-dependent, gamma isoform	7.93292	4.66711	8.8559	-4.13271	2.07671e-55	4.67056	4.87623	4.43061	0.277914	0.486353
10	80051596	80052096	Promoter (1-2kb)	-1392	Gpx4	glutathione peroxidase 4	7.47149	4.17478	8.39615	-4.13264	1.139e-41	3.76068	3.55809	3.93829	-0.18424	1
9	21449786	21450286	Intron (ENSMUST00000165766/ENSMUSG00000033335, intron 1 of 20)	-6821	Dnm2	dynamin 2	8.34826	5.0894	9.27087	-4.13229	9.5023e-71	4.96575	5.0704	4.85291	0.133988	0.737207
5	134188533	134189033	Intron (ENSMUST00000123941/ENSMUSG00000015942, intron 1 of 18)	4506	Gtf2ird2	GTF2I repeat domain containing 2	7.24805	3.95397	8.17257	-4.13007	2.61485e-36	3.74536	3.77272	3.71747	0.0348978	1
5	124614567	124615067	Intron (ENSMUST00000100706/ENSMUSG00000029386, intron 9 of 18)	-13509	Atp6v0a2	ATPase, H+ transporting, lysosomal V0 subunit A2	6.79879	3.48257	7.72449	-4.1297	2.868e-27	3.39932	3.53783	3.24607	0.119555	1
7	24467837	24468337	Intron (ENSMUST00000002284/ENSMUSG00000046223, intron 3 of 6)	5337	Plaur	plasminogen activator, urokinase receptor	8.12988	4.87394	9.05232	-4.12903	1.99748e-60	4.49107	4.32814	4.63745	-0.186732	0.662189
7	64101595	64102095	Distal Intergenic	43993	NA	NA	7.69751	4.42275	8.62098	-4.12788	2.98539e-48	4.22923	4.27097	4.18626	0.0385295	0.937343
7	74663743	74664243	Distal Intergenic	-35613	NA	NA	7.55464	4.2759	8.47833	-4.12685	6.11417e-42	3.9926	3.94422	4.0394	-0.0423051	1
2	71360113	71360613	Intron (ENSMUST00000151937/ENSMUSG00000027010, intron 2 of 17)	6920	Slc25a12	solute carrier family 25 (mitochondrial carrier, Aralar), member 12	7.2464	3.95005	8.17104	-4.1258	2.30268e-35	3.71722	3.72088	3.71355	-0.00107343	1
10	19127349	19127849	Distal Intergenic	4142	NA	NA	7.83619	4.57906	8.7587	-4.1249	9.32415e-51	4.13787	3.89925	4.34256	-0.228588	0.599345
15	94254987	94255487	Distal Intergenic	148771	Adamts20	a disintegrin-like and metallopeptidase (reprolysin type) with thrombospondin type 1 motif, 20	8.80577	5.57524	9.72679	-4.12456	5.35509e-92	5.2138	5.077	5.33875	-0.169911	0.656702
13	112001059	112001559	Distal Intergenic	-3943	NA	NA	10.131	6.91682	11.0511	-4.12237	3.28608e-211	6.26445	5.67782	6.68032	-0.850601	0.00337576
5	146783800	146784300	Intron (ENSMUST00000085614/ENSMUSG00000029640, intron 1 of 8)	10706	Usp12	ubiquitin specific peptidase 12	8.86427	5.63306	9.78533	-4.12209	1.06347e-98	5.0682	4.64236	5.39657	-0.51711	0.166387
1	66987522	66988022	Distal Intergenic	33043	Lancl1	LanC (bacterial lantibiotic synthetase component C)-like 1	7.69282	4.42558	8.61588	-4.12164	7.45182e-48	4.10494	4.01558	4.18908	-0.0916681	0.844844
5	124496826	124497326	Intron (ENSMUST00000062153/ENSMUSG00000029392, intron 6 of 6)	6645	Rilpl1	Rab interacting lysosomal protein-like 1	8.79963	5.57015	9.7206	-4.12043	1.05768e-93	5.2594	5.18111	5.33365	-0.0931481	0.811443
5	65795217	65795717	Intron (ENSMUST00000201489/ENSMUSG00000037795, intron 8 of 19)	-5356	N4bp2	NEDD4 binding protein 2	8.09046	4.83708	9.01276	-4.12021	5.8148e-61	4.37657	4.11125	4.60059	-0.270084	0.516872
4	46151831	46152331	Exon (ENSMUST00000030014/ENSMUSG00000028330, exon 7 of 23)	-5570	Ncbp1	nuclear cap binding protein subunit 1	7.28468	3.99484	8.20898	-4.11964	6.01339e-37	3.86194	3.95859	3.75835	0.101575	1
12	36136280	36136780	Intron (ENSMUST00000020856/ENSMUSG00000020547, intron 1 of 11)	11142	NA	NA	7.19138	3.90787	8.11533	-4.11948	1.23775e-34	3.8216	3.95765	3.67137	0.133352	1
5	124082847	124083347	3' UTR	-3027	Abcb9	ATP-binding cassette, sub-family B (MDR/TAP), member 9	8.4332	5.13084	9.35816	-4.11786	2.20616e-30	4.51601	4.00177	4.89434	-0.531214	0.191944
3	96555073	96555573	Promoter (2-3kb)	2242	Gm15441	predicted gene 15441	7.32648	4.03088	8.25108	-4.1171	1.42139e-37	4.00414	4.18723	3.79439	0.202686	1
14	60716021	60716521	Intron (ENSMUST00000160973/ENSMUSG00000021990, intron 4 of 12)	13068	Spata13	spermatogenesis associated 13	7.1357	3.84766	8.0599	-4.11641	1.22464e-33	3.4251	3.21143	3.61116	-0.175388	1
15	61481928	61482428	Distal Intergenic	61755	NA	NA	7.65236	4.38669	8.57534	-4.11597	3.60782e-46	4.23089	4.30731	4.1502	0.0954377	0.836436
7	126978863	126979363	Promoter (<=1kb)	630	Cdipt	CDP-diacylglycerol--inositol 3-phosphatidyltransferase (phosphatidylinositol synthase)	7.46307	4.19811	8.38601	-4.11595	1.96494e-40	3.82237	3.66825	3.96161	-0.14591	1
7	64087020	64087520	Distal Intergenic	29418	NA	NA	7.27737	3.99103	8.20147	-4.11484	2.94019e-37	3.73781	3.72088	3.75454	-0.0225216	1
6	119725525	119726025	Intron (ENSMUST00000183703/ENSMUSG00000030172, intron 14 of 20)	17419	Erc1	ELKS/RAB6-interacting/CAST family member 1	6.84634	3.54414	7.77129	-4.11444	2.38054e-28	3.47939	3.63284	3.30765	0.145884	1
13	111480625	111481125	Intron (ENSMUST00000047627/ENSMUSG00000032745, intron 2 of 12)	6587	Gpbp1	GC-rich promoter binding protein 1	6.71368	3.40112	7.63919	-4.11401	4.50543e-26	3.48998	3.75529	3.16463	0.265974	1
8	25615144	25615644	Intron (ENSMUST00000155861/ENSMUSG00000054823, intron 1 of 9)	-4586	NA	NA	8.08749	4.84555	9.00915	-4.1136	1.07802e-59	4.20199	3.63284	4.60905	-0.557597	0.177917
11	104663825	104664325	Intron (ENSMUST00000021028/ENSMUSG00000020689, intron 13 of 14)	16330	NA	NA	8.08369	4.83496	9.00573	-4.11323	2.15017e-60	4.39728	4.16343	4.59846	-0.226906	0.593741
6	127565931	127566431	Intron (ENSMUST00000212051/ENSMUSG00000061414, intron 1 of 18)	4593	Cracr2a	calcium release activated channel regulator 2A	8.18281	4.93625	9.10473	-4.11084	1.22916e-64	4.7317	4.76296	4.69975	0.0264785	0.954799
12	28845812	28846312	Intron (ENSMUST00000221877/ENSMUSG00000036613, intron 4 of 8)	-11000	Eipr1	EARP complex and GARP complex interacting protein 1	7.3659	4.08404	8.28976	-4.11063	1.07864e-38	3.65703	3.43747	3.84755	-0.196395	1
2	144275668	144276168	Intron (ENSMUST00000110028/ENSMUSG00000027424, intron 2 of 4)	4727	Mgme1	mitochondrial genome maintenance exonuclease 1	6.55961	3.22298	7.48637	-4.10987	8.00148e-24	2.72958	2.4168	2.98649	-0.187383	1
10	116930955	116931455	Intron (ENSMUST00000020375/ENSMUSG00000064181, intron 3 of 9)	-11022	Rab3ip	RAB3A interacting protein	7.12443	3.8392	8.04847	-4.10859	6.64484e-34	3.64535	3.68676	3.60271	0.0408661	1
9	61985487	61985987	Intron (ENSMUST00000135050/ENSMUSG00000032278, intron 2 of 4)	-8914	Paqr5	progestin and adipoQ receptor family member V	8.11144	4.87601	9.03274	-4.10818	5.54718e-59	4.73768	4.82958	4.63952	0.122651	0.773198
11	53785411	53785911	3' UTR	9964	Gm12216	predicted gene 12216	8.61169	5.38524	9.53249	-4.10763	5.26244e-83	4.84477	4.45917	5.14875	-0.438044	0.258458
15	82168410	82168910	Intron (ENSMUST00000023100/ENSMUSG00000022463, intron 1 of 18)	-16606	NA	NA	7.18095	3.91593	8.10389	-4.10571	4.93935e-34	3.53504	3.37456	3.67943	-0.118144	1
6	145187475	145187975	Exon (ENSMUST00000141307/ENSMUSG00000086863, exon 2 of 2)	5200	Gm15543	predicted gene 15543	7.56607	4.30255	8.48893	-4.1052	7.17392e-44	4.1787	4.28318	4.06606	0.115336	0.800146
11	113174057	113174557	Promoter (<=1kb)	-980	2610035D17Rik	RIKEN cDNA 2610035D17 gene	9.24435	6.03312	10.1643	-4.10486	1.58393e-120	5.69306	5.58149	5.79662	-0.151297	0.654456
11	106056796	106057296	3' UTR	-4944	NA	NA	8.43498	5.10887	9.3612	-4.10453	1.57869e-23	4.76631	4.65182	4.87238	-0.116765	0.787553
13	24548881	24549381	Intron (ENSMUST00000238974/ENSMUSG00000036006, intron 1 of 13)	-32808	Ripor2	RHO family interacting cell polarization regulator 2	7.31608	4.04565	8.23932	-4.10399	9.20298e-38	3.80755	3.80593	3.80916	0.00986493	1
16	44320166	44320666	Intron (ENSMUST00000136381/ENSMUSG00000022696, intron 1 of 24)	11875	Sidt1	SID1 transmembrane family, member 1	8.59526	5.28371	9.52071	-4.10281	1.57369e-25	5.05529	5.06333	5.04721	0.00783862	0.986568
X	142470001	142470501	Distal Intergenic	14946	Gm25915	predicted gene, 25915	7.35626	4.08046	8.27979	-4.10271	7.57401e-39	3.73339	3.61362	3.84397	-0.120237	1
10	19582971	19583471	Distal Intergenic	-8478	Ifngr1	interferon gamma receptor 1	6.95358	3.66472	7.87782	-4.10248	1.65591e-30	3.63777	3.82071	3.42822	0.183369	1
10	116925324	116925824	Intron (ENSMUST00000020375/ENSMUSG00000064181, intron 3 of 9)	-5391	Rab3ip	RAB3A interacting protein	7.00851	3.71913	7.93278	-4.10162	1.85658e-31	3.1893	2.82071	3.48263	-0.269643	1
12	70219109	70219609	Exon (ENSMUST00000071250/ENSMUSG00000021069, exon 3 of 20)	7736	Pygl	liver glycogen phosphorylase	8.44918	5.22946	9.3696	-4.10141	1.67511e-76	4.82437	4.63343	4.99297	-0.214033	0.590039
10	119218352	119218852	Intron (ENSMUST00000020315/ENSMUSG00000020114, intron 3 of 14)	-5743	Cand1	cullin associated and neddylation disassociated 1	7.01345	3.73744	7.937	-4.10035	3.61665e-31	3.28429	3.02925	3.50094	-0.193924	1
14	122063587	122064087	Downstream (<1kb)	27139	NA	NA	7.95741	4.72602	8.87848	-4.09682	2.61326e-56	4.26037	3.98782	4.48953	-0.273386	0.516309
12	15808409	15808909	Intron (ENSMUST00000020922/ENSMUSG00000020601, intron 2 of 2)	-7308	Mir6387	microRNA 6387	7.73658	4.49766	8.65807	-4.09559	2.3982e-49	3.78153	3.05798	4.26116	-0.591222	1
9	32617284	32617784	Intron (ENSMUST00000214084/ENSMUSG00000110844, intron 2 of 2)	3832	NA	NA	7.80239	4.54568	8.72487	-4.09537	4.09282e-48	4.06575	3.77272	4.30918	-0.273431	0.52762
11	96666908	96667408	Intron (ENSMUST00000103154/ENSMUSG00000057058, intron 4 of 12)	-40827	Skap1	src family associated phosphoprotein 1	8.56021	5.33475	9.48095	-4.09519	4.67826e-78	4.99477	4.88329	5.09826	-0.141149	0.726322
15	101134317	101134817	Promoter (<=1kb)	184	Acvrl1	activin A receptor, type II-like 1	7.66625	4.42275	8.588	-4.09455	3.68764e-47	4.10301	4.01467	4.18626	-0.10072	0.829175
6	54851041	54851541	Intron (ENSMUST00000079869/ENSMUSG00000058446, intron 1 of 4)	33593	Znrf2	zinc and ring finger 2	6.6939	3.40112	7.61835	-4.09343	8.88585e-26	3.07234	2.97374	3.16463	-0.0633533	1
13	117054702	117055202	Distal Intergenic	3968	Gm29767	predicted gene, 29767	7.30401	4.04565	8.22658	-4.09308	8.33297e-38	4.01054	4.18723	3.80916	0.200526	1
1	40473630	40474130	Intron (ENSMUST00000167723/ENSMUSG00000026070, intron 3 of 9)	7624	Il18r1	interleukin 18 receptor 1	8.50497	5.29857	9.42463	-4.09305	2.79702e-77	4.57626	3.8384	5.06207	-0.729077	0.0712234
13	24587436	24587936	Intron (ENSMUST00000238974/ENSMUSG00000036006, intron 1 of 13)	5247	Ripor2	RHO family interacting cell polarization regulator 2	6.37786	3.04932	7.3042	-4.09033	2.25755e-21	2.91039	3.00177	2.81283	0.0707992	1
12	112868207	112868707	Promoter (<=1kb)	0	Gpr132	G protein-coupled receptor 132	8.75263	5.55269	9.67192	-4.0887	1.88441e-91	5.20135	5.07657	5.31619	-0.162691	0.670871
15	96770694	96771194	Distal Intergenic	-3616	Gm8888	60S ribosomal protein L36 pseudogene	6.37458	3.04198	7.30114	-4.08823	2.35723e-21	2.95074	3.08271	2.80548	0.0902569	1
8	114825412	114825912	Intron (ENSMUST00000004756/ENSMUSG00000004637, intron 8 of 8)	113245	Wwox	WW domain-containing oxidoreductase	6.7531	3.46069	7.67753	-4.08819	6.02275e-27	3.53337	3.78784	3.2242	0.251067	1
9	66680049	66680549	Distal Intergenic	-33137	Car12	carbonic anhydrase 12	7.55162	4.3148	8.473	-4.08814	8.49576e-44	4.2026	4.31703	4.0783	0.121831	0.788995
10	118100535	118101035	Distal Intergenic	-11482	NA	NA	7.94701	4.71913	8.86788	-4.08784	4.15748e-56	4.14519	3.70392	4.48263	-0.43917	0.292504
9	108540365	108541297	Promoter (2-3kb)	-2917	NA	NA	6.9394	3.66472	7.86287	-4.08763	3.18043e-30	3.84938	4.17497	3.42822	0.38807	1
17	84352094	84352594	Intron (ENSMUST00000047524/ENSMUSG00000024251, intron 26 of 37)	-15220	Thada	thyroid adenoma associated	7.7968	4.56887	8.71767	-4.08672	3.5708e-50	4.27317	4.21143	4.33237	-0.0689643	0.882578
7	4948354	4948854	Intron (ENSMUST00000208109/ENSMUSG00000030433, intron 3 of 3)	11264	Ssc5d	scavenger receptor cysteine rich family, 5 domains	9.3151	6.12788	10.2336	-4.08361	5.24093e-133	5.76355	5.62326	5.89139	-0.193652	0.556359
4	59275411	59275911	Distal Intergenic	15360	NA	NA	8.11279	4.90585	9.03247	-4.08316	2.51079e-60	4.62834	4.58612	4.66935	-0.0496404	0.914963
3	103091722	103092222	Promoter (1-2kb)	-1557	Ampd1	adenosine monophosphate deaminase 1	8.28482	5.0812	9.20431	-4.08145	8.60573e-64	4.82493	4.80489	4.8447	-0.0203413	0.96455
9	85120002	85120502	Distal Intergenic	15237	NA	NA	6.80831	3.5126	7.73292	-4.08114	1.40039e-27	3.612	3.88428	3.2761	0.283729	1
3	144591194	144591694	Promoter (<=1kb)	769	Selenof	selenoprotein F	6.68102	3.40112	7.60477	-4.07985	1.43613e-25	3.20036	3.23523	3.16463	0.0239577	1
4	101179031	101179531	Exon (ENSMUST00000102781/ENSMUSG00000028530, exon 7 of 25)	5894	Jak1	Janus kinase 1	6.9357	3.679	7.85819	-4.0781	1.11753e-29	3.13985	2.75637	3.44251	-0.251429	1
14	79526068	79526568	Intron (ENSMUST00000040131/ENSMUSG00000036461, intron 1 of 8)	10370	Elf1	E74-like factor 1	7.29724	4.05298	8.21903	-4.07649	2.0226e-35	3.28087	2.41953	3.81649	-0.511868	1
12	73626465	73626965	Intron (ENSMUST00000221153/ENSMUSG00000021108, intron 2 of 14)	-21956	Prkch	protein kinase C, eta	6.93103	3.67426	7.85351	-4.07602	7.71259e-30	3.54751	3.64949	3.43776	0.0812175	1
6	124360533	124361033	Downstream (2-3kb)	-3464	1700013D24Rik	RIKEN cDNA 1700013D24 gene	5.43298	1.96954	6.36606	-4.07581	5.96943e-12	2.35548	2.7889	1.73305	0.288182	1
2	166467092	166467592	Distal Intergenic	19641	NA	NA	7.94099	4.73516	8.86061	-4.07168	5.69217e-52	4.36758	4.22338	4.49867	-0.156811	0.721727
17	18032285	18032785	Distal Intergenic	10552	Fpr-rs4	formyl peptide receptor, related sequence 4	4.58898	0.741978	5.53796	-4.07145	4.41479e-07	1.54223	2.13923	0.505484	0.253028	1
11	117914490	117914990	Distal Intergenic	-6915	NA	NA	7.28222	4.03829	8.20399	-4.06969	7.23708e-37	3.77061	3.73873	3.80179	-0.028997	1
4	57896594	57897094	3' UTR	-19099	Gm26138	predicted gene, 26138	6.80076	3.5337	7.72381	-4.06968	9.52146e-28	3.50573	3.68789	3.29721	0.18475	1
18	74763146	74763646	Intron (ENSMUST00000074157/ENSMUSG00000025885, intron 38 of 38)	14823	NA	NA	7.08899	3.41825	8.03121	-4.06891	1.71912e-08	2.94098	2.65182	3.18175	-0.16925	1
4	109079613	109080113	Intron (ENSMUST00000084366/ENSMUSG00000028559, intron 9 of 20)	7336	Osbpl9	oxysterol binding protein-like 9	7.93265	4.72831	8.85219	-4.0689	1.21425e-54	4.46992	4.44769	4.49182	-0.0280051	0.953407
8	122464140	122464640	Intron (ENSMUST00000127664/ENSMUSG00000092329, intron 1 of 15)	-3407	Snai3	snail family zinc finger 3	8.28907	5.09651	9.20792	-4.06877	8.04418e-69	4.52404	4.08529	4.86002	-0.446044	0.272985
1	165828648	165829148	Intron (ENSMUST00000161971/ENSMUSG00000005763, intron 1 of 7)	15460	NA	NA	8.81533	5.63429	9.73352	-4.06843	2.44989e-92	5.3529	5.30658	5.39779	-0.0552603	0.888125
9	65217481	65217981	Promoter (2-3kb)	2327	Parp16	poly (ADP-ribose) polymerase family, member 16	7.83903	4.62448	8.75915	-4.06831	4.08057e-52	4.34786	4.30658	4.38799	-0.0438608	0.927257
14	121881124	121881624	Promoter (1-2kb)	-1715	1810041H14Rik	RIKEN cDNA 1810041H14 gene	7.84418	4.63916	8.76375	-4.06757	1.02589e-50	4.31654	4.22494	4.40267	-0.08325	0.857881
10	42698957	42699457	Promoter (<=1kb)	-439	NA	NA	8.51564	5.32026	9.43466	-4.06744	4.10747e-77	4.92082	4.73709	5.08377	-0.23106	0.563804
11	21174970	21175470	Distal Intergenic	22506	NA	NA	7.36959	4.14564	8.29024	-4.06708	3.40815e-39	3.62143	3.26169	3.90914	-0.272658	1
3	146063078	146063578	Exon (ENSMUST00000160285/ENSMUSG00000043020, exon 15 of 23)	-14641	Wdr63	WD repeat domain 63	7.62732	4.24874	8.55625	-4.06634	2.9759e-15	3.8658	3.7028	4.01225	-0.153495	1
12	100544092	100544592	Distal Intergenic	15937	Rps6ka5	ribosomal protein S6 kinase, polypeptide 5	6.85754	3.59318	7.78044	-4.0658	1.00387e-28	3.27444	3.18723	3.35668	-0.0694254	1
X	167063798	167064298	Intron (ENSMUST00000133867/ENSMUSG00000086008, intron 3 of 3)	4091	Gm8817	predicted gene 8817	6.17252	2.85186	7.09845	-4.06533	8.58614e-19	2.43846	2.23678	2.61537	-0.101745	1
10	20281449	20281949	3' UTR	4677	NA	NA	7.56967	4.3586	8.48959	-4.06239	1.27513e-42	4.44792	4.71354	4.12211	0.357037	0.384365
3	131120534	131121034	Intron (ENSMUST00000029611/ENSMUSG00000027985, intron 3 of 11)	6678	Lef1	lymphoid enhancer binding factor 1	7.08215	3.84766	8.0034	-4.06196	7.76073e-33	3.1342	2.4168	3.61116	-0.46115	1
3	16184393	16184893	Promoter (1-2kb)	1157	Ythdf3	YTH N6-methyladenosine RNA binding protein 3	6.73199	3.47713	7.65437	-4.06161	2.71654e-26	3.18922	3.13591	3.24063	-0.0431252	1
6	99403838	99404338	Intron (ENSMUST00000113322/ENSMUSG00000030067, intron 1 of 18)	-15339	NA	NA	7.89478	4.69687	8.81395	-4.06154	3.75257e-54	4.08564	3.57806	4.46037	-0.465819	0.267196
7	75578599	75579099	Intron (ENSMUST00000166315/ENSMUSG00000066406, intron 3 of 36)	17985	NA	NA	8.27961	5.08226	9.19875	-4.06147	3.94252e-67	4.72626	4.59595	4.84576	-0.15129	0.716104
15	82363783	82364283	Distal Intergenic	9163	Cyp2d22	cytochrome P450, family 2, subfamily d, polypeptide 22	6.07489	2.73288	7.00194	-4.06035	3.89179e-17	2.39372	2.28318	2.49639	-0.059793	1
12	71006724	71007224	Intron (ENSMUST00000127129/ENSMUSG00000085622, intron 3 of 3)	8371	3110056K07Rik	RIKEN cDNA 3110056K07 gene	8.30629	4.98991	9.23199	-4.05969	3.22299e-19	4.49792	4.18723	4.75341	-0.319183	0.441686
5	28382267	28382767	Intron (ENSMUST00000114884/ENSMUSG00000048271, intron 9 of 17)	-11288	Rbm33	RNA binding motif protein 33	7.52041	4.29639	8.44107	-4.05853	1.55474e-42	4.01701	3.97281	4.0599	-0.0483512	1
8	22780504	22781004	Exon (ENSMUST00000033941/ENSMUSG00000031538, exon 13 of 14)	22709	Plat	plasminogen activator, tissue	7.48207	4.26332	8.40243	-4.05648	2.34447e-41	3.77074	3.45917	4.02682	-0.269489	1
7	64076951	64077451	Distal Intergenic	19349	NA	NA	8.34039	5.15689	9.25873	-4.05567	4.06938e-71	4.70786	4.45851	4.92039	-0.284969	0.471937
6	71331440	71331940	Intron (ENSMUST00000065248/ENSMUSG00000053044, intron 3 of 5)	7595	NA	NA	7.07119	3.82643	7.99302	-4.05507	1.27405e-32	3.01153	2.03104	3.58994	-0.545735	1
6	52640927	52641427	Promoter (<=1kb)	-538	Hibadh	3-hydroxyisobutyrate dehydrogenase	6.16523	2.86024	7.09033	-4.05467	1.32528e-18	2.61869	2.61362	2.62375	-0.00622844	1
2	71051616	71052116	5' UTR	-3212	Dcaf17	DDB1 and CUL4 associated factor 17	7.26896	4.04932	8.18937	-4.05462	6.56908e-37	3.66502	3.50033	3.81283	-0.130705	1
7	110965358	110965858	Intron (ENSMUST00000005751/ENSMUSG00000005611, intron 1 of 20)	16200	Irag1	inositol 1,4,5-triphosphate receptor associated 1	8.61714	5.44742	9.53467	-4.05313	1.04451e-81	4.73811	4.03015	5.21092	-0.772234	0.0482247
4	33110074	33110574	Distal Intergenic	-21947	Gabrr1	gamma-aminobutyric acid (GABA) C receptor, subunit rho 1	7.55862	4.36156	8.47774	-4.05235	3.28135e-43	3.94479	3.73873	4.12506	-0.189378	1
8	94427836	94428336	Exon (ENSMUST00000180612/ENSMUSG00000097194, exon 2 of 3)	5830	NA	NA	7.22601	3.75102	8.15964	-4.05171	3.20877e-11	3.43466	3.35011	3.51452	-0.0734504	1
4	101185181	101185681	Promoter (<=1kb)	0	Jak1	Janus kinase 1	8.12823	4.9402	9.04682	-4.05162	4.51383e-62	4.72133	4.73873	4.70371	0.0230191	0.959846
13	111983958	111984458	Distal Intergenic	-7008	NA	NA	9.01499	5.85038	9.93221	-4.0516	6.558e-107	5.4187	5.19292	5.61389	-0.299787	0.39173
12	107946444	107946944	Intron (ENSMUST00000066060/ENSMUSG00000048251, intron 3 of 3)	56470	Bcl11b	B cell leukemia/lymphoma 11B	6.84819	3.60818	7.76974	-4.05113	2.41333e-28	3.67751	3.9297	3.37169	0.273646	1
9	57647435	57647935	Promoter (1-2kb)	-1782	Csk	c-src tyrosine kinase	8.57485	5.40483	9.49239	-4.05039	8.395e-83	5.01875	4.85183	5.16834	-0.212495	0.582519
2	51945733	51946671	Downstream (1-2kb)	5906	Nmi	N-myc (and STAT) interactor	4.56572	0.741978	5.51386	-4.04989	5.00757e-07	0.241418	0	0.505484	-0.0315402	1
7	64076163	64076663	Distal Intergenic	18561	NA	NA	7.11996	3.87517	8.04178	-4.04988	1.137e-32	3.67166	3.70392	3.63867	0.0252909	1
11	115461710	115462210	Promoter (<=1kb)	-264	Slc16a5	solute carrier family 16 (monocarboxylic acid transporters), member 5	8.10323	4.92512	9.02125	-4.04971	2.69203e-61	4.35272	3.91408	4.68863	-0.454785	0.267577
X	144525987	144526487	Intron (ENSMUST00000040184/ENSMUSG00000041710, intron 1 of 10)	26660	Gm15071	BRCA1 associated RING domain 1 pseudogene	8.02771	4.84132	8.94621	-4.04963	6.11852e-56	4.22397	3.70504	4.60483	-0.499608	0.227713
2	114136729	114137229	Exon (ENSMUST00000043160/ENSMUSG00000040383, exon 17 of 35)	3914	Aqr	aquarius	7.75765	4.55861	8.67688	-4.04922	1.28723e-49	4.31437	4.30658	4.32211	-0.00716719	0.988625
8	111582406	111582906	Intron (ENSMUST00000172856/ENSMUSG00000033545, intron 2 of 5)	20566	Znrf1	zinc and ring finger 1	9.0822	5.92612	9.99892	-4.04812	6.18644e-105	5.39409	5.02198	5.68963	-0.491095	0.170677
11	75322205	75322705	Intron (ENSMUST00000092907/ENSMUSG00000000751, intron 5 of 16)	-3597	NA	NA	6.71197	3.43287	7.63568	-4.0477	1.02285e-25	3.48299	3.72198	3.19638	0.2269	1
10	75417618	75418118	3' UTR	7575	Upb1	ureidopropionase, beta	7.59054	4.40112	8.50922	-4.04752	4.3008e-44	4.16321	4.1618	4.16463	-0.000500535	0.99913
5	114996378	114996878	Intron (ENSMUST00000129609/ENSMUSG00000086054, intron 2 of 2)	-14259	Sppl3	signal peptide peptidase 3	6.49862	3.22298	7.42214	-4.04707	4.82624e-23	3.6646	4.12405	2.98649	0.56229	1
5	122733428	122734297	3' UTR	5764	P2rx4	purinergic receptor P2X, ligand-gated ion channel 4	7.7596	4.57397	8.67806	-4.04697	2.84523e-49	4.22207	4.09662	4.33748	-0.135539	0.764173
10	118556454	118556954	Promoter (<=1kb)	0	Ifngas1	Ifng antisense RNA 1	7.75544	4.55603	8.67469	-4.04692	3.37631e-49	4.23064	4.13591	4.31954	-0.107517	0.814637
11	31963907	31964407	Promoter (1-2kb)	-1185	4930524B15Rik	RIKEN cDNA 4930524B15 gene	7.72862	4.54674	8.64686	-4.04568	1.66721e-47	4.2261	4.13674	4.31025	-0.0858235	0.855256
6	124694186	124694686	Intron (ENSMUST00000135516/ENSMUSG00000004270, intron 1 of 11)	-6733	Lpcat3	lysophosphatidylcholine acyltransferase 3	8.79451	5.6416	9.71105	-4.0439	6.7897e-90	5.20548	4.97374	5.4051	-0.268626	0.476791
18	70571104	70571604	Promoter (2-3kb)	2770	Mbd2	methyl-CpG binding domain protein 2	7.97155	4.68137	8.89586	-4.04235	8.70827e-20	3.8817	2.94517	4.44487	-0.718214	1
13	24605703	24606203	Promoter (<=1kb)	-778	NA	NA	8.17072	5.00054	9.08828	-4.04083	1.48835e-62	4.61028	4.43814	4.76405	-0.185237	0.656204
11	118209515	118210015	Promoter (2-3kb)	2727	Cyth1	cytohesin 1	7.71908	4.53108	8.63767	-4.04052	4.65293e-48	4.25361	4.21143	4.29459	-0.0488769	0.919426
1	193181963	193182463	Promoter (2-3kb)	2355	Traf3ip3	TRAF3 interacting protein 3	5.39635	1.95397	6.32841	-4.04052	9.56045e-12	1.68502	1.65182	1.71747	-0.00886544	1
X	52757140	52757640	Distal Intergenic	-12180	NA	NA	7.11835	3.91593	8.03778	-4.0401	1.17811e-32	3.73465	3.78784	3.67943	0.047416	1
4	40875739	40876239	Distal Intergenic	-21734	B4galt1	UDP-Gal:betaGlcNAc beta 1,4- galactosyltransferase, polypeptide 1	9.8932	6.75404	10.8089	-4.0399	2.05353e-186	6.29414	6.0297	6.51754	-0.38907	0.181659
12	25010348	25010848	Intron (ENSMUST00000066652/ENSMUSG00000036333, intron 18 of 31)	-6138	Kidins220	kinase D-interacting substrate 220	7.19843	3.62794	8.1364	-4.03947	3.17696e-09	3.59404	3.77166	3.39145	0.166816	1
9	110896575	110897075	Promoter (<=1kb)	-676	NA	NA	9.30578	6.16283	10.2217	-4.03829	2.08872e-131	6.04919	6.16241	5.92633	0.17452	0.571383
X	167036291	167036791	Distal Intergenic	-6855	NA	NA	5.81785	2.47167	6.74511	-4.0382	3.65008e-15	1.97278	1.65182	2.23518	-0.124785	1
2	27198633	27199133	Intron (ENSMUST00000170435/ENSMUSG00000091192, intron 1 of 1)	-6373	Sardh	sarcosine dehydrogenase	7.75821	4.57652	8.67644	-4.03813	1.22738e-45	4.12371	3.86915	4.34002	-0.235796	0.587493
16	20958889	20959389	Promoter (1-2kb)	1753	Gm18769	zinc finger, CCHC domain containing 6 pseudogene	7.05991	3.83496	7.98062	-4.03786	9.44158e-32	3.39624	3.16098	3.59846	-0.198624	1
4	44097742	44098242	Intron (ENSMUST00000146576/ENSMUSG00000087326, intron 1 of 1)	5110	NA	NA	8.12026	4.95788	9.03735	-4.03779	1.04348e-60	4.54352	4.34061	4.72138	-0.215066	0.607012
18	81210845	81211345	Distal Intergenic	24721	NA	NA	8.47304	5.31632	9.38979	-4.03707	2.93536e-73	4.93419	4.77219	5.07983	-0.188433	0.633157
5	148866542	148867042	Distal Intergenic	12037	Katnal1	katanin p60 subunit A-like 1	8.96043	5.80686	9.877	-4.03598	4.72977e-98	5.34794	5.08486	5.57037	-0.321722	0.371228
3	101407525	101408025	Promoter (<=1kb)	0	NA	NA	8.56593	5.40912	9.48269	-4.03561	3.86803e-76	5.20787	5.24228	5.17263	0.0493141	0.904454
7	28665408	28665908	Intron (ENSMUST00000208431/ENSMUSG00000108905, intron 1 of 1)	23021	NA	NA	7.1059	3.88752	8.02624	-4.03515	3.29235e-33	3.73836	3.82071	3.65102	0.0784637	1
2	91080735	91081235	Promoter (1-2kb)	-1155	Spi1	spleen focus forming virus (SFFV) proviral integration oncogene	7.6809	4.50034	8.59906	-4.035	3.63412e-47	3.83155	3.21143	4.26385	-0.542386	1
9	118722864	118723364	Intron (ENSMUST00000044165/ENSMUSG00000039115, intron 15 of 27)	11207	Itga9	integrin alpha 9	6.04409	2.74198	6.96904	-4.03492	2.52619e-17	2.9614	3.30731	2.50548	0.298012	1
4	135906599	135907099	Intron (ENSMUST00000097843/ENSMUSG00000062585, intron 1 of 1)	-4719	Cnr2	cannabinoid receptor 2 (macrophage)	6.49005	3.23592	7.41239	-4.03442	8.28672e-23	3.02811	3.05623	2.99942	0.0165069	1
8	117306704	117307204	Intron (ENSMUST00000166750/ENSMUSG00000034390, intron 1 of 20)	-41966	Cmip	c-Maf inducing protein	8.04011	4.87394	8.95742	-4.03435	3.74173e-57	4.37055	4.0428	4.63745	-0.348821	0.398653
2	11189135	11190018	Intron (ENSMUST00000028118/ENSMUSG00000026778, intron 1 of 17)	3294	NA	NA	8.13828	4.97648	9.05533	-4.03348	1.71738e-62	4.48464	4.17416	4.73998	-0.341082	0.402563
9	120084395	120084895	Distal Intergenic	-7219	Ccr8	chemokine (C-C motif) receptor 8	6.4143	3.13876	7.33781	-4.03333	4.00528e-21	3.29078	3.59655	2.90227	0.298078	1
4	135664641	135665141	Distal Intergenic	-21146	Ifnlr1	interferon lambda receptor 1	9.07614	5.93169	9.99217	-4.03212	1.34873e-109	5.74682	5.79665	5.69519	0.0678931	0.846597
3	30610884	30611384	Promoter (2-3kb)	-2127	Mynn	myoneurin	7.92736	4.64887	8.85104	-4.03173	7.65127e-20	3.79351	2.68676	4.41237	-0.827353	1
13	109837409	109837909	Intron (ENSMUST00000122041/ENSMUSG00000021699, intron 7 of 16)	-65193	Pde4d	phosphodiesterase 4D, cAMP specific	9.27807	6.13876	10.1938	-4.03078	1.4084e-122	5.70421	5.47458	5.90227	-0.293537	0.382704
4	106290146	106290646	Promoter (<=1kb)	-623	NA	NA	6.8873	3.6695	7.80761	-4.03072	3.99056e-29	3.34917	3.26017	3.433	-0.0686745	1
9	44608366	44608866	Promoter (1-2kb)	1856	Gm30671	predicted gene, 30671	7.19902	3.99484	8.11855	-4.03055	2.67369e-35	3.53129	3.26169	3.75835	-0.200436	1
5	120708672	120709172	Promoter (2-3kb)	2755	Dtx1	deltex 1, E3 ubiquitin ligase	7.98099	4.81443	8.89833	-4.03046	8.53361e-56	4.21253	3.72198	4.57793	-0.478442	0.248662
15	100182778	100183278	Exon (ENSMUST00000100203/ENSMUSG00000023026, exon 22 of 38)	12033	NA	NA	7.86978	4.70619	8.78694	-4.03022	1.16325e-51	4.03724	3.4168	4.4697	-0.559569	0.182199
3	115689905	115690405	Distal Intergenic	24667	S1pr1	sphingosine-1-phosphate receptor 1	6.13676	2.81785	7.0626	-4.02959	4.02125e-18	2.80786	3.00359	2.58136	0.146814	1
5	123021396	123021896	Intron (ENSMUST00000051016/ENSMUSG00000049686, intron 1 of 2)	6058	Orai1	ORAI calcium release-activated calcium modulator 1	7.04832	3.83496	7.96838	-4.02953	3.15417e-32	3.26213	2.82277	3.59846	-0.296102	1
2	173377479	173377979	Distal Intergenic	-16587	Gm14642	predicted gene 14642	7.60833	4.43402	8.52612	-4.029	1.30348e-44	3.92031	3.57684	4.19753	-0.317707	1
7	30392087	30392587	Distal Intergenic	-21173	Tyrobp	TYRO protein tyrosine kinase binding protein	6.31666	3.03459	7.24053	-4.02854	1.42405e-20	2.82624	2.85385	2.7981	0.0263498	1
8	111577834	111578334	Intron (ENSMUST00000172856/ENSMUSG00000033545, intron 2 of 5)	15994	Znrf1	zinc and ring finger 1	8.03272	4.87394	8.9496	-4.02796	6.18221e-58	4.45098	4.23678	4.63745	-0.217646	0.605795
6	119749154	119749654	Intron (ENSMUST00000183703/ENSMUSG00000030172, intron 12 of 20)	-5710	Erc1	ELKS/RAB6-interacting/CAST family member 1	7.71204	4.54414	8.62946	-4.02692	3.3013e-46	4.23734	4.16343	4.30765	-0.0582882	0.904763
9	118390672	118391172	Distal Intergenic	12130	NA	NA	8.31832	5.16705	9.23475	-4.02587	1.13645e-66	4.5783	4.11125	4.93056	-0.49408	0.218521
2	11156586	11157086	Distal Intergenic	-15022	Prkcq	protein kinase C, theta	6.63053	3.40112	7.55149	-4.02548	1.19052e-24	3.00289	2.82071	3.16463	-0.126506	1
1	53772915	53773415	Intron (ENSMUST00000027263/ENSMUSG00000026094, intron 2 of 7)	-10222	Stk17b	serine/threonine kinase 17b (apoptosis-inducing)	7.23944	4.04565	8.15837	-4.02467	2.71742e-36	3.60816	3.37456	3.80916	-0.188711	1
11	106664656	106665156	Promoter (1-2kb)	-1330	Pecam1	platelet/endothelial cell adhesion molecule 1	6.87952	3.65993	7.79993	-4.02276	1.03043e-28	3.3324	3.23523	3.42343	-0.0865937	1
7	123019993	123020493	Distal Intergenic	9881	Gm6905	ribosomal protein L11 pseudogene	5.5315	2.13876	6.46114	-4.02155	8.98952e-13	1.36599	0.502905	1.90227	-0.178853	1
12	84222584	84223084	Distal Intergenic	-3703	Mideas	mitotic deacetylase associated SANT domain protein	9.05362	5.87808	9.97148	-4.02127	9.11013e-42	5.17423	4.47859	5.64158	-0.834643	0.0247115
12	103421914	103422414	Exon (ENSMUST00000220705/ENSMUSG00000041645, exon 2 of 2)	3366	Ddx24	DEAD box helicase 24	5.53072	2.13876	6.46032	-4.02094	9.05154e-13	2.07747	2.23368	1.90227	0.0659473	1
3	131172816	131173316	Intron (ENSMUST00000029611/ENSMUSG00000027985, intron 3 of 11)	36031	NA	NA	7.76906	4.60569	8.68621	-4.02072	5.15247e-48	4.02674	3.57684	4.3692	-0.425521	0.313306
2	76421433	76421933	Intron (ENSMUST00000077972/ENSMUSG00000042359, intron 1 of 26)	14872	Osbpl6	oxysterol binding protein-like 6	7.73258	4.56887	8.64975	-4.02071	6.51153e-49	4.38588	4.43747	4.33237	0.0584478	0.900572
12	85969523	85970023	Intron (ENSMUST00000040179/ENSMUSG00000012609, intron 29 of 33)	7522	Ttll5	tubulin tyrosine ligase-like family, member 5	8.63586	5.499	9.55143	-4.01943	5.50017e-85	5.18561	5.10438	5.26251	-0.0934364	0.81368
10	122599449	122599949	Distal Intergenic	-29558	A130077B15Rik	RIKEN cDNA A130077B15 gene	7.63217	4.46893	8.54931	-4.01897	9.75482e-46	4.14074	4.0428	4.23244	-0.10474	0.822264
17	51800181	51800681	Promoter (<=1kb)	-991	NA	NA	6.48001	3.24234	7.40143	-4.01894	2.78733e-22	3.03215	3.05798	3.00585	0.0288945	1
9	44567886	44568386	Distal Intergenic	-6009	Cxcr5	chemokine (C-X-C motif) receptor 5	8.37054	5.22785	9.28646	-4.0187	1.47445e-72	4.75763	4.47859	4.99135	-0.326262	0.405567
X	13370303	13370803	Distal Intergenic	7875	Gm9434	mediator of RNA polymerase II transcription, subunit 4 homolog pseudogene	6.12765	2.83496	7.05209	-4.01838	3.74655e-18	2.52987	2.45784	2.59846	-0.0465072	1
5	92102989	92103489	Distal Intergenic	14794	NA	NA	8.45187	5.31022	9.36772	-4.01785	2.5947e-74	4.8427	4.56749	5.07372	-0.323878	0.402563
15	100723462	100723962	Promoter (2-3kb)	-2985	Galnt6	polypeptide N-acetylgalactosaminyltransferase 6	8.487	5.34374	9.40295	-4.0178	4.15884e-78	4.62165	3.88428	5.10725	-0.785807	0.0465432
18	14656842	14657342	Intron (ENSMUST00000040964/ENSMUSG00000037013, intron 3 of 9)	-5719	Ss18	SS18, nBAF chromatin remodeling complex subunit	8.65311	5.52505	9.56815	-4.01582	3.87514e-83	4.75943	3.91504	5.28855	-0.877805	0.0254594
6	31191541	31192041	Intron (ENSMUST00000187876/ENSMUSG00000044471, intron 1 of 3)	24325	Lncpint	long non-protein coding RNA, Trp53 induced transcript	8.41122	5.27433	9.32679	-4.01435	5.04297e-71	4.6656	4.16261	5.03784	-0.546896	0.16834
5	129790544	129791044	Promoter (<=1kb)	666	Cct6a	chaperonin containing Tcp1, subunit 6a (zeta)	8.25997	5.12041	9.1757	-4.01353	5.49346e-67	4.60092	4.24852	4.88392	-0.380767	0.342427
2	131189872	131190372	Promoter (<=1kb)	-978	Cdc25b	cell division cycle 25B	7.43894	4.26332	8.35681	-4.01277	6.98219e-41	3.92792	3.82174	4.02682	-0.0951998	1
6	65661977	65662477	Distal Intergenic	-9113	Ndnf	neuron-derived neurotrophic factor	8.26298	5.1291	9.17837	-4.01244	6.65107e-65	4.74776	4.58673	4.89261	-0.176787	0.670169
1	60882735	60883235	Promoter (2-3kb)	2397	NA	NA	6.618	3.40685	7.53793	-4.01118	2.11721e-24	2.85765	2.45784	3.17036	-0.243503	1
6	140819367	140819867	Distal Intergenic	-34663	NA	NA	8.04075	4.88956	8.95718	-4.01031	5.12448e-57	4.42307	4.14933	4.65307	-0.294855	0.473339
6	48725423	48725923	Intron (ENSMUST00000127537/ENSMUSG00000098715, intron 1 of 4)	6758	Gimap7	GTPase, IMAP family member 7	9.59063	6.47589	10.5049	-4.0074	1.78555e-147	5.98401	5.67347	6.2394	-0.446651	0.152419
1	39895484	39895984	Distal Intergenic	-4929	Map4k4	mitogen-activated protein kinase kinase kinase kinase 4	8.29361	5.15178	9.20947	-4.00649	2.61692e-68	4.71762	4.48852	4.91528	-0.269784	0.49899
2	30257659	30258159	Intron (ENSMUST00000113654/ENSMUSG00000007476, intron 2 of 2)	-8044	Phyhd1	phytanoyl-CoA dioxygenase domain containing 1	8.81721	5.6957	9.73185	-4.00616	3.12793e-93	5.23365	4.96618	5.4592	-0.328792	0.366323
4	33072758	33073736	Intron (ENSMUST00000108162/ENSMUSG00000023267, intron 2 of 8)	-5060	Gabrr2	gamma-aminobutyric acid (GABA) C receptor, subunit rho 2	8.79937	5.67139	9.71441	-4.00608	1.97102e-92	5.25852	5.05754	5.4349	-0.245632	0.500367
4	59337822	59338322	Intron (ENSMUST00000040166/ENSMUSG00000038578, intron 12 of 16)	-4800	Susd1	sushi domain containing 1	7.90041	4.7546	8.81652	-4.00581	8.75881e-54	4.17428	3.72198	4.5181	-0.438866	0.292236
5	30961501	30962001	Promoter (1-2kb)	-1140	Preb	prolactin regulatory element binding	7.07935	3.89976	7.99745	-4.00526	9.09708e-33	3.21999	2.57684	3.66327	-0.441899	1
7	73599918	73600418	Distal Intergenic	-8530	NA	NA	8.27229	5.14392	9.18735	-4.00361	1.59402e-67	4.48934	3.89828	4.90743	-0.633958	0.116262
17	6686514	6687014	Promoter (2-3kb)	-2058	Sytl3	synaptotagmin-like 3	5.78147	2.44963	6.70799	-4.00355	9.0311e-15	2.17666	2.13923	2.21313	-0.00597286	1
18	74760480	74760980	Exon (ENSMUST00000074157/ENSMUSG00000025885, exon 37 of 39)	17489	NA	NA	7.54838	4.39248	8.46508	-4.00282	2.62268e-42	4.08792	4.01648	4.15599	-0.0614896	0.899073
8	122547788	122548288	Intron (ENSMUST00000127664/ENSMUSG00000092329, intron 1 of 15)	3041	Piezo1	piezo-type mechanosensitive ion channel component 1	9.49587	6.35713	10.4116	-4.00149	6.2762e-55	6.10071	6.0805	6.12063	-0.0267362	0.939485
6	30326059	30326559	Intron (ENSMUST00000128017/ENSMUSG00000084861, intron 1 of 1)	20907	NA	NA	7.22004	4.05663	8.13719	-4.0007	1.72458e-35	3.53812	3.18723	3.82014	-0.282728	1
3	131178649	131179149	Intron (ENSMUST00000029611/ENSMUSG00000027985, intron 3 of 11)	41864	NA	NA	7.31431	4.15247	8.23137	-3.99951	1.56173e-35	3.70502	3.45784	3.91598	-0.218871	1
7	114093561	114094061	Intron (ENSMUST00000069449/ENSMUSG00000055723, intron 1 of 5)	6663	NA	NA	8.7796	5.66592	9.69376	-3.99888	2.45318e-92	4.82268	3.75529	5.42942	-1.13116	0.00288541
17	18004654	18005154	Distal Intergenic	14156	Fpr-rs5	formyl peptide receptor, related sequence 5	6.10706	2.82643	7.03085	-3.99878	5.95415e-18	2.91831	3.18562	2.58994	0.198291	1
4	101167752	101168252	Intron (ENSMUST00000102781/ENSMUSG00000028530, intron 11 of 24)	-12633	Jak1	Janus kinase 1	8.59736	5.47657	9.51196	-3.99875	1.50727e-83	5.35342	5.45851	5.24008	0.146283	0.688978
9	42469323	42469823	Promoter (2-3kb)	2395	Tbcel	tubulin folding cofactor E-like	8.33958	5.21714	9.25428	-3.99799	1.60052e-63	4.51456	3.82174	4.98064	-0.696135	0.085645
9	41118007	41118507	Intron (ENSMUST00000044155/ENSMUSG00000032020, intron 1 of 13)	-5926	NA	NA	8.57987	5.46069	9.49436	-3.99798	2.40689e-82	5.315	5.40042	5.2242	0.113827	0.761835
10	88203170	88203670	Promoter (<=1kb)	-876	Washc3	WASH complex subunit 3	6.85707	3.66472	7.77591	-3.99784	2.85851e-28	3.15621	2.82071	3.42822	-0.2432	1
18	38381126	38381626	Distal Intergenic	-20588	Gm4949	glutamate-ammonia ligase (glutamine synthetase) pseudogene	8.41776	5.29857	9.33226	-3.9971	9.29978e-69	4.53276	3.68789	5.06207	-0.826416	0.0401107
3	96273520	96274393	Intron (ENSMUST00000051089/ENSMUSG00000050936, intron 1 of 1)	-3231	NA	NA	7.89913	4.64887	8.82126	-3.99659	5.78603e-19	4.1781	3.89828	4.41237	-0.275726	0.522018
4	57810433	57810933	Intron (ENSMUST00000098066/ENSMUSG00000089945, intron 7 of 10)	-10117	Pakap	paralemmin A kinase anchor protein	7.57196	4.41708	8.4886	-3.99645	2.5252e-44	4.01229	3.82174	4.18059	-0.17763	1
5	124010963	124011463	Promoter (<=1kb)	250	Vps37b	vacuolar protein sorting 37B	7.16727	3.99864	8.08473	-3.996	1.54177e-34	3.5714	3.35154	3.76215	-0.187568	1
17	73273759	73274259	Distal Intergenic	21214	E330032C10Rik	RIKEN cDNA E330032C10 gene	7.07124	3.89569	7.98911	-3.99569	3.08462e-32	3.51355	3.35154	3.6592	-0.137225	1
5	148854102	148854602	Distal Intergenic	24477	Katnal1	katanin p60 subunit A-like 1	5.51872	2.16606	6.44632	-3.99568	2.76698e-12	2.4645	2.85385	1.92956	0.266861	1
16	92641016	92641516	Intron (ENSMUST00000023673/ENSMUSG00000022952, intron 6 of 7)	28202	NA	NA	8.12584	4.99484	9.04106	-3.9951	5.34624e-61	4.68837	4.61481	4.75835	-0.0814659	0.852075
1	164453686	164454186	Promoter (<=1kb)	0	Atp1b1	ATPase, Na+/K+ transporting, beta 1 polypeptide	7.64491	4.50302	8.56078	-3.99508	1.65947e-45	3.95536	3.55809	4.26653	-0.366493	1
1	88622421	88622921	Distal Intergenic	-30164	NA	NA	8.39117	5.2759	9.30542	-3.99488	4.30261e-72	5.31022	5.53815	5.0394	0.341561	0.344832
17	84313490	84313990	Promoter (<=1kb)	0	Thada	thyroid adenoma associated	8.98853	5.88075	9.90233	-3.99484	3.18126e-106	5.42034	5.15517	5.64425	-0.353478	0.314727
17	51735538	51736038	Downstream (<1kb)	6228	Satb1	special AT-rich sequence binding protein 1	7.46471	4.31175	8.38124	-3.99459	1.50893e-40	4.05244	4.02925	4.07525	-0.0262677	0.958153
3	103405158	103405658	Distal Intergenic	12225	Gm25009	predicted gene, 25009	7.57358	4.43121	8.48948	-3.99452	5.17551e-44	4.00603	3.7889	4.19472	-0.204669	1
5	149265389	149265889	Promoter (<=1kb)	42	Alox5ap	arachidonate 5-lipoxygenase activating protein	7.71128	4.57652	8.62673	-3.99396	4.1848e-47	4.25404	4.16261	4.34002	-0.0859386	0.854232
5	77140192	77140692	Promoter (<=1kb)	0	NA	NA	7.89174	4.7546	8.80732	-3.99394	1.20659e-51	4.1161	3.55685	4.5181	-0.547294	0.189664
17	83646788	83647288	Distal Intergenic	-14893	Kcng3	potassium voltage-gated channel, subfamily G, member 3	7.97119	4.84344	8.88621	-3.99307	2.67904e-56	4.37423	4.09662	4.60694	-0.300873	0.468536
2	166672554	166673054	Intron (ENSMUST00000036719/ENSMUSG00000039621, intron 1 of 39)	-9020	NA	NA	7.70707	4.56631	8.62287	-3.99267	1.93946e-47	4.00928	3.59655	4.32981	-0.381112	1
14	67009885	67010385	Promoter (1-2kb)	-1008	Bnip3l	BCL2/adenovirus E1B interacting protein 3-like	6.52777	3.32694	7.44711	-3.99255	3.83261e-23	3.1142	3.13757	3.09045	0.0289532	1
X	170674899	170675399	Promoter (2-3kb)	2255	Asmt	acetylserotonin O-methyltransferase	5.50918	2.16606	6.43628	-3.99193	1.62653e-12	1.42775	0.651815	1.92956	-0.183993	1
9	15059954	15060454	Intron (ENSMUST00000159985/ENSMUSG00000031936, intron 16 of 19)	-14476	Panx1	pannexin 1	8.29146	5.01562	9.215	-3.99182	1.17103e-16	4.53808	4.24852	4.77913	-0.293115	0.481875
12	15809422	15809922	5' UTR	6863	Trib2	tribbles pseudokinase 2	7.67792	4.37039	8.60316	-3.99148	1.22876e-14	4.10937	4.08443	4.13389	-0.0166957	0.973628
3	115974960	115975460	Intron (ENSMUST00000067485/ENSMUSG00000054414, intron 8 of 10)	-4442	Mir669n	microRNA 669n	7.82779	4.69452	8.74314	-3.99146	8.03026e-52	3.95108	3.16261	4.45803	-0.684409	1
5	147340889	147341389	Exon (ENSMUST00000049324/ENSMUSG00000042817, exon 20 of 24)	-14555	Gm29778	predicted gene, 29778	8.93089	5.82687	9.84445	-3.99082	1.33228e-102	5.22373	4.73093	5.59037	-0.599274	0.10357
5	122548596	122549096	Downstream (1-2kb)	11745	Ift81	intraflagellar transport 81	6.66126	3.46619	7.58026	-3.98836	3.42614e-25	3.13379	3.03104	3.2297	-0.0631599	1
6	38343920	38344420	Intron (ENSMUST00000114900/ENSMUSG00000029826, intron 1 of 12)	9853	Zc3hav1	zinc finger CCCH type, antiviral 1	8.09684	4.98033	9.01118	-3.98819	2.99051e-60	4.40433	3.95952	4.74383	-0.440618	0.284403
5	121335391	121335891	Intron (ENSMUST00000042614/ENSMUSG00000042744, intron 53 of 75)	15368	Hectd4	HECT domain E3 ubiquitin protein ligase 4	8.73596	5.62325	9.65007	-3.98804	2.9192e-88	5.26446	5.13083	5.38676	-0.156066	0.680608
13	114845781	114846281	Exon (ENSMUST00000056117/ENSMUSG00000015533, exon 26 of 30)	26876	Mocs2	molybdenum cofactor synthesis 2	8.67485	5.57142	9.58838	-3.98769	1.37044e-85	4.9587	4.44836	5.33493	-0.600766	0.115341
15	79374675	79375175	Promoter (<=1kb)	125	Mir1943	microRNA 1943	8.40529	5.29239	9.3194	-3.98718	3.83274e-70	4.94285	4.82019	5.05589	-0.154981	0.700445
15	100420282	100420782	Promoter (1-2kb)	-1365	Gm5475	predicted gene 5475	8.70588	5.59945	9.61959	-3.98709	1.58653e-86	5.14945	4.89876	5.36295	-0.315051	0.391662
7	73610660	73611160	Promoter (1-2kb)	1712	NA	NA	7.06418	3.89976	7.98139	-3.98691	5.51041e-32	3.42355	3.13591	3.66327	-0.234391	1
18	82527629	82528129	Intron (ENSMUST00000091789/ENSMUSG00000041607, intron 3 of 3)	-3608	Rpl21-ps8	ribosomal protein L21, pseudogene 8	7.33224	4.17478	8.24904	-3.98672	3.111e-38	3.90413	3.86915	3.93829	-0.0262219	1
9	121454867	121455367	Promoter (<=1kb)	571	Trak1	trafficking protein, kinesin binding 1	9.09458	5.89509	10.0138	-3.98595	2.76945e-24	5.51565	5.35697	5.65859	-0.197343	0.588765
1	62875637	62876137	Distal Intergenic	-43267	NA	NA	9.25652	6.15348	10.17	-3.98592	2.11411e-115	5.49392	4.89277	5.91699	-0.73916	0.039697
16	55947904	55948404	Distal Intergenic	-7193	Gm8900	ribosomal protein L11 pseudogene	7.60036	4.46619	8.51577	-3.9857	3.4561e-44	4.12023	4.00177	4.2297	-0.116765	0.799228
5	64780719	64781219	Intron (ENSMUST00000180912/ENSMUSG00000097640, intron 1 of 4)	-22169	Klf3	Kruppel-like factor 3 (basic)	8.01409	4.88956	8.92891	-3.98471	4.65512e-58	4.70082	4.74703	4.65307	0.0565754	0.899026
11	46115034	46115534	Intron (ENSMUST00000011400/ENSMUSG00000011256, intron 7 of 22)	-12371	Adam19	a disintegrin and metallopeptidase domain 19 (meltrin beta)	5.9914	2.72373	6.91448	-3.98435	6.88476e-17	2.59044	2.68676	2.48723	0.0635274	1
11	109591448	109591948	Intron (ENSMUST00000103060/ENSMUSG00000041895, intron 4 of 12)	19484	Wipi1	WD repeat domain, phosphoinositide interacting 1	7.69833	4.56631	8.6136	-3.98385	2.17363e-47	4.26607	4.19938	4.32981	-0.0720511	0.877337
13	52026327	52026827	Distal Intergenic	-4400	NA	NA	6.83812	3.65512	7.75643	-3.98271	2.68182e-28	3.38617	3.35297	3.41863	-0.0153911	1
5	120688342	120688842	Intron (ENSMUST00000031607/ENSMUSG00000029603, intron 3 of 9)	-5427	Dtx1	deltex 1, E3 ubiquitin ligase	8.13835	5.02793	9.05231	-3.98189	1.22273e-61	4.52042	4.18643	4.79144	-0.369751	0.3631
15	80592639	80593139	Intron (ENSMUST00000229980/ENSMUSG00000042351, intron 1 of 7)	20045	Grap2	GRB2-related adaptor protein 2	8.96896	5.87704	9.88177	-3.9817	6.37331e-96	5.27935	4.79639	5.64055	-0.609758	0.0971762
8	126829700	126830200	Intron (ENSMUST00000212406/ENSMUSG00000110697, intron 4 of 8)	-9033	NA	NA	7.37558	4.24234	8.29093	-3.98127	1.83933e-38	4.03893	4.07127	4.00585	0.0432871	0.931204
17	7928021	7928521	Promoter (1-2kb)	1086	Tagap	T cell activation Rho GTPase activating protein	10.0985	6.98589	11.0126	-3.98024	4.93637e-62	6.6007	6.4349	6.74939	-0.238962	0.388934
7	28384122	28384622	Intron (ENSMUST00000208885/ENSMUSG00000109455, intron 1 of 1)	-3869	Zfp36	zinc finger protein 36	8.47248	5.36832	9.38606	-3.97978	3.47957e-76	4.98158	4.81386	5.13182	-0.186445	0.635788
19	11471041	11471541	Promoter (1-2kb)	1616	Ms4a6c	membrane-spanning 4-domains, subfamily A, member 6C	7.156	4.01375	8.0719	-3.97929	1.38666e-33	3.939	4.08443	3.77725	0.161169	1
7	79300748	79301248	Promoter (1-2kb)	1723	NA	NA	8.73295	5.63916	9.64589	-3.9791	4.42284e-86	4.9963	4.42853	5.40267	-0.629974	0.10426
3	52840142	52840642	Distal Intergenic	-42357	Gm30292	predicted gene, 30292	8.83582	5.74378	9.74864	-3.97886	1.08046e-95	5.4523	5.39514	5.50729	-0.0725687	0.848523
12	55015377	55015877	Promoter (1-2kb)	-1029	Baz1a	bromodomain adjacent to zinc finger domain 1A	6.71641	3.5337	7.6347	-3.9787	4.5267e-26	3.25496	3.21143	3.29721	-0.0374629	1
X	170674158	170674658	Promoter (1-2kb)	1514	Asmt	acetylserotonin O-methyltransferase	5.16642	1.72373	6.0985	-3.97687	4.6631e-10	1.93942	2.28318	1.48723	0.175249	1
6	30340190	30340690	Distal Intergenic	6776	NA	NA	8.08472	4.97648	8.99854	-3.97683	2.69279e-60	4.72655	4.71298	4.73998	-0.0124323	0.978705
4	135155521	135156021	Promoter (1-2kb)	1085	Runx3	runt related transcription factor 3	7.55546	4.41992	8.47095	-3.97638	4.01291e-43	3.71881	3.02925	4.18343	-0.575709	1
14	79525097	79525597	Intron (ENSMUST00000040131/ENSMUSG00000036461, intron 1 of 8)	9399	Elf1	E74-like factor 1	6.35337	3.13876	7.27349	-3.97634	4.97045e-21	3.23052	3.49775	2.90227	0.230164	1
5	29738041	29738541	Promoter (<=1kb)	775	Dnajb6	DnaJ heat shock protein family (Hsp40) member B6	7.10183	3.94612	8.01853	-3.9756	1.18672e-32	3.72425	3.73873	3.70962	0.0168219	1
GL456216.1	38557	39057	Distal Intergenic	11921	LOC115489313	uncharacterized LOC115489313	7.14726	3.99864	8.06354	-3.9755	5.97164e-34	3.42115	2.97374	3.76215	-0.336636	1
6	54925740	54926240	Promoter (1-2kb)	1858	Nod1	nucleotide-binding oligomerization domain containing 1	8.0812	4.96875	8.99528	-3.97537	1.78462e-60	4.80232	4.86915	4.73226	0.0924827	0.828993
17	35391181	35391681	Promoter (2-3kb)	-2445	H2-Q5	histocompatibility 2, Q region locus 5	5.87991	2.6032	6.80349	-3.97526	1.62563e-15	2.39197	2.4168	2.3667	0.0163898	1
14	27232959	27233459	Intron (ENSMUST00000225949/ENSMUSG00000021895, intron 4 of 13)	-4580	Arhgef3	Rho guanine nucleotide exchange factor (GEF) 3	6.57867	3.39537	7.49699	-3.97393	5.72538e-24	3.25842	3.35154	3.15887	0.0815127	1
2	75914986	75915486	Intron (ENSMUST00000047232/ENSMUSG00000042410, intron 19 of 19)	5815	Agps	alkylglycerone phosphate synthase	7.19002	4.03459	8.1067	-3.97377	7.50335e-35	3.76054	3.72198	3.7981	-0.0323018	1
6	119499920	119500420	Intron (ENSMUST00000178696/ENSMUSG00000030170, intron 1 of 4)	20252	Fbxl14	F-box and leucine-rich repeat protein 14	8.4836	5.39104	9.39646	-3.97126	4.67238e-76	4.79225	4.30731	5.15454	-0.536782	0.170774
10	19192236	19192736	Intron (ENSMUST00000216041/ENSMUSG00000111052, intron 3 of 3)	24998	NA	NA	7.51484	4.38959	8.42971	-3.97108	1.23387e-42	4.14494	4.13674	4.15309	-0.00441977	0.993053
7	126182369	126182869	Promoter (<=1kb)	-732	Xpo6	exportin 6	6.94227	3.78922	7.85881	-3.96931	6.33161e-30	3.78503	3.98506	3.55272	0.178716	1
19	9038075	9038575	Intron (ENSMUST00000237912/ENSMUSG00000069833, intron 5 of 6)	38415	Ahnak	AHNAK nucleoprotein (desmoyokin)	7.64971	4.53108	8.56417	-3.96839	1.93547e-46	4.43748	4.56749	4.29459	0.157321	0.714531
15	86028949	86029449	Intron (ENSMUST00000016172/ENSMUSG00000016028, intron 1 of 34)	4754	Celsr1	cadherin, EGF LAG seven-pass G-type receptor 1	7.43716	4.30869	8.35223	-3.96687	4.20863e-40	4.07086	4.06953	4.07219	-0.0124477	0.980454
17	29535258	29535758	Intron (ENSMUST00000234305/ENSMUSG00000091614, intron 2 of 4)	13799	Tmem217	transmembrane protein 217	6.07497	2.83496	6.99652	-3.96659	9.62545e-18	2.67844	2.75421	2.59846	0.0420351	1
1	183989597	183990097	Distal Intergenic	-23205	Dusp10	dual specificity phosphatase 10	4.95503	1.44963	5.89007	-3.96623	4.91626e-09	1.31856	1.4168	1.21313	0.0308888	1
5	134237787	134238287	Promoter (2-3kb)	2758	Gtf2i	general transcription factor II I	7.08717	3.49338	8.02615	-3.9662	7.46265e-08	3.37234	3.47924	3.25689	0.0957742	1
8	126721556	126722056	Distal Intergenic	36278	NA	NA	7.86198	4.7501	8.77603	-3.96559	5.2768e-52	4.28597	4.01558	4.5136	-0.282864	0.499154
7	82773928	82774428	Intron (ENSMUST00000179489/ENSMUSG00000038563, intron 19 of 19)	-18284	4933406J10Rik	RIKEN cDNA 4933406J10 gene	8.19822	5.10182	9.11131	-3.96549	2.19568e-59	4.62189	4.32887	4.86533	-0.326626	0.417053
10	81297912	81298412	Intron (ENSMUST00000163075/ENSMUSG00000034902, intron 1 of 16)	4505	NA	NA	9.42456	6.35045	10.3363	-3.96482	1.04534e-126	5.85087	5.52886	6.11395	-0.451629	0.161768
13	24603715	24604215	Promoter (<=1kb)	481	NA	NA	8.54714	5.45793	9.45978	-3.96413	4.86454e-79	5.0453	4.84462	5.22144	-0.248357	0.509497
10	118813669	118814169	Distal Intergenic	-8379	NA	NA	7.27639	4.15247	8.19117	-3.96313	7.69068e-36	3.79847	3.67054	3.91598	-0.0974204	1
15	74769087	74769587	Downstream (1-2kb)	-5467	Ly6d	lymphocyte antigen 6 complex, locus D	8.74573	5.66352	9.65794	-3.96307	2.95978e-89	5.48101	5.53304	5.42703	0.062147	0.870967
6	136743670	136744170	Exon (ENSMUST00000032338/ENSMUSG00000042638, exon 10 of 27)	37572	Gucy2c	guanylate cyclase 2c	7.64728	4.52055	8.56223	-3.96306	1.80268e-43	4.47332	4.64061	4.28405	0.183785	0.671168
12	102303504	102304004	Intron (ENSMUST00000056950/ENSMUSG00000044456, intron 1 of 9)	19863	Rin3	Ras and Rab interactor 3	6.2522	3.02717	7.17292	-3.96145	1.11699e-19	3.17485	3.47793	2.79067	0.26126	1
13	97322495	97322995	Distal Intergenic	39312	NA	NA	7.0408	3.9119	7.95588	-3.95943	2.38529e-31	3.4727	3.23678	3.67541	-0.178271	1
19	47451646	47452146	Intron (ENSMUST00000081619/ENSMUSG00000053617, intron 1 of 14)	12101	Sh3pxd2a	SH3 and PX domains 2A	8.01923	4.92313	8.93231	-3.95936	6.4999e-57	4.46851	4.21143	4.68663	-0.282842	0.490969
6	31176354	31176854	Intron (ENSMUST00000187876/ENSMUSG00000044471, intron 1 of 3)	-9838	Lncpint	long non-protein coding RNA, Trp53 induced transcript	8.04871	4.96178	8.96122	-3.95929	1.5412e-56	4.58854	4.43747	4.72528	-0.164141	0.702277
9	114742660	114743160	Intron (ENSMUST00000035007/ENSMUSG00000032434, intron 3 of 3)	11487	Cmtm6	CKLF-like MARVEL transmembrane domain containing 6	7.70518	4.59569	8.61908	-3.95887	8.05375e-48	4.08904	3.75637	4.35919	-0.310585	0.465736
17	84330487	84330987	Intron (ENSMUST00000047524/ENSMUSG00000024251, intron 28 of 37)	5887	Thada	thyroid adenoma associated	9.32429	6.25254	10.2358	-3.95743	6.20618e-127	5.92375	5.82515	6.01605	-0.130625	0.684946
6	94778784	94779284	Distal Intergenic	-20148	NA	NA	6.0703	2.85186	6.99064	-3.95699	1.24946e-17	2.41781	2.18883	2.61537	-0.106664	1
19	46470666	46471166	Intron (ENSMUST00000039922/ENSMUSG00000025231, intron 8 of 11)	-11931	Sufu	SUFU negative regulator of hedgehog signaling	8.9405	5.86772	9.85211	-3.95685	1.78475e-100	5.25273	4.73818	5.63123	-0.662135	0.0671849
11	108913340	108913840	Distal Intergenic	-6509	Axin2	axin 2	6.88125	3.74651	7.79669	-3.95666	3.48904e-28	3.43295	3.35154	3.51001	-0.0624239	1
1	43464907	43465407	Intron (ENSMUST00000187435/ENSMUSG00000066877, intron 1 of 2)	7634	Nck2	non-catalytic region of tyrosine kinase adaptor protein 2	8.16197	5.07581	9.07443	-3.95632	3.54059e-62	4.7356	4.62386	4.83932	-0.125889	0.764949
7	16987018	16987518	3' UTR	3932	Gm42372	predicted gene, 42372	7.57398	4.46619	8.48778	-3.95595	2.63611e-43	4.55052	4.81282	4.2297	0.355934	0.376217
14	27390588	27391088	Intron (ENSMUST00000225949/ENSMUSG00000021895, intron 10 of 13)	-9738	NA	NA	7.46261	4.34673	8.37691	-3.95593	2.46684e-41	4.32916	4.5192	4.11023	0.236062	0.574947
13	109824435	109824935	Intron (ENSMUST00000122041/ENSMUSG00000021699, intron 7 of 16)	67214	Pde4d	phosphodiesterase 4D, cAMP specific	7.34746	4.22298	8.26228	-3.95586	6.0277e-38	4.04933	4.10956	3.98649	0.0535792	0.913488
1	189795684	189796184	Intron (ENSMUST00000097442/ENSMUSG00000026604, intron 2 of 18)	9012	Ptpn14	protein tyrosine phosphatase, non-receptor type 14	8.13477	5.04198	9.04764	-3.95513	1.47394e-61	4.61515	4.39584	4.80548	-0.237238	0.559756
5	20946872	20947372	Promoter (1-2kb)	-1368	Rsbn1l	round spermatid basic protein 1-like	7.12931	4.00243	8.04427	-3.95495	1.18316e-33	3.59272	3.39584	3.76594	-0.161954	1
10	96651732	96652232	Distal Intergenic	34178	Btg1	BTG anti-proliferation factor 1	6.92212	3.76264	7.83904	-3.95389	2.20089e-29	3.51266	3.49904	3.52615	-0.0147012	1
15	96297654	96298154	Intron (ENSMUST00000134985/ENSMUSG00000033237, intron 3 of 4)	10081	Arid2	AT rich interactive domain 2 (ARID, RFX-like)	8.84146	5.77201	9.75287	-3.9536	2.35537e-94	5.25819	4.91456	5.53552	-0.426803	0.240432
9	101060969	101061469	Distal Intergenic	7427	NA	NA	8.62575	5.55139	9.53746	-3.95354	2.67647e-82	4.94165	4.4368	5.3149	-0.61133	0.110878
8	31114808	31115308	Promoter (2-3kb)	2944	Rnf122	ring finger protein 122	6.62544	3.46619	7.54234	-3.95244	8.95659e-25	3.63075	3.94422	3.2297	0.345407	1
11	51938686	51939186	Distal Intergenic	-25196	Gm26061	predicted gene, 26061	7.82496	4.72602	8.73821	-3.95243	5.74971e-49	4.34592	4.18643	4.48953	-0.177507	0.682103
14	53267550	53268050	Promoter (<=1kb)	0	Trav15n-2	T cell receptor alpha variable 15N-2	5.13461	1.70524	6.06604	-3.95197	4.49509e-10	1.77712	2.03104	1.46875	0.11471	1
11	21568919	21569419	Promoter (2-3kb)	2515	Mdh1	malate dehydrogenase 1, NAD (soluble)	7.67046	4.56631	8.58403	-3.9509	1.04253e-44	4.19423	4.04457	4.32981	-0.137572	0.761247
10	19062029	19062529	Distal Intergenic	24649	NA	NA	10.7479	7.69908	11.658	-3.95029	8.25491e-271	7.27648	7.06276	7.46259	-0.327963	0.16988
2	91078236	91078736	Distal Intergenic	-3654	Spi1	spleen focus forming virus (SFFV) proviral integration oncogene	8.08471	5.00433	8.9968	-3.94989	2.10481e-59	4.63074	4.47924	4.76783	-0.163474	0.69786
10	96787130	96787630	Distal Intergenic	-10758	NA	NA	8.42666	5.35416	9.33825	-3.94972	1.17134e-73	5.10114	5.08443	5.11767	-0.0135228	0.97536
14	54234709	54235209	Downstream (<1kb)	14188	NA	NA	7.52982	4.4284	8.44322	-3.94837	6.98166e-43	3.88618	3.49775	4.1919	-0.364363	1
1	92069386	92069886	Intron (ENSMUST00000097644/ENSMUSG00000026313, intron 2 of 26)	43445	Hdac4	histone deacetylase 4	8.3443	5.26805	9.25613	-3.94741	4.19254e-69	5.10202	5.16921	5.03155	0.0975217	0.81022
11	3344862	3345362	3' UTR	7455	Limk2	LIM motif-containing protein kinase 2	8.86256	5.80079	9.77347	-3.94657	8.11793e-97	5.35223	5.10353	5.56429	-0.323932	0.363899
3	115673710	115674210	Distal Intergenic	40862	S1pr1	sphingosine-1-phosphate receptor 1	8.60066	5.53239	9.51199	-3.94628	1.01887e-82	5.12736	4.9365	5.2959	-0.234356	0.529033
5	64682195	64682695	Distal Intergenic	15826	NA	NA	6.97617	3.85186	7.89098	-3.94613	3.57531e-30	3.36201	3.05447	3.61537	-0.239711	1
5	100912343	100912843	Promoter (<=1kb)	864	Gm36793	predicted gene, 36793	8.21533	5.13704	9.1273	-3.94481	2.32516e-65	4.84991	4.79744	4.90055	-0.0532102	0.903916
2	164866678	164867178	Distal Intergenic	-8967	Pltp	phospholipid transfer protein	8.98008	5.91812	9.89101	-3.94446	4.27456e-104	5.64624	5.60997	5.68162	-0.0464579	0.899836
11	46344941	46345441	Promoter (2-3kb)	2654	Gm12167	predicted gene 12167	7.84226	4.75909	8.75453	-3.94355	8.11745e-52	4.2622	3.94422	4.52259	-0.318553	0.446031
1	191418898	191419398	Distal Intergenic	11232	Gm2272	poly(A) binding protein, nuclear 1 pseudogene	6.91343	3.77156	7.8293	-3.94308	2.02505e-29	3.4778	3.41817	3.53506	-0.0375295	1
11	89061316	89061816	Promoter (<=1kb)	-568	Dgke	diacylglycerol kinase, epsilon	5.59707	2.3148	6.52095	-3.94166	2.73314e-13	1.85026	1.57928	2.0783	-0.0913583	1
12	73580781	73581281	Distal Intergenic	-3515	Prkch	protein kinase C, eta	7.52349	4.42558	8.43668	-3.94104	3.28737e-42	4.33523	4.46792	4.18908	0.147936	0.737207
1	36927640	36928140	Promoter (1-2kb)	-1292	NA	NA	5.30316	1.95397	6.23058	-3.94082	4.34004e-11	1.85028	1.97188	1.71747	0.0495511	1
18	75419328	75419828	Distal Intergenic	44414	Smad7	SMAD family member 7	9.80021	6.75572	10.71	-3.94016	1.58212e-171	6.14317	5.63314	6.51923	-0.736314	0.0145502
11	51632549	51633049	Promoter (2-3kb)	2598	Rmnd5b	required for meiotic nuclear division 5 homolog B	7.01834	3.89569	7.93305	-3.93967	3.85158e-31	3.75158	3.8384	3.6592	0.0987534	1
11	54621726	54622226	Promoter (<=1kb)	-140	Rapgef6	Rap guanine nucleotide exchange factor (GEF) 6	7.11424	4.00243	8.02828	-3.9392	2.38505e-33	3.78607	3.80593	3.76594	0.0313078	1
3	68758548	68759048	Promoter (2-3kb)	2385	NA	NA	7.11668	4.00998	8.03041	-3.93908	4.39576e-33	3.97361	4.14933	3.77349	0.195877	1
11	118335573	118336073	Promoter (1-2kb)	-1557	Cep295nl	CEP295 N-terminal like	6.04995	2.84344	6.96962	-3.93778	1.83053e-17	3.09424	3.45784	2.60694	0.328724	1
8	124265754	124266254	Intron (ENSMUST00000127664/ENSMUSG00000092329, intron 1 of 15)	-28849	Galnt2	polypeptide N-acetylgalactosaminyltransferase 2	9.64517	6.6007	10.555	-3.93736	5.68449e-148	5.87512	5.12958	6.3642	-1.01002	0.00134242
5	134437391	134437891	Intron (ENSMUST00000111244/ENSMUSG00000023079, intron 1 of 29)	-10683	NA	NA	8.75316	5.6992	9.66357	-3.93618	2.54932e-87	5.17117	4.80541	5.46271	-0.443673	0.231003
11	118210893	118211393	Promoter (1-2kb)	1349	Cyth1	cytohesin 1	8.19038	5.12389	9.1016	-3.9359	3.67465e-61	4.54615	4.09833	4.8874	-0.461101	0.255517
10	118797221	118797721	Distal Intergenic	7538	NA	NA	6.79834	3.66472	7.71371	-3.9358	3.11035e-27	3.35753	3.28318	3.42822	-0.062296	1
1	80410127	80410627	Distal Intergenic	-24942	Gm6189	GLE1 RNA export mediator pseudogene	7.68604	4.60569	8.59813	-3.93551	7.62146e-47	4.38223	4.39514	4.3692	0.0158967	0.973736
7	139398706	139399206	Promoter (1-2kb)	-1283	Inpp5a	inositol polyphosphate-5-phosphatase A	7.86109	4.78262	8.77306	-3.93509	1.38142e-52	4.40429	4.24698	4.54613	-0.180805	0.675125
10	22301553	22302053	Promoter (<=1kb)	459	NA	NA	7.58416	4.49228	8.49697	-3.93503	1.88273e-44	4.19102	4.12321	4.25578	-0.0756456	0.871784
4	59205385	59205885	Intron (ENSMUST00000030074/ENSMUSG00000028381, intron 1 of 8)	-5835	Ugcg	UDP-glucose ceramide glucosyltransferase	7.36476	4.26332	8.27816	-3.93459	5.80182e-39	3.78693	3.49904	4.02682	-0.261643	1
2	167081587	167082087	Distal Intergenic	5652	Gm11472	ribosomal protein L17 pseudogene	8.39331	5.33687	9.30389	-3.9332	4.21941e-71	4.99591	4.88329	5.10037	-0.138317	0.731099
2	166701369	166701869	Promoter (1-2kb)	1725	Prex1	phosphatidylinositol-3,4,5-trisphosphate-dependent Rac exchange factor 1	9.65487	6.61264	10.5645	-3.93292	1.47551e-154	6.32192	6.26558	6.37614	-0.0795664	0.787863
18	35776474	35776974	Intron (ENSMUST00000170693/ENSMUSG00000091896, intron 1 of 6)	4712	Ube2d2a	ubiquitin-conjugating enzyme E2D 2A	8.12628	4.86024	9.04928	-3.93289	1.30158e-13	4.70868	4.7889	4.62375	0.102375	0.818569
X	71378385	71378885	Intron (ENSMUST00000146213/ENSMUSG00000015214, intron 3 of 5)	8573	Mtmr1	myotubularin related protein 1	6.38801	3.20993	7.30603	-3.93215	2.2696e-21	2.78872	2.57684	2.97343	-0.13711	1
7	101454419	101454919	Promoter (1-2kb)	-1143	Pde2a	phosphodiesterase 2A, cGMP-stimulated	7.32543	4.20993	8.2397	-3.93197	7.84296e-36	3.76439	3.51984	3.97343	-0.209194	1
4	129610023	129610523	Promoter (<=1kb)	-775	Dcdc2b	doublecortin domain containing 2b	8.34871	5.28151	9.25997	-3.93175	2.58509e-69	4.93358	4.81282	5.04501	-0.147394	0.712593
3	96567047	96567547	Promoter (<=1kb)	-246	Gm15441	predicted gene 15441	7.23948	4.13532	8.15306	-3.93159	1.3143e-35	3.90647	3.91408	3.89882	0.00754786	1
17	34606663	34607163	Promoter (<=1kb)	690	Agpat1	1-acylglycerol-3-phosphate O-acyltransferase 1 (lysophosphatidic acid acyltransferase, alpha)	7.28992	4.20141	8.20253	-3.93159	5.8527e-36	3.8951	3.82174	3.96492	-0.0582888	1
6	120056057	120056557	Distal Intergenic	-17385	Wnk1	WNK lysine deficient protein kinase 1	7.71619	4.64402	8.62777	-3.93126	8.92997e-47	4.26082	4.09747	4.40753	-0.163111	0.713218
17	52165905	52166405	Distal Intergenic	5762	Gm19585	predicted gene, 19585	8.71917	5.6695	9.62931	-3.9301	5.15507e-82	5.23067	4.99527	5.433	-0.276506	0.456855
7	128374117	128374617	Promoter (1-2kb)	1720	Rgs10	regulator of G-protein signalling 10	8.88952	5.84238	9.7995	-3.93001	1.68587e-95	5.34928	5.03693	5.60588	-0.393724	0.270558
5	139174969	139175469	Intron (ENSMUST00000026975/ENSMUSG00000025857, intron 9 of 12)	7849	Dnaaf5	dynein, axonemal assembly factor 5	7.51786	4.44242	8.42965	-3.92978	3.25255e-41	4.26331	4.3185	4.20592	0.0702562	0.882376
17	19303702	19304202	Exon (ENSMUST00000176341/ENSMUSG00000093776, exon 6 of 6)	24380	Vmn2r-ps120	vomeronasal 2, receptor, pseudogene 120	6.22799	3.03459	7.1469	-3.92926	5.17462e-19	2.94741	3.08271	2.7981	0.0914897	1
1	127319814	127320314	Intron (ENSMUST00000189427/ENSMUSG00000036155, intron 2 of 7)	-11498	Gm23370	predicted gene, 23370	7.7953	4.71682	8.70727	-3.92709	2.87401e-50	4.16288	3.75529	4.48033	-0.407292	0.329756
8	34120370	34120870	Promoter (<=1kb)	-162	NA	NA	8.55204	5.50034	9.46232	-3.92683	2.60308e-75	4.74137	3.91408	5.26385	-0.902407	0.0199431
11	52309392	52309892	Distal Intergenic	-26061	Tcf7	transcription factor 7, T cell specific	8.56892	5.52241	9.47885	-3.92646	7.08094e-78	5.27272	5.25941	5.28591	-0.0199906	0.962102
1	191421315	191421815	Distal Intergenic	13649	Gm2272	poly(A) binding protein, nuclear 1 pseudogene	8.51632	5.46207	9.42675	-3.92643	2.65589e-73	4.8383	4.30731	5.22557	-0.596427	0.124532
3	51603747	51604247	Distal Intergenic	21441	NA	NA	6.66752	3.5337	7.5829	-3.92502	5.69179e-25	3.43421	3.55932	3.29721	0.125186	1
11	97487624	97488124	Intron (ENSMUST00000121799/ENSMUSG00000049807, intron 20 of 23)	-3020	Arhgap23	Rho GTPase activating protein 23	5.10965	1.70524	6.03987	-3.92444	6.55095e-10	2.62629	3.26017	1.46875	0.53822	1
11	113190505	113191005	Intron (ENSMUST00000145206/ENSMUSG00000087259, intron 1 of 1)	10817	2610035D17Rik	RIKEN cDNA 2610035D17 gene	8.35928	5.29793	9.27017	-3.92418	1.44719e-70	4.89373	4.70392	5.06144	-0.229345	0.557835
10	118089755	118090255	Distal Intergenic	-22262	NA	NA	6.72542	3.60818	7.6398	-3.92193	3.14933e-26	3.36236	3.35297	3.37169	0.00651862	1
2	164824117	164824617	Promoter (1-2kb)	1104	Zswim1	zinc finger SWIM-type containing 1	6.37933	3.20993	7.29684	-3.92172	3.70157e-21	2.92954	2.88428	2.97343	-0.029328	1
5	142891335	142891835	Intron (ENSMUST00000110766/ENSMUSG00000066640, intron 1 of 4)	3403	Fbxl18	F-box and leucine-rich repeat protein 18	7.46746	4.38088	8.37994	-3.92157	8.89001e-41	4.19092	4.236	4.14438	0.0488412	0.919927
11	106610650	106611150	Promoter (1-2kb)	1780	Tex2	testis expressed gene 2	6.38478	3.24234	7.30069	-3.92148	3.16113e-21	3.05907	3.1104	3.00585	0.0414571	1
2	166775959	166776459	Distal Intergenic	7214	NA	NA	6.77979	3.64546	7.69521	-3.92113	6.04469e-27	3.53486	3.65065	3.40896	0.102167	1
4	133174340	133174840	Promoter (1-2kb)	-1161	Wasf2	WASP family, member 2	7.09811	4.00243	8.01116	-3.92071	1.01974e-32	3.59333	3.39722	3.76594	-0.142789	1
17	35415556	35416056	Distal Intergenic	-8794	H2-Q6	histocompatibility 2, Q region locus 6	5.11005	1.74198	6.03843	-3.92062	6.8949e-10	1.3325	1.13591	1.50548	-0.0557659	1
4	130774728	130775228	Promoter (<=1kb)	-513	Gm23711	predicted gene, 23711	8.52523	5.47521	9.43539	-3.92031	4.08489e-76	4.91969	4.50948	5.23871	-0.483113	0.205655
X	12583212	12583712	Distal Intergenic	-4089	Atp6ap2	ATPase, H+ transporting, lysosomal accessory protein 2	6.59687	3.47167	7.51173	-3.92023	3.08099e-24	3.19935	3.16261	3.23518	-0.0217049	1
9	46014839	46015339	Promoter (1-2kb)	1839	Sik3	SIK family kinase 3	8.25706	5.20732	9.16721	-3.91928	1.34826e-66	4.63159	4.18723	4.97082	-0.494155	0.212558
5	146781567	146782067	Intron (ENSMUST00000085614/ENSMUSG00000029640, intron 1 of 8)	12939	Usp12	ubiquitin specific peptidase 12	9.41478	6.38088	10.3239	-3.91924	2.09615e-137	6.05604	5.96192	6.14438	-0.131375	0.672815
9	44648702	44649202	Promoter (1-2kb)	-1719	NA	NA	8.07712	5.0186	8.98783	-3.91844	4.27634e-59	4.74354	4.70392	4.78211	-0.0499347	0.911288
13	73709479	73709979	Exon (ENSMUST00000022049/ENSMUSG00000021566, exon 2 of 2)	-4614	Slc6a19	solute carrier family 6 (neurotransmitter transporter), member 19	8.98522	5.9471	9.89462	-3.91833	1.36156e-94	5.28748	4.68619	5.71061	-0.771628	0.0314355
2	147023390	147023890	Intron (ENSMUST00000028921/ENSMUSG00000027433, intron 1 of 29)	-5662	Xrn2	5'-3' exoribonuclease 2	6.21239	3.02717	7.13083	-3.91828	3.83347e-19	2.41795	1.91408	2.79067	-0.245315	1
5	115754791	115755291	Distal Intergenic	-23170	Bicdl1	BICD family like cargo adaptor 1	8.41151	5.35207	9.32228	-3.91798	1.19667e-69	5.06997	5.02288	5.11558	-0.0565572	0.894195
11	115698922	115699422	Promoter (<=1kb)	0	Grb2	growth factor receptor bound protein 2	8.87844	5.84766	9.78736	-3.91707	2.71374e-95	5.27247	4.82907	5.61116	-0.557673	0.126943
9	42423545	42424045	Intron (ENSMUST00000125995/ENSMUSG00000037287, intron 7 of 7)	4193	Tbcel	tubulin folding cofactor E-like	7.35322	4.28215	8.26472	-3.91461	1.38646e-37	4.00278	3.95859	4.04565	-0.039845	1
10	117983246	117983746	Distal Intergenic	-21192	NA	NA	6.58697	3.44963	7.50257	-3.91456	3.82714e-24	3.21307	3.213	3.21313	0.00897769	1
11	75541284	75541784	Intron (ENSMUST00000149727/ENSMUSG00000038178, intron 2 of 2)	3276	Slc43a2	solute carrier family 43, member 2	8.81778	5.78482	9.72684	-3.91324	1.30444e-91	5.25961	4.89828	5.54833	-0.470472	0.196788
3	36854629	36855129	Distal Intergenic	-7975	4932438A13Rik	RIKEN cDNA 4932438A13 gene	5.56939	2.3148	6.49175	-3.9126	4.51464e-13	2.28052	2.45784	2.0783	0.0993652	1
8	119946174	119946674	Promoter (<=1kb)	0	Usp10	ubiquitin specific peptidase 10	8.29889	5.2608	9.20828	-3.9122	2.47611e-63	4.84207	4.63343	5.02431	-0.228376	0.570282
5	137534945	137535445	Promoter (1-2kb)	-1435	Gnb2	guanine nucleotide binding protein (G protein), beta 2	7.34638	4.27276	8.25805	-3.91215	2.61798e-38	4.0118	3.9869	4.03627	-0.0287532	1
1	39091107	39091607	Distal Intergenic	-7769	NA	NA	8.0916	5.03829	9.00198	-3.91101	3.11794e-60	4.45687	4.00268	4.80179	-0.46119	0.25835
11	119386212	119386712	Distal Intergenic	-3760	Mir1932	microRNA 1932	7.3482	4.28215	8.25939	-3.9105	9.13997e-38	4.1693	4.28318	4.04565	0.12813	0.778476
6	22426038	22426538	Distal Intergenic	-69795	Fam3c	family with sequence similarity 3, member C	5.26808	1.93823	6.19449	-3.91023	6.25039e-11	1.67699	1.65182	1.70173	-0.00687898	1
12	16049489	16049989	Distal Intergenic	-33944	NA	NA	8.44195	5.39766	9.35175	-3.9098	2.63713e-73	4.92105	4.63284	5.16116	-0.346351	0.36553
18	32953863	32954363	Intron (ENSMUST00000234205/ENSMUSG00000038128, intron 4 of 14)	-14634	NA	NA	6.36721	3.21647	7.28361	-3.90923	5.23368e-21	2.91829	2.85385	2.97997	-0.0369288	1
10	75405881	75406381	Promoter (<=1kb)	-530	Upb1	ureidopropionase, beta	7.84031	4.7936	8.75026	-3.90801	1.99576e-50	4.58564	4.61362	4.5571	0.0248242	0.958539
9	22134282	22134782	Promoter (<=1kb)	909	Acp5	acid phosphatase 5, tartrate resistant	7.68889	4.63184	8.5995	-3.908	2.62468e-47	4.54809	4.68619	4.39535	0.165795	0.695193
6	134918625	134919125	Promoter (1-2kb)	-1276	Cdkn1b	cyclin-dependent kinase inhibitor 1B	7.26014	4.18483	8.17191	-3.90786	2.37592e-36	3.924	3.89925	3.94833	-0.0208271	1
12	73382174	73382674	Intron (ENSMUST00000221180/ENSMUSG00000056359, intron 2 of 3)	-10729	D830013O20Rik	RIKEN cDNA D830013O20 gene	8.67835	5.59495	9.59064	-3.90774	1.64168e-32	5.14663	4.89828	5.35845	-0.304886	0.423902
10	80022091	80022591	Promoter (<=1kb)	348	Arhgap45	Rho GTPase activating protein 45	7.91537	4.86356	8.82565	-3.90761	2.47323e-54	4.30296	3.88428	4.62707	-0.422513	0.305323
5	107926486	107926986	Intron (ENSMUST00000031198/ENSMUSG00000029270, intron 1 of 4)	19141	Gm26387	predicted gene, 26387	8.66091	5.63184	9.56972	-3.90718	1.04241e-85	5.25952	5.10956	5.39535	-0.198463	0.594905
10	118713957	118714457	Promoter (1-2kb)	1269	Gm33337	predicted gene, 33337	8.01949	4.97648	8.9292	-3.90712	1.96856e-57	4.81368	4.88378	4.73998	0.0900148	0.832069
19	10648126	10648626	Promoter (<=1kb)	0	Vwce	von Willebrand factor C and EGF domains	8.55007	5.51712	9.45913	-3.90706	1.3852e-75	4.98579	4.61481	5.28062	-0.442818	0.242172
2	11157585	11158085	Distal Intergenic	-14023	Prkcq	protein kinase C, theta	6.7751	3.68373	7.68788	-3.90608	2.3808e-26	3.41067	3.37315	3.44723	-0.0305779	1
2	92464617	92465117	Distal Intergenic	-4079	Slc35c1	solute carrier family 35, member C1	7.22039	4.15247	8.1317	-3.90602	4.91715e-35	3.75689	3.57806	3.91598	-0.14643	1
7	114085967	114086467	Promoter (<=1kb)	-431	NA	NA	7.52459	4.46069	8.43564	-3.90597	2.16649e-42	4.1556	4.08357	4.2242	-0.0798857	0.865279
17	15743338	15743838	Intron (ENSMUST00000024627/ENSMUSG00000023852, intron 17 of 35)	4803	Chd1	chromodomain helicase DNA binding protein 1	6.88667	3.79797	7.79928	-3.90586	2.50493e-28	3.27454	2.91601	3.56147	-0.235151	1
10	118884021	118884521	Promoter (<=1kb)	-367	NA	NA	6.87891	3.78041	7.79214	-3.90583	6.73439e-29	3.63511	3.72088	3.54392	0.0771259	1
1	143918849	143919349	Distal Intergenic	84683	Rgs2	regulator of G-protein signaling 2	7.07915	3.98721	7.99197	-3.9057	1.33952e-32	4.00586	4.2226	3.75072	0.226131	1
4	133907279	133907779	Distal Intergenic	-19482	Rps6ka1	ribosomal protein S6 kinase polypeptide 1	7.30307	4.23913	8.21413	-3.90562	1.1435e-36	4.18761	4.35154	4.00264	0.191954	0.662124
3	131157306	131157806	Intron (ENSMUST00000029611/ENSMUSG00000027985, intron 3 of 11)	20521	NA	NA	9.89332	6.88434	10.8008	-3.90543	3.90799e-184	6.40803	6.12023	6.64785	-0.43274	0.13286
7	38091558	38092058	Distal Intergenic	7311	Ccne1	cyclin E1	6.2936	3.13186	7.21066	-3.90497	2.4951e-19	2.64062	2.33105	2.89536	-0.16185	1
5	115760936	115761436	Distal Intergenic	-29315	Bicdl1	BICD family like cargo adaptor 1	8.79368	5.76756	9.70229	-3.90421	1.33498e-91	5.41522	5.28925	5.53107	-0.159201	0.657049
7	4647252	4647752	Promoter (<=1kb)	0	Ppp6r1	protein phosphatase 6, regulatory subunit 1	8.7799	5.75235	9.68861	-3.90419	5.60516e-89	5.20032	4.79586	5.51585	-0.522947	0.156198
9	41141086	41141586	Intron (ENSMUST00000044155/ENSMUSG00000032020, intron 1 of 13)	15916	Ubash3b	ubiquitin associated and SH3 domain containing, B	8.01552	4.97455	8.9251	-3.90406	1.7021e-57	4.49896	4.21222	4.73806	-0.304696	0.45496
1	162179308	162179808	Intron (ENSMUST00000159763/ENSMUSG00000040265, intron 3 of 8)	-37815	Dnm3os	dynamin 3, opposite strand	7.86465	4.81658	8.77469	-3.90388	7.66733e-50	4.33116	4.03015	4.58009	-0.303568	0.466261
15	80505937	80506437	Intron (ENSMUST00000096347/ENSMUSG00000050439, intron 4 of 5)	30045	Gm19141	predicted gene, 19141	6.93236	3.84766	7.84473	-3.90313	1.10241e-29	3.37241	3.08615	3.61116	-0.194212	1
4	106842404	106842904	Intron (ENSMUST00000151369/ENSMUSG00000086940, intron 1 of 1)	5016	NA	NA	7.9125	4.86356	8.8226	-3.90258	4.12092e-53	4.20114	3.59414	4.62707	-0.599734	0.149386
4	55343212	55343712	Distal Intergenic	-6331	Rad23b	RAD23 homolog B, nucleotide excision repair protein	8.86691	5.84871	9.77501	-3.9023	4.47846e-90	5.4927	5.36239	5.61221	-0.166033	0.644847
X	41400386	41400886	Promoter (<=1kb)	0	Gria3	glutamate receptor, ionotropic, AMPA3 (alpha 3)	8.47428	5.44464	9.38312	-3.90138	6.80574e-73	4.76508	4.12238	5.20814	-0.735368	0.0609226
9	32906251	32906751	Exon (ENSMUST00000185169/ENSMUSG00000099025, exon 4 of 4)	22215	NA	NA	8.71426	5.6863	9.623	-3.89996	2.44707e-87	5.12156	4.69593	5.44981	-0.52119	0.16048
3	127862366	127862866	Promoter (<=1kb)	767	NA	NA	8.65932	5.6416	9.56738	-3.89963	5.64979e-81	4.9582	4.30731	5.4051	-0.726289	0.0603263
19	11533876	11534376	Promoter (2-3kb)	-2425	Ms4a4d	membrane-spanning 4-domains, subfamily A, member 4D	7.7163	4.67188	8.62611	-3.8986	4.24284e-46	4.33363	4.22416	4.43538	-0.111681	0.805022
1	150395971	150396471	Promoter (2-3kb)	2587	Tpr	translocated promoter region, nuclear basket protein	7.33524	4.2759	8.24601	-3.89773	1.89145e-37	4.12161	4.19938	4.0394	0.0857497	0.855572
3	84667299	84667799	Promoter (<=1kb)	929	Tmem154	transmembrane protein 154	6.36036	3.22298	7.27596	-3.89637	1.14948e-20	3.67277	4.13591	2.98649	0.55905	1
2	103652041	103652541	Intron (ENSMUST00000076212/ENSMUSG00000032724, intron 1 of 16)	-62494	Abtb2	ankyrin repeat and BTB (POZ) domain containing 2	7.84971	4.80143	8.75976	-3.89577	1.18452e-51	4.43093	4.28318	4.56494	-0.163956	0.703646
8	122445274	122445774	Promoter (1-2kb)	-1852	Mvd	mevalonate (diphospho) decarboxylase	7.33036	4.27276	8.24101	-3.89548	6.35098e-38	3.95513	3.86915	4.03627	-0.0735178	1
5	120683273	120683773	Promoter (<=1kb)	-358	Dtx1	deltex 1, E3 ubiquitin ligase	6.87841	3.80666	7.78996	-3.89493	6.17855e-28	3.20793	2.72309	3.57017	-0.302251	1
13	8783660	8784160	Distal Intergenic	14242	NA	NA	8.46699	5.44603	9.37527	-3.89477	9.92151e-75	5.16372	5.1164	5.20953	-0.0655394	0.872421
1	156446513	156447013	Exon (ENSMUST00000189661/ENSMUSG00000026600, exon 4 of 16)	-8277	NA	NA	7.02823	3.95397	7.93994	-3.89471	7.66953e-31	3.74482	3.77166	3.71747	0.0237132	1
16	23227738	23228238	Promoter (1-2kb)	1717	St6gal1	beta galactoside alpha 2,6 sialyltransferase 1	6.87378	3.79797	7.78558	-3.89432	2.05577e-28	3.17638	2.64949	3.56147	-0.362555	1
3	95722343	95722843	Distal Intergenic	12130	Mir7014	microRNA 7014	6.75841	3.6695	7.67103	-3.89408	9.46735e-27	3.60252	3.75421	3.433	0.136863	1
2	9595393	9595893	Promoter (1-2kb)	1950	NA	NA	8.31463	5.28773	9.2233	-3.89338	1.95851e-67	4.88023	4.68619	5.05124	-0.236459	0.544287
11	118147900	118148400	Intron (ENSMUST00000100181/ENSMUSG00000017132, intron 12 of 13)	-17266	Dnah17	dynein, axonemal, heavy chain 17	7.85111	4.81011	8.76069	-3.89315	1.07154e-50	4.55645	4.53909	4.57361	-0.0132469	0.977908
4	133629166	133629666	Intron (ENSMUST00000084238/ENSMUSG00000037553, intron 1 of 7)	3803	Zdhhc18	zinc finger, DHHC domain containing 18	7.8806	4.84766	8.78967	-3.89297	1.92435e-51	4.34935	4.02925	4.61116	-0.335526	0.41826
6	66412926	66413426	Distal Intergenic	14180	NA	NA	6.8146	3.73288	7.72677	-3.89261	1.19569e-27	3.2106	2.85385	3.49639	-0.243376	1
2	29622318	29622818	Promoter (2-3kb)	2408	Rapgef1	Rap guanine nucleotide exchange factor (GEF) 1	9.00794	5.99864	9.91545	-3.89227	2.31557e-104	5.59044	5.39549	5.76215	-0.251917	0.457112
9	96391992	96392492	Distal Intergenic	-27550	Atp1b3	ATPase, Na+/K+ transporting, beta 3 polypeptide	7.6445	4.59318	8.55475	-3.89223	2.2497e-44	4.35989	4.3631	4.35668	0.00967725	0.984147
14	31194437	31194937	Promoter (1-2kb)	-1818	Nisch	nischarin	7.2061	4.1422	8.11715	-3.89193	1.48781e-34	3.79238	3.66939	3.90571	-0.109538	1
17	26234366	26234866	Promoter (1-2kb)	1802	NA	NA	8.39095	5.37125	9.29914	-3.89188	1.85609e-71	4.77876	4.3051	5.13476	-0.552423	0.162322
X	13607715	13608215	Intron (ENSMUST00000156096/ENSMUSG00000031012, intron 8 of 23)	-23874	Gpr34	G protein-coupled receptor 34	5.40879	2.13876	6.332	-3.89099	7.6783e-12	1.87826	1.85385	1.90227	-0.00508076	1
16	56068483	56068983	Promoter (1-2kb)	-1580	NA	NA	7.02043	3.95005	7.93189	-3.89098	3.12901e-31	3.7262	3.73873	3.71355	0.015615	1
10	116919668	116920168	Promoter (<=1kb)	0	Rab3ip	RAB3A interacting protein	9.13791	6.13308	10.0451	-3.89046	9.11498e-107	5.53211	5.04325	5.89658	-0.65277	0.059747
9	116214275	116214775	Distal Intergenic	-4027	NA	NA	7.76944	4.73971	8.67829	-3.88997	3.80613e-47	4.54081	4.57745	4.50321	0.0498037	0.916216
X	48438953	48439453	Intron (ENSMUST00000114958/ENSMUSG00000031103, intron 1 of 8)	14716	Elf4	E74-like factor 4 (ets domain transcription factor)	7.20002	4.13876	8.1109	-3.88919	3.93755e-35	3.59841	3.213	3.90227	-0.30391	1
2	29097386	29097886	Distal Intergenic	-3281	Gm13396	ring finger and WD repeat domain 2 pseudogene	7.70689	4.67663	8.61577	-3.88908	2.33404e-46	4.35838	4.27172	4.44013	-0.088172	0.848596
6	39275158	39275658	Distal Intergenic	-9216	LOC115490450	uncharacterized LOC115490450	8.29136	5.27433	9.19937	-3.88885	2.38004e-67	4.97352	4.9062	5.03784	-0.0839685	0.840664
14	121340771	121341271	Intron (ENSMUST00000079817/ENSMUSG00000063410, intron 1 of 10)	18597	Stk24	serine/threonine kinase 24	6.97302	3.90787	7.88415	-3.88828	4.99053e-30	3.78928	3.89828	3.67137	0.104953	1
15	80544018	80544518	Intron (ENSMUST00000096347/ENSMUSG00000050439, intron 1 of 5)	15952	Enthd1	ENTH domain containing 1	7.92893	4.90585	8.83735	-3.88802	3.60361e-53	4.50913	4.32887	4.66935	-0.19592	0.643281
7	24368898	24369398	Promoter (<=1kb)	-865	Kcnn4	potassium intermediate/small conductance calcium-activated channel, subfamily N, member 4	7.75847	4.71913	8.66795	-3.88763	3.54523e-49	4.0801	3.51984	4.48263	-0.517059	0.21587
11	54844381	54844881	Intron (ENSMUST00000148070/ENSMUSG00000020268, intron 4 of 7)	5605	Lyrm7	LYR motif containing 7	8.7532	5.74943	9.66034	-3.88763	1.00254e-86	5.30313	5.05754	5.51294	-0.295717	0.42124
10	122566827	122567327	Promoter (2-3kb)	2564	A130077B15Rik	RIKEN cDNA A130077B15 gene	6.8655	3.78041	7.77789	-3.88727	5.92832e-28	3.56047	3.57684	3.54392	0.0130788	1
5	67360072	67360572	Promoter (<=1kb)	0	NA	NA	7.51172	4.4744	8.42107	-3.88634	7.4718e-41	4.28448	4.3296	4.23791	0.057811	0.904151
9	120578008	120578508	Promoter (<=1kb)	662	5830454E08Rik	RIKEN cDNA 5830454E08 gene	6.4229	3.30869	7.33709	-3.88613	7.71424e-22	2.5108	1.57928	3.07219	-0.400918	1
5	118588298	118588798	Intron (ENSMUST00000201614/ENSMUSG00000018076, intron 1 of 4)	-13918	NA	NA	6.42688	3.30255	7.34169	-3.88514	3.68783e-21	3.38777	3.65065	3.06606	0.250737	1
1	82973878	82974378	Distal Intergenic	13592	NA	NA	7.23668	4.17478	8.14761	-3.88493	8.09973e-36	3.42293	2.61362	3.93829	-0.591199	1
1	39954554	39955054	Intron (ENSMUST00000163854/ENSMUSG00000026074, intron 2 of 30)	-9101	Map4k4	mitogen-activated protein kinase kinase kinase kinase 4	7.87464	4.85396	8.7829	-3.88489	6.74838e-51	4.53027	4.43747	4.61747	-0.100687	0.823009
5	134275599	134276099	Promoter (<=1kb)	-556	Gtf2i	general transcription factor II I	7.31978	4.26962	8.22995	-3.88472	1.11428e-37	3.7826	3.47924	4.03313	-0.268215	1
GL456216.1	826	1326	Distal Intergenic	-14555	Dhrsx	dehydrogenase/reductase (SDR family) X chromosome	4.88289	1.49338	5.81236	-3.88454	1.22235e-08	1.46782	1.65182	1.25689	0.0670851	1
13	73770984	73771484	Intron (ENSMUST00000222742/ENSMUSG00000017756, intron 1 of 10)	7245	Slc12a7	solute carrier family 12, member 7	7.97474	4.95201	8.88313	-3.88443	4.99986e-55	4.52034	4.29456	4.71552	-0.250724	0.542376
14	53878546	53879046	Promoter (2-3kb)	2562	Trav21-dv12	T cell receptor alpha variable 21-DV12	5.8983	2.73288	6.81557	-3.8843	6.7832e-16	2.72029	2.91408	2.49639	0.139923	1
19	32409594	32410094	Distal Intergenic	-13098	NA	NA	7.06078	3.99103	7.9722	-3.88398	5.67725e-32	3.69554	3.63402	3.75454	-0.0457385	1
11	98000312	98000812	Downstream (<1kb)	-4131	Arl5c	ADP-ribosylation factor-like 5C	8.86008	5.86086	9.76692	-3.88302	1.23121e-93	5.60552	5.58642	5.62437	-0.023677	0.951922
11	52292850	52293350	Distal Intergenic	-9519	Tcf7	transcription factor 7, T cell specific	6.49462	3.37796	7.40896	-3.8827	4.05904e-22	3.78155	4.22338	3.14147	0.542686	1
10	19185769	19186269	Intron (ENSMUST00000216041/ENSMUSG00000111052, intron 2 of 3)	18531	NA	NA	9.30599	6.31327	10.2124	-3.88212	4.53416e-127	6.10718	6.13695	6.07678	0.0486568	0.884103
9	42465635	42466135	Intron (ENSMUST00000066148/ENSMUSG00000037287, intron 1 of 7)	-4174	Tbcel	tubulin folding cofactor E-like	9.44645	6.45407	10.3528	-3.88164	1.69274e-138	5.97468	5.68244	6.21758	-0.412696	0.189499
19	53188147	53188647	Intron (ENSMUST00000111741/ENSMUSG00000025026, intron 1 of 13)	-6306	Add3	adducin 3 (gamma)	6.7995	3.71451	7.71189	-3.88107	1.80982e-27	3.59539	3.70392	3.47802	0.100798	1
3	100480582	100481082	Intron (ENSMUST00000128107/ENSMUSG00000044468, intron 1 of 2)	8112	Tent5c	terminal nucleotidyltransferase 5C	7.19087	4.13186	8.10161	-3.88033	9.14062e-35	3.71923	3.51857	3.89536	-0.18603	1
9	96369562	96370062	Distal Intergenic	-5120	Atp1b3	ATPase, Na+/K+ transporting, beta 3 polypeptide	7.46379	4.41992	8.37356	-3.88031	5.04934e-41	4.05503	3.91408	4.18343	-0.14207	0.754281
15	65731233	65731733	Distal Intergenic	36684	Gm23907	predicted gene, 23907	7.86388	4.8392	8.7724	-3.87993	1.82196e-52	4.12154	3.39445	4.60271	-0.6933	0.0938876
14	66274557	66275057	Intron (ENSMUST00000022622/ENSMUSG00000059456, intron 1 of 30)	5925	Ptk2b	PTK2 protein tyrosine kinase 2 beta	7.9194	4.89569	8.82786	-3.87992	1.16506e-52	4.26501	3.72088	4.6592	-0.554666	0.177923
6	119630564	119631064	Exon (ENSMUST00000183703/ENSMUSG00000030172, exon 18 of 21)	-8459	Erc1	ELKS/RAB6-interacting/CAST family member 1	6.62176	3.52845	7.53467	-3.87947	1.72045e-24	3.4731	3.63402	3.29196	0.160385	1
11	6627780	6628280	Promoter (1-2kb)	-1713	Tbrg4	transforming growth factor beta regulated gene 4	7.42714	4.38379	8.33687	-3.87928	3.63619e-40	3.81995	3.39584	4.14729	-0.370635	1
1	80724887	80725387	Intron (ENSMUST00000077946/ENSMUSG00000038608, intron 1 of 55)	5277	NA	NA	7.31117	4.25381	8.22181	-3.87863	4.6438e-37	3.92967	3.83635	4.01731	-0.0987783	1
2	126474025	126474525	Intron (ENSMUST00000040128/ENSMUSG00000060131, intron 3 of 27)	17028	Atp8b4	ATPase, class I, type 8B, member 4	7.00687	3.94218	7.91798	-3.8784	3.37148e-31	3.5963	3.47793	3.70568	-0.114153	1
7	58697022	58697522	Intron (ENSMUST00000168747/ENSMUSG00000025324, intron 1 of 20)	21601	NA	NA	6.08879	2.95397	7.00424	-3.878	7.76648e-18	3.01419	3.26017	2.71747	0.208267	1
4	132041047	132042035	Intron (ENSMUST00000105970/ENSMUSG00000028906, intron 1 of 18)	-6143	NA	NA	7.56057	4.52055	8.47009	-3.87617	3.9453e-43	4.14394	3.98874	4.28405	-0.139883	0.759254
12	73625493	73625993	Intron (ENSMUST00000221153/ENSMUSG00000021108, intron 2 of 14)	-22928	Prkch	protein kinase C, eta	7.65914	4.63429	8.56768	-3.87531	3.41716e-46	4.30125	4.19779	4.39779	-0.123601	0.786615
6	91108216	91108716	Intron (ENSMUST00000032179/ENSMUSG00000030091, intron 1 of 39)	8080	Nup210	nucleoporin 210	6.79843	3.73288	7.70958	-3.87498	2.56613e-27	3.65004	3.7889	3.49639	0.142402	1
7	127180698	127181198	Distal Intergenic	-7493	NA	NA	7.69422	4.67188	8.60259	-3.87486	2.73831e-45	4.28847	4.12489	4.43538	-0.149605	0.738985
10	122663040	122663540	Distal Intergenic	14701	Mir6412	microRNA 6412	6.41134	3.30869	7.32482	-3.87481	1.04825e-21	2.96622	2.85183	3.07219	-0.087382	1
7	31033725	31034225	3' UTR	3713	Fxyd5	FXYD domain-containing ion transport regulator 5	9.25051	6.26206	10.1566	-3.8748	6.75285e-117	5.94167	5.85259	6.02556	-0.119193	0.713933
14	103095001	103095501	Promoter (<=1kb)	247	Fbxl3	F-box and leucine-rich repeat protein 3	6.6874	3.6181	7.5988	-3.87447	7.27837e-25	3.04812	2.61362	3.3816	-0.285908	1
5	64819361	64819861	Promoter (2-3kb)	-2487	Klf3	Kruppel-like factor 3 (basic)	7.65926	4.63916	8.56749	-3.87358	8.2518e-46	4.68552	4.92191	4.40267	0.327579	0.410253
16	57421306	57421806	Intron (ENSMUST00000159816/ENSMUSG00000043336, intron 1 of 4)	68029	Filip1l	filamin A interacting protein 1-like	6.33973	3.22946	7.25368	-3.87351	1.98307e-20	2.87951	2.75637	2.99297	-0.0750031	1
3	104630920	104631420	Downstream (2-3kb)	3237	NA	NA	8.10608	5.09118	9.01396	-3.87308	4.3106e-58	4.5829	4.24775	4.85469	-0.376907	0.346462
4	134654392	134654892	Intron (ENSMUST00000038628/ENSMUSG00000037306, intron 2 of 12)	48875	Man1c1	mannosidase, alpha, class 1C, member 1	7.62791	4.60818	8.5361	-3.87211	1.44079e-44	4.37277	4.37386	4.37169	0.00773934	0.987917
13	24621239	24621739	Intron (ENSMUST00000238974/ENSMUSG00000036006, intron 1 of 13)	6612	Ripor2	RHO family interacting cell polarization regulator 2	8.08488	5.0812	8.99201	-3.872	4.83755e-58	4.38425	3.70392	4.8447	-0.683145	0.0942173
10	18193126	18193626	Intron (ENSMUST00000207827/ENSMUSG00000071392, intron 2 of 19)	7727	Ect2l	epithelial cell transforming sequence 2 oncogene-like	9.1644	6.17429	10.0706	-3.87154	9.74951e-104	5.74556	5.52372	5.93779	-0.303259	0.354566
5	124036769	124037269	Intron (ENSMUST00000196486/ENSMUSG00000106261, intron 2 of 4)	4408	NA	NA	6.99893	3.93823	7.90978	-3.87121	5.58767e-31	3.4879	3.23678	3.70173	-0.199695	1
1	88684692	88685192	Intron (ENSMUST00000051236/ENSMUSG00000049866, intron 1 of 2)	16684	Arl4c	ADP-ribosylation factor-like 4C	7.98692	4.98033	8.89425	-3.87091	4.53504e-55	4.67614	4.60511	4.74383	-0.0809543	0.8546
6	97229183	97229683	Exon (ENSMUST00000044681/ENSMUSG00000035199, exon 2 of 3)	18494	Arl6ip5	ADP-ribosylation factor-like 6 interacting protein 5	6.84705	3.78482	7.75799	-3.87078	3.35688e-28	3.49461	3.43882	3.54833	-0.0364024	1
5	107201486	107201986	Intron (ENSMUST00000031224/ENSMUSG00000029287, intron 3 of 16)	-9119	Tgfbr3	transforming growth factor, beta receptor III	8.1481	5.14564	9.05516	-3.8704	1.32727e-61	4.52081	3.98782	4.90914	-0.560269	0.16438
7	104290562	104291062	Promoter (2-3kb)	-2468	Trim5	tripartite motif-containing 5	8.33411	5.33537	9.24091	-3.87004	9.90721e-68	4.79725	4.41544	5.09887	-0.448238	0.257069
6	136531832	136532332	Promoter (<=1kb)	-595	Atf7ip	activating transcription factor 7 interacting protein	7.74433	4.72143	8.65273	-3.8697	1.95909e-47	4.54659	4.60571	4.48493	0.0757909	0.865932
10	85359442	85359942	Distal Intergenic	25541	NA	NA	8.38984	5.39104	9.29665	-3.86954	5.89333e-70	5.06697	4.97374	5.15454	-0.101729	0.802532
5	65929129	65929629	Distal Intergenic	-5292	Chrna9	cholinergic receptor, nicotinic, alpha polypeptide 9	9.26311	6.28027	10.1688	-3.86944	4.55028e-125	5.9966	5.94782	6.04377	-0.060161	0.857179
3	103375052	103375552	Distal Intergenic	-17381	Gm25009	predicted gene, 25009	7.83	4.82088	8.73749	-3.86886	1.88453e-50	4.29915	3.94327	4.58439	-0.368224	0.376453
19	41874281	41874781	Exon (ENSMUST00000038677/ENSMUSG00000035049, exon 21 of 34)	21392	Rrp12	ribosomal RNA processing 12 homolog	7.97998	4.96098	8.88813	-3.86865	3.00766e-55	4.81056	4.89179	4.72449	0.104573	0.804656
2	131234801	131235301	Promoter (<=1kb)	696	Mavs	mitochondrial antiviral signaling protein	6.89926	3.8307	7.8106	-3.86832	1.82142e-28	3.51796	3.43747	3.59421	-0.0731202	1
1	134067092	134067592	Distal Intergenic	11528	Btg2	BTG anti-proliferation factor 2	8.52756	5.53108	9.43421	-3.86812	1.43022e-77	5.21464	5.13	5.29459	-0.105806	0.783774
11	54764725	54765225	Intron (ENSMUST00000064104/ENSMUSG00000052298, intron 1 of 5)	-4386	Cdc42se2	CDC42 small effector 2	6.84594	3.78922	7.75653	-3.86765	3.76236e-28	3.39214	3.21143	3.55272	-0.148791	1
18	34827578	34828078	Promoter (1-2kb)	1742	Kdm3b	KDM3B lysine (K)-specific demethylase 3B	7.3796	4.34971	8.28847	-3.86734	4.50026e-39	4.02392	3.92875	4.11321	-0.0983575	0.834121
1	191448202	191448702	Intron (ENSMUST00000192778/ENSMUSG00000103114, intron 2 of 5)	16346	Gm32200	predicted gene, 32200	6.9991	3.94612	7.90945	-3.8665	1.80819e-30	3.59842	3.47793	3.70962	-0.115386	1
5	140733250	140733750	Promoter (1-2kb)	-1776	Amz1	archaelysin family metallopeptidase 1	7.04571	3.99864	7.95568	-3.86634	1.06987e-31	3.65493	3.53909	3.76215	-0.0982936	1
7	125556723	125557223	Intron (ENSMUST00000033004/ENSMUSG00000030748, intron 1 of 10)	4436	Il4ra	interleukin 4 receptor, alpha	7.34661	4.32088	8.25519	-3.86625	3.67156e-37	3.98031	3.86815	4.08439	-0.108422	1
17	28657843	28658343	Intron (ENSMUST00000114764/ENSMUSG00000036196, intron 8 of 19)	-13258	Slc26a8	solute carrier family 26, member 8	6.84251	3.77599	7.75373	-3.86583	6.67891e-28	3.51941	3.49904	3.5395	-0.0188881	1
7	79277623	79278123	Promoter (<=1kb)	0	NA	NA	7.09893	4.06753	8.00789	-3.86503	1.40262e-31	3.81854	3.80593	3.83103	0.00167553	1
7	127220350	127220850	Promoter (1-2kb)	-1852	Septin1	septin 1	8.51696	5.45574	9.42784	-3.86469	9.0272e-27	4.95205	4.62386	5.21924	-0.379249	0.328753
19	10731884	10732384	Intron (ENSMUST00000238167/ENSMUSG00000024669, intron 1 of 11)	6525	Cd5	CD5 antigen	8.63663	5.64474	9.54298	-3.86446	4.2662e-83	4.99607	4.4168	5.40825	-0.694787	0.0645532
3	152950211	152950711	Intron (ENSMUST00000161596/ENSMUSG00000039047, intron 14 of 14)	6898	NA	NA	7.45117	4.43121	8.35938	-3.86342	2.18306e-40	4.12755	4.05711	4.19472	-0.0701588	0.882422
6	35462424	35462924	Distal Intergenic	61714	NA	NA	6.72885	3.66472	7.63991	-3.86337	3.30428e-26	3.4342	3.44016	3.42822	0.0239047	1
5	146779933	146780433	Intron (ENSMUST00000085614/ENSMUSG00000029640, intron 1 of 8)	14573	Usp12	ubiquitin specific peptidase 12	8.32496	5.33236	9.23136	-3.86243	8.80958e-69	4.71221	4.18803	5.09586	-0.56946	0.149446
10	21254689	21255189	Promoter (2-3kb)	-2575	NA	NA	8.48776	5.50168	9.39372	-3.8605	1.33382e-75	4.89478	4.39514	5.26519	-0.589295	0.124785
2	155553000	155553500	Intron (ENSMUST00000029135/ENSMUSG00000027605, intron 7 of 17)	3430	Acss2os	acyl-CoA synthetase short-chain family member 2, opposite strand	8.79844	5.81873	9.70397	-3.86045	1.28002e-88	5.41688	5.23009	5.58224	-0.234821	0.509785
1	43500945	43501445	Intron (ENSMUST00000187435/ENSMUSG00000066877, intron 1 of 2)	12498	NA	NA	7.5552	4.53893	8.46317	-3.8602	5.79258e-41	4.24011	4.17497	4.30244	-0.0626462	0.895009
9	48994775	48995275	Intron (ENSMUST00000215788/ENSMUSG00000032267, intron 1 of 3)	9310	Usp28	ubiquitin specific peptidase 28	6.88938	3.83496	7.79983	-3.85994	6.35229e-29	3.04509	2.13591	3.59846	-0.550012	1
6	71154800	71155300	Distal Intergenic	-9499	NA	NA	7.9994	4.99864	8.90635	-3.85932	1.17241e-55	4.54277	4.28393	4.76215	-0.275024	0.500085
9	116163804	116164304	Intron (ENSMUST00000061101/ENSMUSG00000032440, intron 1 of 7)	10961	Tgfbr2	transforming growth factor, beta receptor II	8.07145	5.07581	8.97805	-3.85885	1.76373e-57	4.48578	4.01648	4.83932	-0.48242	0.234844
19	26609011	26609511	Promoter (1-2kb)	1741	Smarca2	SWI/SNF related, matrix associated, actin dependent regulator of chromatin, subfamily a, member 2	7.76846	4.76356	8.67568	-3.85865	2.27573e-46	4.2107	3.80489	4.52706	-0.400328	0.338382
1	182162859	182163359	Promoter (1-2kb)	1127	Vmn1r1	vomeronasal 1 receptor 1	6.88714	3.82643	7.79799	-3.85856	1.20142e-28	3.7446	3.88428	3.58994	0.145035	1
17	70986045	70986545	Intron (ENSMUST00000038446/ENSMUSG00000034868, intron 1 of 3)	3985	Myl12b	myosin, light chain 12B, regulatory	8.87515	5.89671	9.78059	-3.85842	9.73456e-96	5.34363	4.93746	5.66021	-0.499254	0.169656
12	70946591	70947091	Intron (ENSMUST00000021479/ENSMUSG00000021076, intron 4 of 12)	6246	Actr10	ARP10 actin-related protein 10	6.16267	3.06391	7.07591	-3.85794	1.75091e-18	2.59927	2.32814	2.82741	-0.155904	1
11	118397740	118398240	Promoter (<=1kb)	0	Lgals3bp	lectin, galactoside-binding, soluble, 3 binding protein	7.97603	4.97841	8.88277	-3.85738	1.43996e-53	4.63485	4.5192	4.74191	-0.125928	0.768763
17	65873774	65874274	Intron (ENSMUST00000024905/ENSMUSG00000024096, intron 1 of 9)	-5723	Ralbp1	ralA binding protein 1	8.21724	5.21973	9.12396	-3.85674	4.44282e-64	4.67989	4.2953	4.98323	-0.430078	0.276687
11	6410182	6410682	Distal Intergenic	-4761	Ppia	peptidylprolyl isomerase A	7.43982	4.41424	8.3484	-3.85673	2.48565e-40	4.09894	4.01558	4.17775	-0.0873639	0.852905
12	102370922	102371422	Intron (ENSMUST00000056950/ENSMUSG00000044456, intron 6 of 9)	16142	Rin3	Ras and Rab interactor 3	9.13719	6.16536	10.0422	-3.8556	3.64638e-109	5.90984	5.89056	5.92887	-0.0340862	0.926528
8	124256030	124256530	Intron (ENSMUST00000127664/ENSMUSG00000092329, intron 1 of 15)	24522	Galnt2	polypeptide N-acetylgalactosaminyltransferase 2	6.72286	3.6695	7.63324	-3.85556	4.99187e-26	3.1591	2.82071	3.433	-0.243599	1
8	114789603	114790103	Intron (ENSMUST00000004756/ENSMUSG00000004637, intron 8 of 8)	77436	Wwox	WW domain-containing oxidoreductase	6.93639	3.88752	7.84649	-3.85444	1.94659e-29	3.73945	3.82277	3.65102	0.0944654	1
4	139204207	139204707	Intron (ENSMUST00000102508/ENSMUSG00000028745, intron 1 of 8)	4940	Capzb	capping protein (actin filament) muscle Z-line, beta	6.82741	3.76711	7.73824	-3.85334	1.02014e-27	3.54379	3.55685	3.53061	-0.000559325	1
8	71286090	71286590	Intron (ENSMUST00000212935/ENSMUSG00000004677, intron 1 of 39)	-13156	Haus8	4HAUS augmin-like complex, subunit 8	7.84058	4.8392	8.74756	-3.85321	1.68307e-50	4.45211	4.28393	4.60271	-0.174593	0.682962
18	75388406	75388906	Intron (ENSMUST00000026999/ENSMUSG00000025880, intron 3 of 3)	13492	Smad7	SMAD family member 7	7.57911	4.57652	8.48617	-3.85291	7.69196e-43	4.14271	3.91408	4.34002	-0.225039	0.60462
11	6521845	6522345	Promoter (<=1kb)	-880	Myo1g	myosin IG	5.75337	2.57293	6.67152	-3.85166	1.88898e-14	2.50273	2.65182	2.33643	0.0939309	1
7	125487074	125487574	Intron (ENSMUST00000033006/ENSMUSG00000030750, intron 1 of 7)	3825	Nsmce1	NSE1 homolog, SMC5-SMC6 complex component	7.69509	4.69218	8.60218	-3.8509	3.06182e-47	4.28767	4.09747	4.45569	-0.197786	0.645094
17	84271531	84272031	Exon (ENSMUST00000234724/ENSMUSG00000024251, exon 15 of 15)	15716	Gm24492	predicted gene, 24492	6.77078	3.70988	7.68165	-3.85069	8.7511e-27	3.78654	4.04369	3.47339	0.28258	1
3	79246419	79246919	Intron (ENSMUST00000200412/ENSMUSG00000104585, intron 1 of 2)	33500	4921511C10Rik	RIKEN cDNA 4921511C10 gene	5.86339	2.72373	6.77913	-3.84959	1.43307e-15	1.9062	0.917942	2.48723	-0.279933	1
4	149663664	149664164	Promoter (<=1kb)	-380	Pik3cd	phosphatidylinositol-4,5-bisphosphate 3-kinase catalytic subunit delta	8.6843	5.65922	9.59285	-3.84955	1.21284e-32	4.95169	4.24775	5.42272	-0.802784	0.0369106
5	65895235	65896077	3' UTR	-15547	NA	NA	7.20816	4.18816	8.11637	-3.84914	1.44152e-34	3.97693	4.00177	3.95166	0.0296069	1
13	73702731	73703231	Promoter (<=1kb)	-485	Slc6a19os	solute carrier family 6 (neurotransmitter transporter), member 19, opposite strand	10.1316	7.17806	11.0354	-3.84863	3.8775e-198	6.69864	6.40636	6.94157	-0.440134	0.111553
12	69257819	69258319	Exon (ENSMUST00000063445/ENSMUSG00000051890, exon 7 of 13)	15113	NA	NA	8.74232	5.77312	9.64713	-3.84837	9.14356e-89	5.27331	4.95095	5.53663	-0.413129	0.25403
1	167280005	167280505	3' UTR	4096	Uck2	uridine-cytidine kinase 2	6.83381	3.79797	7.74306	-3.84836	4.11792e-27	3.1524	2.57928	3.56147	-0.344899	1
11	75935735	75936235	Promoter (1-2kb)	1462	Rph3al	rabphilin 3A-like (without C2 domains)	8.51079	5.53893	9.41579	-3.84726	2.01473e-75	5.23422	5.16261	5.30244	-0.0789698	0.844593
9	118404969	118405469	Promoter (<=1kb)	630	NA	NA	7.68907	4.67803	8.59669	-3.84663	4.99166e-46	3.9538	3.21143	4.44154	-0.65593	1
7	127210988	127211488	Promoter (<=1kb)	-120	Mylpf	myosin light chain, phosphorylatable, fast skeletal muscle	7.39974	4.38959	8.30731	-3.84645	1.31889e-38	3.69851	3.03104	4.15309	-0.520139	1
15	77810480	77810980	Promoter (2-3kb)	2251	Myh9	myosin, heavy polypeptide 9, non-muscle	8.15135	5.17379	9.05673	-3.84585	7.90091e-59	4.46444	3.75637	4.9373	-0.693585	0.0887755
9	21419635	21420135	Promoter (<=1kb)	189	Qtrt1	queuine tRNA-ribosyltransferase catalytic subunit 1	8.82231	5.85458	9.72702	-3.84549	2.14295e-93	5.32292	4.95142	5.61809	-0.47624	0.183075
2	168005962	168006462	5' UTR	-4067	NA	NA	7.20557	4.17814	8.11427	-3.84515	2.84027e-33	3.92745	3.91311	3.94165	-0.0251987	1
13	101713622	101714122	Intron (ENSMUST00000055518/ENSMUSG00000041417, intron 2 of 15)	-11518	Pik3r1	phosphoinositide-3-kinase regulatory subunit 1	6.52185	3.45517	7.43307	-3.84501	3.50112e-23	3.04777	2.85385	3.21868	-0.127784	1
1	53856657	53857157	Intron (ENSMUST00000120904/ENSMUSG00000042807, intron 19 of 28)	7233	Mir7681	microRNA 7681	7.63057	4.63429	8.53721	-3.84442	3.90674e-45	4.29635	4.18723	4.39779	-0.113638	0.800927
2	166671511	166672011	Intron (ENSMUST00000036719/ENSMUSG00000039621, intron 1 of 39)	-10063	NA	NA	7.35415	4.34075	8.26192	-3.84192	1.16191e-37	4.0123	3.91408	4.10426	-0.0994537	1
3	131138197	131138697	Promoter (1-2kb)	1412	NA	NA	7.43061	4.4284	8.33765	-3.84186	7.20697e-39	3.76717	3.16261	4.1919	-0.504647	1
11	52223936	52224436	Distal Intergenic	-7559	Skp1	S-phase kinase-associated protein 1	8.48733	5.51977	9.39203	-3.84165	2.03097e-75	5.16205	5.0297	5.28327	-0.159424	0.676922
8	83609518	83610018	Promoter (<=1kb)	965	Dnajb1	DnaJ heat shock protein family (Hsp40) member B1	7.74605	4.75684	8.65222	-3.8415	7.70161e-48	4.53392	4.54737	4.52035	0.00593435	0.990318
16	91592153	91592653	Intron (ENSMUST00000023686/ENSMUSG00000022964, intron 1 of 6)	5011	Tmem50b	transmembrane protein 50B	6.92515	3.90382	7.83345	-3.84021	2.35786e-29	3.35097	2.94517	3.66733	-0.286687	1
5	65887978	65888478	Intron (ENSMUST00000031106/ENSMUSG00000029204, intron 2 of 3)	-23146	NA	NA	7.49559	4.49497	8.40252	-3.83992	9.43834e-42	3.95754	3.57684	4.25848	-0.360961	1
1	39102087	39102587	Distal Intergenic	-18749	NA	NA	7.88004	4.89773	8.78575	-3.83952	1.56655e-52	4.50002	4.3185	4.66123	-0.188038	0.656702
1	54492448	54492948	Intron (ENSMUST00000097739/ENSMUSG00000073678, intron 22 of 26)	27322	NA	NA	9.12076	6.16536	10.0246	-3.83942	5.88268e-112	5.68669	5.39549	5.92887	-0.389584	0.245118
9	77921497	77921997	Promoter (<=1kb)	0	Elovl5	ELOVL family member 5, elongation of long chain fatty acids (yeast)	7.42887	4.43121	8.3356	-3.83933	1.16312e-39	4.08105	3.95765	4.19472	-0.131307	0.774677
2	38319074	38319574	Distal Intergenic	-19707	Lhx2	LIM homeobox protein 2	6.97745	3.96178	7.88538	-3.83878	9.84248e-30	3.51139	3.26017	3.72528	-0.199286	1
2	91645731	91646231	Promoter (2-3kb)	2004	Zfp408	zinc finger protein 408	8.3951	5.41992	9.30032	-3.83875	5.22586e-70	4.77373	4.19938	5.18343	-0.662366	0.0881561
15	100478366	100478866	Promoter (1-2kb)	1624	Letmd1	LETM1 domain containing 1	7.06275	4.03829	7.97125	-3.83858	3.82248e-32	3.85084	3.89828	3.80179	0.0393953	1
9	116107324	116107824	Intron (ENSMUST00000061101/ENSMUSG00000032440, intron 5 of 7)	-66260	NA	NA	5.03251	1.74198	5.95684	-3.83823	1.79286e-09	2.26093	2.75421	1.50548	0.311602	1
13	112507653	112508153	3' UTR	24191	Il31ra	interleukin 31 receptor A	8.59858	5.63429	9.50306	-3.83755	9.67317e-79	5.20391	4.97988	5.39779	-0.283491	0.438816
3	115815541	115816041	Distal Intergenic	-71796	Dph5	diphthamide biosynthesis 5	10.2696	7.32837	11.1724	-3.83683	3.33796e-227	6.90812	6.69751	7.09187	-0.325684	0.201744
17	84006726	84007226	Promoter (1-2kb)	-1668	8430430B14Rik	RIKEN cDNA 8430430B14 gene	7.92624	4.94218	8.83206	-3.83643	6.30728e-54	4.23722	3.53909	4.70568	-0.675332	0.0998522
8	128594932	128595432	Distal Intergenic	-38504	NA	NA	7.20467	4.19811	8.112	-3.83634	1.88321e-32	3.9448	3.92779	3.96161	-0.0258274	1
12	33315173	33315673	Promoter (<=1kb)	0	Atxn7l1	ataxin 7-like 1	8.81301	5.85143	9.71731	-3.83613	6.43673e-92	5.20589	4.63284	5.61494	-0.723458	0.0461011
9	40813976	40814476	Distal Intergenic	-6493	NA	NA	7.15362	4.14906	8.06081	-3.836	1.17678e-33	4.02173	4.12321	3.91256	0.10779	0.818483
14	69830820	69831320	Distal Intergenic	-9100	Pebp4	phosphatidylethanolamine binding protein 4	7.58725	4.58562	8.49425	-3.83578	4.76062e-43	4.23508	4.11125	4.34912	-0.121122	0.790066
12	110486754	110487254	Promoter (<=1kb)	-546	NA	NA	6.13794	3.04198	7.051	-3.83573	3.22618e-18	2.71385	2.616	2.80548	-0.05147	1
6	144922720	144923220	Distal Intergenic	109623	Bcat1	branched chain aminotransferase 1, cytosolic	7.01466	3.99484	7.92286	-3.83544	2.94027e-31	3.73194	3.70504	3.75835	-0.0162305	1
2	22784158	22784658	Intron (ENSMUST00000131195/ENSMUSG00000026786, intron 1 of 6)	9713	Apbb1ip	amyloid beta (A4) precursor protein-binding, family B, member 1 interacting protein	8.43036	5.46893	9.33464	-3.83539	3.46645e-72	4.85487	4.34205	5.23244	-0.539637	0.175234
9	44690846	44691346	Intron (ENSMUST00000147495/ENSMUSG00000048537, intron 19 of 21)	5085	Phldb1	pleckstrin homology like domain, family B, member 1	8.64213	5.68325	9.54624	-3.83475	5.2406e-82	5.39414	5.33953	5.44675	-0.0778214	0.842458
7	68070611	68071111	Intron (ENSMUST00000005671/ENSMUSG00000005533, intron 2 of 20)	-77479	Igf1r	insulin-like growth factor I receptor	7.79443	4.81011	8.70027	-3.83418	1.18799e-49	4.53712	4.49968	4.57361	-0.03439	0.941979
3	51654619	51655119	Distal Intergenic	-5241	Mgst2	microsomal glutathione S-transferase 2	8.04934	5.0812	8.95408	-3.83383	1.93108e-56	4.60059	4.30658	4.8447	-0.31704	0.434447
19	6871049	6871549	Distal Intergenic	-12838	Ccdc88b	coiled-coil domain containing 88B	7.71005	4.72143	8.61618	-3.83297	3.38413e-46	4.19719	3.83738	4.48493	-0.355967	0.394374
15	101250144	101250644	Distal Intergenic	-3625	Nr4a1	nuclear receptor subfamily 4, group A, member 1	7.01549	4.00243	7.92325	-3.83294	5.81648e-31	3.91197	4.04457	3.76594	0.151595	1
11	75956565	75957065	Distal Intergenic	-18136	Rph3al	rabphilin 3A-like (without C2 domains)	7.6198	4.63673	8.52555	-3.83262	1.42379e-44	4.29766	4.18723	4.40023	-0.114249	0.800042
1	51929723	51930223	Distal Intergenic	8442	Gm8419	predicted gene 8419	6.4546	3.38959	7.36572	-3.8321	7.40302e-21	2.99645	2.82071	3.15309	-0.125362	1
5	100648231	100648731	Distal Intergenic	15688	Coq2	coenzyme Q2 4-hydroxybenzoate polyprenyltransferase	8.02022	5.04932	8.92514	-3.83187	3.4524e-57	4.60084	4.35225	4.81283	-0.26364	0.516872
9	114547680	114548180	Intron (ENSMUST00000111816/ENSMUSG00000079259, intron 1 of 3)	16189	Trim71	tripartite motif-containing 71	5.95733	2.83496	6.87202	-3.8318	7.38027e-16	3.2311	3.66939	2.59846	0.447192	1
10	80030135	80030635	Exon (ENSMUST00000099501/ENSMUSG00000035697, exon 22 of 23)	6550	Polr2e	polymerase (RNA) II (DNA directed) polypeptide E	7.52432	4.53632	8.4304	-3.83154	9.53956e-42	3.99714	3.61362	4.29983	-0.370454	1
6	31114833	31115785	Intron (ENSMUST00000229711/ENSMUSG00000044471, intron 2 of 3)	-3913	NA	NA	7.70717	4.72831	8.61264	-3.83029	1.06123e-46	4.27862	4.02836	4.49182	-0.269176	0.526258
8	117278166	117278666	Intron (ENSMUST00000166750/ENSMUSG00000034390, intron 1 of 20)	21049	Cmip	c-Maf inducing protein	7.41708	4.41708	8.32397	-3.8294	6.06083e-39	4.02556	3.85183	4.18059	-0.181396	0.685444
18	70532881	70533381	Promoter (2-3kb)	-2261	Poli	polymerase (DNA directed), iota	7.14326	4.11795	8.05182	-3.82908	3.13202e-32	3.7712	3.65182	3.88146	-0.103399	1
8	34109703	34110203	Promoter (<=1kb)	-907	Dctn6	dynactin 6	6.37078	3.30869	7.28172	-3.82906	6.19479e-21	2.87726	2.65182	3.07219	-0.142008	1
6	31218858	31219358	Promoter (<=1kb)	-384	Lncpint	long non-protein coding RNA, Trp53 induced transcript	7.22788	4.23269	8.13445	-3.8281	2.3166e-35	3.42303	2.45784	3.9962	-0.674444	1
19	53189641	53190141	Intron (ENSMUST00000111741/ENSMUSG00000025026, intron 1 of 13)	-4812	Add3	adducin 3 (gamma)	7.14652	4.15247	8.05301	-3.82611	4.11215e-33	3.52045	2.97374	3.91598	-0.410212	1
7	117609154	117609654	Intron (ENSMUST00000160035/ENSMUSG00000030657, intron 5 of 6)	133662	Xylt1	xylosyltransferase 1	6.50388	3.45517	7.41396	-3.82587	6.68203e-23	2.87275	2.4168	3.21868	-0.281079	1
5	136146814	136147314	Downstream (<1kb)	8033	Alkbh4	alkB homolog 4, lysine demethylase	8.64949	5.70154	9.55284	-3.82511	2.52735e-81	5.29878	5.11082	5.46504	-0.227956	0.534419
15	73523162	73523662	Promoter (<=1kb)	-472	Dennd3	DENN/MADD domain containing 3	8.45274	5.49093	9.35705	-3.82467	2.87794e-71	5.06403	4.84462	5.25444	-0.272706	0.466373
11	76037523	76038023	Distal Intergenic	-9741	Rflnb	refilin B	7.01125	4.01375	7.91798	-3.82463	1.8041e-30	3.55126	3.28318	3.77725	-0.218638	1
8	117262604	117263104	Intron (ENSMUST00000166750/ENSMUSG00000034390, intron 1 of 20)	5487	Cmip	c-Maf inducing protein	6.6313	3.5982	7.54037	-3.82132	2.59361e-24	3.36744	3.37315	3.3617	0.0020315	1
11	119258967	119259467	Promoter (<=1kb)	40	Ccdc40	coiled-coil domain containing 40	7.33546	4.34374	8.24179	-3.82108	9.33476e-38	4.16028	4.21143	4.10725	0.0517148	0.915379
13	112427503	112428003	Promoter (1-2kb)	-1163	NA	NA	9.80376	6.86959	10.7062	-3.82029	2.16042e-177	6.41139	6.14933	6.63309	-0.395205	0.1621
8	81491715	81492215	Intron (ENSMUST00000172167/ENSMUSG00000037940, intron 2 of 4)	149153	Inpp4b	inositol polyphosphate-4-phosphatase, type II	7.40841	4.41992	8.31453	-3.82019	4.7233e-39	4.28786	4.38524	4.18343	0.119796	0.790611
17	31266174	31266674	Exon (ENSMUST00000236379/ENSMUSG00000024033, exon 4 of 9)	10287	Rsph1	radial spoke head 1 homolog (Chlamydomonas)	7.72488	4.7546	8.62977	-3.81806	4.6018e-47	4.52832	4.53846	4.5181	0.0112869	0.981035
18	80705958	80706458	Promoter (<=1kb)	768	NA	NA	7.93951	4.97648	8.8439	-3.81563	1.16478e-49	4.692	4.64236	4.73998	-0.0516319	0.909273
18	56446986	56447486	Intron (ENSMUST00000237355/ENSMUSG00000001700, intron 2 of 14)	14854	Gramd3	GRAM domain containing 3	9.57635	6.64171	10.4788	-3.81536	1.69274e-138	6.28169	6.1466	6.40521	-0.181227	0.534977
4	139197996	139198496	Promoter (<=1kb)	-771	Capzb	capping protein (actin filament) muscle Z-line, beta	7.80365	4.8392	8.70813	-3.81476	8.20857e-50	4.52277	4.43814	4.60271	-0.0881207	0.843513
6	114936352	114936852	Intron (ENSMUST00000147639/ENSMUSG00000030315, intron 2 of 5)	-14531	Vgll4	vestigial like family member 4	7.95356	4.97954	8.8587	-3.81447	5.19004e-52	5.01003	5.23523	4.74305	0.301846	0.436177
11	32011778	32012278	Intron (ENSMUST00000109409/ENSMUSG00000020297, intron 2 of 2)	11276	Nsg2	neuron specific gene family member 2	8.38962	5.43905	9.29315	-3.81444	6.06613e-71	5.04165	4.86052	5.20256	-0.221141	0.559091
6	71332971	71333471	Intron (ENSMUST00000065248/ENSMUSG00000053044, intron 4 of 5)	6064	NA	NA	8.11469	5.15689	9.01872	-3.81397	1.02727e-59	4.49899	3.90121	4.92039	-0.564965	0.170011
11	80075603	80076103	Intron (ENSMUST00000103233/ENSMUSG00000017561, intron 1 of 6)	4758	Crlf3	cytokine receptor-like factor 3	7.29389	4.31784	8.19917	-3.8128	1.76502e-36	4.04211	4.00177	4.08135	-0.0363539	0.942034
2	132510927	132511427	Intron (ENSMUST00000151417/ENSMUSG00000086379, intron 3 of 3)	-9779	NA	NA	7.08597	4.09474	7.99228	-3.81235	8.70199e-32	3.95394	4.04369	3.85824	0.0992588	1
2	32637921	32638421	Distal Intergenic	-8174	Eng	endoglin	8.63911	5.70154	9.54174	-3.81215	1.08166e-77	5.29859	5.1104	5.46504	-0.235026	0.519717
11	107447310	107447810	Intron (ENSMUST00000103064/ENSMUSG00000040430, intron 1 of 9)	19034	NA	NA	7.46863	4.49228	8.37393	-3.81212	5.09728e-41	4.047	3.8028	4.25578	-0.249369	0.570022
3	148850788	148851288	Exon (ENSMUST00000106128/ENSMUSG00000028184, exon 7 of 23)	-15263	Adgrl2	adhesion G protein-coupled receptor L2	8.35771	5.41908	9.26041	-3.81191	1.65514e-66	4.7737	4.20097	5.18259	-0.590542	0.14135
10	98785312	98785812	Distal Intergenic	-85602	NA	NA	7.65891	4.68983	8.56372	-3.81151	1.52937e-45	4.38679	4.31703	4.45334	-0.0857793	0.851296
1	181852961	181853461	Promoter (<=1kb)	0	NA	NA	7.90573	4.95397	8.80934	-3.81111	1.99434e-52	4.68445	4.65065	4.71747	-0.0418874	0.92762
3	19332532	19333032	Promoter (1-2kb)	1759	NA	NA	7.39706	4.41708	8.3026	-3.81061	5.10317e-39	4.04633	3.89828	4.18059	-0.156375	0.729721
17	35741825	35742325	Promoter (2-3kb)	-2019	NA	NA	7.21834	4.24555	8.1234	-3.80934	1.55285e-33	4.06813	4.12489	4.00905	0.072956	0.88055
8	35692871	35693371	Distal Intergenic	26578	NA	NA	7.77014	4.80143	8.67492	-3.8093	8.80989e-48	4.31139	4.00359	4.56494	-0.279399	0.513983
8	84128208	84128708	Promoter (<=1kb)	390	Podnl1	podocan-like 1	8.76127	5.829	9.66353	-3.80898	1.07379e-89	5.3715	5.1104	5.59251	-0.337258	0.341289
X	104485545	104486045	Promoter (2-3kb)	2727	Uprt	uracil phosphoribosyltransferase	5.82761	2.73288	6.7406	-3.80887	3.38284e-15	2.5179	2.53909	2.49639	0.0174228	1
8	106063003	106063503	Intron (ENSMUST00000212936/ENSMUSG00000031902, intron 1 of 3)	3370	Nfatc3	nuclear factor of activated T cells, cytoplasmic, calcineurin dependent 3	7.16745	4.18149	8.0734	-3.80871	5.47286e-34	4.0228	4.09662	3.94499	0.0712224	0.881825
14	18003632	18004132	Intron (ENSMUST00000091471/ENSMUSG00000021779, intron 5 of 9)	17769	NA	NA	5.60902	2.49338	6.5233	-3.80831	4.18335e-13	2.01544	1.7253	2.25689	-0.0436579	1
8	35677808	35678308	3' UTR	41641	NA	NA	7.3634	4.39248	8.26833	-3.80826	4.28887e-38	4.01878	3.86715	4.15599	-0.159071	1
6	113662756	113663256	Intron (ENSMUST00000059286/ENSMUSG00000060477, intron 2 of 12)	-5594	Irak2	interleukin-1 receptor-associated kinase 2	5.92767	2.84344	6.84001	-3.80821	5.02202e-16	2.86535	3.08443	2.60694	0.173129	1
2	11226101	11226601	Promoter (<=1kb)	-267	Prkcq	protein kinase C, theta	6.02047	2.94612	6.93219	-3.80763	4.7329e-17	2.60757	2.49775	2.70962	-0.0743948	1
4	128618495	128618995	Promoter (<=1kb)	0	Tlr12	toll-like receptor 12	8.48825	5.55269	9.39075	-3.8075	1.33382e-75	5.38627	5.45311	5.31619	0.0896102	0.813346
2	166666184	166666684	Intron (ENSMUST00000036719/ENSMUSG00000039621, intron 1 of 39)	-11042	NA	NA	6.90358	3.91593	7.80964	-3.80745	1.30543e-27	3.37933	2.99994	3.67943	-0.285386	1
10	19584002	19584502	Distal Intergenic	-7447	Ifngr1	interferon gamma receptor 1	7.24511	4.25381	8.15142	-3.80709	5.17532e-35	3.93742	3.85284	4.01731	-0.0830076	1
18	56412843	56413343	Intron (ENSMUST00000237355/ENSMUSG00000001700, intron 1 of 14)	-5827	Gramd3	GRAM domain containing 3	9.2364	6.31175	10.1381	-3.80697	2.64611e-117	5.93747	5.78513	6.07525	-0.194062	0.546922
12	84769463	84769963	Promoter (2-3kb)	2951	Npc2	NPC intracellular cholesterol transporter 2	7.99977	5.05115	8.90317	-3.80681	2.05518e-54	4.39637	3.80489	4.81466	-0.610117	0.133475
17	29430334	29430834	Promoter (2-3kb)	-2001	Gm36199	predicted gene, 36199	6.78368	3.77156	7.69138	-3.80614	5.15764e-27	3.383	3.213	3.53506	-0.125813	1
X	107234552	107235052	Promoter (1-2kb)	1222	NA	NA	5.00122	1.74198	5.92384	-3.80581	2.61583e-09	2.06061	2.4605	1.50548	0.222065	1
10	19505951	19506451	Exon (ENSMUST00000214178/ENSMUSG00000110902, exon 3 of 4)	11308	Gm33104	predicted gene, 33104	9.22726	6.30594	10.1288	-3.80505	1.26692e-111	5.68628	5.16302	6.06944	-0.674904	0.0519655
14	76579692	76580192	Distal Intergenic	-22803	Serp2	stress-associated endoplasmic reticulum protein family member 2	8.54016	5.6032	9.44275	-3.80497	5.86317e-70	5.52565	5.66882	5.3667	0.207057	0.54997
12	69294883	69295383	Promoter (1-2kb)	-1298	Klhdc2	kelch domain containing 2	6.55416	3.5179	7.46343	-3.80468	1.35196e-22	3.30496	3.32814	3.28141	0.0091301	1
4	107259933	107260433	Promoter (2-3kb)	-2034	Hspb11	heat shock protein family B (small), member 11	7.28498	4.3148	8.18986	-3.80458	1.89852e-36	3.75198	3.3296	4.0783	-0.36007	1
11	100888779	100889279	Promoter (1-2kb)	1033	Stat3	signal transducer and activator of transcription 3	7.39557	4.42558	8.30044	-3.80451	1.60441e-38	4.24903	4.30658	4.18908	0.0673076	0.885879
X	37141679	37142179	Exon (ENSMUST00000016553/ENSMUSG00000016409, exon 6 of 9)	5263	Nkap	NFKB activating protein	7.20409	4.22623	8.10949	-3.80374	9.2629e-35	4.09143	4.18643	3.98973	0.0967441	0.836104
1	36921586	36922086	Intron (ENSMUST00000027290/ENSMUSG00000026116, intron 1 of 40)	4262	NA	NA	7.81974	4.8698	8.72323	-3.80271	3.1076e-50	4.31247	3.89925	4.63331	-0.421425	0.306254
1	88644365	88644865	Distal Intergenic	-8220	NA	NA	7.76536	4.81227	8.66907	-3.80188	3.09329e-48	4.25331	3.83738	4.57577	-0.415181	0.316346
17	88757902	88758402	Exon (ENSMUST00000234881/ENSMUSG00000024107, exon 5 of 7)	15654	Lhcgr	luteinizing hormone/choriogonadotropin receptor	7.42589	4.46069	8.33043	-3.80065	1.61422e-39	4.18765	4.15015	4.2242	-0.0293783	0.952646
8	111560061	111560561	Promoter (1-2kb)	-1279	Znrf1	zinc and ring finger 1	6.83823	3.85186	7.7442	-3.80043	1.17454e-27	3.42749	3.21143	3.61537	-0.175363	1
7	73532085	73532585	Intron (ENSMUST00000169922/ENSMUSG00000078671, intron 2 of 38)	-3360	NA	NA	6.88686	3.89976	7.79289	-3.80014	1.07512e-28	3.26769	2.72088	3.66327	-0.394155	1
7	117424823	117425323	Intron (ENSMUST00000160035/ENSMUSG00000030657, intron 1 of 6)	42961	NA	NA	7.61548	4.6503	8.52002	-3.79933	4.49002e-44	4.28724	4.1485	4.4138	-0.156432	0.724536
5	136155253	136155753	Intron (ENSMUST00000041048/ENSMUSG00000039747, intron 2 of 2)	14875	Orai2	ORAI calcium release-activated calcium modulator 2	9.24732	6.32783	10.1487	-3.79924	2.41543e-119	5.59651	4.83738	6.09134	-0.974436	0.00348252
1	75216845	75217345	Promoter (<=1kb)	69	Tuba4a	tubulin, alpha 4A	6.41057	3.38379	7.31923	-3.79816	1.34831e-21	3.04888	2.94327	3.14729	-0.0824073	1
15	97455529	97456029	Distal Intergenic	94312	Pced1b	PC-esterase domain containing 1B	8.5444	5.61635	9.44637	-3.79811	1.49632e-77	5.02693	4.55871	5.37986	-0.552559	0.143735
10	41525588	41526088	Intron (ENSMUST00000019962/ENSMUSG00000019818, intron 4 of 5)	5544	Cd164	CD164 antigen	5.92136	2.83496	6.83384	-3.79772	9.24782e-16	3.13066	3.51857	2.59846	0.362659	1
2	32539572	32540072	Promoter (<=1kb)	-118	Fam102a	family with sequence similarity 102, member A	7.71139	4.76579	8.61458	-3.79748	9.02687e-45	4.32394	4.08443	4.5293	-0.239158	0.574317
5	148853241	148853741	Distal Intergenic	25338	Katnal1	katanin p60 subunit A-like 1	6.82843	3.82215	7.73574	-3.79716	1.84975e-27	3.20511	2.68676	3.58565	-0.359942	1
18	80597464	80597964	Intron (ENSMUST00000237693/ENSMUSG00000118379, intron 2 of 3)	7847	Gm41790	predicted gene, 41790	8.00912	5.0704	8.91183	-3.7963	1.02241e-56	4.47169	3.9869	4.83391	-0.52591	0.192887
12	77177321	77177821	Distal Intergenic	-60304	Fut8	fucosyltransferase 8	7.23274	4.25381	8.13822	-3.79547	3.79664e-35	3.92967	3.83635	4.01731	-0.0987783	1
11	118143716	118144216	Intron (ENSMUST00000100181/ENSMUSG00000017132, intron 12 of 13)	-13082	Dnah17	dynein, axonemal, heavy chain 17	7.95991	5.0111	8.86332	-3.79528	6.85704e-54	4.57852	4.35154	4.7746	-0.253157	0.534982
X	42364063	42364563	Distal Intergenic	16551	NA	NA	5.58333	2.44963	6.49871	-3.79515	3.72996e-13	2.15022	2.08443	2.21313	-0.0305737	1
9	21447739	21448239	Intron (ENSMUST00000165766/ENSMUSG00000033335, intron 1 of 20)	-8868	Dnm2	dynamin 2	7.34825	4.37796	8.25314	-3.79506	2.24126e-37	4.0318	3.91311	4.14147	-0.129747	0.778062
14	16135610	16136110	Distal Intergenic	-35287	Gm8517	ribosomal protein L4 pseudogene	6.47866	3.46619	7.38638	-3.79501	2.24809e-22	3.45614	3.65182	3.2297	0.194361	1
4	134754286	134754786	Intron (ENSMUST00000037828/ENSMUSG00000037295, intron 4 of 8)	-3436	Ldlrap1	low density lipoprotein receptor adaptor protein 1	6.60237	3.59318	7.50987	-3.79458	3.16005e-24	3.13973	2.88428	3.35668	-0.181174	1
10	116923577	116924077	Intron (ENSMUST00000020375/ENSMUSG00000064181, intron 3 of 9)	-3644	Rab3ip	RAB3A interacting protein	7.24308	4.28215	8.14733	-3.794	7.17411e-34	4.08495	4.12321	4.04565	0.0398975	0.936304
11	6006570	6007070	Intron (ENSMUST00000109813/ENSMUSG00000057897, intron 3 of 20)	-6122	Camk2b	calcium/calmodulin-dependent protein kinase II, beta	6.01442	2.96954	6.92425	-3.79328	9.00102e-17	4.24949	4.97235	2.73305	1.25055	0.00179933
4	59167124	59167624	Distal Intergenic	-3968	Rpsa-ps11	ribosomal protein SA, pseudogene 11	8.11965	5.19148	9.02162	-3.79298	2.53343e-59	4.67128	4.31777	4.95499	-0.394954	0.321248
15	97433907	97434407	Distal Intergenic	72690	Pced1b	PC-esterase domain containing 1B	6.1821	3.14564	7.09139	-3.79288	9.20646e-19	2.9562	3.00177	2.90914	0.037061	1
11	49101416	49101916	Intron (ENSMUST00000056759/ENSMUSG00000040328, intron 2 of 4)	11841	Olfr1396	olfactory receptor 1396	7.78616	4.85186	8.68857	-3.79128	4.29989e-48	4.52434	4.42717	4.61537	-0.103941	0.816064
15	100750111	100750611	Distal Intergenic	-11136	Slc4a8	solute carrier family 4 (anion exchanger), member 8	9.87209	6.96846	10.7723	-3.7907	1.41953e-162	6.16514	5.2182	6.73197	-1.2521	1.8238e-05
14	121422615	121423115	Distal Intergenic	32647	NA	NA	7.66861	4.71682	8.57223	-3.79053	4.10129e-45	4.2252	3.91504	4.48033	-0.300833	0.476217
15	73092603	73093103	Promoter (2-3kb)	2191	Chrac1	chromatin accessibility complex 1	6.92952	3.95788	7.8345	-3.79052	3.51437e-29	3.55837	3.37456	3.72138	-0.142244	1
7	118253948	118254448	Distal Intergenic	10083	4930583K01Rik	RIKEN cDNA 4930583K01 gene	6.40524	3.38959	7.31317	-3.79017	1.99078e-21	3.24404	3.3296	3.15309	0.0774216	1
11	100609813	100610313	Intron (ENSMUST00000239499/ENSMUSG00000014195, intron 1 of 13)	3044	Dnajc7	DnaJ heat shock protein family (Hsp40) member C7	8.18519	5.2608	9.0869	-3.79007	8.36469e-58	4.93023	4.82958	5.02431	-0.107314	0.799308
8	126589868	126590368	3' UTR	3618	Irf2bp2	interferon regulatory factor 2 binding protein 2	8.81122	5.89365	9.71245	-3.79004	3.82006e-89	5.37995	5.03649	5.65716	-0.449829	0.202266
7	67419577	67420077	Distal Intergenic	23856	NA	NA	6.87961	3.90787	7.7846	-3.7897	2.8369e-28	3.59759	3.51984	3.67137	-0.0569603	1
X	168639626	168640126	Distal Intergenic	18892	Msl3	MSL complex subunit 3	6.76983	3.78041	7.67601	-3.78961	9.74042e-27	3.94604	4.26017	3.54392	0.381907	1
13	41948189	41948689	Distal Intergenic	46538	Gm22157	predicted gene, 22157	7.90755	4.97069	8.81013	-3.78906	5.28114e-53	4.49175	4.20017	4.73419	-0.306358	0.452957
8	108847280	108847780	Intron (ENSMUST00000220518/ENSMUSG00000038872, intron 9 of 15)	-19782	NA	NA	7.30812	4.35268	8.21199	-3.78869	9.7721e-37	3.91787	3.68789	4.11618	-0.199501	1
10	19594468	19594968	Promoter (2-3kb)	2395	Ifngr1	interferon gamma receptor 1	8.03372	5.10535	8.9357	-3.78811	3.19548e-52	4.73022	4.57684	4.86885	-0.173766	0.676071
1	36911546	36912046	Intron (ENSMUST00000027290/ENSMUSG00000026116, intron 1 of 40)	4493	NA	NA	7.26723	4.30869	8.17132	-3.78772	3.40635e-36	4.05757	4.0428	4.07219	-0.0211095	0.966163
17	35186589	35187089	Promoter (1-2kb)	1350	Lst1	leukocyte specific transcript 1	8.83584	5.92612	9.7365	-3.78767	1.94948e-92	5.47074	5.21261	5.68963	-0.316891	0.373117
5	120704820	120705320	Promoter (<=1kb)	569	Dtx1	deltex 1, E3 ubiquitin ligase	6.77381	3.79797	7.67908	-3.78766	2.21143e-26	3.79783	4.00085	3.56147	0.209319	1
5	148976846	148977346	Intron (ENSMUST00000147473/ENSMUSG00000106892, intron 2 of 6)	3747	NA	NA	8.95719	6.0429	9.85818	-3.7873	1.04599e-97	5.62261	5.41193	5.8064	-0.268242	0.428882
11	64116651	64117151	Distal Intergenic	37069	2810001G20Rik	RIKEN cDNA 2810001G20 gene	7.90548	4.97262	8.80778	-3.78709	6.3614e-53	4.4873	4.18643	4.73613	-0.335474	0.410403
1	180264780	180265280	Promoter (1-2kb)	-1342	Psen2	presenilin 2	7.22578	4.25698	8.13057	-3.78698	5.19767e-35	3.63605	3.1104	4.02049	-0.434815	1
12	85472062	85472562	Promoter (1-2kb)	-1328	Fos	FBJ osteosarcoma oncogene	7.95347	5.02234	8.85565	-3.78677	9.5569e-55	4.51282	4.17578	4.78585	-0.344359	0.399142
9	66589241	66589741	Intron (ENSMUST00000127569/ENSMUSG00000032376, intron 1 of 14)	3217	Usp3	ubiquitin specific peptidase 3	6.09731	3.07114	7.00592	-3.78484	1.58169e-17	2.48809	2.03104	2.83465	-0.211233	1
14	60273650	60274150	Intron (ENSMUST00000022563/ENSMUSG00000021987, intron 1 of 13)	8312	Mtmr6	myotubularin related protein 6	6.76728	3.78922	7.67269	-3.7842	1.08006e-26	3.28069	2.94517	3.55272	-0.234302	1
8	83779486	83779986	Distal Intergenic	26568	NA	NA	7.57469	4.62939	8.47786	-3.78384	2.39945e-42	4.57149	4.73038	4.3929	0.205472	0.618299
5	65921003	65921503	Distal Intergenic	9379	NA	NA	6.65308	3.66472	7.55919	-3.78339	5.82553e-25	2.93772	2.18883	3.42822	-0.420397	1
11	52100352	52100852	Promoter (1-2kb)	-1199	NA	NA	6.70915	3.70988	7.616	-3.78305	2.40946e-25	3.40328	3.3296	3.47339	-0.0589229	1
6	127564156	127564656	Promoter (2-3kb)	2818	Cracr2a	calcium release activated channel regulator 2A	7.6583	4.70524	8.562	-3.78275	2.83141e-44	4.38393	4.29381	4.46875	-0.109607	0.81074
17	35734480	35734980	Downstream (2-3kb)	4826	NA	NA	7.37817	4.43402	8.28125	-3.78264	1.35252e-37	4.37804	4.53846	4.19753	0.194417	0.649547
2	155554546	155555046	Promoter (1-2kb)	1884	Acss2os	acyl-CoA synthetase short-chain family member 2, opposite strand	6.25004	3.22946	7.1583	-3.78247	1.48695e-19	3.10718	3.213	2.99297	0.0950235	1
11	100819047	100820037	Promoter (2-3kb)	2491	Stat5b	signal transducer and activator of transcription 5B	8.90296	5.99294	9.80364	-3.78241	8.09508e-98	5.4092	4.95095	5.75644	-0.610087	0.0826323
19	45057206	45057706	Promoter (1-2kb)	-1135	NA	NA	7.90003	4.97262	8.80195	-3.78107	5.25427e-53	4.33889	3.7889	4.73613	-0.559283	0.170981
13	56704729	56705229	Promoter (<=1kb)	699	NA	NA	6.76373	3.78922	7.66891	-3.78049	1.26844e-26	3.63983	3.72198	3.55272	0.0857553	1
14	49221686	49222186	Promoter (<=1kb)	788	NA	NA	7.82359	4.89365	8.72569	-3.78018	1.72123e-50	4.39375	4.07127	4.65716	-0.331127	0.421005
12	113149826	113150326	Promoter (1-2kb)	1121	Crip1	cysteine-rich protein 1 (intestinal)	7.53952	4.59569	8.44258	-3.77958	2.9617e-41	4.25225	4.13674	4.35919	-0.11881	0.792376
3	94591062	94591562	Promoter (1-2kb)	1596	NA	NA	6.4669	3.47167	7.37348	-3.7787	6.92627e-22	3.24849	3.26169	3.23518	0.026269	1
6	145284182	145284682	Distal Intergenic	3575	NA	NA	5.99645	2.94612	6.90663	-3.77681	1.61007e-16	2.4726	2.18883	2.70962	-0.138593	1
13	97406543	97407043	Distal Intergenic	-27927	Lncenc1	long non-coding RNA, embryonic stem cells expressed 1	8.42698	5.51977	9.32747	-3.77618	3.90648e-71	5.17154	5.05041	5.28327	-0.145054	0.706233
8	22701401	22701901	Intron (ENSMUST00000033939/ENSMUSG00000031537, intron 2 of 21)	4624	Ikbkb	inhibitor of kappaB kinase beta	8.76215	5.86503	9.66192	-3.77541	9.99526e-84	5.64896	5.66911	5.62853	0.0312976	0.936968
15	80559532	80560032	Promoter (<=1kb)	438	Enthd1	ENTH domain containing 1	7.68065	4.74558	8.5831	-3.77436	4.34328e-46	3.95113	3.02925	4.50909	-0.796751	1
8	111594388	111594888	Intron (ENSMUST00000172856/ENSMUSG00000033545, intron 2 of 5)	-11860	Znrf1	zinc and ring finger 1	7.96625	5.04932	8.86743	-3.77399	2.70826e-54	4.53878	4.20017	4.81283	-0.357885	0.376627
8	124274007	124274507	Intron (ENSMUST00000127664/ENSMUSG00000092329, intron 1 of 15)	-20596	Galnt2	polypeptide N-acetylgalactosaminyltransferase 2	9.10363	6.20896	10.0032	-3.77383	1.11328e-106	5.74435	5.47326	5.97246	-0.37719	0.257272
2	156970157	156970657	Intron (ENSMUST00000069600/ENSMUSG00000027634, intron 1 of 16)	-5864	NA	NA	7.49878	4.56375	8.40124	-3.77306	1.29802e-41	4.20493	4.07127	4.32725	-0.130142	0.773198
9	96353327	96353827	Intron (ENSMUST00000034983/ENSMUSG00000032412, intron 1 of 6)	-3951	Atp1b3	ATPase, Na+/K+ transporting, beta 3 polypeptide	8.31509	5.40627	9.2157	-3.77254	6.28162e-68	4.88437	4.52823	5.16977	-0.430731	0.262943
6	98113618	98114118	Distal Intergenic	-7678	Gm32592	predicted gene, 32592	5.98935	2.93823	6.89958	-3.77216	1.58553e-16	3.03518	3.30584	2.70173	0.224439	1
1	165840708	165841208	Intron (ENSMUST00000161971/ENSMUSG00000005763, intron 1 of 7)	3400	NA	NA	8.92309	6.027	9.82278	-3.77211	6.71115e-92	5.76472	5.73846	5.79051	-0.0335988	0.92802
9	44581372	44581872	Promoter (1-2kb)	1745	NA	NA	8.25869	5.35268	9.15909	-3.77112	2.21504e-65	4.7336	4.21143	5.11618	-0.597714	0.127314
1	165795188	165795688	Intron (ENSMUST00000161971/ENSMUSG00000005763, intron 1 of 7)	6423	Cd247	CD247 antigen	6.45237	3.44963	7.35945	-3.77024	6.52834e-22	3.23607	3.25864	3.21313	0.00668594	1
6	136473344	136473844	Distal Intergenic	13342	Gm6728	coenzyme Q2 homolog, prenyltransferase pseudogene	6.08403	3.07114	6.99177	-3.77009	2.42435e-17	2.54633	2.18562	2.83465	-0.192334	1
16	94600315	94600815	Intron (ENSMUST00000119878/ENSMUSG00000022897, intron 1 of 11)	-19562	NA	NA	6.99995	4.04565	7.90374	-3.76979	8.83471e-31	3.54103	3.21143	3.80916	-0.277066	1
11	51883645	51884145	Distal Intergenic	-14821	Gm39822	predicted gene, 39822	8.58085	5.68325	9.48065	-3.76949	7.40585e-79	5.33094	5.20502	5.44675	-0.165162	0.656698
9	13470005	13470505	Intron (ENSMUST00000159294/ENSMUSG00000031925, intron 1 of 4)	-23252	NA	NA	7.91578	5.00243	8.8167	-3.76941	1.1693e-51	4.52999	4.24775	4.76594	-0.311005	0.443714
15	78518248	78518748	Distal Intergenic	10844	C1qtnf6	C1q and tumor necrosis factor related protein 6	7.81338	4.89365	8.71476	-3.76922	4.24485e-50	4.35554	3.97374	4.65716	-0.3862	0.348699
13	24655764	24656264	Intron (ENSMUST00000238974/ENSMUSG00000036006, intron 1 of 13)	-16675	Ripor2	RHO family interacting cell polarization regulator 2	5.56227	2.44963	6.47637	-3.76855	7.93065e-13	2.50889	2.75421	2.21313	0.152361	1
11	58181588	58182088	Distal Intergenic	-5651	NA	NA	6.80339	3.8392	7.70786	-3.76806	2.46846e-27	3.81599	4.00177	3.60271	0.201633	1
9	62261037	62261537	Distal Intergenic	-16937	A730043L09Rik	RIKEN cDNA A730043L09 gene	7.7857	4.86564	8.6871	-3.7675	4.46821e-49	4.00584	2.88428	4.62915	-0.933756	1
12	111912749	111913249	Distal Intergenic	-4639	Ppp1r13b	protein phosphatase 1, regulatory subunit 13B	8.23847	5.33236	9.13888	-3.76736	7.93376e-62	4.65485	4.01648	5.09586	-0.681678	0.0855636
5	134225676	134226176	Promoter (1-2kb)	1634	Ncf1	neutrophil cytosolic factor 1	7.28428	4.33775	8.18754	-3.76696	5.2435e-36	3.83135	3.49904	4.10126	-0.303073	1
2	112510067	112510567	Intron (ENSMUST00000003705/ENSMUSG00000003604, intron 1 of 5)	9198	Gm22676	predicted gene, 22676	8.7344	5.83814	9.6341	-3.7668	9.54854e-88	5.36052	5.07083	5.60165	-0.371618	0.293296
16	91466468	91466968	Promoter (1-2kb)	1343	NA	NA	7.4578	4.52055	8.36041	-3.76606	2.96556e-40	3.88386	3.32814	4.28405	-0.504839	1
17	78429024	78429524	Distal Intergenic	-10872	Fez2	fasciculation and elongation protein zeta 2 (zygin II)	5.68134	2.59318	6.59392	-3.76598	1.23358e-13	2.38706	2.4168	2.35668	0.0181719	1
11	117911643	117912143	Distal Intergenic	-9762	NA	NA	5.42579	2.2902	6.34128	-3.76591	5.86035e-12	3.03585	3.61481	2.05371	0.582943	1
12	110494830	110495732	Intron (ENSMUST00000220509/ENSMUSG00000017843, intron 3 of 7)	-8622	NA	NA	8.25581	5.3586	9.15558	-3.76474	1.61117e-63	4.73801	4.213	5.12211	-0.553146	0.165951
6	65663151	65663651	Distal Intergenic	-7939	Ndnf	neuron-derived neurotrophic factor	6.30983	3.3148	7.21639	-3.76455	3.15814e-20	2.9116	2.72309	3.0783	-0.110978	1
7	141173403	141173903	Promoter (<=1kb)	-546	Rnh1	ribonuclease/angiogenin inhibitor 1	6.31248	3.32088	7.21881	-3.76429	4.2665e-20	2.72306	2.23987	3.08439	-0.0820914	1
6	87725312	87725812	Promoter (2-3kb)	-2511	NA	NA	8.25428	5.35416	9.15426	-3.76344	9.22067e-63	4.79344	4.37456	5.11767	-0.45761	0.245574
15	103168769	103169269	Promoter (1-2kb)	-1677	Smug1	single-strand selective monofunctional uracil DNA glycosylase	7.83074	4.91108	8.73211	-3.76265	2.87401e-50	4.83529	4.97988	4.67458	0.183743	0.645792
2	144228550	144229050	Distal Intergenic	-14191	NA	NA	7.88787	4.98225	8.78825	-3.76201	3.0156e-50	4.83601	4.92095	4.74575	0.100887	0.813514
17	72937150	72937650	Intron (ENSMUST00000024857/ENSMUSG00000024063, intron 2 of 2)	15962	Lbh	limb-bud and heart	7.5184	4.58814	8.42052	-3.76198	8.43854e-42	3.89884	3.23523	4.35165	-0.593632	1
7	142353838	142354338	Intron (ENSMUST00000059223/ENSMUSG00000045777, intron 2 of 3)	-15816	Ifitm10	interferon induced transmembrane protein 10	8.8399	5.95495	9.73879	-3.76197	1.09331e-88	5.60121	5.47359	5.71845	-0.16535	0.637914
13	112433220	112433720	Promoter (2-3kb)	2876	NA	NA	8.06366	5.15007	8.9646	-3.7617	1.91345e-57	4.64147	4.30584	4.91357	-0.384399	0.336845
5	125197238	125197738	Distal Intergenic	-18019	Ncor2	nuclear receptor co-repressor 2	7.08307	4.14564	7.9857	-3.76152	4.15834e-32	3.76893	3.61362	3.90914	-0.15013	1
10	36158042	36158542	Distal Intergenic	62166	NA	NA	8.24873	5.34524	9.14895	-3.7614	7.40433e-64	5.01491	4.91456	5.10874	-0.115449	0.773915
15	73138565	73139065	Intron (ENSMUST00000044113/ENSMUSG00000036698, intron 2 of 18)	-24511	Ago2	argonaute RISC catalytic subunit 2	7.20718	4.27903	8.10915	-3.76122	2.12148e-34	3.52867	2.72309	4.04253	-0.565524	1
8	83739940	83740440	Promoter (<=1kb)	729	Adgre5	adhesion G protein-coupled receptor E5	9.67682	6.80079	10.5751	-3.7612	1.70319e-152	6.09678	5.40076	6.56429	-0.963938	0.00132867
9	116143915	116144415	Intron (ENSMUST00000061101/ENSMUSG00000032440, intron 2 of 7)	30850	Tgfbr2	transforming growth factor, beta receptor II	6.89486	3.93426	7.79908	-3.76087	9.99721e-29	3.45486	3.16261	3.69777	-0.230378	1
11	64051452	64051952	Intron (ENSMUST00000049091/ENSMUSG00000042148, intron 3 of 6)	27514	Cox10	heme A:farnesyltransferase cytochrome c oxidase assembly factor 10	6.75336	3.80666	7.65663	-3.75963	1.98344e-25	3.77741	3.95859	3.57017	0.188258	1
5	34198604	34199104	Exon (ENSMUST00000094868/ENSMUSG00000037224, exon 10 of 13)	-10884	Mxd4	Max dimerization protein 4	8.74101	5.85038	9.6403	-3.75894	4.20261e-86	5.51612	5.41125	5.61389	-0.136387	0.700106
3	131116031	131116531	Promoter (2-3kb)	2175	Lef1	lymphoid enhancer binding factor 1	8.83119	5.94513	9.73016	-3.75843	5.27117e-94	5.15238	4.23523	5.70864	-1.08275	0.00280335
3	131064857	131065357	Distal Intergenic	-38487	NA	NA	6.84953	3.90382	7.75272	-3.75764	1.19508e-27	3.39459	3.05798	3.66733	-0.2489	1
10	80824109	80824609	Promoter (2-3kb)	-2047	Oaz1	ornithine decarboxylase antizyme 1	7.8309	4.92712	8.73114	-3.75748	7.71293e-50	4.55012	4.39445	4.69063	-0.179518	0.671947
1	85702458	85702958	Promoter (<=1kb)	-484	Sp100	nuclear antigen Sp100	7.15981	4.22623	8.06216	-3.75678	8.98277e-34	4.00271	4.01558	3.98973	0.0134599	1
3	135515201	135515701	Promoter (1-2kb)	-1449	Manba	mannosidase, beta A, lysosomal	6.945	3.99103	7.84877	-3.75554	2.82555e-28	3.59553	3.4168	3.75454	-0.154367	1
10	116912766	116913266	Intron (ENSMUST00000020375/ENSMUSG00000064181, intron 7 of 9)	6667	Rab3ip	RAB3A interacting protein	8.36507	5.11938	9.28695	-3.75552	1.07401e-08	4.52378	4.04457	4.88289	-0.279282	0.513324
10	96822495	96822995	Intron (ENSMUST00000218446/ENSMUSG00000111912, intron 1 of 1)	21456	NA	NA	6.5672	3.6032	7.47166	-3.75499	1.56994e-23	3.14474	2.8823	3.3667	-0.199293	1
8	124282198	124282698	Intron (ENSMUST00000127664/ENSMUSG00000092329, intron 1 of 15)	-12405	Galnt2	polypeptide N-acetylgalactosaminyltransferase 2	8.67281	5.78702	9.57175	-3.75494	2.16486e-77	5.17293	4.66005	5.55053	-0.640504	0.0814465
12	3868487	3868987	Promoter (2-3kb)	2296	Dnmt3a	DNA methyltransferase 3A	7.71887	4.79925	8.62024	-3.75486	8.23422e-46	4.44001	4.30584	4.56276	-0.154452	0.722535
10	24639567	24640067	3' UTR	34191	Enpp1	ectonucleotide pyrophosphatase/phosphodiesterase 1	7.23308	4.29639	8.13565	-3.75446	4.56944e-35	3.86974	3.65065	4.0599	-0.210648	1
1	54747896	54748396	Intron (ENSMUST00000188243/ENSMUSG00000101674, intron 2 of 2)	-9321	NA	NA	6.5056	3.52845	7.41096	-3.75326	2.72258e-22	3.45228	3.59655	3.29196	0.140351	1
X	102160127	102160627	Distal Intergenic	-3036	Ercc6l	excision repair cross-complementing rodent repair deficiency complementation group 6 like	6.62115	3.6503	7.52608	-3.75278	3.05263e-24	3.27006	3.1104	3.4138	-0.127094	1
9	22657169	22657669	Promoter (<=1kb)	-611	Bbs9	Bardet-Biedl syndrome 9 (human)	5.5443	2.44963	6.45729	-3.75246	8.60113e-13	2.225	2.23678	2.21313	0.00945573	1
1	138304000	138304500	Distal Intergenic	30262	Atp6v1g3	ATPase, H+ transporting, lysosomal V1 subunit G3	9.22161	6.34673	10.1198	-3.75139	1.31823e-117	5.92694	5.71693	6.11023	-0.295779	0.345524
16	95704742	95705242	Promoter (1-2kb)	-1097	Ets2	E26 avian leukemia oncogene 2, 3' domain	7.48231	4.57142	8.38306	-3.75138	2.42478e-40	4.15276	3.94422	4.33493	-0.203852	0.640497
17	83694703	83695203	Distal Intergenic	-10960	Mta3	metastasis associated 3	4.95837	1.74198	5.87859	-3.7512	6.51524e-09	2.5192	3.10871	1.50548	0.437701	1
8	114880457	114880957	Intron (ENSMUST00000004756/ENSMUSG00000004637, intron 8 of 8)	168290	Wwox	WW domain-containing oxidoreductase	7.92237	5.02607	8.82207	-3.75099	8.76257e-53	4.6058	4.39514	4.78957	-0.2356	0.562817
9	44954384	44954884	Promoter (<=1kb)	-831	NA	NA	7.92619	5.0335	8.82564	-3.75096	2.54344e-51	4.61486	4.40636	4.797	-0.221517	0.592501
6	54869145	54869645	Intron (ENSMUST00000079869/ENSMUSG00000058446, intron 2 of 4)	-32777	NA	NA	6.29545	3.30255	7.20186	-3.75076	6.01713e-20	3.35484	3.59535	3.06606	0.221654	1
7	19818937	19819437	Promoter (2-3kb)	2384	Gm16174	predicted gene 16174	7.60296	4.69687	8.50337	-3.74996	7.90061e-44	4.15673	3.77166	4.46037	-0.386477	0.356439
14	79280436	79280936	Distal Intergenic	19983	NA	NA	8.61906	5.73697	9.51773	-3.74984	3.49356e-82	5.30722	5.084	5.50048	-0.285341	0.423368
8	119830469	119830969	Intron (ENSMUST00000034285/ENSMUSG00000031827, intron 2 of 3)	-7752	Cotl1	coactosin-like 1 (Dictyostelium)	9.97384	7.06054	10.8748	-3.74973	4.69821e-40	6.45146	5.94782	6.82405	-0.734524	0.0123767
9	25167372	25167872	Intron (ENSMUST00000186170/ENSMUSG00000100002, intron 1 of 2)	15258	NA	NA	7.96354	5.06316	8.86354	-3.74922	9.94914e-55	4.7666	4.70392	4.82667	-0.0777644	0.857136
12	107016707	107017207	Distal Intergenic	-60779	NA	NA	6.62371	3.6695	7.52749	-3.74876	3.58327e-24	3.65756	3.85183	3.433	0.189908	1
5	134233472	134233972	Distal Intergenic	-3847	Ncf1	neutrophil cytosolic factor 1	7.98694	5.09118	8.88661	-3.74845	1.42759e-55	4.91496	4.97281	4.85469	0.0711522	0.866182
15	60169637	60170137	Intron (ENSMUST00000227875/ENSMUSG00000115681, intron 1 of 4)	-5180	NA	NA	6.5662	3.5982	7.47093	-3.74844	9.90215e-23	3.20582	3.03104	3.3617	-0.117854	1
15	57772650	57773150	Intron (ENSMUST00000096430/ENSMUSG00000071757, intron 2 of 3)	-33984	NA	NA	9.71071	6.8448	10.6082	-3.74799	1.15669e-161	6.31526	5.94711	6.60831	-0.562862	0.0541187
9	32538050	32538550	Promoter (<=1kb)	-873	NA	NA	7.59889	4.68983	8.49951	-3.74792	6.82641e-44	4.21475	3.92875	4.45334	-0.296481	0.481419
1	60811837	60812337	Promoter (2-3kb)	2721	NA	NA	6.49417	3.50727	7.40019	-3.74777	5.98821e-22	2.89117	2.37456	3.27078	-0.299593	1
15	57792951	57793451	Intron (ENSMUST00000096430/ENSMUSG00000071757, intron 2 of 3)	-54285	NA	NA	7.02658	4.10182	7.92832	-3.74726	5.71554e-31	3.67592	3.45784	3.86533	-0.195809	1
5	107165732	107166232	Intron (ENSMUST00000031224/ENSMUSG00000029287, intron 4 of 16)	-5161	NA	NA	7.30435	4.37796	8.20619	-3.74698	8.84101e-36	4.23231	4.31777	4.14147	0.0945607	0.83729
1	60352819	60353319	Promoter (<=1kb)	0	NA	NA	6.43235	3.46619	7.33696	-3.74692	9.72923e-22	3.32628	3.4168	3.2297	0.0823646	1
2	167655214	167655714	Intron (ENSMUST00000125544/ENSMUSG00000089739, intron 1 of 7)	5782	NA	NA	6.29552	3.30869	7.20152	-3.74634	1.23589e-19	3.09228	3.11209	3.07219	0.0277885	1
1	136618504	136619004	Distal Intergenic	5646	NA	NA	7.59567	4.68512	8.49639	-3.74604	3.6223e-43	4.18168	3.85385	4.44863	-0.309794	0.464826
11	119351994	119352494	Promoter (<=1kb)	205	Sgsh	N-sulfoglucosamine sulfohydrolase (sulfamidase)	7.84109	4.93426	8.74155	-3.74574	4.53994e-49	4.5398	4.36239	4.69777	-0.199899	0.63222
GL456216.1	32542	33042	Intron (ENSMUST00000077235/ENSMUSG00000063897, intron 4 of 6)	16661	Dhrsx	dehydrogenase/reductase (SDR family) X chromosome	4.75651	1.49338	5.67935	-3.74561	6.42278e-08	0.985842	0.651815	1.25689	-0.0654069	1
7	128115148	128115648	Promoter (<=1kb)	-788	NA	NA	6.88842	3.96178	7.79028	-3.74537	3.52834e-28	3.78242	3.83738	3.72528	0.0611289	1
5	100642321	100642821	Distal Intergenic	21598	Coq2	coenzyme Q2 4-hydroxybenzoate polyprenyltransferase	7.7364	4.83496	8.63647	-3.74502	7.80297e-48	4.63883	4.6781	4.59846	0.0498078	0.913189
9	66368816	66369316	Intron (ENSMUST00000144280/ENSMUSG00000038664, intron 1 of 1)	-8074	LOC115487345	U6 spliceosomal RNA	6.29092	3.30869	7.19661	-3.74495	6.3489e-20	3.06423	3.05623	3.07219	-0.0124339	1
9	116172322	116172822	Promoter (2-3kb)	2443	Tgfbr2	transforming growth factor, beta receptor II	8.1148	5.22785	9.01383	-3.7447	1.80223e-59	4.55575	3.92875	4.99135	-0.681443	0.0876759
10	118087524	118088024	Distal Intergenic	-24493	NA	NA	6.8864	3.95005	7.78895	-3.74462	4.96813e-28	3.70078	3.68789	3.71355	0.00096203	1
2	30131662	30132162	Promoter (1-2kb)	-1584	Tbc1d13	TBC1 domain family, member 13	6.67532	3.71913	7.57925	-3.74453	9.16399e-25	3.09968	2.57684	3.48263	-0.354233	1
11	108910859	108911359	Distal Intergenic	-8990	Axin2	axin 2	9.13525	6.26726	10.0329	-3.74409	1.95071e-113	5.9112	5.78083	6.03076	-0.167774	0.600237
18	75330919	75331419	Distal Intergenic	-33590	2010010A06Rik	RIKEN cDNA 2010010A06 gene	6.73912	3.7936	7.6423	-3.7436	1.42513e-24	3.64131	3.72088	3.5571	0.0727405	1
12	112967704	112968204	Intron (ENSMUST00000011302/ENSMUSG00000011158, intron 10 of 17)	3941	NA	NA	6.78233	3.84344	7.68505	-3.74349	8.41206e-27	3.75172	3.88329	3.60694	0.130888	1
6	22358943	22359443	Promoter (2-3kb)	-2700	Fam3c	family with sequence similarity 3, member C	6.9747	4.04198	7.87699	-3.7434	3.40877e-30	3.81311	3.82071	3.80548	0.00451735	1
5	114378070	114378570	Promoter (1-2kb)	1913	Kctd10	potassium channel tetramerisation domain containing 10	8.44499	5.56631	9.34342	-3.74288	2.45142e-71	5.03028	4.65182	5.32981	-0.445488	0.238378
5	112253100	112253600	Promoter (<=1kb)	-582	Cryba4	crystallin, beta A4	7.33755	4.43121	8.23798	-3.74266	2.58962e-37	4.03388	3.85284	4.19472	-0.174557	0.697257
2	154807694	154808194	Intron (ENSMUST00000109701/ENSMUSG00000027593, intron 1 of 7)	15979	Raly	hnRNP-associated with lethal yellow	6.14448	3.16606	7.04992	-3.74252	8.96998e-18	2.76395	2.57684	2.92956	-0.111528	1
19	6071194	6071694	Promoter (1-2kb)	-1496	Vps51	VPS51 GARP complex subunit	6.61422	3.66472	7.51768	-3.74194	4.25714e-24	3.46407	3.49904	3.42822	0.032217	1
11	94242977	94243477	Promoter (<=1kb)	-270	Wfikkn2	WAP, follistatin/kazal, immunoglobulin, kunitz and netrin domain containing 2	7.37652	4.47713	8.27645	-3.74113	4.67102e-37	4.34205	4.4368	4.24063	0.100888	0.82684
15	62031808	62032308	Distal Intergenic	-5678	Pvt1	Pvt1 oncogene	6.67393	3.73744	7.57649	-3.74028	6.65062e-25	3.28429	3.02925	3.50094	-0.193924	1
19	11500764	11501264	Promoter (<=1kb)	-944	Gm8369	predicted gene 8369	6.67233	3.73288	7.57509	-3.7397	5.98501e-25	3.33841	3.16098	3.49639	-0.147815	1
17	23597791	23598291	Promoter (1-2kb)	1196	Zfp13	zinc finger protein 13	6.61045	3.65993	7.51398	-3.73952	3.02576e-24	3.26387	3.08443	3.42343	-0.135973	1
18	81521082	81521582	Distal Intergenic	40725	NA	NA	7.53108	4.62939	8.43118	-3.739	6.33353e-42	4.15466	3.86915	4.3929	-0.27326	0.521764
3	101287839	101288339	Promoter (<=1kb)	0	Cd2	CD2 antigen	8.81294	5.94415	9.71065	-3.73898	1.64423e-92	5.57686	5.43301	5.70765	-0.178372	0.606894
19	33265145	33265645	Intron (ENSMUST00000096114/ENSMUSG00000071573, intron 4 of 6)	108033	Mir3970	microRNA 3970	7.22033	4.30562	8.12135	-3.7387	9.88685e-35	3.80413	3.47924	4.06913	-0.28951	1
9	31301015	31301515	Intron (ENSMUST00000117389/ENSMUSG00000042496, intron 1 of 6)	-12038	Prdm10	PR domain containing 10	9.13229	6.26726	10.0297	-3.73858	3.24113e-105	5.7309	5.3519	6.03076	-0.51853	0.117854
9	96935886	96936386	Distal Intergenic	30379	NA	NA	9.05963	6.20025	9.95664	-3.73827	1.40475e-104	5.70515	5.38985	5.96375	-0.427952	0.202517
8	83736674	83737174	Intron (ENSMUST00000002964/ENSMUSG00000002885, intron 1 of 17)	3995	Adgre5	adhesion G protein-coupled receptor E5	9.33507	6.47753	10.2319	-3.73785	2.22666e-112	6.00115	5.71326	6.24104	-0.394261	0.219659
1	40475640	40476140	Intron (ENSMUST00000167723/ENSMUSG00000026070, intron 4 of 9)	9634	Il18r1	interleukin 18 receptor 1	8.72853	5.78197	9.63178	-3.73755	6.79497e-24	5.46205	5.37351	5.54547	-0.108265	0.77708
10	118633377	118633877	Distal Intergenic	-76852	Ifngas1	Ifng antisense RNA 1	9.36705	6.39133	10.2723	-3.73752	1.30374e-19	5.84648	5.45378	6.15484	-0.516264	0.134882
7	101093821	101094321	Promoter (<=1kb)	958	Fchsd2	FCH and double SH3 domains 2	5.76925	2.71451	6.67972	-3.73748	6.07932e-14	2.95051	3.30584	2.47802	0.298579	1
3	35723549	35724049	Distal Intergenic	-11324	Gm25696	predicted gene, 25696	7.18152	4.26962	8.08234	-3.73738	3.31971e-34	3.60771	3.00177	4.03313	-0.485716	1
11	49083095	49083595	Intron (ENSMUST00000056759/ENSMUSG00000040328, intron 1 of 4)	-3105	Ifi47	interferon gamma inducible protein 47	8.08597	5.20568	8.98451	-3.73735	5.66173e-59	4.70201	4.37386	4.96918	-0.368514	0.350369
16	91524257	91524757	Promoter (2-3kb)	2787	Mir6367	microRNA 6367	5.85759	2.82643	6.76653	-3.73685	2.12839e-15	3.1412	3.53909	2.58994	0.378852	1
8	95810056	95810556	Promoter (1-2kb)	1023	4930513N10Rik	RIKEN cDNA 4930513N10 gene	7.4382	4.53893	8.33812	-3.73596	4.37472e-38	4.28146	4.26017	4.30244	-0.0173146	0.971764
1	82976365	82976865	Distal Intergenic	16079	NA	NA	5.86445	2.86024	6.77162	-3.73537	2.49987e-15	2.88651	3.10871	2.62375	0.154896	1
7	38094269	38094769	Distal Intergenic	4600	Ccne1	cyclin E1	8.20403	5.32026	9.10283	-3.73532	2.55921e-61	4.86013	4.59535	5.08377	-0.320601	0.409221
16	91407761	91408261	Promoter (1-2kb)	1317	Il10rb	interleukin 10 receptor, beta	7.21512	4.29948	8.11621	-3.7345	8.48506e-35	3.95458	3.83738	4.06298	-0.110695	1
4	126211767	126212267	Distal Intergenic	-9007	Thrap3	thyroid hormone receptor associated protein 3	8.75762	5.89569	9.65481	-3.73352	8.13343e-89	5.50101	5.32333	5.6592	-0.232827	0.500225
10	41879944	41880444	Intron (ENSMUST00000099931/ENSMUSG00000038332, intron 1 of 9)	-6995	Sesn1	sestrin 1	5.75708	2.73288	6.66557	-3.73348	1.68933e-14	2.75364	2.97188	2.49639	0.15215	1
6	87040887	87041387	Promoter (1-2kb)	-1459	Gfpt1	glutamine fructose-6-phosphate transaminase 1	8.88493	6.027	9.78183	-3.73315	5.92741e-94	5.60404	5.38985	5.79051	-0.280946	0.408664
7	114494022	114494522	Exon (ENSMUST00000032909/ENSMUSG00000030671, exon 3 of 16)	-11656	Pde3b	phosphodiesterase 3B, cGMP-inhibited	7.526	4.63429	8.42537	-3.73306	6.05505e-42	4.23709	4.05623	4.39779	-0.19556	0.653684
16	10802194	10802694	Promoter (<=1kb)	813	Gm10343	60S ribosomal protein L30-like	7.29141	4.38959	8.19151	-3.73286	1.89011e-36	3.82307	3.39445	4.15309	-0.390072	1
5	122732219	122732719	3' UTR	4555	P2rx4	purinergic receptor P2X, ligand-gated ion channel 4	8.2024	5.32632	9.10064	-3.73243	2.67073e-62	4.99397	4.89129	5.08983	-0.125616	0.752766
6	99359763	99360263	Intron (ENSMUST00000113322/ENSMUSG00000030067, intron 1 of 18)	28236	NA	NA	7.46137	4.56118	8.36136	-3.7322	5.86209e-40	3.99868	3.57684	4.32468	-0.40288	1
18	33214667	33215167	Promoter (<=1kb)	-805	Stard4	StAR-related lipid transfer (START) domain containing 4	6.71541	3.78041	7.61787	-3.7315	8.63675e-26	3.39851	3.23678	3.54392	-0.124879	1
18	5593678	5594178	Promoter (<=1kb)	0	Zeb1	zinc finger E-box binding homeobox 1	9.39237	6.53997	10.2889	-3.7315	1.62181e-132	6.18554	6.05711	6.30347	-0.176452	0.548816
14	118932920	118933420	Distal Intergenic	-4556	Dnajc3	DnaJ heat shock protein family (Hsp40) member C3	7.92831	5.05298	8.82649	-3.73137	9.57777e-53	4.58394	4.30658	4.81649	-0.302155	0.455135
4	133085004	133085504	Distal Intergenic	18755	Ahdc1	AT hook, DNA binding motif, containing 1	8.90614	6.05024	9.80289	-3.73119	2.37531e-96	5.59189	5.3296	5.81374	-0.338774	0.322775
19	43520301	43520801	Intron (ENSMUST00000026196/ENSMUSG00000025190, intron 1 of 8)	3684	Got1	glutamic-oxaloacetic transaminase 1, soluble	6.28202	3.3148	7.1867	-3.73118	1.62261e-19	3.2206	3.35011	3.0783	0.0982116	1
5	123765498	123765998	Exon (ENSMUST00000031366/ENSMUSG00000029414, exon 13 of 64)	-6786	Kntc1	kinetochore associated 1	7.75427	4.86772	8.65327	-3.73095	1.52685e-46	4.67675	4.72088	4.63123	0.0469863	0.918334
11	78766348	78766848	Distal Intergenic	-11826	NA	NA	7.88241	5.00054	8.78107	-3.7308	4.83247e-49	4.70022	4.63343	4.76405	-0.0693227	0.875377
3	131199792	131200292	Intron (ENSMUST00000029611/ENSMUSG00000027985, intron 8 of 11)	63007	NA	NA	9.0503	6.19363	9.94711	-3.73062	4.93127e-106	5.60662	5.14264	5.95714	-0.638106	0.0595189
3	131024028	131024528	Promoter (1-2kb)	1842	NA	NA	6.92053	3.99864	7.82206	-3.73029	1.64427e-28	3.69894	3.63284	3.76215	-0.06124	1
9	13422543	13423043	Intron (ENSMUST00000159294/ENSMUSG00000031925, intron 1 of 4)	-8318	Phxr4	per-hexamer repeat gene 4	6.92521	4.01375	7.826	-3.73025	2.97367e-28	3.47204	3.08443	3.77725	-0.294205	1
7	64080059	64080559	Distal Intergenic	22457	NA	NA	7.28818	4.38959	8.18805	-3.72982	2.72734e-36	4.099	4.0428	4.15309	-0.0633895	0.895082
12	55463819	55464319	Distal Intergenic	27491	Nfkbia	nuclear factor of kappa light polypeptide gene enhancer in B cells inhibitor, alpha	6.82216	3.89569	7.72402	-3.72972	4.91583e-27	3.37834	3.02925	3.6592	-0.274859	1
15	80576544	80577044	Intron (ENSMUST00000229980/ENSMUSG00000042351, intron 1 of 7)	3950	Grap2	GRB2-related adaptor protein 2	8.29877	5.43683	9.19597	-3.72967	1.50683e-63	4.73911	4.05711	5.20033	-0.740586	0.0607785
1	191259116	191259616	Distal Intergenic	-7562	NA	NA	7.96812	5.08404	8.86694	-3.72889	1.87037e-53	4.67975	4.48982	4.84755	-0.204281	0.618628
5	20332498	20332998	Intron (ENSMUST00000197354/ENSMUSG00000040003, intron 6 of 21)	68157	NA	NA	8.34493	5.47248	9.2429	-3.72873	5.23732e-67	4.89527	4.44836	5.23598	-0.526821	0.169085
5	120706530	120707030	Promoter (<=1kb)	-641	Dtx1	deltex 1, E3 ubiquitin ligase	6.71604	3.7936	7.61761	-3.72742	1.34271e-25	3.44783	3.3296	3.5571	-0.092144	1
11	94697633	94698133	Intron (ENSMUST00000069852/ENSMUSG00000056008, intron 1 of 1)	6366	Gm11541	predicted gene 11541	8.86425	6.00488	9.76126	-3.72738	2.25905e-93	5.41975	4.95906	5.76839	-0.595102	0.0918964
16	21835555	21836055	Promoter (<=1kb)	500	NA	NA	7.08876	4.16467	7.99044	-3.72722	1.92517e-31	3.92894	3.9297	3.92818	0.00479181	1
8	34945014	34945514	Intron (ENSMUST00000033929/ENSMUSG00000031529, intron 1 of 26)	-19538	NA	NA	7.74747	4.86148	8.64643	-3.72681	3.98644e-47	4.35836	4.03104	4.62498	-0.316083	0.449756
2	11218078	11218578	Intron (ENSMUST00000028118/ENSMUSG00000026778, intron 1 of 17)	-8290	Prkcq	protein kinase C, theta	8.74308	5.89101	9.63955	-3.72638	4.51081e-82	5.28282	4.78083	5.65451	-0.615577	0.0949611
14	54205891	54206391	Promoter (<=1kb)	150	Traj13	T cell receptor alpha joining 13	7.39227	4.50302	8.29146	-3.72623	2.41818e-38	4.01935	3.72088	4.26653	-0.291806	1
12	3441331	3441831	Promoter (<=1kb)	-675	Asxl2	additional sex combs like 2, transcriptional regulator	6.47498	3.52319	7.37859	-3.72609	3.57116e-22	3.3423	3.39584	3.28669	0.0509965	1
X	101264641	101265141	Promoter (<=1kb)	-649	Gm614	predicted gene 614	7.01149	4.10182	7.91215	-3.72588	1.95438e-29	3.41419	2.75421	3.86533	-0.491412	1
9	108144483	108144983	Intron (ENSMUST00000035208/ENSMUSG00000032589, intron 1 of 11)	7155	4930447F24Rik	RIKEN cDNA 4930447F24 gene	8.43032	5.57015	9.32739	-3.72574	3.04683e-70	5.08006	4.77219	5.33365	-0.374477	0.316346
9	123763684	123764184	Promoter (1-2kb)	1181	NA	NA	8.23755	5.37418	9.13486	-3.72518	5.32589e-62	4.91879	4.66063	5.13769	-0.293559	0.448351
9	66598562	66599062	Distal Intergenic	-5420	Usp3	ubiquitin specific peptidase 3	8.23402	5.36243	9.13193	-3.72484	1.84002e-61	4.74023	4.21222	5.12594	-0.595012	0.127973
7	79293522	79294022	Intron (ENSMUST00000037315/ENSMUSG00000039202, intron 1 of 10)	-5003	NA	NA	7.05311	4.14564	7.95362	-3.72411	4.57793e-30	4.04055	4.16098	3.90914	0.120678	0.794882
11	52333072	52333572	Distal Intergenic	-27288	Vdac1	voltage-dependent anion channel 1	5.63455	2.59318	6.54416	-3.72391	1.6579e-13	1.87174	1.13591	2.35668	-0.250107	1
14	64272082	64272582	Intron (ENSMUST00000067927/ENSMUSG00000054733, intron 8 of 10)	144366	Msra	methionine sulfoxide reductase A	7.89969	5.03164	8.79734	-3.72368	8.10447e-51	4.47781	4.0704	4.79515	-0.433463	0.28724
17	7147778	7148278	Distal Intergenic	-21837	Rps6ka2	ribosomal protein S6 kinase, polypeptide 2	7.51994	4.63429	8.41888	-3.72347	1.54448e-40	4.17652	3.91504	4.39779	-0.248347	0.562705
6	142919885	142920385	Intron (ENSMUST00000032421/ENSMUSG00000030283, intron 1 of 4)	-36845	St8sia1	ST8 alpha-N-acetyl-neuraminide alpha-2,8-sialyltransferase 1	6.90884	3.99103	7.81009	-3.72311	5.78799e-29	3.64196	3.51984	3.75454	-0.100251	1
7	68249404	68249904	Intron (ENSMUST00000032770/ENSMUSG00000030553, intron 1 of 3)	14329	Pgpep1l	pyroglutamyl-peptidase I-like	6.81266	3.89569	7.71385	-3.72264	2.42653e-27	3.50379	3.3296	3.6592	-0.141987	1
5	113833128	113833962	Promoter (<=1kb)	-484	Selplg	selectin, platelet (p-selectin) ligand	7.7475	4.87601	8.6454	-3.7209	5.04555e-46	4.40468	4.12405	4.63952	-0.286464	0.491194
2	118007997	118008497	Intron (ENSMUST00000148587/ENSMUSG00000087203, intron 8 of 9)	-31346	NA	NA	8.07149	5.2106	8.96861	-3.71956	1.06577e-57	4.74724	4.47793	4.9741	-0.317267	0.425174
2	60200006	60200506	Intron (ENSMUST00000144893/ENSMUSG00000026987, intron 1 of 3)	8653	Baz2b	bromodomain adjacent to zinc finger domain, 2B	6.81054	3.88341	7.71244	-3.71951	1.34134e-26	3.73643	3.82071	3.64692	0.0793981	1
8	13996245	13996745	Promoter (2-3kb)	-2195	Gm5907	predicted gene 5907	6.59131	3.65993	7.49351	-3.71898	7.976e-24	3.57981	3.72088	3.42343	0.131546	1
12	107918725	107919225	Intron (ENSMUST00000066060/ENSMUSG00000048251, intron 3 of 3)	84189	Bcl11b	B cell leukemia/lymphoma 11B	8.4288	5.57652	9.32528	-3.7188	1.24663e-65	5.10684	4.82855	5.34002	-0.339649	0.370156
14	122025792	122026292	Distal Intergenic	-8382	Timm8a2	translocase of inner mitochondrial membrane 8A2	7.42164	4.54414	8.31998	-3.71812	4.10154e-38	4.34696	4.38524	4.30765	0.053999	0.910567
5	32110622	32111122	Distal Intergenic	22046	NA	NA	6.47034	3.5337	7.37291	-3.71808	3.36088e-22	3.31276	3.32814	3.29721	0.00495825	1
6	90748222	90748722	Intron (ENSMUST00000101151/ENSMUSG00000034312, intron 1 of 13)	8828	Iqsec1	IQ motif and Sec7 domain 1	7.57437	4.69687	8.47272	-3.71793	2.74962e-42	4.16335	3.7889	4.46037	-0.366489	0.382169
3	102993606	102994106	Promoter (1-2kb)	-1602	Sike1	suppressor of IKBKE 1	6.70653	3.78922	7.60774	-3.71731	2.43828e-25	3.5748	3.59655	3.55272	0.0277875	1
18	53406783	53407283	3' UTR	10832	Ppic	peptidylprolyl isomerase C	6.03119	3.03459	6.93785	-3.71729	1.87172e-16	2.88859	2.97374	2.7981	0.0668382	1
11	78599968	78600468	Intron (ENSMUST00000142739/ENSMUSG00000017376, intron 3 of 10)	-14413	Gm11196	protein (peptidyl-prolyl cis/trans isomerase) NIMA-interacting, 4 (parvulin) pseudogene	7.89321	5.03164	8.79038	-3.71715	7.74847e-51	5.20835	5.52918	4.79515	0.527565	0.152532
2	174344045	174344545	Promoter (<=1kb)	0	Gnas	GNAS (guanine nucleotide binding protein, alpha stimulating) complex locus	7.89363	5.02979	8.79097	-3.71657	7.37571e-50	4.51215	4.16261	4.79329	-0.365052	0.37007
6	71376676	71377176	3' UTR	3123	Cd8a	CD8 antigen, alpha chain	8.28319	5.4284	9.17986	-3.71611	2.46285e-64	4.83622	4.3631	5.1919	-0.539475	0.164138
13	24594291	24594791	Intron (ENSMUST00000238974/ENSMUSG00000036006, intron 1 of 13)	4261	NA	NA	7.12043	4.22298	8.02022	-3.71598	6.45283e-33	3.79615	3.57684	3.98649	-0.204752	1
5	114505205	114505705	Distal Intergenic	-45584	NA	NA	8.13106	5.2759	9.02776	-3.71409	1.85461e-57	4.86266	4.66121	5.0394	-0.213677	0.596543
2	11211918	11212418	Intron (ENSMUST00000028118/ENSMUSG00000026778, intron 1 of 17)	-14450	Prkcq	protein kinase C, theta	7.99993	5.13876	8.89707	-3.71369	1.57747e-55	4.8065	4.70392	4.90227	-0.12363	0.765302
17	34331177	34331677	Intron (ENSMUST00000050325/ENSMUSG00000067341, intron 1 of 4)	5512	H2-Eb2	histocompatibility 2, class II antigen E beta2	6.34052	3.39537	7.24368	-3.71325	8.67836e-20	3.66808	4.04369	3.15887	0.434337	1
2	132513879	132514379	Exon (ENSMUST00000126910/ENSMUSG00000086379, exon 3 of 3)	-12731	NA	NA	7.4095	4.52845	8.3081	-3.71284	8.46888e-39	4.40412	4.50819	4.29196	0.112123	0.802065
19	41354172	41354672	Intron (ENSMUST00000059672/ENSMUSG00000025017, intron 2 of 16)	30424	Pik3ap1	phosphoinositide-3-kinase adaptor protein 1	8.81295	5.96681	9.70897	-3.71211	2.77681e-90	5.66936	5.60571	5.73032	-0.0775191	0.828845
15	59937275	59937775	Distal Intergenic	-6985	Gm7708	phosphoglycerate mutase 1 pseudogene	7.41116	4.53632	8.30931	-3.71207	5.70118e-39	4.20822	4.1104	4.29983	-0.101897	0.824935
6	125351275	125351775	Promoter (1-2kb)	1552	Tnfrsf1a	tumor necrosis factor receptor superfamily, member 1a	8.06752	5.2106	8.96434	-3.71195	1.03169e-54	4.60594	4.1104	4.9741	-0.54613	0.170593
8	34046696	34047196	Promoter (2-3kb)	-2066	NA	NA	6.99174	4.09474	7.89149	-3.7119	2.4434e-30	3.79972	3.73873	3.85824	-0.0551963	1
7	78451575	78452075	Promoter (<=1kb)	48	Ntrk3	neurotrophic tyrosine kinase, receptor, type 3	8.25725	5.4034	9.15385	-3.71176	2.48899e-65	4.94648	4.68619	5.16691	-0.31992	0.401632
12	107940735	107941235	Intron (ENSMUST00000066060/ENSMUSG00000048251, intron 3 of 3)	62179	Bcl11b	B cell leukemia/lymphoma 11B	8.70168	5.85877	9.59746	-3.71172	3.99871e-79	5.24125	4.72198	5.62228	-0.64111	0.0800321
13	64250381	64250881	Promoter (1-2kb)	1609	1810034E14Rik	RIKEN cDNA 1810034E14 gene	7.11683	4.22623	8.01613	-3.71145	8.43969e-33	4.10483	4.21143	3.98973	0.114747	0.803071
13	95961896	95962396	Intron (ENSMUST00000161263/ENSMUSG00000051111, intron 12 of 12)	22454	Sv2c	synaptic vesicle glycoprotein 2c	8.26232	5.32391	9.16501	-3.71144	1.2126e-20	4.75717	4.32814	5.08742	-0.480702	0.230867
2	26773251	26773751	Distal Intergenic	-50170	NA	NA	6.58364	3.6503	7.48597	-3.71142	1.31881e-23	3.31616	3.21143	3.4138	-0.0891629	1
5	65019163	65019663	Intron (ENSMUST00000031080/ENSMUSG00000029185, intron 7 of 13)	46513	NA	NA	7.6542	4.78922	8.55162	-3.71113	1.01194e-44	4.33235	4.07213	4.55272	-0.243646	0.569171
11	53799910	53800410	Intron (ENSMUST00000135815/ENSMUSG00000081769, intron 3 of 4)	-4035	Gm12216	predicted gene 12216	6.52763	3.5982	7.42969	-3.71013	1.4831e-22	3.34646	3.33105	3.3617	0.00344057	1
3	131133935	131134435	Promoter (2-3kb)	-2350	NA	NA	8.0447	5.19314	8.94113	-3.71	6.73331e-55	4.22255	2.65182	4.95665	-1.23847	0.00206865
9	123716244	123716744	Promoter (<=1kb)	784	Lztfl1	leucine zipper transcription factor-like 1	6.69557	3.77599	7.59694	-3.7096	2.83304e-25	3.37409	3.18723	3.5395	-0.150764	1
5	65897713	65898213	Distal Intergenic	-13411	NA	NA	7.92905	5.07221	8.82587	-3.70952	1.11126e-52	4.37807	3.70392	4.83571	-0.692441	0.0881378
15	74925851	74926351	Promoter (1-2kb)	1407	NA	NA	6.79857	3.88341	7.69963	-3.70883	8.45994e-27	3.70212	3.75529	3.64692	0.0491901	1
18	32955077	32955577	Intron (ENSMUST00000234205/ENSMUSG00000038128, intron 4 of 14)	-15848	NA	NA	7.97448	5.11867	8.87123	-3.7088	3.07078e-54	4.74173	4.58612	4.88217	-0.184158	0.650707
GL456216.1	41267	41767	Distal Intergenic	9211	LOC115489313	uncharacterized LOC115489313	5.62029	2.58309	6.52963	-3.70752	3.94919e-13	2.31524	2.28318	2.34659	-0.0191372	1
7	99891538	99892038	Promoter (2-3kb)	-2180	NA	NA	6.64346	3.72831	7.54451	-3.70746	4.24303e-24	3.18275	2.7889	3.49182	-0.277309	1
2	71809905	71810405	Intron (ENSMUST00000133124/ENSMUSG00000027111, intron 3 of 5)	-16357	Itga6	integrin alpha 6	8.94033	6.10146	9.83581	-3.70699	2.32821e-95	5.18162	3.8384	5.86496	-1.39526	0.00011052
14	74943002	74943502	Intron (ENSMUST00000088970/ENSMUSG00000068015, intron 1 of 19)	4364	Lrch1	leucine-rich repeats and calponin homology (CH) domain containing 1	6.75032	3.85186	7.65018	-3.70676	6.52913e-26	3.80566	3.97374	3.61537	0.183984	1
17	36119101	36119601	Promoter (1-2kb)	1548	H2-T10	histocompatibility 2, T region locus 10	7.07178	4.18149	7.97105	-3.70648	9.05995e-32	4.1043	4.24775	3.94499	0.159594	0.721472
8	94398533	94399033	Distal Intergenic	5002	Herpud1	homocysteine-inducible, endoplasmic reticulum stress-inducible, ubiquitin-like domain member 1	7.369	4.48958	8.26748	-3.70644	5.31936e-38	4.51561	4.73764	4.25309	0.274304	0.504201
7	110956417	110956917	Intron (ENSMUST00000005751/ENSMUSG00000005611, intron 1 of 20)	-10230	Irag1	inositol 1,4,5-triphosphate receptor associated 1	8.16362	5.3148	9.05984	-3.70593	2.02807e-57	4.93359	4.77272	5.0783	-0.179462	0.65243
9	14884562	14885062	Downstream (<1kb)	18692	Izumo1r	IZUMO1 receptor, JUNO	7.33694	4.45793	8.2354	-3.70572	6.75766e-37	3.89007	3.45917	4.22144	-0.38205	1
10	42882322	42882822	Intron (ENSMUST00000063063/ENSMUSG00000044770, intron 1 of 8)	-4070	NA	NA	7.73138	4.87601	8.62809	-3.70572	4.4908e-46	4.70738	4.77219	4.63952	0.0827484	0.85044
6	73254758	73255258	3' UTR	-5102	Suclg1	succinate-CoA ligase, GDP-forming, alpha subunit	8.9609	6.12441	9.85621	-3.70511	2.37984e-97	5.63754	5.33439	5.88791	-0.41977	0.211863
7	46830733	46831233	Promoter (1-2kb)	-1231	NA	NA	6.98559	4.09118	7.88516	-3.70355	1.41484e-29	3.63392	3.37315	3.85469	-0.230485	1
19	40788298	40788798	Exon (ENSMUST00000224596/ENSMUSG00000108929, exon 17 of 34)	3361	Cc2d2b	coiled-coil and C2 domain containing 2B	6.89015	3.99103	7.79006	-3.70282	1.53297e-28	3.45805	3.08443	3.75454	-0.294083	1
9	120578589	120579089	Promoter (1-2kb)	-1046	NA	NA	6.89295	4.00243	7.79224	-3.70278	1.5519e-28	3.5351	3.26017	3.76594	-0.224815	1
10	118712905	118713405	Promoter (2-3kb)	2321	Gm33337	predicted gene, 33337	7.85163	4.99674	8.7483	-3.70256	1.315e-50	4.53145	4.25941	4.76025	-0.3058	0.450692
19	47512790	47513290	Promoter (<=1kb)	0	Gm19557	predicted gene, 19557	8.40748	5.56759	9.30304	-3.70254	7.52936e-70	5.06532	4.73928	5.33109	-0.383521	0.308394
11	6679649	6680149	Distal Intergenic	-5675	NA	NA	8.67262	5.83602	9.56793	-3.70167	2.69488e-84	5.50617	5.40636	5.59953	-0.123013	0.732493
10	42886976	42887476	Promoter (<=1kb)	84	NA	NA	8.66842	5.50357	9.58566	-3.70164	6.40839e-09	5.18762	5.10353	5.26707	-0.0675605	0.892048
17	31840412	31840912	Distal Intergenic	10663	Sik1	salt inducible kinase 1	10.014	7.19446	10.908	-3.7014	2.1993e-183	6.62347	6.18723	6.95797	-0.672434	0.0118711
6	67339420	67339920	Promoter (<=1kb)	0	Il12rb2	interleukin 12 receptor, beta 2	6.98241	4.09474	7.8815	-3.70137	4.99184e-30	3.8637	3.86915	3.85824	0.0152614	1
6	54824179	54824679	Intron (ENSMUST00000079869/ENSMUSG00000058446, intron 1 of 4)	6731	Znrf2	zinc and ring finger 2	5.92102	2.94612	6.82622	-3.70079	5.6854e-16	2.5121	2.28318	2.70962	-0.128583	1
11	114876257	114876757	Distal Intergenic	11765	Gprc5c	G protein-coupled receptor, family C, group 5, member C	8.84962	6.01392	9.74486	-3.70061	3.93097e-93	5.56848	5.32406	5.77742	-0.31412	0.36107
9	41082823	41083323	Intron (ENSMUST00000044155/ENSMUSG00000032020, intron 1 of 13)	-3317	Ubash3b	ubiquitin associated and SH3 domain containing, B	7.96839	5.12563	8.86416	-3.69948	3.40192e-53	5.12611	5.3296	4.88914	0.299047	0.425015
10	118893555	118894055	Promoter (<=1kb)	644	NA	NA	6.57905	3.67426	7.47936	-3.69938	2.44851e-23	3.45865	3.47924	3.43776	0.0239774	1
15	31650763	31651263	Distal Intergenic	4303	Gm46522	predicted gene, 46522	7.02334	4.13532	7.92244	-3.69893	1.66383e-30	3.78113	3.65298	3.89882	-0.0966629	1
4	108082251	108082751	Intron (ENSMUST00000044248/ENSMUSG00000028600, intron 1 of 11)	-4606	Mir6397	microRNA 6397	7.18727	4.31784	8.08502	-3.69881	1.79904e-33	3.97915	3.86915	4.08135	-0.0956788	1
14	54682341	54682841	Intron (ENSMUST00000022793/ENSMUSG00000022185, intron 2 of 18)	3219	Acin1	apoptotic chromatin condensation inducer 1	6.39017	3.47167	7.29146	-3.6988	5.63509e-21	3.25938	3.28318	3.23518	0.0206424	1
11	75538837	75539337	Promoter (<=1kb)	829	Slc43a2	solute carrier family 43, member 2	8.78918	5.95846	9.68405	-3.69858	4.78149e-89	5.27227	4.61541	5.72196	-0.800662	0.0267608
11	78215632	78216132	Intron (ENSMUST00000002121/ENSMUSG00000002052, intron 28 of 36)	7554	Supt6	SPT6, histone chaperone and transcription elongation factor	8.4213	5.58234	9.31679	-3.69857	1.27166e-67	5.16806	4.96525	5.34585	-0.2589	0.483575
15	85042421	85042921	Promoter (<=1kb)	0	Fam118a	family with sequence similarity 118, member A	9.80863	6.99266	10.7024	-3.69831	3.13589e-171	6.4859	6.15307	6.75616	-0.493766	0.0853346
7	126330168	126330668	Distal Intergenic	20929	NA	NA	7.0271	4.15247	7.92524	-3.698	2.33613e-30	3.74756	3.55685	3.91598	-0.177542	1
11	78673502	78674002	Intron (ENSMUST00000142739/ENSMUSG00000017376, intron 1 of 10)	22492	Nlk	nemo like kinase	7.43159	4.56375	8.32922	-3.69783	2.35228e-38	4.08304	3.7889	4.32725	-0.28512	0.504106
9	66614664	66615568	Distal Intergenic	-21522	Usp3	ubiquitin specific peptidase 3	7.93967	5.09118	8.83587	-3.69748	1.69314e-53	4.62043	4.34061	4.85469	-0.31066	0.437101
18	20962386	20962886	Promoter (<=1kb)	914	Rnf125	ring finger protein 125	8.65511	5.82259	9.55011	-3.69706	5.60153e-83	5.43796	5.27285	5.58609	-0.19132	0.602487
16	95284082	95284582	Intron (ENSMUST00000113861/ENSMUSG00000062609, intron 3 of 4)	4889	Kcnj15	potassium inwardly-rectifying channel, subfamily J, member 15	8.17355	5.33687	9.06887	-3.69684	1.92372e-59	5.00007	4.89228	5.10037	-0.114573	0.781171
11	54082683	54083183	Distal Intergenic	-13669	Pdlim4	PDZ and LIM domain 4	6.58067	3.67426	7.4811	-3.69678	9.77899e-23	3.22355	2.97188	3.43776	-0.193485	1
9	123519076	123519576	Promoter (1-2kb)	1337	Limd1	LIM domains containing 1	9.08972	6.21632	9.98776	-3.69672	3.48963e-33	5.72561	5.4168	5.97983	-0.407137	0.235018
15	100667885	100668385	Promoter (1-2kb)	1120	Bin2	bridging integrator 2	10.0472	7.23293	10.9408	-3.69639	1.35271e-183	6.72892	6.40024	6.99644	-0.52297	0.0492347
14	57865191	57865691	Exon (ENSMUST00000089473/ENSMUSG00000021969, exon 4 of 13)	-21885	Zdhhc20	zinc finger, DHHC domain containing 20	6.73693	3.82215	7.63796	-3.69622	3.85966e-25	3.47268	3.35011	3.58565	-0.115758	1
16	10585113	10585613	Intron (ENSMUST00000115824/ENSMUSG00000068663, intron 10 of 23)	-14938	Clec16a	C-type lectin domain family 16, member A	7.94199	5.09651	8.83797	-3.69618	6.88559e-52	4.7042	4.5295	4.86002	-0.188177	0.646364
15	60179829	60180329	Intron (ENSMUST00000227875/ENSMUSG00000115681, intron 1 of 4)	6782	NA	NA	6.88496	3.99864	7.78395	-3.69592	1.84167e-28	3.64549	3.51857	3.76215	-0.117319	1
19	45578963	45579463	Promoter (<=1kb)	427	Fbxw4	F-box and WD-40 domain protein 4	7.98868	5.14392	8.8846	-3.6959	1.40963e-51	4.70008	4.45784	4.90743	-0.281539	0.481584
18	20968893	20969393	Intron (ENSMUST00000050004/ENSMUSG00000033107, intron 1 of 5)	7421	Rnf125	ring finger protein 125	7.14165	4.26332	8.04006	-3.6957	3.9378e-33	3.94245	3.85284	4.02682	-0.0870878	1
11	54956838	54957338	Promoter (<=1kb)	-716	Tnip1	TNFAIP3 interacting protein 1	8.33478	5.50168	9.22982	-3.69478	1.91755e-65	5.01145	4.70336	5.26519	-0.380676	0.318148
14	40930004	40930504	Intron (ENSMUST00000047652/ENSMUSG00000037824, intron 2 of 8)	3812	Tspan14	tetraspanin 14	8.55615	5.72717	9.45089	-3.6945	7.94055e-76	5.32435	5.13633	5.49067	-0.239932	0.503604
10	21975375	21975875	Promoter (2-3kb)	-2797	Sgk1	serum/glucocorticoid regulated kinase 1	8.37976	5.53578	9.27562	-3.69425	3.39455e-66	4.93543	4.44769	5.29929	-0.584819	0.127761
17	50484977	50485477	Distal Intergenic	-23926	Plcl2	phospholipase C-like 2	8.34844	5.51048	9.24386	-3.6941	3.39688e-66	5.0855	4.86865	5.27399	-0.260861	0.485454
14	57769008	57769508	Distal Intergenic	-10620	Lats2	large tumor suppressor 2	6.24051	3.30255	7.14317	-3.69367	2.52133e-19	3.25206	3.4168	3.06606	0.14634	1
9	64824537	64825037	Intron (ENSMUST00000038890/ENSMUSG00000053641, intron 1 of 33)	12993	Dennd4a	DENN/MADD domain containing 4A	9.13156	6.31022	10.0257	-3.69327	1.77215e-102	6.1588	6.23914	6.07372	0.119208	0.694699
13	41949173	41949673	Distal Intergenic	47522	Gm22157	predicted gene, 22157	6.62404	3.71913	7.52436	-3.69258	2.61834e-24	3.36423	3.23523	3.48263	-0.113186	1
19	11537344	11537844	Promoter (<=1kb)	543	Ms4a4d	membrane-spanning 4-domains, subfamily A, member 4D	5.72311	2.74198	6.62873	-3.69258	4.9432e-14	2.46182	2.4168	2.50548	-0.0220653	1
11	3328307	3328807	Promoter (1-2kb)	-1594	Pik3ip1	phosphoinositide-3-kinase interacting protein 1	8.6262	5.80188	9.52058	-3.69245	9.91797e-80	5.31092	5.00177	5.56538	-0.39065	0.277349
18	56437131	56437631	Intron (ENSMUST00000237355/ENSMUSG00000001700, intron 2 of 14)	4999	Gramd3	GRAM domain containing 3	6.56873	3.6695	7.46865	-3.69155	1.9318e-23	3.17229	2.85385	3.433	-0.215823	1
11	100821405	100821905	Promoter (<=1kb)	623	Stat5b	signal transducer and activator of transcription 5B	7.84515	5.00243	8.74092	-3.69134	1.53329e-48	4.57792	4.36168	4.76594	-0.248248	0.546076
7	46391625	46392125	Distal Intergenic	-4372	Kcnc1	potassium voltage gated channel, Shaw-related subfamily, member 1	8.7489	5.85081	9.64873	-3.69055	3.37239e-24	5.42689	5.21143	5.61432	-0.274817	0.445898
1	64104607	64105107	Intron (ENSMUST00000114086/ENSMUSG00000025959, intron 1 of 3)	16375	Klf7	Kruppel-like factor 7 (ubiquitous)	7.14628	4.27276	8.04433	-3.69051	6.40178e-31	3.72577	3.3296	4.03627	-0.336824	1
12	28834239	28834739	Intron (ENSMUST00000221877/ENSMUSG00000036613, intron 4 of 8)	-22573	Eipr1	EARP complex and GARP complex interacting protein 1	9.93085	7.06145	10.8286	-3.69044	5.50646e-33	6.519	6.1302	6.82496	-0.577817	0.0495169
17	83654627	83655127	Distal Intergenic	-22732	Kcng3	potassium voltage-gated channel, subfamily G, member 3	9.47687	6.66651	10.3702	-3.69035	2.00529e-136	6.25111	6.04684	6.43002	-0.29098	0.323061
11	78061387	78061887	Distal Intergenic	-11118	Mir144	microRNA 144	7.17881	4.30869	8.07661	-3.69023	3.77524e-33	4.01651	3.95859	4.07219	-0.0570404	1
19	6343269	6343769	Promoter (<=1kb)	0	Map4k2	mitogen-activated protein kinase kinase kinase kinase 2	7.51737	4.66472	8.41388	-3.69018	3.41144e-41	4.09814	3.66939	4.42822	-0.409468	0.329756
10	117925827	117926327	Promoter (<=1kb)	368	4933411E08Rik	RIKEN cDNA 4933411E08 gene	7.51733	4.66711	8.41366	-3.68933	4.21512e-41	4.01832	3.43882	4.43061	-0.512871	1
7	102326228	102326728	Intron (ENSMUST00000033289/ENSMUSG00000030987, intron 1 of 11)	51609	Gm18255	methyltransferase like 6 pseudogene	6.32006	3.40112	7.22138	-3.68911	2.09198e-19	3.29622	3.4168	3.16463	0.108772	1
11	63973969	63974469	Intron (ENSMUST00000049091/ENSMUSG00000042148, intron 6 of 6)	9743	9630013K17Rik	RIKEN cDNA 9630013K17 gene	6.44835	3.54933	7.34825	-3.6885	1.68393e-21	3.2514	3.18723	3.31284	-0.0462541	1
5	134234226	134234726	Distal Intergenic	-4601	Ncf1	neutrophil cytosolic factor 1	7.99626	5.15519	8.8919	-3.68842	2.69648e-55	4.60341	4.19938	4.91869	-0.453081	0.255309
15	9600025	9600525	Exon (ENSMUST00000208854/ENSMUSG00000072663, exon 30 of 33)	-69849	Il7r	interleukin 7 receptor	6.5104	3.60818	7.41053	-3.68807	4.17355e-22	3.37242	3.37315	3.37169	-0.000600315	1
2	173455112	173455612	Distal Intergenic	60546	Gm14642	predicted gene 14642	8.06418	5.23108	8.95922	-3.68806	4.41363e-56	4.99121	4.98782	4.99459	0.00365106	0.993581
4	149759460	149759960	Intron (ENSMUST00000105686/ENSMUSG00000028982, intron 2 of 6)	10928	NA	NA	6.73401	3.84766	7.63299	-3.688	1.94986e-25	3.70276	3.7889	3.61116	0.0897475	1
15	82911995	82912495	Promoter (<=1kb)	0	Tcf20	transcription factor 20	7.21062	4.34374	8.10819	-3.68768	1.49471e-34	4.18613	4.26093	4.10725	0.0928701	0.842423
14	103648833	103649333	Promoter (<=1kb)	-895	Slain1	SLAIN motif family, member 1	7.32698	4.32996	8.23367	-3.68768	2.95331e-13	4.00008	3.90023	4.09347	-0.0784462	1
1	88643099	88643599	Distal Intergenic	-9486	NA	NA	7.00958	4.12839	7.90819	-3.68756	4.73819e-30	3.96886	4.04192	3.8919	0.0587326	1
12	28808597	28809097	Promoter (1-2kb)	-1041	NA	NA	8.10181	5.26962	8.99679	-3.68744	6.5515e-59	4.75324	4.40567	5.03313	-0.405028	0.300417
5	140638425	140638925	Promoter (1-2kb)	-1958	Ttyh3	tweety family member 3	7.54675	4.70387	8.44254	-3.6872	1.53642e-41	4.16146	3.77272	4.46737	-0.368065	0.382437
11	99162962	99163462	Distal Intergenic	-7885	Ccr7	chemokine (C-C motif) receptor 7	9.88306	7.07787	10.776	-3.68694	1.16167e-173	6.66137	6.45564	6.84138	-0.3126	0.240903
5	112273732	112274232	Promoter (2-3kb)	-2459	Tpst2	protein-tyrosine sulfotransferase 2	9.64094	6.83518	10.5339	-3.68642	4.49828e-153	6.44979	6.28375	6.59868	-0.229924	0.413145
2	32520181	32520681	Distal Intergenic	-4350	NA	NA	7.48669	4.63429	8.38319	-3.68641	6.45949e-39	4.31916	4.236	4.39779	-0.0885393	0.846907
7	80718389	80718889	Intron (ENSMUST00000167377/ENSMUSG00000030536, intron 36 of 37)	11359	Iqgap1	IQ motif containing GTPase activating protein 1	7.62985	4.78482	8.52579	-3.68539	1.4129e-43	4.31201	4.02925	4.54833	-0.298999	0.473135
6	124885803	124886303	Promoter (1-2kb)	1896	Cd4	CD4 antigen	8.32097	5.48958	9.21589	-3.68475	8.23528e-66	4.85251	4.29604	5.25309	-0.619266	0.111629
3	103716235	103716735	Distal Intergenic	15818	Olfml3	olfactomedin-like 3	7.21122	4.34673	8.10861	-3.68465	1.1096e-33	4.05746	4.00268	4.11023	-0.0429255	0.93138
10	75531670	75532170	Intron (ENSMUST00000020397/ENSMUSG00000020180, intron 2 of 3)	13627	Snrpd3	small nuclear ribonucleoprotein D3	8.01792	5.18982	8.91258	-3.68435	2.04269e-55	4.70561	4.40636	4.95333	-0.330762	0.405213
8	124700899	124701399	Intron (ENSMUST00000117624/ENSMUSG00000037300, intron 4 of 19)	8549	Ttc13	tetratricopeptide repeat domain 13	8.93649	6.12389	9.82998	-3.68358	1.6651e-86	5.87237	5.85719	5.8874	-0.0109043	0.977084
5	143669759	143670259	Intron (ENSMUST00000116456/ENSMUSG00000018001, intron 1 of 12)	18518	Cyth3	cytohesin 3	7.16829	4.30255	8.06577	-3.68351	1.07381e-33	4.08142	4.09662	4.06606	0.00771377	0.988231
11	62574249	62574749	Promoter (<=1kb)	0	Trpv2	transient receptor potential cation channel, subfamily V, member 2	8.35601	5.53501	9.25014	-3.68334	2.36689e-68	5.21691	5.13041	5.29852	-0.101062	0.796032
10	82895271	82895771	Intron (ENSMUST00000219368/ENSMUSG00000020250, intron 14 of 14)	8425	Txnrd1	thioredoxin reductase 1	7.44856	4.5982	8.3449	-3.68314	1.98875e-39	4.2771	4.18723	4.3617	-0.0940605	0.83726
12	69413243	69413743	Distal Intergenic	-40775	NA	NA	6.07442	3.12492	6.97788	-3.68313	1.92265e-17	2.87025	2.85183	2.88843	-0.0206167	1
5	65856988	65857488	Promoter (<=1kb)	0	NA	NA	6.72697	3.84766	7.62545	-3.68276	1.13061e-25	3.23441	2.72309	3.61116	-0.336538	1
3	104657316	104657816	3' UTR	6323	NA	NA	6.8241	3.93426	7.72333	-3.68257	6.7445e-27	3.43377	3.1104	3.69777	-0.25975	1
3	144231875	144232375	Distal Intergenic	-26655	Lmo4	LIM domain only 4	8.30412	5.47929	9.19854	-3.68252	6.63444e-65	4.91465	4.48917	5.2428	-0.505374	0.185435
1	85688155	85688655	Intron (ENSMUST00000155094/ENSMUSG00000026222, intron 11 of 16)	-5284	Sp100	nuclear antigen Sp100	5.99877	3.06391	6.90121	-3.68191	1.70708e-16	2.56211	2.23678	2.82741	-0.168997	1
11	86578950	86579450	Distal Intergenic	4708	Mir21a	microRNA 21a	9.17217	6.36273	10.0654	-3.68178	4.21743e-99	5.74666	5.23009	6.12624	-0.707835	0.0324939
11	115462440	115462940	Promoter (<=1kb)	0	Slc16a5	solute carrier family 16 (monocarboxylic acid transporters), member 5	8.75994	5.94415	9.65367	-3.68131	1.76214e-87	5.60453	5.49347	5.70765	-0.152917	0.66011
14	118178507	118179007	Distal Intergenic	-30371	NA	NA	6.49701	3.5982	7.3969	-3.68085	2.78774e-22	3.19213	2.99994	3.3617	-0.155916	1
7	4673008	4673508	Intron (ENSMUST00000079970/ENSMUSG00000063802, intron 4 of 7)	-8239	Hspbp1	HSPA (heat shock 70kDa) binding protein, cytoplasmic cochaperone 1	6.7249	3.8392	7.62384	-3.68045	2.65912e-25	3.2633	2.81864	3.60271	-0.329756	1
1	165850069	165850569	Promoter (1-2kb)	-1025	NA	NA	7.6513	4.81227	8.54679	-3.68027	9.81097e-45	4.04248	3.18723	4.57577	-0.766319	0.0641416
11	103260768	103261268	Intron (ENSMUST00000021324/ENSMUSG00000020941, intron 1 of 15)	6204	Map3k14	mitogen-activated protein kinase kinase kinase 14	7.47576	4.62448	8.37217	-3.68	9.37367e-40	3.90957	3.18883	4.38799	-0.5937	1
8	72353907	72354407	Intron (ENSMUST00000163643/ENSMUSG00000006276, intron 22 of 23)	19907	Eps15l1	epidermal growth factor receptor pathway substrate 15-like 1	9.5099	6.65682	10.4064	-3.6799	2.73419e-35	6.38102	6.34061	6.42032	-0.0492528	0.878763
17	5091348	5091848	Intron (ENSMUST00000124362/ENSMUSG00000069729, intron 2 of 2)	20262	Gm15599	tubulin, alpha 1B pseudogene	7.50364	4.65271	8.40002	-3.67956	6.12619e-41	4.13597	3.78784	4.41622	-0.353457	0.402104
12	28735210	28735710	Exon (ENSMUST00000221335/ENSMUSG00000020628, exon 3 of 3)	14667	Trappc12	trafficking protein particle complex 12	6.56287	3.679	7.46167	-3.67912	8.42028e-23	3.41936	3.39584	3.44251	-0.0112804	1
1	180359267	180359767	Promoter (1-2kb)	1618	NA	NA	8.68279	5.86564	9.57662	-3.67892	6.72694e-77	5.35763	5.02288	5.62915	-0.431222	0.223456
12	107920061	107920561	Intron (ENSMUST00000066060/ENSMUSG00000048251, intron 3 of 3)	82853	Bcl11b	B cell leukemia/lymphoma 11B	7.85833	5.03164	8.75289	-3.6786	6.81792e-49	4.54726	4.24775	4.79515	-0.32663	0.421963
4	134115459	134115959	Promoter (2-3kb)	2932	Ubxn11	UBX domain protein 11	7.44667	4.60569	8.3423	-3.67849	4.32946e-39	4.28641	4.19858	4.3692	-0.10122	0.825808
9	107629636	107630136	Promoter (2-3kb)	2403	NA	NA	8.09268	5.26332	8.98745	-3.67809	3.93464e-57	4.81562	4.56811	5.02682	-0.280296	0.474349
11	119183937	119184437	Promoter (<=1kb)	79	NA	NA	7.41008	4.56375	8.30612	-3.67801	1.21725e-38	3.95707	3.45784	4.32725	-0.468638	1
7	114291397	114291897	Distal Intergenic	-15279	Psma1	proteasome subunit alpha 1	8.24571	5.34435	9.14577	-3.67636	9.52698e-21	5.25535	5.38916	5.10786	0.175604	0.651287
2	128155897	128156397	Intron (ENSMUST00000019281/ENSMUSG00000027381, intron 3 of 4)	27766	Bcl2l11	BCL2-like 11 (apoptosis facilitator)	7.31032	4.46069	8.20661	-3.67621	3.95821e-36	4.27136	4.31703	4.2242	0.0424149	0.930593
3	133394464	133394964	Distal Intergenic	22050	Ppa2	pyrophosphatase (inorganic) 2	5.98473	3.03459	6.88824	-3.67609	1.5313e-16	2.48365	2.08099	2.7981	-0.21267	1
1	88529768	88530268	Distal Intergenic	-19702	Glrp1	glutamine repeat protein 1	5.70125	2.72373	6.60663	-3.67598	5.46785e-14	1.93556	1.03104	2.48723	-0.291038	1
9	108150426	108150926	Intron (ENSMUST00000035208/ENSMUSG00000032589, intron 1 of 11)	-9353	NA	NA	8.22562	5.4077	9.11951	-3.67594	2.39997e-63	5.08897	5.00177	5.1712	-0.103173	0.795755
9	77938372	77939300	Promoter (1-2kb)	-1991	Elovl5	ELOVL family member 5, elongation of long chain fatty acids (yeast)	7.98874	5.16367	8.88318	-3.67579	1.67316e-53	4.63129	4.25864	4.92718	-0.426452	0.289174
9	32745831	32746331	Intron (ENSMUST00000238819/ENSMUSG00000032035, intron 8 of 9)	-34660	NA	NA	9.28476	6.48608	10.1772	-3.67487	6.23787e-110	5.83614	5.25436	6.24958	-0.784665	0.0170694
7	24445524	24446024	Promoter (<=1kb)	0	Irgc1	immunity-related GTPase family, cinema 1	7.23413	4.37212	8.13134	-3.67465	2.43438e-34	4.15584	4.17578	4.13562	0.0306362	0.951145
1	74262449	74262949	Exon (ENSMUST00000113820/ENSMUSG00000006304, exon 8 of 11)	-15601	Gpbar1	G protein-coupled bile acid receptor 1	6.60452	3.70524	7.50444	-3.67433	1.01784e-23	3.05008	2.45784	3.46875	-0.382894	1
8	105825464	105825964	Promoter (1-2kb)	1241	Ranbp10	RAN binding protein 10	7.87689	5.05663	8.77096	-3.67414	5.35898e-50	4.6367	4.42649	4.82014	-0.238821	0.560935
11	21124625	21125125	Intron (ENSMUST00000156122/ENSMUSG00000020134, intron 1 of 3)	-10344	Peli1	pellino 1	6.07925	3.16606	6.98016	-3.67401	4.51645e-17	2.82899	2.72088	2.92956	-0.0694168	1
17	18837767	18838267	Exon (ENSMUST00000176899/ENSMUSG00000093531, exon 6 of 6)	26932	NA	NA	5.33902	2.26518	6.2507	-3.67357	4.03935e-11	1.7875	1.49775	2.02869	-0.10434	1
2	156267551	156268051	Intron (ENSMUST00000037401/ENSMUSG00000038116, intron 6 of 17)	4366	Phf20	PHD finger protein 20	7.79799	4.96681	8.69289	-3.67346	4.41818e-49	4.60964	4.47793	4.73032	-0.160289	0.705322
17	34047607	34048107	Promoter (<=1kb)	-173	Col11a2	collagen, type XI, alpha 2	5.89793	2.94612	6.80155	-3.67324	1.48166e-15	2.86308	3.00177	2.70962	0.105614	1
6	146082443	146082943	Distal Intergenic	64265	Itpr2	inositol 1,4,5-triphosphate receptor 2	8.14817	5.33236	9.0419	-3.6732	4.72666e-60	4.6365	3.95859	5.09586	-0.737487	0.0618661
9	96350461	96350961	Promoter (1-2kb)	-1085	Atp1b3	ATPase, Na+/K+ transporting, beta 3 polypeptide	8.42436	5.60891	9.31807	-3.67264	1.39063e-71	5.28602	5.19411	5.37242	-0.104859	0.786615
15	59978811	59979311	Promoter (1-2kb)	1089	NA	NA	7.77251	4.93823	8.66765	-3.6725	8.25728e-48	4.38814	3.9869	4.70173	-0.430061	0.293106
17	34239434	34239934	Promoter (<=1kb)	-102	H2-Ob	histocompatibility 2, O region beta locus	8.42903	5.62006	9.32224	-3.67237	5.09743e-70	5.133	4.82958	5.38356	-0.361754	0.332487
9	96358561	96359061	Intron (ENSMUST00000034983/ENSMUSG00000032412, intron 1 of 6)	5381	Atp1b3	ATPase, Na+/K+ transporting, beta 3 polypeptide	5.98179	3.04198	6.88458	-3.67232	1.53976e-16	2.46961	2.03104	2.80548	-0.212622	1
16	10827902	10828402	Promoter (<=1kb)	0	NA	NA	7.19912	4.34673	8.09561	-3.6723	1.33117e-33	4.2539	4.38454	4.11023	0.153683	0.727825
8	85624381	85624881	Distal Intergenic	18919	NA	NA	9.19515	6.39435	10.0877	-3.67181	4.4654e-113	5.76117	5.21222	6.15786	-0.748247	0.0222248
6	128334659	128335159	Intron (ENSMUST00000001562/ENSMUSG00000001521, intron 2 of 10)	-9112	Tulp3	tubby-like protein 3	8.20465	5.39104	9.09822	-3.67118	3.57079e-61	4.74635	4.17497	5.15454	-0.640076	0.101589
11	64075374	64075874	Intron (ENSMUST00000049091/ENSMUSG00000042148, intron 1 of 6)	3592	Cox10	heme A:farnesyltransferase cytochrome c oxidase assembly factor 10	6.29157	3.38959	7.19169	-3.66994	7.15481e-20	3.18336	3.213	3.15309	0.0346133	1
15	73759675	73760175	3' UTR	11301	Ptp4a3	protein tyrosine phosphatase 4a3	7.33615	4.49497	8.2318	-3.66927	3.33777e-37	3.97885	3.63167	4.25848	-0.340073	1
8	106052553	106053053	3' UTR	3845	Dus2	dihydrouridine synthase 2	8.88398	6.08441	9.77647	-3.6692	1.41867e-92	5.67995	5.48982	5.84792	-0.23646	0.488053
1	193285699	193286199	Intron (ENSMUST00000194677/ENSMUSG00000026639, intron 4 of 26)	4428	NA	NA	7.12324	4.2759	8.01936	-3.66889	1.25706e-31	4.03434	4.02925	4.0394	-0.00653252	0.990016
8	88200878	88201378	Promoter (1-2kb)	1664	Tent4b	terminal nucleotidyltransferase 4B	6.6016	3.71913	7.5003	-3.66799	7.3782e-24	3.23801	2.94327	3.48263	-0.226575	1
8	83767426	83767926	Distal Intergenic	14508	NA	NA	7.08205	4.24234	7.97759	-3.66708	4.15991e-31	3.56148	2.91601	4.00585	-0.454688	1
11	52275343	52275843	Promoter (<=1kb)	-212	NA	NA	9.68429	6.89518	10.576	-3.66572	3.53694e-142	6.52055	6.36778	6.65869	-0.223887	0.410108
9	116145162	116145662	Intron (ENSMUST00000061101/ENSMUSG00000032440, intron 2 of 7)	29603	Tgfbr2	transforming growth factor, beta receptor II	8.71935	5.91912	9.61189	-3.66552	3.22418e-86	5.34073	4.89179	5.68263	-0.575889	0.106282
9	32747474	32747974	Intron (ENSMUST00000238819/ENSMUSG00000032035, intron 8 of 9)	-36303	NA	NA	9.57532	6.78812	10.4668	-3.66524	3.92263e-133	6.18916	5.70392	6.55163	-0.710772	0.0189457
18	60952366	60952866	Promoter (1-2kb)	-1007	Mir7220	microRNA 7220	8.68438	5.88383	9.57694	-3.66522	4.22356e-78	5.43521	5.18643	5.64734	-0.331319	0.349258
18	46745670	46746170	Intron (ENSMUST00000025357/ENSMUSG00000024480, intron 1 of 5)	3728	Ap3s1	adaptor-related protein complex 3, sigma 1 subunit	8.23386	5.42699	9.12691	-3.66483	2.16353e-63	4.89355	4.5192	5.19049	-0.439407	0.252206
8	81782757	81783257	Intron (ENSMUST00000213285/ENSMUSG00000037940, intron 8 of 24)	7651	NA	NA	8.08105	5.27119	8.97433	-3.66449	7.84878e-58	5.08662	5.13674	5.0347	0.0690979	0.866471
7	80936602	80937102	Intron (ENSMUST00000147813/ENSMUSG00000025724, intron 1 of 3)	10409	Sec11a	SEC11 homolog A, signal peptidase complex subunit	7.43556	4.61067	8.32998	-3.66396	3.3849e-38	4.21759	4.04192	4.37417	-0.187591	0.673365
11	21166797	21167297	Distal Intergenic	30679	NA	NA	8.01482	5.19743	8.90867	-3.66318	1.1906e-55	4.84253	4.71354	4.96094	-0.142706	0.728595
7	74690655	74691155	Distal Intergenic	-8701	NA	NA	8.23009	5.42134	9.12328	-3.66287	1.36781e-63	4.90943	4.56872	5.18484	-0.379497	0.329144
11	115406943	115407443	Promoter (<=1kb)	871	NA	NA	9.18038	6.39104	10.0721	-3.66262	1.41664e-107	6.00432	5.83661	6.15454	-0.233874	0.452841
8	123385098	123385598	Promoter (<=1kb)	754	Tcf25	transcription factor 25 (basic helix-loop-helix)	7.95292	5.14048	8.84639	-3.66235	2.21185e-53	4.57606	4.15097	4.90399	-0.426105	0.295787
13	43906156	43906656	Distal Intergenic	33354	Gm23117	predicted gene, 23117	7.93718	5.12389	8.83072	-3.66226	6.52223e-49	4.63976	4.34061	4.8874	-0.327894	0.413536
15	60124368	60124868	Intron (ENSMUST00000227875/ENSMUSG00000115681, intron 4 of 4)	39580	Gm25875	predicted gene, 25875	7.86599	5.05663	8.75922	-3.66205	1.29849e-48	4.65446	4.46726	4.82014	-0.217728	0.603788
3	115972172	115972672	Intron (ENSMUST00000067485/ENSMUSG00000054414, intron 8 of 10)	-7230	Mir669n	microRNA 669n	8.59779	5.80079	9.49007	-3.66168	3.21353e-77	5.09505	4.39514	5.56429	-0.843047	0.0224308
7	4656832	4657332	Promoter (1-2kb)	-1328	NA	NA	7.07162	4.23269	7.96711	-3.65999	1.66712e-31	3.81069	3.59776	3.9962	-0.168553	1
7	143546556	143547056	Promoter (1-2kb)	1747	Nap1l4	nucleosome assembly protein 1-like 4	6.48289	3.60818	7.38102	-3.65999	7.25118e-22	3.43677	3.49904	3.37169	0.0575959	1
11	115423037	115423537	Promoter (2-3kb)	2725	Kctd2	potassium channel tetramerisation domain containing 2	6.75374	3.89569	7.65065	-3.65914	3.41984e-26	3.44176	3.18562	3.6592	-0.218312	1
17	35246214	35246714	Promoter (<=1kb)	-461	Gm25128	predicted gene, 25128	7.45815	4.63673	8.35231	-3.65869	1.20426e-39	4.38143	4.36239	4.40023	-0.0211206	0.964943
4	152189746	152190714	Intron (ENSMUST00000075363/ENSMUSG00000028937, intron 1 of 8)	3540	Acot7	acyl-CoA thioesterase 7	8.15327	5.34822	9.04618	-3.65827	7.65618e-60	5.0094	4.89925	5.11172	-0.129333	0.745342
7	73547063	73547563	Promoter (<=1kb)	-198	Chaserr	CHD2 adjacent suppressive regulatory RNA	5.78638	2.84344	6.68939	-3.65826	1.03378e-14	2.47427	2.32814	2.60694	-0.087184	1
8	84073526	84074026	5' UTR	-6239	NA	NA	8.28706	5.48878	9.17944	-3.65816	1.82749e-60	5.03912	4.7889	5.25229	-0.292151	0.444153
11	52268416	52268916	Intron (ENSMUST00000086844/ENSMUSG00000000782, intron 2 of 9)	5961	Tcf7	transcription factor 7, T cell specific	9.56023	6.78119	10.4511	-3.65738	5.49781e-136	6.43706	6.32073	6.5447	-0.159243	0.574124
15	57773756	57774256	Intron (ENSMUST00000096430/ENSMUSG00000071757, intron 2 of 3)	-35090	NA	NA	6.75463	3.90382	7.65101	-3.65701	5.45447e-26	3.64072	3.61362	3.66733	-0.0313368	1
14	79311951	79312451	Distal Intergenic	-10306	Rgcc	regulator of cell cycle	6.80514	3.95788	7.70125	-3.65678	1.23438e-26	3.36271	2.88428	3.72138	-0.347203	1
11	118220627	118221127	Promoter (1-2kb)	-1602	Cyth1	cytohesin 1	6.89976	4.06027	7.79529	-3.65677	4.8222e-28	3.57866	3.28318	3.82378	-0.243801	1
7	16700433	16700933	Distal Intergenic	-6064	Gm8209	predicted gene 8209	7.45316	4.62448	8.34787	-3.65676	1.4974e-39	4.28466	4.17336	4.38799	-0.131539	0.770553
10	42895419	42895919	Intron (ENSMUST00000063063/ENSMUSG00000044770, intron 1 of 8)	-6554	Scml4	Scm polycomb group protein like 4	7.63092	4.81227	8.52487	-3.65664	3.82601e-43	4.22942	3.77272	4.57577	-0.447474	0.280781
1	171961454	171961954	Distal Intergenic	18825	Slamf6	SLAM family member 6	7.39106	4.56375	8.28567	-3.65651	3.77198e-38	4.30539	4.28318	4.32725	-0.0255993	0.958115
5	134370820	134371320	Intron (ENSMUST00000111244/ENSMUSG00000023079, intron 22 of 29)	5704	Gtf2ird1	general transcription factor II I repeat domain-containing 1	6.9468	4.09828	7.84301	-3.65627	7.93461e-28	3.97033	4.07127	3.86179	0.115547	1
X	50836221	50836721	Distal Intergenic	-4326	Stk26	serine/threonine kinase 26	7.9494	5.14392	8.84234	-3.65627	3.05407e-52	4.58226	4.1618	4.90743	-0.465467	0.244818
11	120642069	120642569	Promoter (1-2kb)	1074	Pycr1	pyrroline-5-carboxylate reductase 1	6.93833	4.08046	7.83522	-3.65613	1.29305e-28	3.57208	3.23678	3.84397	-0.270533	1
2	154991314	154991814	Intron (ENSMUST00000137333/ENSMUSG00000027596, intron 3 of 4)	-21658	a	nonagouti	6.89644	4.04198	7.79309	-3.65586	9.65683e-28	3.7048	3.59655	3.80548	-0.0925619	1
8	123025868	123026368	Intron (ENSMUST00000127664/ENSMUSG00000092329, intron 1 of 15)	15652	Ankrd11	ankyrin repeat domain 11	8.53815	5.7483	9.42988	-3.65565	8.54197e-72	5.42098	5.32406	5.51181	-0.112112	0.768461
2	25159020	25159520	Intron (ENSMUST00000238850/ENSMUSG00000118563, intron 12 of 13)	-13624	Gm13387	predicted gene 13387	6.98282	4.1422	7.87843	-3.65559	5.21144e-30	3.90941	3.91311	3.90571	-0.0055266	1
16	13796557	13797057	Intron (ENSMUST00000023363/ENSMUSG00000022682, intron 10 of 17)	15844	Rrn3	RRN3 RNA polymerase I transcription factor homolog (yeast)	7.96835	5.16198	8.86135	-3.65555	1.11998e-53	4.53632	4.00177	4.92548	-0.576489	0.149625
14	86736633	86737133	Intron (ENSMUST00000022599/ENSMUSG00000022021, intron 27 of 27)	11711	Diaph3	diaphanous related formin 3	8.28164	5.48608	9.17382	-3.65548	6.88009e-63	5.14068	5.02288	5.24958	-0.138604	0.722657
6	136944477	136944977	Promoter (2-3kb)	-2578	Arhgdib	Rho, GDP dissociation inhibitor (GDI) beta	7.52112	4.70619	8.41479	-3.65516	3.23474e-39	4.58694	4.69536	4.4697	0.133318	0.757949
8	124313709	124314209	Intron (ENSMUST00000127664/ENSMUSG00000092329, intron 3 of 15)	-7202	NA	NA	8.32804	5.53108	9.22032	-3.65503	1.68305e-67	5.06357	4.78837	5.29459	-0.341157	0.360264
5	100911263	100911763	Promoter (1-2kb)	1944	Gm36793	predicted gene, 36793	6.89194	4.03829	7.78852	-3.65483	2.8369e-28	3.26948	2.4168	3.80179	-0.569903	1
9	66682717	66683217	Distal Intergenic	-30469	Car12	carbonic anhydrase 12	6.47221	3.5982	7.37029	-3.65467	4.0618e-22	3.42167	3.47924	3.3617	0.0553297	1
2	173436559	173437059	Distal Intergenic	41993	Gm14642	predicted gene 14642	8.43979	5.57906	9.3369	-3.65424	4.73602e-24	4.99256	4.5295	5.34256	-0.523897	0.177412
11	106167431	106167931	Exon (ENSMUST00000122989/ENSMUSG00000069631, exon 9 of 12)	-6571	Limd2	LIM domain containing 2	9.71246	6.90867	10.6053	-3.65409	1.30894e-53	6.40655	6.08072	6.67218	-0.482527	0.103708
13	45371637	45372137	Distal Intergenic	-17605	Mylip	myosin regulatory light chain interacting protein	7.06132	4.21647	7.95725	-3.65407	2.14956e-31	4.18422	4.3631	3.97997	0.213024	0.622996
4	55397992	55398492	Distal Intergenic	-5291	NA	NA	8.72396	5.93863	9.61534	-3.65383	1.75256e-84	5.88312	6.04391	5.70214	0.254871	0.430901
5	140636608	140637108	Promoter (<=1kb)	-141	Ttyh3	tweety family member 3	7.62467	4.80794	8.51847	-3.65369	1.37363e-43	4.33708	4.05711	4.57145	-0.294634	0.478282
2	166673080	166673580	Intron (ENSMUST00000036719/ENSMUSG00000039621, intron 1 of 39)	-8494	NA	NA	7.324	4.50034	8.21833	-3.65359	1.69934e-36	4.01776	3.72088	4.26385	-0.291826	1
17	84408168	84408668	Intron (ENSMUST00000047524/ENSMUSG00000024251, intron 22 of 37)	16739	Gm24722	predicted gene, 24722	7.70478	4.89161	8.59831	-3.65314	3.53915e-46	4.37085	4.01648	4.65511	-0.358537	0.384388
11	95350905	95351405	Exon (ENSMUST00000143482/ENSMUSG00000038893, exon 3 of 6)	10943	Fam117a	family with sequence similarity 117, member A	7.89929	5.08762	8.79271	-3.65303	3.31265e-50	5.1392	5.37921	4.85112	0.363318	0.322895
4	101298346	101298846	Intron (ENSMUST00000131864/ENSMUSG00000085721, intron 2 of 2)	14125	NA	NA	7.02075	4.16805	7.91726	-3.65292	7.57064e-30	3.94513	3.95859	3.93156	0.0125346	1
18	75304481	75304981	Distal Intergenic	-7152	2010010A06Rik	RIKEN cDNA 2010010A06 gene	8.9718	6.10623	9.86927	-3.65289	4.169e-23	5.86932	5.8689	5.86974	0.00904356	0.981724
2	73483077	73483577	Promoter (2-3kb)	2186	Wipf1	WAS/WASL interacting protein family, member 1	6.74953	3.89976	7.64583	-3.65265	5.76278e-26	3.62129	3.57806	3.66327	-0.0276799	1
15	80924133	80924633	Promoter (1-2kb)	1069	Tnrc6b	trinucleotide repeat containing 6b	6.58856	3.72373	7.48597	-3.65262	1.31602e-23	3.46256	3.43747	3.48723	-0.0232172	1
2	167775194	167775694	Promoter (1-2kb)	-1773	NA	NA	9.7921	7.01926	10.6825	-3.6525	4.71384e-162	6.43672	5.98057	6.78277	-0.677093	0.0181165
9	32928542	32929042	Promoter (<=1kb)	0	NA	NA	10.2959	7.52642	11.1861	-3.65219	1.37532e-213	7.16645	7.0314	7.28993	-0.198544	0.389614
X	41909698	41910198	Promoter (1-2kb)	1688	Thoc2	THO complex 2	5.18431	2.13876	6.09419	-3.65148	3.00398e-10	1.99622	2.08443	1.90227	0.0441651	1
9	24331611	24332111	Distal Intergenic	-9546	NA	NA	7.73508	4.92911	8.62806	-3.65111	9.64077e-45	4.37214	3.95952	4.69262	-0.405213	0.32779
11	118343554	118344054	Promoter (1-2kb)	-1054	Cep295nl	CEP295 N-terminal like	6.34488	3.47167	7.24291	-3.65065	2.41573e-20	3.11037	2.97374	3.23518	-0.0921174	1
1	191257794	191258294	Distal Intergenic	8370	NA	NA	6.4722	3.60818	7.36956	-3.65044	6.38648e-22	3.29378	3.21143	3.37169	-0.0674029	1
17	65957545	65958045	Distal Intergenic	-6319	Twsg1	twisted gastrulation BMP signaling modulator 1	7.05689	4.20993	7.95297	-3.65044	6.55973e-31	4.07729	4.17416	3.97343	0.0969699	0.836494
2	128159700	128160200	3' UTR	-29787	NA	NA	6.27718	3.40112	7.17541	-3.6499	1.77138e-19	3.37543	3.55932	3.16463	0.177677	1
6	108501381	108501881	Intron (ENSMUST00000032192/ENSMUSG00000030102, intron 53 of 61)	-6432	Itpr1	inositol 1,4,5-trisphosphate receptor 1	6.33819	3.44963	7.23733	-3.64981	2.34605e-20	3.22422	3.23523	3.21313	0.000876821	1
5	107353898	107354398	Intron (ENSMUST00000031215/ENSMUSG00000029279, intron 7 of 18)	-5439	Brdt	bromodomain, testis-specific	6.12452	3.22298	7.0246	-3.64966	7.55333e-18	3.47312	3.83635	2.98649	0.379632	1
18	56451009	56451509	Intron (ENSMUST00000237355/ENSMUSG00000001700, intron 2 of 14)	-17758	Gramd3	GRAM domain containing 3	6.93417	4.09828	7.82943	-3.64963	5.6466e-29	3.80209	3.73982	3.86179	-0.0439136	1
4	156004043	156004543	Intron (ENSMUST00000105579/ENSMUSG00000029076, intron 5 of 7)	-3967	Sdf4	stromal cell derived factor 4	8.50133	5.71729	9.3926	-3.64904	1.3732e-71	5.03077	4.37315	5.4808	-0.781302	0.0386001
14	47222912	47223412	Distal Intergenic	-8174	NA	NA	7.06703	4.23913	7.96168	-3.64901	3.04337e-30	4.34643	4.62386	4.00264	0.362473	0.381055
5	134433699	134434199	Intron (ENSMUST00000111244/ENSMUSG00000023079, intron 1 of 29)	-14375	NA	NA	5.77275	2.80922	6.67718	-3.64811	2.28699e-14	2.61281	2.65182	2.57273	0.0256202	1
8	123032766	123033266	Intron (ENSMUST00000127664/ENSMUSG00000092329, intron 1 of 15)	8754	Ankrd11	ankyrin repeat domain 11	8.5829	5.79861	9.47419	-3.64799	1.52748e-78	5.38664	5.18683	5.56212	-0.26052	0.460537
5	122719103	122719603	3' UTR	-5052	P2rx4	purinergic receptor P2X, ligand-gated ion channel 4	9.73875	6.96458	10.6292	-3.6479	1.28653e-139	6.50039	6.2299	6.72809	-0.414941	0.134393
X	75035188	75035688	Intron (ENSMUST00000114109/ENSMUSG00000032750, intron 1 of 7)	24598	Gm15367	acyl-Coenzyme A binding domain containing 5 pseudogene	6.69134	3.8392	7.58782	-3.64741	3.55817e-25	3.0757	2.23678	3.60271	-0.509603	1
7	126330755	126331255	Distal Intergenic	20342	NA	NA	6.33691	3.45517	7.23556	-3.64656	2.50548e-20	3.16637	3.11209	3.21868	-0.0287808	1
4	132049703	132050203	Promoter (<=1kb)	-612	Epb41	erythrocyte membrane protein band 4.1	7.17473	4.34374	8.06962	-3.64624	9.24299e-33	3.87438	3.59655	4.10725	-0.250408	1
11	102292893	102293393	Promoter (<=1kb)	51	Atxn7l3	ataxin 7-like 3	7.01794	4.19148	7.91248	-3.64583	2.09305e-30	3.50638	2.85183	3.95499	-0.505328	1
17	56885811	56886311	Intron (ENSMUST00000025048/ENSMUSG00000024209, intron 12 of 13)	10308	Acsbg3	acyl-CoA synthetase bubblegum family member 3	7.85074	5.05115	8.74323	-3.64563	6.70159e-48	4.59642	4.33917	4.81466	-0.295331	0.46986
9	48981331	48981831	Distal Intergenic	-3544	Usp28	ubiquitin specific peptidase 28	6.84031	3.99864	7.736	-3.64547	1.61837e-26	3.69036	3.61481	3.76215	-0.0659206	1
10	19188327	19188827	Intron (ENSMUST00000216041/ENSMUSG00000111052, intron 2 of 3)	21089	NA	NA	8.89706	6.03535	9.79424	-3.64531	2.38644e-22	5.70097	5.59595	5.79885	-0.131416	0.716104
15	6597768	6598268	Intron (ENSMUST00000090461/ENSMUSG00000022148, intron 1 of 17)	8614	Gm2245	predicted gene 2245	6.74157	3.89976	7.63727	-3.64499	8.2644e-26	3.33677	2.91408	3.66327	-0.317327	1
5	140210340	140210840	Promoter (<=1kb)	798	NA	NA	6.58624	3.73744	7.48247	-3.64493	2.99754e-23	3.559	3.61481	3.50094	0.0567042	1
17	28702598	28703098	Intron (ENSMUST00000004990/ENSMUSG00000053436, intron 1 of 11)	10030	Mapk14	mitogen-activated protein kinase 14	7.38518	4.56631	8.27914	-3.64492	4.50552e-36	3.78099	2.88428	4.32981	-0.720729	1
8	13979724	13980224	Distal Intergenic	-4692	Tdrp	testis development related protein	8.30552	5.52109	9.19682	-3.64461	3.43132e-64	4.88822	4.33989	5.28459	-0.645028	0.0945252
11	46305864	46306364	Intron (ENSMUST00000165599/ENSMUSG00000020340, intron 1 of 30)	5856	Cyfip2	cytoplasmic FMR1 interacting protein 2	7.84971	5.05481	8.74183	-3.64459	1.22606e-48	4.40442	3.82174	4.81831	-0.581202	0.154958
9	45015813	45016313	Distal Intergenic	-6186	Cd3e	CD3 antigen, epsilon polypeptide	6.88272	4.04198	7.77834	-3.64454	3.29139e-28	3.79669	3.78784	3.80548	-0.0162713	1
2	92484345	92484845	Promoter (<=1kb)	419	NA	NA	7.87752	4.988	8.77673	-3.64451	5.41975e-18	4.811	4.86815	4.7515	0.0713205	0.871784
17	18458100	18458600	3' UTR	18054	NA	NA	7.17043	4.33475	8.06567	-3.64448	1.17811e-32	4.05082	4.00177	4.09826	-0.0494246	0.920401
9	20636253	20636753	Promoter (2-3kb)	2587	Fbxl12	F-box and leucine-rich repeat protein 12	7.8188	5.01298	8.71177	-3.64405	4.87431e-49	4.53141	4.236	4.77648	-0.325971	0.420558
4	130921922	130922422	Intron (ENSMUST00000151698/ENSMUSG00000028581, intron 1 of 7)	5973	Laptm5	lysosomal-associated protein transmembrane 5	8.59506	5.81658	9.4859	-3.64256	8.74598e-76	5.16747	4.58734	5.58009	-0.694454	0.0616148
2	71813342	71813842	Intron (ENSMUST00000133124/ENSMUSG00000027111, intron 3 of 5)	-12920	Itga6	integrin alpha 6	6.57733	3.71913	7.47425	-3.6416	5.60298e-23	3.43921	3.39445	3.48263	-0.0460835	1
9	72479267	72479767	Promoter (<=1kb)	536	Tex9	testis expressed gene 9	7.16676	4.34673	8.06081	-3.64	1.67661e-33	4.01594	3.91504	4.11023	-0.0892677	1
4	4790047	4790547	Promoter (2-3kb)	2808	Bpnt2	3'(2'), 5'-bisphosphate nucleotidase 2	7.05504	4.23913	7.94878	-3.63971	8.9774e-31	4.11723	4.22338	4.00264	0.112702	0.808371
15	79931523	79932023	Promoter (<=1kb)	493	Cbx7	chromobox 7	7.74257	4.94415	8.63497	-3.63954	7.68598e-47	4.37586	3.94422	4.70765	-0.447422	0.273725
7	139400250	139400750	Promoter (<=1kb)	0	Inpp5a	inositol polyphosphate-5-phosphatase A	7.88348	5.08226	8.77609	-3.63942	1.0467e-50	4.84545	4.84513	4.84576	0.00181556	0.996879
10	96723019	96723519	Distal Intergenic	11212	NA	NA	6.78778	3.62794	7.70472	-3.63845	9.7794e-08	2.98491	2.4168	3.39145	-0.329115	1
10	81247813	81248313	Promoter (<=1kb)	-103	Zfr2	zinc finger RNA binding protein 2	9.17255	6.40197	10.0628	-3.63845	3.34367e-112	6.16549	6.16551	6.16547	0.00437292	0.990016
2	71735502	71736002	Promoter (1-2kb)	-1813	NA	NA	8.07973	5.29393	8.97114	-3.63815	3.44984e-55	4.90662	4.73818	5.05744	-0.202564	0.606943
4	133905408	133905908	Distal Intergenic	-17611	Rps6ka1	ribosomal protein S6 kinase polypeptide 1	6.33268	3.47167	7.22981	-3.63807	3.91624e-20	3.05708	2.85385	3.23518	-0.131125	1
11	121434688	121435188	Promoter (<=1kb)	0	Fn3k	fructosamine 3 kinase	8.24236	5.45793	9.13367	-3.63725	1.60705e-63	5.08642	4.93746	5.22144	-0.16659	0.670611
1	162727953	162728453	Promoter (2-3kb)	2268	Prrc2c	proline-rich coiled-coil 2C	8.56137	5.78702	9.45189	-3.6372	7.12626e-75	5.2675	4.91504	5.55053	-0.42464	0.248477
8	123404508	123405008	Promoter (2-3kb)	-2099	Mc1r	melanocortin 1 receptor	8.43795	5.65512	9.32913	-3.63692	1.70499e-71	5.25518	5.07083	5.41863	-0.229112	0.529962
6	22374713	22375213	Distal Intergenic	-18470	Fam3c	family with sequence similarity 3, member C	8.20952	5.42699	9.10068	-3.63685	2.03499e-60	4.96027	4.68619	5.19049	-0.335365	0.379189
10	122742118	122742618	Intron (ENSMUST00000162853/ENSMUSG00000034613, intron 1 of 5)	-14580	Ppm1h	protein phosphatase 1H (PP2C domain containing)	8.15744	5.38002	9.0482	-3.63682	1.28877e-57	4.84517	4.46858	5.14352	-0.431019	0.271963
7	75384592	75385092	Distal Intergenic	18537	NA	NA	7.47359	4.679	8.36569	-3.63655	1.91584e-38	4.22669	3.97281	4.44251	-0.251295	0.558845
6	38360020	38360520	Distal Intergenic	5382	NA	NA	8.20534	5.41708	9.09694	-3.63647	4.35151e-61	4.72947	4.06953	5.18059	-0.748864	0.0569734
11	75984471	75984971	Distal Intergenic	-14941	1700016K19Rik	RIKEN cDNA 1700016K19 gene	6.58285	3.74651	7.47815	-3.63646	9.66932e-23	3.54318	3.57561	3.51001	0.0197434	1
6	125355287	125355787	Promoter (1-2kb)	-1584	Tnfrsf1a	tumor necrosis factor receptor superfamily, member 1a	8.55992	5.78592	9.45041	-3.63595	9.84609e-75	5.352	5.12321	5.54943	-0.297137	0.403946
13	107866794	107867294	Intron (ENSMUST00000225822/ENSMUSG00000032846, intron 1 of 12)	22770	Zswim6	zinc finger SWIM-type containing 6	7.76771	4.97262	8.65984	-3.63589	3.47943e-46	4.58498	4.41612	4.73613	-0.19501	0.637855
18	68969268	68969768	Distal Intergenic	-17740	4930546C10Rik	RIKEN cDNA 4930546C10 gene	7.83797	5.04565	8.72989	-3.6358	4.3222e-49	4.73626	4.65948	4.80916	-0.0963033	0.823145
9	115526285	115526785	Distal Intergenic	-87704	Gm5921	ribosomal protein S2 pseudogene	7.90757	5.11517	8.79949	-3.63575	6.62569e-50	4.70557	4.50883	4.87867	-0.228577	0.5686
15	79899002	79899502	Promoter (<=1kb)	-662	Apobec3	apolipoprotein B mRNA editing enzyme, catalytic polypeptide 3	6.78097	3.93426	7.67704	-3.63514	7.98713e-26	3.8886	4.05711	3.69777	0.180121	1
8	119423684	119424184	Distal Intergenic	-9940	Osgin1	oxidative stress induced growth inhibitor 1	10.0085	7.24872	10.8979	-3.63502	6.42554e-185	6.79844	6.54737	7.01223	-0.398817	0.147391
12	82186342	82186842	Intron (ENSMUST00000220550/ENSMUSG00000042700, intron 2 of 3)	16316	Sipa1l1	signal-induced proliferation-associated 1 like 1	5.85919	2.94612	6.76009	-3.63491	2.55804e-15	2.98223	3.21143	2.70962	0.185015	1
3	89869515	89870015	3' UTR	31626	She	src homology 2 domain-containing transforming protein E	8.03012	5.24008	8.92186	-3.63485	7.3892e-56	4.73566	4.40636	5.00359	-0.372012	0.344474
11	53803027	53803527	Intron (ENSMUST00000135815/ENSMUSG00000081769, intron 3 of 4)	-7152	Gm12216	predicted gene 12216	7.71163	4.91309	8.60403	-3.63455	3.33457e-46	4.3231	3.85385	4.6766	-0.459192	0.266476
1	43542298	43542798	Intron (ENSMUST00000086421/ENSMUSG00000066877, intron 3 of 4)	8729	Nck2	non-catalytic region of tyrosine kinase adaptor protein 2	7.5553	4.76356	8.44717	-3.6338	2.02715e-41	4.64598	4.75583	4.52706	0.142434	0.737848
5	134438454	134438954	Intron (ENSMUST00000111244/ENSMUSG00000023079, intron 1 of 29)	-9620	NA	NA	6.91838	4.09118	7.81298	-3.63332	1.28098e-28	3.87665	3.89828	3.85469	0.0143775	1
5	123125561	123126061	Intron (ENSMUST00000186469/ENSMUSG00000029449, intron 2 of 5)	6335	Rhof	ras homolog family member F (in filopodia)	8.44221	5.67307	9.33231	-3.63323	2.8645e-68	5.01475	4.41612	5.43657	-0.710215	0.0627662
5	37056408	37056908	Intron (ENSMUST00000173836/ENSMUSG00000063646, intron 1 of 2)	5492	Jakmip1	janus kinase and microtubule interacting protein 1	7.94903	5.16705	8.84014	-3.63298	1.32456e-52	4.80959	4.67753	4.93056	-0.156751	0.701965
5	77144682	77145182	Distal Intergenic	-4430	NA	NA	9.38221	6.61857	10.2719	-3.63262	5.61865e-124	6.00916	5.50491	6.38208	-0.698629	0.0279428
6	144678596	144679096	Promoter (<=1kb)	-606	Sox5os3	SRY (sex determining region Y)-box 5, opposite strand 3	6.87174	4.04198	7.76653	-3.63261	5.8371e-28	3.72119	3.63167	3.80548	-0.0948369	1
13	113870357	113870857	Intron (ENSMUST00000091201/ENSMUSG00000042348, intron 1 of 4)	75735	Arl15	ADP-ribosylation factor-like 15	8.31297	5.54284	9.20315	-3.63232	3.96647e-63	5.05653	4.75421	5.30635	-0.367776	0.344171
1	182280485	182280985	Promoter (1-2kb)	1239	Degs1	delta(4)-desaturase, sphingolipid 1	7.01063	4.19148	7.90462	-3.63222	7.7878e-29	3.64901	3.26017	3.95499	-0.322792	1
16	35765408	35765908	Intron (ENSMUST00000023554/ENSMUSG00000022848, intron 1 of 8)	3422	Slc49a4	solute carrier family 49 member 4	8.62061	5.84828	9.51097	-3.63144	1.9882e-80	5.37189	5.084	5.61178	-0.375643	0.28705
13	64252232	64252732	Intron (ENSMUST00000181403/ENSMUSG00000097101, intron 1 of 2)	3460	1810034E14Rik	RIKEN cDNA 1810034E14 gene	8.93528	6.16924	9.82514	-3.63138	3.95252e-98	5.6887	5.3948	5.93274	-0.410482	0.217894
12	118428298	118428798	Distal Intergenic	76236	Gm25577	predicted gene, 25577	7.30126	4.49228	8.19447	-3.63132	7.09142e-36	4.14067	4.01558	4.25578	-0.129648	0.775031
18	65818813	65819313	Distal Intergenic	4176	Sec11c	SEC11 homolog C, signal peptidase complex subunit	8.37537	5.60195	9.26581	-3.63099	1.22853e-65	5.09564	4.76349	5.36545	-0.413658	0.266729
15	36666503	36667003	Intron (ENSMUST00000226482/ENSMUSG00000115127, intron 1 of 1)	-23100	NA	NA	8.02867	5.24809	8.91967	-3.63099	5.28051e-56	4.99605	4.98034	5.01159	-0.016377	0.970094
6	119501986	119502486	Intron (ENSMUST00000178696/ENSMUSG00000030170, intron 1 of 4)	22318	Fbxl14	F-box and leucine-rich repeat protein 14	8.18781	5.41625	9.0781	-3.63065	3.00024e-59	4.9211	4.60571	5.17975	-0.359176	0.355186
8	14989461	14989961	Promoter (<=1kb)	-398	Arhgef10	Rho guanine nucleotide exchange factor (GEF) 10	8.95822	6.19529	9.84783	-3.63058	8.78851e-98	5.74729	5.49936	5.95879	-0.332437	0.311243
1	164069220	164069720	Promoter (<=1kb)	258	Sell	selectin, lymphocyte	7.36938	4.57142	8.26174	-3.63047	2.80719e-37	4.26259	4.18643	4.33493	-0.086864	0.851893
1	58311162	58311662	Intron (ENSMUST00000114366/ENSMUSG00000079554, intron 18 of 35)	3994	NA	NA	8.70265	5.93665	9.59251	-3.63041	1.04451e-81	5.53155	5.34061	5.70016	-0.244041	0.478775
X	157483742	157484242	Intron (ENSMUST00000112529/ENSMUSG00000071708, intron 1 of 10)	7130	Sms	spermine synthase	5.2993	2.30255	6.20597	-3.63026	4.61834e-11	2.07527	2.08443	2.06606	0.00625151	1
17	71490891	71491391	Distal Intergenic	7499	Gm18738	ubiquitin fusion degradation 1 like pseudogene	8.51136	5.74038	9.40161	-3.63001	1.81583e-71	5.29772	5.05711	5.50389	-0.305092	0.393743
10	67184517	67185017	Promoter (<=1kb)	-731	Jmjd1c	jumonji domain containing 1C	6.39591	3.5337	7.29312	-3.62982	4.92609e-20	3.30227	3.30731	3.29721	0.0131164	1
1	155039049	155039549	Intron (ENSMUST00000190720/ENSMUSG00000101880, intron 1 of 3)	7310	NA	NA	6.82389	3.99864	7.71834	-3.6298	6.96798e-27	3.63658	3.49904	3.76215	-0.122377	1
13	42060785	42061285	Intron (ENSMUST00000060148/ENSMUSG00000021366, intron 2 of 8)	8381	Hivep1	human immunodeficiency virus type I enhancer binding protein 1	7.07852	4.25698	7.97269	-3.62933	1.80465e-31	3.86325	3.68676	4.02049	-0.166845	1
13	63284731	63285231	Promoter (2-3kb)	2824	Aopep	aminopeptidase O	6.67313	3.8307	7.56887	-3.62912	1.06429e-24	3.41547	3.21143	3.59421	-0.170922	1
4	138231025	138231525	Promoter (1-2kb)	1368	Hp1bp3	heterochromatin protein 1, binding protein 3	5.30723	2.32694	6.2128	-3.6291	5.57909e-11	1.65588	1.03104	2.09045	-0.179178	1
14	18001854	18002354	Intron (ENSMUST00000091471/ENSMUSG00000021779, intron 4 of 9)	19547	NA	NA	8.18026	5.39478	9.07165	-3.62906	2.06148e-58	4.79465	4.30731	5.15828	-0.54058	0.168645
16	44735606	44736106	3' UTR	8487	Nepro	nucleolus and neural progenitor protein	6.67622	3.84766	7.57092	-3.62888	9.13703e-25	3.39371	3.13757	3.61116	-0.189333	1
2	166617599	166618099	Exon (ENSMUST00000036719/ENSMUSG00000039621, exon 7 of 40)	-14512	Prex1	phosphatidylinositol-3,4,5-trisphosphate-dependent Rac exchange factor 1	8.20227	5.4284	9.09275	-3.62875	2.89625e-60	4.62311	3.67054	5.1919	-0.935868	0.0183785
9	32713070	32713570	Promoter (1-2kb)	-1899	NA	NA	7.36517	4.55861	8.25819	-3.62865	8.58574e-37	3.94656	3.43747	4.32211	-0.471675	1
14	52956412	52956912	Promoter (<=1kb)	0	Trav15d-2-dv6d-2	T cell receptor alpha variable 15D-2-DV6D-2	5.54872	2.59318	6.4526	-3.62864	1.17006e-12	2.25205	2.13923	2.35668	-0.0409748	1
15	73163458	73163958	Intron (ENSMUST00000044113/ENSMUSG00000036698, intron 1 of 18)	13889	Ago2	argonaute RISC catalytic subunit 2	7.11855	4.30869	8.01183	-3.62857	1.70503e-32	3.62508	2.97374	4.07219	-0.5127	1
4	19928198	19928698	Distal Intergenic	-5593	Atp6v0d2	ATPase, H+ transporting, lysosomal V0 subunit D2	7.26359	4.45517	8.15676	-3.62847	3.33599e-35	4.30997	4.39584	4.21868	0.10458	0.818432
5	73208557	73209057	Intron (ENSMUST00000101127/ENSMUSG00000070733, intron 2 of 62)	3586	NA	NA	6.39541	3.53893	7.2922	-3.62842	4.36669e-20	3.42493	3.53783	3.30244	0.0970653	1
5	65880939	65881439	Intron (ENSMUST00000031106/ENSMUSG00000029204, intron 2 of 3)	17321	Rhoh	ras homolog family member H	6.85693	3.86441	7.76332	-3.6276	1.07229e-10	3.70214	3.77272	3.62792	0.0751845	1
11	106536099	106536599	Intron (ENSMUST00000042780/ENSMUSG00000040548, intron 5 of 11)	30511	Tex2	testis expressed gene 2	9.58256	6.82794	10.4715	-3.62754	5.0059e-127	6.29527	5.92215	6.59144	-0.543406	0.0691718
16	46006171	46006671	Intron (ENSMUST00000130481/ENSMUSG00000087141, intron 1 of 3)	3547	Plcxd2	phosphatidylinositol-specific phospholipase C, X domain containing 2	8.70308	5.94061	9.59266	-3.6274	1.79721e-77	5.38431	4.97281	5.70411	-0.534796	0.135237
11	113207902	113208402	Promoter (1-2kb)	1267	4732490B19Rik	RIKEN cDNA 4732490B19 gene	6.25238	3.38959	7.14964	-3.62677	2.85061e-19	2.93869	2.68676	3.15309	-0.16821	1
10	96621573	96622073	3' UTR	4019	Btg1	BTG anti-proliferation factor 1	8.7861	6.027	9.67541	-3.62653	1.17205e-86	5.45175	5.00823	5.79051	-0.589221	0.0948213
4	8523430	8523930	Distal Intergenic	-11714	Rab2a	RAB2A, member RAS oncogene family	7.29426	4.48958	8.18714	-3.62604	5.15944e-36	3.91006	3.45917	4.25309	-0.401419	1
11	79527986	79528486	Promoter (<=1kb)	0	Evi2a	ecotropic viral integration site 2a	6.57137	3.74651	7.46579	-3.62521	1.31583e-22	3.28957	3.02925	3.51001	-0.191573	1
15	36336737	36337237	Distal Intergenic	12517	NA	NA	7.12248	4.31784	8.01535	-3.62464	5.01233e-31	3.94973	3.80489	4.08135	-0.137657	1
7	45573900	45574400	Promoter (<=1kb)	-700	Bcat2	branched chain aminotransferase 2, mitochondrial	6.10298	3.22946	7.00103	-3.62453	1.15076e-17	3.35968	3.65182	2.99297	0.290791	1
2	43737511	43738011	Distal Intergenic	-10813	Arhgap15	Rho GTPase activating protein 15	7.85475	5.07761	8.74548	-3.62418	7.46994e-48	4.50172	4.05711	4.84111	-0.473905	0.241579
3	115974172	115974672	Intron (ENSMUST00000067485/ENSMUSG00000054414, intron 8 of 10)	-5230	Mir669n	microRNA 669n	9.27505	6.52214	10.1639	-3.62394	2.32641e-120	5.99214	5.62326	6.28564	-0.54139	0.0858099
9	85003282	85003782	Distal Intergenic	-26767	NA	NA	5.16261	2.16606	6.06927	-3.62384	4.2794e-10	1.73195	1.5029	1.92956	-0.0593203	1
17	51857562	51858062	Promoter (1-2kb)	-1105	NA	NA	6.99484	4.17814	7.88864	-3.62369	9.10582e-30	3.85097	3.75421	3.94165	-0.104782	1
12	71932920	71933420	Intron (ENSMUST00000223272/ENSMUSG00000034574, intron 3 of 25)	43190	Daam1	dishevelled associated activator of morphogenesis 1	8.31718	5.5488	9.20722	-3.62266	4.91375e-64	5.01565	4.64178	5.31231	-0.460702	0.22008
15	77849452	77849952	Distal Intergenic	-7277	Myh9	myosin, heavy polypeptide 9, non-muscle	8.36384	5.5982	9.25367	-3.62261	1.36367e-68	5.26232	5.15558	5.3617	-0.13513	0.719126
18	37908036	37908536	Promoter (1-2kb)	-1620	Diaph1	diaphanous related formin 1	6.71982	3.89569	7.61419	-3.62241	3.26556e-25	3.98282	4.24698	3.6592	0.296176	1
12	28800499	28800999	Intron (ENSMUST00000221877/ENSMUSG00000036613, intron 3 of 8)	-9139	NA	NA	8.90777	6.14956	9.79701	-3.6224	1.78921e-91	5.6637	5.36203	5.91307	-0.420161	0.211194
2	92442599	92443099	Distal Intergenic	-8556	Cry2	cryptochrome 2 (photolyase-like)	6.38219	3.53893	7.278	-3.62172	9.02718e-21	3.25841	3.213	3.30244	-0.0240452	1
1	94091715	94092215	Distal Intergenic	-39162	Pdcd1	programmed cell death 1	8.00112	5.22298	8.89194	-3.6217	1.62542e-52	4.88707	4.7803	4.98649	-0.128104	0.752623
13	109238588	109239088	Intron (ENSMUST00000122041/ENSMUSG00000021699, intron 3 of 16)	-21566	Pde4d	phosphodiesterase 4D, cAMP specific	5.65147	2.72373	6.55341	-3.62159	1.78082e-13	2.53273	2.57684	2.48723	0.0263132	1
10	41602625	41603125	Intron (ENSMUST00000219054/ENSMUSG00000075225, intron 2 of 20)	8194	Ccdc162	coiled-coil domain containing 162	6.82459	4.00621	7.71852	-3.62139	9.16609e-26	3.6413	3.50033	3.76972	-0.108416	1
11	90257005	90257505	Intron (ENSMUST00000210131/ENSMUSG00000109967, intron 3 of 7)	7529	Mmd	monocyte to macrophage differentiation-associated	7.97997	5.20732	8.87035	-3.62124	2.00336e-53	4.70272	4.37315	4.97082	-0.380631	0.335024
10	78399256	78399756	Downstream (<1kb)	3860	Rrp1	ribosomal RNA processing 1	8.12478	5.36008	9.01453	-3.62122	9.24671e-56	5.00912	4.88477	5.12359	-0.130462	0.752815
16	10969194	10969694	Intron (ENSMUST00000023143/ENSMUSG00000022500, intron 1 of 3)	3470	NA	NA	7.22527	4.43121	8.11733	-3.6204	4.83102e-34	4.0876	3.97188	4.19472	-0.126038	0.784294
11	103265805	103266305	Promoter (1-2kb)	1167	Map3k14	mitogen-activated protein kinase kinase kinase 14	7.91245	5.1422	8.80264	-3.61792	1.5786e-51	4.53815	4.04369	4.90571	-0.530878	0.18581
16	95900075	95900575	Promoter (<=1kb)	0	NA	NA	8.80166	6.04932	9.69043	-3.61766	1.97126e-86	5.53607	5.19332	5.81283	-0.458186	0.183712
5	31279523	31280023	Promoter (1-2kb)	1417	Ift172	intraflagellar transport 172	7.48299	4.70154	8.37406	-3.61747	4.19249e-39	4.58449	4.6948	4.46504	0.128521	0.766599
19	11479626	11480126	Exon (ENSMUST00000189306/ENSMUSG00000099757, exon 3 of 3)	4409	NA	NA	7.64549	4.86564	8.53643	-3.61731	2.11136e-44	4.46148	4.27172	4.62915	-0.206244	0.62257
8	122937386	122937886	Intron (ENSMUST00000127664/ENSMUSG00000092329, intron 1 of 15)	-21399	Ankrd11	ankyrin repeat domain 11	7.51418	4.7306	8.40542	-3.6173	1.32141e-38	4.29172	4.05623	4.4941	-0.251773	0.553015
4	44059635	44060135	Exon (ENSMUST00000030201/ENSMUSG00000028479, exon 3 of 12)	3038	Gne	glucosamine (UDP-N-acetyl)-2-epimerase/N-acetylmannosamine kinase	7.67876	4.90787	8.56901	-3.61727	2.61097e-43	4.57384	4.46924	4.67137	-0.105424	0.813111
5	43771468	43771968	Promoter (1-2kb)	1632	Fbxl5	F-box and leucine-rich repeat protein 5	6.7185	3.90787	7.61183	-3.61656	4.14104e-25	3.38644	3.03104	3.67137	-0.250633	1
12	65065166	65065666	Promoter (<=1kb)	776	Fkbp3	FK506 binding protein 3	7.69884	4.92712	8.58915	-3.61612	3.54603e-45	4.66641	4.64178	4.69063	-0.0293904	0.949748
13	37537662	37538162	Distal Intergenic	-3195	NA	NA	7.61689	4.83708	8.50783	-3.61596	1.49396e-43	4.41943	4.21222	4.60059	-0.217561	0.604439
17	17444290	17444790	Intron (ENSMUST00000115576/ENSMUSG00000047786, intron 3 of 5)	-4030	Lix1	limb and CNS expressed 1	7.61646	4.8307	8.50787	-3.61508	1.50123e-42	4.50269	4.40498	4.59421	-0.120534	0.784276
17	35731709	35732209	Distal Intergenic	7597	NA	NA	8.37417	5.61759	9.26328	-3.61499	2.29791e-68	4.91562	4.22416	5.38109	-0.799218	0.035469
9	116187349	116187849	Promoter (1-2kb)	-1331	Gm4668	predicted gene 4668	7.59102	4.81658	8.48154	-3.61449	1.14999e-42	4.73964	4.88329	4.58009	0.180931	0.657698
11	11711659	11712159	Intron (ENSMUST00000126058/ENSMUSG00000018654, intron 3 of 3)	-15220	NA	NA	6.16461	3.29639	7.06227	-3.61401	3.01212e-18	3.13848	3.213	3.0599	0.0675455	1
16	94185320	94185820	Intron (ENSMUST00000228910/ENSMUSG00000040820, intron 2 of 6)	-10320	Hlcs	holocarboxylase synthetase (biotin- [propriony-Coenzyme A-carboxylase (ATP-hydrolysing)] ligase)	8.80091	6.05207	9.6894	-3.61387	8.46874e-82	5.42639	4.89179	5.81557	-0.6842	0.053931
2	18984075	18984575	Intron (ENSMUST00000006912/ENSMUSG00000026737, intron 1 of 9)	13551	Pip4k2a	phosphatidylinositol-5-phosphate 4-kinase, type II, alpha	8.69929	5.94809	9.58797	-3.61384	6.14556e-82	5.29947	4.72032	5.71159	-0.744568	0.0412486
1	193349635	193350135	Intron (ENSMUST00000169907/ENSMUSG00000016179, intron 9 of 11)	9643	Camk1g	calcium/calmodulin-dependent protein kinase I gamma	7.47979	4.70387	8.37043	-3.61371	4.15965e-39	4.2111	3.89925	4.46737	-0.306376	0.468276
6	136549536	136550036	Promoter (1-2kb)	-1151	Atf7ip	activating transcription factor 7 interacting protein	5.63955	2.71451	6.5413	-3.61304	1.90299e-13	2.24857	1.9756	2.47802	-0.112101	1
4	59546260	59546760	Promoter (1-2kb)	1977	Ptbp3	polypyrimidine tract binding protein 3	6.9409	4.12144	7.83491	-3.61295	2.96998e-28	4.25461	4.54862	3.88495	0.373846	0.370034
8	14996504	14997004	Promoter (<=1kb)	368	Arhgef10	Rho guanine nucleotide exchange factor (GEF) 10	7.21317	4.41708	8.10539	-3.61292	3.28323e-34	4.16504	4.14933	4.18059	-0.0172291	0.972071
15	66560833	66561333	Promoter (<=1kb)	0	Tmem71	transmembrane protein 71	8.5631	5.80903	9.452	-3.6126	2.63672e-77	5.52423	5.47425	5.57253	-0.0583002	0.877176
17	31821309	31821809	Distal Intergenic	29766	Sik1	salt inducible kinase 1	8.56173	5.80361	9.45096	-3.61215	1.47685e-75	5.35964	5.11724	5.56711	-0.309291	0.383649
13	24602984	24603484	Promoter (1-2kb)	1212	NA	NA	7.71616	4.94218	8.60664	-3.61176	3.10499e-46	4.66535	4.62386	4.70568	-0.0471467	0.91772
7	101555411	101555911	5' UTR	4954	Art2a	ADP-ribosyltransferase 2a	7.61549	4.84344	8.50583	-3.6117	2.47738e-43	4.66532	4.72143	4.60694	0.0692952	0.875647
9	61983212	61983712	Intron (ENSMUST00000135050/ENSMUSG00000032278, intron 2 of 4)	-6639	Paqr5	progestin and adipoQ receptor family member V	7.86566	5.10182	8.75535	-3.61151	2.45098e-48	4.79517	4.72143	4.86533	-0.0840517	0.845738
17	51904856	51905356	Intron (ENSMUST00000233779/ENSMUSG00000117175, intron 1 of 2)	22129	Gm20098	predicted gene, 20098	7.10089	4.29639	7.99375	-3.6106	2.08808e-31	3.76628	3.39722	4.0599	-0.29077	1
15	81303999	81304499	Intron (ENSMUST00000230042/ENSMUSG00000115970, intron 1 of 3)	8367	8430426J06Rik	RIKEN cDNA 8430426J06 gene	6.98555	4.19148	7.87761	-3.61046	1.33794e-29	3.52644	2.91408	3.95499	-0.473654	1
6	83095878	83096378	Distal Intergenic	-5223	Ccdc142	coiled-coil domain containing 142	9.08251	6.33956	9.97052	-3.61035	2.98561e-103	6.14429	6.18437	6.10307	0.0619133	0.847203
19	42127862	42128362	Promoter (<=1kb)	627	Avpi1	arginine vasopressin-induced 1	6.49299	3.66472	7.38767	-3.61016	4.35927e-22	3.34664	3.26017	3.42822	-0.0675923	1
10	128716106	128716606	Exon (ENSMUST00000054125/ENSMUSG00000025359, exon 6 of 11)	9848	Pmel	premelanosome protein	9.4623	6.72143	10.3501	-3.60986	6.63636e-127	6.23377	5.92946	6.48493	-0.442415	0.137758
17	34329795	34330295	Intron (ENSMUST00000050325/ENSMUSG00000067341, intron 1 of 4)	4130	H2-Eb2	histocompatibility 2, class II antigen E beta2	8.22054	5.46482	9.10957	-3.60922	6.33708e-60	4.8082	4.213	5.22832	-0.646836	0.0991572
5	122220097	122220597	Intron (ENSMUST00000145854/ENSMUSG00000064267, intron 3 of 3)	9963	Hvcn1	hydrogen voltage-gated channel 1	9.47968	6.74604	10.3669	-3.60913	3.62467e-128	6.23909	5.90595	6.50955	-0.493447	0.110934
5	140878268	140878768	Intron (ENSMUST00000085786/ENSMUSG00000036526, intron 21 of 24)	3437	Card11	caspase recruitment domain family, member 11	6.23166	3.37796	7.12825	-3.60823	4.85644e-19	3.10033	3.05798	3.14147	-0.0251666	1
7	31031700	31032200	Downstream (<1kb)	5738	Fxyd5	FXYD domain-containing ion transport regulator 5	7.58725	4.82088	8.47713	-3.60764	6.67544e-42	4.15441	3.53909	4.58439	-0.575433	0.166323
11	6704813	6705313	Distal Intergenic	14182	NA	NA	8.48658	5.73469	9.37531	-3.60747	1.3543e-73	5.12628	4.62386	5.4982	-0.625706	0.0898737
14	27358129	27358629	Promoter (2-3kb)	-2760	Arhgef3	Rho guanine nucleotide exchange factor (GEF) 3	7.35625	4.58159	8.24679	-3.6074	1.56163e-34	3.94717	3.39584	4.3451	-0.474235	1
3	146157335	146157835	Intron (ENSMUST00000011152/ENSMUSG00000011008, intron 1 of 13)	7161	Mcoln2	mucolipin 2	5.74484	2.85186	6.64431	-3.60735	7.46378e-14	2.5195	2.4168	2.61537	-0.0562838	1
5	105643289	105643789	Distal Intergenic	-56180	Lrrc8d	leucine rich repeat containing 8D	6.99011	4.2047	7.8815	-3.60713	1.9947e-28	3.45522	2.65182	3.96821	-0.546413	1
11	75926741	75927241	Promoter (<=1kb)	-850	Rph3al	rabphilin 3A-like (without C2 domains)	8.94021	6.19942	9.82804	-3.60647	9.54854e-88	5.66067	5.27784	5.96293	-0.513418	0.130663
16	94585379	94585879	Intron (ENSMUST00000119878/ENSMUSG00000022897, intron 1 of 11)	14472	Dyrk1a	dual-specificity tyrosine-(Y)-phosphorylation regulated kinase 1a	6.54246	3.71451	7.43712	-3.60647	6.80997e-23	3.27102	3.02925	3.47802	-0.189547	1
4	57833992	57834492	Intron (ENSMUST00000098066/ENSMUSG00000089945, intron 7 of 10)	4747	Pakap	paralemmin A kinase anchor protein	9.09839	6.36126	9.98593	-3.60609	1.22997e-104	5.86107	5.53815	6.12476	-0.460305	0.156774
11	113267511	113268011	Intron (ENSMUST00000071539/ENSMUSG00000041654, intron 7 of 9)	-57842	4732490B19Rik	RIKEN cDNA 4732490B19 gene	7.58685	4.81227	8.47738	-3.60596	6.16017e-40	4.46801	4.35154	4.57577	-0.127456	0.770141
8	122960940	122961440	Intron (ENSMUST00000127664/ENSMUSG00000092329, intron 1 of 15)	13333	Ankrd11	ankyrin repeat domain 11	6.93978	4.14564	7.83184	-3.60574	1.55352e-28	3.89676	3.88428	3.90914	-0.00451683	1
1	7395468	7395968	Promoter (1-2kb)	1827	NA	NA	6.08363	3.22298	6.98074	-3.60528	1.96663e-17	2.78006	2.53909	2.98649	-0.147931	1
14	79259343	79259843	Promoter (<=1kb)	-610	NA	NA	6.1651	3.32088	7.06098	-3.605	5.12482e-18	2.75526	2.32814	3.08439	-0.25414	1
6	83418228	83418728	Promoter (2-3kb)	2264	NA	NA	6.48539	3.6503	7.38059	-3.60492	7.75827e-22	3.19763	2.94327	3.4138	-0.194966	1
9	115468576	115469076	Distal Intergenic	-29995	Gm5921	ribosomal protein S2 pseudogene	7.13454	4.34971	8.02588	-3.60427	1.20225e-32	4.15069	4.18723	4.11321	0.0419804	0.931783
14	121929235	121929735	Intron (ENSMUST00000039803/ENSMUSG00000041765, intron 4 of 8)	13032	Ubac2	ubiquitin associated domain containing 2	9.0963	6.35904	9.98385	-3.60401	1.73056e-102	5.82657	5.45378	6.12255	-0.512299	0.117458
9	106312783	106313283	Exon (ENSMUST00000185808/ENSMUSG00000099879, exon 2 of 2)	12025	Poc1a	POC1 centriolar protein A	7.27258	4.48417	8.16419	-3.60375	3.81403e-35	4.25355	4.25941	4.24767	-0.000608891	0.999021
1	39097535	39098035	Distal Intergenic	-14197	NA	NA	6.48873	3.67426	7.38236	-3.60373	7.56536e-22	3.23617	3.00177	3.43776	-0.17217	1
3	101748147	101748647	Promoter (<=1kb)	23	NA	NA	7.80747	5.04749	8.69685	-3.60349	1.19769e-48	4.39393	3.80489	4.811	-0.611262	0.132105
X	7864592	7865092	Intron (ENSMUST00000033494/ENSMUSG00000031154, intron 2 of 8)	8865	Otud5	OTU domain containing 5	6.00002	3.12492	6.89819	-3.60329	1.48299e-16	3.03113	3.16098	2.88843	0.0921361	1
15	64057659	64058159	Promoter (2-3kb)	2171	Cyrib	CYFIP related Rac1 interactor B	7.23729	4.44407	8.12928	-3.60272	5.21631e-34	3.92688	3.57806	4.20757	-0.307134	1
19	32266251	32266751	Intron (ENSMUST00000099514/ENSMUSG00000040451, intron 3 of 9)	10175	Sgms1	sphingomyelin synthase 1	8.57184	5.83327	9.4595	-3.60255	6.29057e-75	5.35185	5.05667	5.59677	-0.380889	0.290751
13	24551271	24551771	Intron (ENSMUST00000238974/ENSMUSG00000036006, intron 1 of 13)	-30418	Ripor2	RHO family interacting cell polarization regulator 2	6.59522	3.78482	7.48854	-3.60113	1.2617e-23	3.43217	3.30584	3.54833	-0.110655	1
13	106836131	106836631	Promoter (<=1kb)	0	Ipo11	importin 11	8.06011	5.30716	8.94892	-3.60111	7.3118e-57	4.93301	4.78083	5.07066	-0.174484	0.658868
10	41899715	41900215	Promoter (1-2kb)	1342	Sesn1	sestrin 1	4.60083	1.42724	5.51859	-3.6009	2.14984e-07	0.19075	0	1.19075	-0.175148	1
15	65727001	65727501	Distal Intergenic	32452	Gm23907	predicted gene, 23907	9.04127	6.30409	9.92881	-3.60088	5.74585e-104	5.94594	5.81308	6.06759	-0.178841	0.568192
8	34156400	34156900	Promoter (1-2kb)	-1581	Saraf	store-operated calcium entry-associated regulatory factor	8.10219	5.35268	8.99072	-3.60076	1.56146e-56	4.71283	4.15097	5.11618	-0.58036	0.147346
11	54063045	54063545	Promoter (1-2kb)	1023	Pdlim4	PDZ and LIM domain 4	8.04159	5.28773	8.93048	-3.5999	1.75377e-54	4.87266	4.66882	5.05124	-0.243586	0.53122
11	75937447	75937947	Promoter (<=1kb)	0	Rph3al	rabphilin 3A-like (without C2 domains)	8.22572	5.47793	9.11412	-3.59979	1.37214e-62	4.86404	4.35154	5.24144	-0.603594	0.115728
17	73949495	73949995	Promoter (<=1kb)	97	Xdh	xanthine dehydrogenase	7.49308	4.72831	8.38284	-3.59901	8.21766e-40	4.46959	4.44702	4.49182	-0.0357176	0.940857
18	75031015	75031515	Intron (ENSMUST00000236220/ENSMUSG00000035765, intron 1 of 8)	7159	NA	NA	6.74764	3.94612	7.64027	-3.59889	8.95121e-26	3.50233	3.26017	3.70962	-0.198544	1
6	29214732	29215232	Promoter (<=1kb)	697	Impdh1	inosine monophosphate dehydrogenase 1	7.51921	4.75235	8.40913	-3.59888	6.66261e-41	4.44082	4.36168	4.51585	-0.0973465	0.82883
2	32496188	32496688	Distal Intergenic	8200	NA	NA	8.25937	5.51314	9.14764	-3.59877	9.96501e-64	5.18659	5.09054	5.27664	-0.121272	0.752487
14	53553175	53553675	Promoter (<=1kb)	-347	Trav14-1	T cell receptor alpha variable 14-1	6.15649	3.30869	7.05264	-3.59873	6.19732e-18	2.84567	2.57684	3.07219	-0.174699	1
11	116369544	116370044	Intron (ENSMUST00000100202/ENSMUSG00000052949, intron 2 of 18)	-9532	Rnf157	ring finger protein 157	7.93789	5.18816	8.82645	-3.59871	2.7136e-52	4.61013	4.1618	4.95166	-0.498988	0.210556
7	80109001	80109765	Promoter (2-3kb)	2869	NA	NA	6.01025	3.15928	6.90663	-3.59865	4.04372e-16	3.38699	3.73764	2.92279	0.342083	1
10	81433908	81434408	Promoter (2-3kb)	-2903	Nfic	nuclear factor I/C	8.79658	6.06354	9.68379	-3.59861	1.22549e-85	5.51779	5.12363	5.82704	-0.521994	0.133893
1	133762905	133763405	Intron (ENSMUST00000143567/ENSMUSG00000026463, intron 1 of 20)	-9158	Atp2b4	ATPase, Ca++ transporting, plasma membrane 4	7.85309	4.86233	8.75936	-3.59836	6.29828e-10	4.67007	4.71298	4.62584	0.0549986	0.906825
4	107223719	107224219	Distal Intergenic	11761	Lrrc42	leucine rich repeat containing 42	7.01024	4.21973	7.90202	-3.59796	3.03728e-30	3.76082	3.49775	3.98323	-0.248443	1
5	119344824	119345324	Distal Intergenic	47579	NA	NA	7.1285	4.34374	8.01983	-3.59777	4.54038e-32	3.75327	3.28318	4.10725	-0.411236	1
9	21379167	21379667	Promoter (2-3kb)	2041	Ilf3	interleukin enhancer binding factor 3	6.74237	3.93029	7.63582	-3.59776	2.26426e-25	3.72487	3.75529	3.69379	0.0259087	1
8	104239339	104239839	Intron (ENSMUST00000050211/ENSMUSG00000035824, intron 4 of 9)	3609	Tk2	thymidine kinase 2, mitochondrial	8.2569	5.51048	9.14519	-3.59769	7.50033e-64	4.98524	4.62386	5.27399	-0.437955	0.245611
11	118992742	118993242	3' UTR	4526	Enpp7	ectonucleotide pyrophosphatase/phosphodiesterase 7	7.82202	5.06316	8.7113	-3.59614	1.26236e-48	4.7788	4.72928	4.82667	-0.0680966	0.876504
3	95231147	95231647	Promoter (<=1kb)	521	Mllt11	myeloid/lymphoid or mixed-lineage leukemia; translocated to, 11	8.43258	5.69335	9.32029	-3.59603	3.52131e-71	5.47044	5.48389	5.45686	0.0178131	0.964097
17	80555835	80556335	Promoter (2-3kb)	2371	NA	NA	7.43367	4.67426	8.323	-3.59573	7.10087e-38	3.77189	2.49775	4.43776	-0.938838	1
12	73687008	73687508	Intron (ENSMUST00000221153/ENSMUSG00000021108, intron 3 of 14)	38087	Prkch	protein kinase C, eta	8.09393	5.34524	8.98241	-3.59564	1.57013e-57	4.76653	4.31703	5.10874	-0.529606	0.17596
5	8425885	8426385	Promoter (1-2kb)	1053	Slc25a40	solute carrier family 25, member 40	7.57222	4.63817	8.4746	-3.59529	4.73721e-12	4.14065	3.82174	4.40167	-0.295833	0.492018
1	128612566	128613066	Distal Intergenic	-20273	Cxcr4	chemokine (C-X-C motif) receptor 4	7.23208	4.45517	8.1228	-3.59492	1.72906e-34	3.88784	3.45784	4.21868	-0.399924	1
15	66755155	66755655	Intron (ENSMUST00000065916/ENSMUSG00000053469, intron 35 of 47)	-10828	NA	NA	7.91263	5.16367	8.80113	-3.59425	6.54699e-51	4.60383	4.18643	4.92718	-0.471757	0.237675
16	19976681	19977181	Intron (ENSMUST00000058839/ENSMUSG00000043008, intron 1 of 6)	5749	Klhl6	kelch-like 6	6.74073	3.94218	7.63313	-3.59378	8.55931e-26	3.33001	2.82071	3.70568	-0.380556	1
14	66842923	66843423	Intron (ENSMUST00000022629/ENSMUSG00000022048, intron 3 of 13)	25265	Dpysl2	dihydropyrimidinase-like 2	6.41934	3.60818	7.31271	-3.59335	4.47946e-21	3.04188	2.61362	3.37169	-0.289804	1
4	134751988	134752488	Promoter (1-2kb)	-1138	Ldlrap1	low density lipoprotein receptor adaptor protein 1	8.22461	5.48743	9.11215	-3.5933	6.20699e-60	5.11557	4.96618	5.25094	-0.173095	0.655411
15	96827419	96827919	Distal Intergenic	-60341	Gm8888	60S ribosomal protein L36 pseudogene	7.84881	5.10182	8.73714	-3.59303	1.58061e-47	4.58501	4.23678	4.86533	-0.365808	0.366365
2	131480625	131481125	Distal Intergenic	-10371	Smox	spermine oxidase	7.01691	4.24234	7.90744	-3.59292	8.23969e-29	4.13186	4.24775	4.00585	0.127954	0.78001
14	53134690	53135190	Promoter (<=1kb)	0	Trav11n	T cell receptor alpha variable 11N	7.99437	5.24968	8.88252	-3.59233	8.5969e-54	5.03848	5.06333	5.01319	0.0261087	0.952331
13	73740104	73740604	Intron (ENSMUST00000222742/ENSMUSG00000017756, intron 1 of 10)	7010	Slc12a7	solute carrier family 12, member 7	6.22254	3.38379	7.11801	-3.59215	1.75141e-18	3.46307	3.72198	3.14729	0.261938	1
8	94634058	94634558	Intron (ENSMUST00000060389/ENSMUSG00000050079, intron 6 of 14)	5456	Rspry1	ring finger and SPRY domain containing 1	9.13412	6.41269	10.0204	-3.59211	1.18964e-104	5.96654	5.72115	6.17619	-0.34427	0.281821
15	79740661	79741161	Promoter (<=1kb)	931	Sun2	Sad1 and UNC84 domain containing 2	6.6393	3.8392	7.53182	-3.59207	3.06105e-24	3.28701	2.8823	3.60271	-0.310153	1
2	101993730	101994654	Intron (ENSMUST00000111222/ENSMUSG00000048058, intron 4 of 5)	-44975	NA	NA	7.00737	4.22298	7.89868	-3.59144	1.42538e-29	3.78059	3.54034	3.98649	-0.193433	1
11	119047304	119047804	Distal Intergenic	-6335	Cbx8	chromobox 8	7.56611	4.80578	8.45552	-3.59134	3.77763e-42	4.69675	4.81386	4.56928	0.155402	0.711067
16	89905742	89906242	Intron (ENSMUST00000163370/ENSMUSG00000002489, intron 3 of 27)	12743	Tiam1	T cell lymphoma invasion and metastasis 1	6.59559	3.80232	7.48758	-3.59129	8.92266e-23	3.17922	2.64949	3.56583	-0.359022	1
6	72998689	72999189	Distal Intergenic	-12854	NA	NA	6.14598	3.30869	7.04134	-3.59086	4.51342e-18	2.86206	2.616	3.07219	-0.146213	1
8	104246933	104247433	Promoter (1-2kb)	1099	Tk2	thymidine kinase 2, mitochondrial	7.93165	5.18982	8.81957	-3.59065	1.47662e-51	4.90372	4.85234	4.95333	-0.063998	0.881371
5	124077962	124078462	Promoter (<=1kb)	669	Abcb9	ATP-binding cassette, sub-family B (MDR/TAP), member 9	7.65167	4.89773	8.54057	-3.59062	2.05046e-42	4.42787	4.14933	4.66123	-0.297469	0.469602
3	20222194	20222694	Promoter (<=1kb)	0	Mir7007	microRNA 7007	7.16736	4.40399	8.057	-3.59058	1.14136e-31	3.99755	3.80489	4.16749	-0.179232	1
7	81004597	81005097	Intron (ENSMUST00000107353/ENSMUSG00000005621, intron 1 of 9)	9914	NA	NA	8.79977	6.0686	9.68682	-3.59	2.40975e-81	5.43484	4.88477	5.8321	-0.689784	0.0529915
15	97391355	97391855	Distal Intergenic	30138	Pced1b	PC-esterase domain containing 1B	8.16401	5.42558	9.05166	-3.5899	4.41119e-60	4.99216	4.76403	5.18908	-0.270473	0.476646
14	79530069	79530569	Intron (ENSMUST00000040131/ENSMUSG00000036461, intron 1 of 8)	14371	Elf1	E74-like factor 1	8.97043	6.20519	9.86022	-3.58955	1.94009e-34	5.59802	5.0979	5.96869	-0.642775	0.0683992
18	35773829	35774329	Promoter (2-3kb)	2067	Ube2d2a	ubiquitin-conjugating enzyme E2D 2A	6.83546	4.05663	7.72633	-3.58907	8.34449e-27	3.7961	3.77166	3.82014	-0.0251566	1
5	64989889	64990389	Intron (ENSMUST00000031080/ENSMUSG00000029185, intron 2 of 13)	17239	NA	NA	7.57109	4.82088	8.45968	-3.58852	1.23402e-40	4.22898	3.75637	4.58439	-0.447178	0.283926
6	34876053	34876553	Promoter (<=1kb)	427	Cyren	cell cycle regulator of NHEJ	7.64677	4.88752	8.53609	-3.58829	5.23533e-42	4.18708	3.49904	4.65102	-0.666284	0.105713
4	135883831	135884331	Distal Intergenic	7146	NA	NA	7.12881	4.36451	8.01853	-3.58815	9.42466e-31	4.11923	4.1104	4.12801	-0.00642102	0.990163
5	9105491	9105991	Intron (ENSMUST00000196029/ENSMUSG00000079659, intron 2 of 5)	4744	Tmem243	transmembrane protein 243, mitochondrial	6.84525	4.05298	7.73716	-3.58721	2.14596e-24	3.30357	2.50033	3.81649	-0.528456	1
18	75338725	75339225	Distal Intergenic	27863	NA	NA	7.0788	4.29948	7.9697	-3.58644	4.36518e-31	4.15873	4.24852	4.06298	0.103796	0.823009
10	96693737	96694237	Distal Intergenic	-17570	NA	NA	7.98685	5.24489	8.87478	-3.58628	6.2099e-54	4.85652	4.68676	5.0084	-0.199587	0.612872
11	100584559	100585059	Promoter (<=1kb)	642	Dnajc7	DnaJ heat shock protein family (Hsp40) member C7	7.58854	4.8307	8.47774	-3.58616	2.73358e-42	4.21667	3.70392	4.59421	-0.515053	0.212866
5	50026192	50026692	Intron (ENSMUST00000030971/ENSMUSG00000029090, intron 1 of 18)	-16688	Adgra3	adhesion G protein-coupled receptor A3	7.61637	4.8531	8.50601	-3.5861	4.56457e-41	4.3692	4.0704	4.61661	-0.317704	0.443539
14	118849269	118849769	Intron (ENSMUST00000047761/ENSMUSG00000022132, intron 1 of 4)	-4963	Cldn10	claudin 10	4.78436	1.68651	5.69754	-3.58592	3.68625e-08	1.76744	2.02747	1.45002	0.0979561	1
5	64676517	64677017	Distal Intergenic	21504	NA	NA	7.38608	4.61955	8.27598	-3.58592	1.92053e-37	3.99338	3.45784	4.38306	-0.503047	1
6	71337635	71338135	Promoter (1-2kb)	1400	NA	NA	7.61936	4.87394	8.50757	-3.58578	2.17081e-42	4.321	3.91504	4.63745	-0.397425	0.338379
1	138125236	138125736	Exon (ENSMUST00000182138/ENSMUSG00000026395, exon 3 of 3)	-4516	Ptprc	protein tyrosine phosphatase, receptor type, C	5.39506	2.48257	6.29592	-3.58576	1.57743e-11	2.06325	1.85385	2.24607	-0.0826199	1
8	72264742	72265242	Distal Intergenic	11807	Ap1m1	adaptor-related protein complex AP-1, mu subunit 1	4.78656	1.72373	5.69754	-3.58538	3.11822e-08	1.49509	1.5029	1.48723	0.0118964	1
5	105623288	105623788	Distal Intergenic	42848	NA	NA	6.62897	3.81354	7.52267	-3.58465	3.13416e-23	3.72938	3.86715	3.57705	0.119051	1
4	108317590	108318090	Distal Intergenic	-4248	NA	NA	6.96136	4.19148	7.85152	-3.58452	4.28896e-29	3.59364	3.1104	3.95499	-0.392874	1
17	31834265	31834765	Distal Intergenic	16810	Sik1	salt inducible kinase 1	6.96069	4.19148	7.8508	-3.58449	4.19716e-29	3.79438	3.61362	3.95499	-0.173119	1
X	13431430	13431930	Distal Intergenic	-34180	Nyx	nyctalopin	5.71503	2.83496	6.61356	-3.58439	5.28347e-14	2.40814	2.18883	2.59846	-0.104071	1
10	81537332	81537832	Promoter (2-3kb)	-2199	Gna11	guanine nucleotide binding protein, alpha 11	7.50752	4.75684	8.39615	-3.58429	3.09754e-40	4.56835	4.61481	4.52035	0.0598065	0.895142
1	151083789	151084289	Distal Intergenic	3339	NA	NA	6.14146	3.3148	7.03602	-3.58423	5.65962e-18	3.42476	3.70392	3.0783	0.2759	1
3	103385463	103385963	Distal Intergenic	-6970	Gm25009	predicted gene, 25009	9.8023	7.04814	10.6912	-3.58405	1.15972e-38	6.77253	6.73234	6.81164	-0.0508097	0.858734
9	96398037	96398537	Distal Intergenic	-33595	Atp1b3	ATPase, Na+/K+ transporting, beta 3 polypeptide	7.31979	4.54568	8.21029	-3.58359	4.09783e-35	4.34224	4.37456	4.30918	0.0426219	0.93078
11	78982690	78983190	Promoter (1-2kb)	1641	Lgals9	lectin, galactose binding, soluble 9	7.89775	5.15348	8.78586	-3.58298	4.20318e-51	4.87345	4.82855	4.91699	-0.0602398	0.888921
1	191417082	191417582	Distal Intergenic	9416	Gm2272	poly(A) binding protein, nuclear 1 pseudogene	7.25514	4.48958	8.14496	-3.58282	9.23819e-35	3.9547	3.57806	4.25309	-0.337478	1
1	164063628	164064128	Promoter (1-2kb)	1439	Sell	selectin, lymphocyte	8.14008	5.40912	9.02712	-3.58255	1.07281e-58	5.14813	5.12321	5.17263	-0.0339541	0.936304
11	46344091	46344591	Promoter (1-2kb)	1804	Gm12167	predicted gene 12167	10.0819	7.37732	10.9668	-3.58187	3.25686e-187	7.01006	6.86624	7.14082	-0.213475	0.380584
10	22299291	22299791	Promoter (2-3kb)	2721	NA	NA	7.85446	5.11166	8.74245	-3.58178	1.38799e-49	4.84845	4.82122	4.87517	-0.0298723	0.947155
11	97631051	97631551	Promoter (1-2kb)	-1349	Epop	elongin BC and polycomb repressive complex 2 associated protein	6.52408	3.72373	7.41662	-3.58168	2.64818e-22	3.22971	2.91601	3.48723	-0.208445	1
2	11160662	11161162	Distal Intergenic	-10946	Prkcq	protein kinase C, theta	8.76608	6.04382	9.65241	-3.58147	7.26673e-85	5.44721	4.96618	5.80732	-0.628321	0.0724332
11	53516713	53517213	Promoter (2-3kb)	-2044	Septin8	septin 8	7.55969	4.81227	8.44806	-3.58132	1.2333e-41	4.40016	4.20017	4.57577	-0.204448	0.629761
10	118715143	118715643	Promoter (<=1kb)	83	Gm33337	predicted gene, 33337	7.11464	4.34971	8.00441	-3.58097	1.06792e-31	3.65375	2.9756	4.11321	-0.485124	1
11	106657777	106658277	Intron (ENSMUST00000103069/ENSMUSG00000020717, intron 13 of 13)	5049	Pecam1	platelet/endothelial cell adhesion molecule 1	7.98498	5.25287	8.87211	-3.58093	4.10493e-53	4.70895	4.31777	5.01637	-0.443739	0.260302
17	86336834	86337334	Intron (ENSMUST00000097275/ENSMUSG00000045038, intron 1 of 14)	-49656	2010106C02Rik	RIKEN cDNA 2010106C02 gene	8.66599	5.94513	9.55221	-3.58018	4.88552e-82	5.44287	5.11682	5.70864	-0.435261	0.211693
1	55215372	55215872	Intron (ENSMUST00000027121/ENSMUSG00000025978, intron 1 of 8)	-8883	Rftn2	raftlin family member 2	8.23008	5.50703	9.11647	-3.58016	5.75139e-60	5.06993	4.83686	5.27053	-0.278856	0.463704
1	75223521	75224021	Promoter (<=1kb)	0	A630095N17Rik	RIKEN cDNA A630095N17 gene	7.11246	4.34374	8.00253	-3.58003	1.51125e-31	3.78693	3.37456	4.10725	-0.349468	1
3	101059168	101059668	Intron (ENSMUST00000102694/ENSMUSG00000027864, intron 5 of 8)	13781	Ptgfrn	prostaglandin F2 receptor negative regulator	6.9122	4.13876	7.80264	-3.57991	2.03071e-28	4.16346	4.38454	3.90227	0.267857	0.528573
3	9828592	9829092	Promoter (<=1kb)	636	NA	NA	8.31314	5.59243	9.19934	-3.57949	7.64111e-63	5.21763	5.06464	5.35594	-0.173096	0.654899
7	110977918	110978418	Intron (ENSMUST00000005751/ENSMUSG00000005611, intron 1 of 20)	3640	Irag1	inositol 1,4,5-triphosphate receptor associated 1	7.83675	5.10359	8.72396	-3.57933	5.69055e-47	4.57122	4.19858	4.86709	-0.411469	0.311131
6	30338892	30339392	Distal Intergenic	8074	NA	NA	8.84566	6.12788	9.73162	-3.57913	6.40608e-88	5.70638	5.49411	5.89139	-0.284714	0.386674
19	44254656	44255156	Promoter (2-3kb)	2139	Gm6951	stearoyl-coenzyme A desaturase pseudogene	5.38256	2.42724	6.28643	-3.57789	4.789e-11	3.04422	3.57684	2.19075	0.502105	1
7	68250338	68250838	Intron (ENSMUST00000032770/ENSMUSG00000030553, intron 1 of 3)	13395	Pgpep1l	pyroglutamyl-peptidase I-like	9.64569	6.82517	10.5398	-3.57761	2.07919e-18	6.37382	6.12128	6.58867	-0.246972	0.566953
3	35747027	35747527	Distal Intergenic	-6579	Atp11b	ATPase, class VI, type 11B	8.07422	5.34075	8.96146	-3.57628	9.63124e-57	4.91056	4.68676	5.10426	-0.266243	0.489879
5	89090090	89090590	Intron (ENSMUST00000239214/ENSMUSG00000060961, intron 8 of 25)	61998	Slc4a4	solute carrier family 4 (anion exchanger), member 4	7.18393	4.4284	8.07295	-3.57592	8.03448e-33	4.05967	3.91408	4.1919	-0.144715	0.749676
3	79237632	79238132	Intron (ENSMUST00000200412/ENSMUSG00000104585, intron 1 of 2)	24713	4921511C10Rik	RIKEN cDNA 4921511C10 gene	8.94009	6.22542	9.82579	-3.57574	4.63911e-91	5.49997	4.75475	5.98892	-0.965475	0.00469876
4	89550447	89550947	Distal Intergenic	105228	NA	NA	8.07489	5.34374	8.96194	-3.57574	8.43001e-57	5.02053	4.92827	5.10725	-0.122307	0.761438
9	110909063	110909967	Distal Intergenic	6894	Fam240a	family with sequence similarity 240 member A	7.52906	4.79141	8.41664	-3.57557	1.62126e-40	4.14722	3.57684	4.55492	-0.548501	0.18749
15	73137560	73138060	Exon (ENSMUST00000044113/ENSMUSG00000036698, exon 3 of 19)	-23506	Ago2	argonaute RISC catalytic subunit 2	9.60417	6.89803	10.4892	-3.57522	8.70722e-145	6.35535	5.96618	6.66153	-0.579454	0.0455828
2	152775357	152775857	Promoter (2-3kb)	-2468	NA	NA	8.06617	5.34136	8.9527	-3.57507	9.84697e-51	4.90721	4.6781	5.10487	-0.259706	0.509674
12	113101480	113101980	Intron (ENSMUST00000109727/ENSMUSG00000021144, intron 1 of 19)	3079	Mta1	metastasis associated 1	7.06682	4.29948	7.95678	-3.57471	1.3717e-30	3.75891	3.37315	4.06298	-0.344954	1
6	86607410	86607910	Distal Intergenic	15980	NA	NA	8.35582	5.62939	9.24249	-3.57462	2.21994e-60	5.01755	4.50883	5.3929	-0.624471	0.0959292
12	75654333	75654833	Intron (ENSMUST00000062370/ENSMUSG00000045690, intron 1 of 1)	14694	Wdr89	WD repeat domain 89	7.47451	4.73516	8.36223	-3.57461	4.01512e-38	4.23065	3.90121	4.49867	-0.192223	0.665848
7	25000568	25001068	Exon (ENSMUST00000102858/ENSMUSG00000040907, exon 3 of 22)	4827	Atp1a3	ATPase, Na+/K+ transporting, alpha 3 polypeptide	7.85438	4.83583	8.7625	-3.57417	1.07562e-08	4.84605	5.05667	4.59933	0.273503	0.502894
19	42089085	42089585	Promoter (<=1kb)	-885	Pi4k2a	phosphatidylinositol 4-kinase type 2 alpha	7.89864	5.17043	8.78546	-3.57415	4.17595e-48	4.70667	4.4368	4.93393	-0.311538	0.438018
1	125395854	125396354	Promoter (1-2kb)	1258	Actr3	ARP3 actin-related protein 3	4.95028	1.93823	5.85797	-3.57362	5.35817e-09	1.56629	1.4168	1.70173	-0.0498454	1
17	8158456	8158956	Distal Intergenic	-6545	Cep43	centrosomal protein 43	4.08998	0.70524	5.01922	-3.57327	1.40612e-05	0.840557	1.13591	0.468746	0.0687819	1
18	14666980	14667480	Intron (ENSMUST00000040964/ENSMUSG00000037013, intron 3 of 9)	3306	Ss18	SS18, nBAF chromatin remodeling complex subunit	9.21532	6.51208	10.1001	-3.57321	1.43353e-108	5.79747	5.07743	6.27559	-0.952956	0.00339548
1	180912914	180913414	Distal Intergenic	6999	Pycr2	pyrroline-5-carboxylate reductase family, member 2	7.07224	4.32088	7.96093	-3.5732	9.036e-31	3.96616	3.83738	4.08439	-0.116869	1
1	159928659	159929159	Promoter (2-3kb)	2567	NA	NA	7.07197	4.32088	7.96064	-3.57298	8.98905e-31	4.00866	3.92875	4.08439	-0.0797354	1
9	57403969	57404469	Intron (ENSMUST00000215961/ENSMUSG00000063849, intron 3 of 4)	16849	Ppcdc	phosphopantothenoylcysteine decarboxylase	6.95772	4.20141	7.8468	-3.57294	8.56264e-28	4.15834	4.32887	3.96492	0.193711	0.661625
11	11740462	11740962	Exon (ENSMUST00000065433/ENSMUSG00000018654, exon 4 of 9)	-44023	NA	NA	7.84783	5.11867	8.73472	-3.5727	1.75934e-49	4.64112	4.35154	4.88217	-0.324782	0.415242
6	113657164	113657664	Intron (ENSMUST00000059286/ENSMUSG00000060477, intron 2 of 12)	-11186	Irak2	interleukin-1 receptor-associated kinase 2	6.13527	3.3148	7.02936	-3.57231	1.82824e-17	3.12107	3.16261	3.0783	0.0392088	1
5	124028593	124029093	Intron (ENSMUST00000040967/ENSMUSG00000066278, intron 1 of 3)	3165	Vps37b	vacuolar protein sorting 37B	8.20163	5.47657	9.08819	-3.57213	4.33045e-59	4.86366	4.35297	5.24008	-0.557534	0.15493
3	52928770	52929270	Promoter (1-2kb)	-1104	Gm20750	predicted gene, 20750	5.60488	2.72373	6.50349	-3.57149	4.83056e-13	2.22893	1.91408	2.48723	-0.147983	1
10	19619695	19620195	Promoter (1-2kb)	-1803	Il22ra2	interleukin 22 receptor, alpha 2	5.88772	3.04198	6.78372	-3.5709	1.74376e-15	2.69568	2.57684	2.80548	-0.0766797	1
1	180370857	180371357	Promoter (1-2kb)	-1312	NA	NA	7.02914	4.2759	7.91798	-3.57069	2.84599e-30	3.79437	3.49904	4.0394	-0.264354	1
14	76582416	76582916	Distal Intergenic	-25527	Serp2	stress-associated endoplasmic reticulum protein family member 2	8.05808	5.33987	8.94407	-3.57057	1.25962e-53	4.80081	4.41749	5.10337	-0.415899	0.294112
3	68975566	68976066	Promoter (1-2kb)	-1821	Ift80	intraflagellar transport 80	6.72752	3.96178	7.61735	-3.57028	8.33613e-25	4.07872	4.36239	3.72528	0.342714	0.419596
8	13964530	13965030	Promoter (2-3kb)	-2558	Tdrp	testis development related protein	8.33588	5.62006	9.22168	-3.57019	3.94139e-63	5.15832	4.89129	5.38356	-0.331132	0.369915
3	121343132	121343632	Intron (ENSMUST00000039442/ENSMUSG00000039887, intron 3 of 3)	5440	NA	NA	6.86	4.08046	7.75092	-3.56995	1.54846e-26	3.98287	4.10956	3.84397	0.123439	1
10	67644198	67644698	Distal Intergenic	-20661	NA	NA	6.81406	4.04932	7.70381	-3.5691	8.66472e-27	3.43234	2.91408	3.81283	-0.397137	1
19	47915243	47915743	Intron (ENSMUST00000026048/ENSMUSG00000044948, intron 1 of 13)	3507	Itprip	inositol 1,4,5-triphosphate receptor interacting protein	7.25555	4.50302	8.14433	-3.5689	5.10956e-31	4.2159	4.16343	4.26653	-0.0377321	0.939461
15	78594738	78595238	Promoter (1-2kb)	-1809	Cyth4	cytohesin 4	7.99679	5.27746	8.88287	-3.56839	1.61226e-51	4.79077	4.48787	5.04097	-0.354678	0.37359
5	119633566	119634066	Exon (ENSMUST00000156235/ENSMUSG00000085708, exon 4 of 4)	-5973	AW549542	expressed sequence AW549542	7.54771	4.81011	8.43529	-3.56781	1.20097e-40	4.51721	4.45851	4.57361	-0.0647542	0.88642
5	115167348	115167848	Downstream (<1kb)	-9169	Mlec	malectin	8.34669	5.63062	9.23251	-3.56761	9.35699e-65	5.11321	4.76403	5.39412	-0.429486	0.245701
9	21309034	21309534	Promoter (2-3kb)	2777	Ap1m2	adaptor protein complex AP-1, mu 2 subunit	8.74586	6.03959	9.63086	-3.56751	5.58729e-79	5.46745	5.02925	5.80309	-0.582403	0.0978928
11	59224418	59224918	Intron (ENSMUST00000163300/ENSMUSG00000048076, intron 1 of 4)	3244	Arf1	ADP-ribosylation factor 1	5.60761	2.74198	6.50508	-3.56709	6.77629e-13	2.5416	2.57684	2.50548	0.0224445	1
1	131193971	131194471	Intron (ENSMUST00000068564/ENSMUSG00000026430, intron 1 of 4)	5664	Rassf5	Ras association (RalGDS/AF-6) domain family member 5	6.81662	4.05663	7.70599	-3.56705	2.36973e-26	3.85923	3.8973	3.82014	0.0231486	1
2	4580657	4581157	Intron (ENSMUST00000177457/ENSMUSG00000026657, intron 15 of 24)	6130	NA	NA	8.80239	6.09385	9.68758	-3.56701	7.7496e-81	5.46651	4.92875	5.85735	-0.7164	0.0390821
4	101173894	101174394	Exon (ENSMUST00000102781/ENSMUSG00000028530, exon 10 of 25)	11031	Jak1	Janus kinase 1	7.51738	4.78262	8.40473	-3.56676	8.04764e-41	4.33917	4.09747	4.54613	-0.253045	0.545949
12	80938604	80939104	Distal Intergenic	6292	Gm20337	predicted gene, 20337	7.84482	5.12737	8.73075	-3.56507	6.81643e-48	4.56253	4.13674	4.89088	-0.452637	0.262787
19	10729767	10730267	Exon (ENSMUST00000238167/ENSMUSG00000024669, exon 2 of 12)	-7693	Cd5	CD5 antigen	7.74404	4.93309	8.6374	-3.56491	1.18273e-17	4.38495	3.9869	4.69659	-0.412744	0.31763
3	60489637	60490137	Intron (ENSMUST00000195724/ENSMUSG00000027763, intron 2 of 2)	-10798	Mbnl1	muscleblind like splicing factor 1	5.37266	2.47167	6.2727	-3.5647	2.11758e-11	1.94229	1.57439	2.23518	-0.148378	1
3	129602213	129602713	Intron (ENSMUST00000199910/ENSMUSG00000041220, intron 1 of 3)	49833	Elovl6	ELOVL family member 6, elongation of long chain fatty acids (yeast)	8.73612	6.02569	9.62147	-3.56455	1.61452e-83	5.83908	5.8873	5.78919	0.0620996	0.858295
6	116135918	116136418	Promoter (<=1kb)	-796	Tmcc1	transmembrane and coiled coil domains 1	5.79198	2.94612	6.68799	-3.56373	1.2349e-14	3.41197	3.8823	2.70962	0.49667	1
18	82477420	82477920	Promoter (2-3kb)	2050	Mbp	myelin basic protein	6.85206	4.09118	7.74151	-3.56343	1.91225e-27	3.72244	3.57684	3.85469	-0.135724	1
2	170116818	170117318	Intron (ENSMUST00000063710/ENSMUSG00000052056, intron 2 of 5)	13902	Zfp217	zinc finger protein 217	8.06233	5.33925	8.94872	-3.56328	1.08882e-55	4.95052	4.7803	5.10276	-0.205583	0.596821
8	125557267	125557767	Intron (ENSMUST00000212168/ENSMUSG00000001995, intron 1 of 21)	11936	Sipa1l2	signal-induced proliferation-associated 1 like 2	7.49181	4.75909	8.37899	-3.56324	4.00702e-38	3.94627	2.97188	4.52259	-0.830787	1
11	77625061	77625561	Distal Intergenic	-14293	NA	NA	7.7692	5.04565	8.65563	-3.56323	2.32507e-47	4.62628	4.4168	4.80916	-0.23296	0.565522
10	39488963	39489463	Intron (ENSMUST00000148152/ENSMUSG00000019843, intron 3 of 4)	-22276	Fyn	Fyn proto-oncogene	6.26006	3.46069	7.15253	-3.56316	2.87192e-19	3.40147	3.55932	3.2242	0.154706	1
1	135659464	135659964	Intron (ENSMUST00000190298/ENSMUSG00000009418, intron 1 of 30)	28141	Nav1	neuron navigator 1	8.84981	6.14271	9.73488	-3.56263	6.98332e-88	5.66869	5.38419	5.90622	-0.39234	0.24154
X	159683289	159683789	Exon (ENSMUST00000112456/ENSMUSG00000040990, exon 2 of 18)	-13527	Sh3kbp1	SH3-domain kinase binding protein 1	6.19006	3.38379	7.08306	-3.56254	1.73283e-18	3.11536	3.08271	3.14729	-0.0357326	1
1	40380972	40381472	Distal Intergenic	27120	NA	NA	6.76715	3.99864	7.65721	-3.56249	6.91586e-25	3.58072	3.37315	3.76215	-0.182312	1
15	57972802	57973302	Distal Intergenic	-12117	Fam83a	family with sequence similarity 83, member A	8.61332	5.91048	9.49804	-3.56249	7.75146e-78	5.39282	5.04325	5.67399	-0.458567	0.194838
12	113044874	113045374	Intron (ENSMUST00000223502/ENSMUSG00000021143, intron 2 of 23)	-16831	Pacs2	phosphofurin acidic cluster sorting protein 2	7.79423	5.07581	8.68024	-3.56221	1.73574e-47	4.80614	4.77219	4.83932	-0.0368136	0.934917
1	128793793	128794293	Distal Intergenic	-19372	NA	NA	6.85081	4.09118	7.74016	-3.56214	2.28584e-27	3.83831	3.82174	3.85469	-0.00788724	1
15	97389527	97390027	Distal Intergenic	28310	Pced1b	PC-esterase domain containing 1B	8.15712	5.44742	9.04241	-3.56177	1.22119e-58	5.00102	4.75529	5.21092	-0.296764	0.433814
1	179549326	179549826	Promoter (2-3kb)	2817	Cnst	consortin, connexin sorting protein	7.46023	4.72831	8.34734	-3.56175	4.97031e-38	4.13885	3.67054	4.49182	-0.422005	0.316548
14	122062647	122063147	Downstream (1-2kb)	27973	Timm8a2	translocase of inner mitochondrial membrane 8A2	8.99301	6.29702	9.87716	-3.5617	6.70259e-90	5.63081	5.01603	6.06053	-0.799955	0.0196379
10	42698393	42698893	Promoter (<=1kb)	0	NA	NA	5.59681	2.73288	6.49416	-3.56142	5.52954e-13	2.73816	2.94517	2.49639	0.157061	1
1	91049331	91049831	Intron (ENSMUST00000189505/ENSMUSG00000026305, intron 1 of 12)	-3613	Lrrfip1	leucine rich repeat (in FLII) interacting protein 1	7.85904	5.13532	8.74548	-3.56087	2.66611e-48	4.91803	4.93698	4.89882	0.0299094	0.946588
11	95358700	95359200	Intron (ENSMUST00000037502/ENSMUSG00000038893, intron 1 of 7)	-16267	Fam117a	family with sequence similarity 117, member A	6.89187	4.12839	7.78153	-3.56064	6.89363e-28	3.80097	3.70392	3.8919	-0.0957127	1
8	46755912	46756412	Intron (ENSMUST00000034041/ENSMUSG00000031627, intron 1 of 8)	8561	NA	NA	8.21575	5.50836	9.10085	-3.56044	1.20676e-55	4.96936	4.58612	5.27187	-0.454409	0.239259
3	68969001	68969501	Intron (ENSMUST00000107812/ENSMUSG00000027778, intron 5 of 19)	4244	Ift80	intraflagellar transport 80	8.06371	5.34524	8.94973	-3.56043	1.2639e-53	4.99368	4.86865	5.10874	-0.14621	0.711868
1	59923089	59923589	Intron (ENSMUST00000036540/ENSMUSG00000041040, intron 1 of 7)	-6099	NA	NA	6.70987	3.93823	7.60017	-3.56003	5.42371e-25	3.32818	2.82277	3.70173	-0.346275	1
17	83906656	83907156	Distal Intergenic	-10781	1810073O08Rik	RIKEN cDNA 1810073O08 gene	6.97453	4.21973	7.86349	-3.55993	1.75719e-29	4.12155	4.24775	3.98323	0.138174	0.759924
9	118401028	118401528	Promoter (1-2kb)	1774	NA	NA	8.80826	6.10851	9.69272	-3.55973	8.26889e-81	5.58415	5.22416	5.87202	-0.4809	0.16011
5	122231516	122232480	Intron (ENSMUST00000145854/ENSMUSG00000064267, intron 3 of 3)	19198	Tctn1	tectonic family member 1	8.73277	6.03034	9.61745	-3.55973	9.48538e-85	5.37733	4.78942	5.79384	-0.736783	0.0387117
4	135898336	135898836	Promoter (2-3kb)	2942	Cnr2	cannabinoid receptor 2 (macrophage)	9.09139	6.39291	9.97575	-3.55972	4.67953e-102	5.9605	5.73374	6.15641	-0.326623	0.299419
19	32166784	32167284	Intron (ENSMUST00000099514/ENSMUSG00000040451, intron 5 of 9)	-6561	Sgms1	sphingomyelin synthase 1	6.75806	3.99103	7.64799	-3.55953	1.11448e-25	3.75491	3.75529	3.75454	-0.00114661	1
7	45733412	45733912	Exon (ENSMUST00000075571/ENSMUSG00000003271, exon 5 of 7)	7553	Fam83e	family with sequence similarity 83, member E	8.62138	5.92012	9.50597	-3.55922	2.41545e-79	5.60604	5.52404	5.68363	-0.10419	0.768253
5	65688885	65689385	Intron (ENSMUST00000201948/ENSMUSG00000029202, intron 2 of 32)	-6541	NA	NA	6.85477	4.10535	7.7433	-3.5592	7.37958e-27	3.70488	3.51984	3.86885	-0.151504	1
12	71040364	71040864	Intron (ENSMUST00000046305/ENSMUSG00000048118, intron 8 of 23)	-7477	Arid4a	AT rich interactive domain 4A (RBP1-like)	7.23215	4.48958	8.12013	-3.55905	3.58088e-34	3.92526	3.50033	4.25309	-0.370162	1
11	88073279	88073779	Promoter (<=1kb)	0	Vezf1	vascular endothelial zinc finger 1	8.88266	6.18483	9.76697	-3.55825	8.24125e-87	5.57747	5.077	5.94833	-0.681448	0.0455828
7	68205763	68206263	Intron (ENSMUST00000005671/ENSMUSG00000005533, intron 15 of 20)	-3996	Igf1r	insulin-like growth factor I receptor	7.72055	5.00433	8.60639	-3.55823	3.33732e-45	4.39232	3.88329	4.76783	-0.532288	0.192554
17	31841900	31842400	Downstream (1-2kb)	9175	Sik1	salt inducible kinase 1	8.12095	5.40912	9.00642	-3.5579	8.44857e-54	4.8941	4.54862	5.17263	-0.403063	0.294058
8	106133527	106134027	Promoter (<=1kb)	101	Esrp2	epithelial splicing regulatory protein 2	7.26918	4.5337	8.15658	-3.55778	1.74281e-34	4.24365	4.18803	4.29721	-0.0472956	0.922406
3	60526155	60526655	Promoter (1-2kb)	-1473	Mbnl1	muscleblind like splicing factor 1	6.93913	4.19811	7.82698	-3.55772	3.88316e-28	3.89386	3.82277	3.96161	-0.0468125	1
12	99795915	99796415	Intron (ENSMUST00000221929/ENSMUSG00000021176, intron 5 of 5)	9233	Gm19238	phosphoribosylaminoimidazole carboxylase, phosphoribosylaminoribosylaminoimidazole, succinocarboxamide synthetase pseudogene	6.2654	3.48257	7.15658	-3.55761	1.07042e-18	2.93546	2.53909	3.24607	-0.239759	1
5	114769756	114770256	Promoter (2-3kb)	-2603	Git2	GIT ArfGAP 2	6.50051	3.72831	7.39085	-3.55751	3.55133e-22	3.52533	3.55809	3.49182	0.032628	1
15	41829944	41830444	Promoter (<=1kb)	-488	Oxr1	oxidation resistance 1	6.80728	4.05663	7.69591	-3.55723	3.24828e-26	3.56654	3.25864	3.82014	-0.262711	1
10	96609259	96609759	Distal Intergenic	-7247	Btg1	BTG anti-proliferation factor 1	7.74023	5.02234	8.62619	-3.55708	2.66032e-46	4.754	4.72143	4.78585	-0.0378808	0.933198
5	124210680	124211180	Intron (ENSMUST00000086123/ENSMUSG00000029406, intron 1 of 23)	5238	Pitpnm2	phosphatidylinositol transfer protein, membrane-associated 2	6.04159	3.23592	6.93455	-3.55701	7.49453e-17	3.39356	3.7028	2.99942	0.289696	1
8	34170695	34171195	3' UTR	-3983	Mir6395	microRNA 6395	6.31959	3.52319	7.21182	-3.55693	9.92006e-20	2.98906	2.61362	3.28669	-0.256693	1
11	88425476	88425976	Intron (ENSMUST00000107909/ENSMUSG00000069769, intron 7 of 13)	7538	NA	NA	7.47626	4.73195	8.36438	-3.55682	1.05401e-37	4.32167	4.12405	4.49545	-0.198852	0.648185
17	83775916	83776416	Intron (ENSMUST00000112350/ENSMUSG00000055817, intron 9 of 13)	-12505	Mta3	metastasis associated 3	6.49971	3.72831	7.38999	-3.55679	3.69561e-22	3.15724	2.72088	3.49182	-0.30986	1
15	60177918	60178847	Intron (ENSMUST00000227875/ENSMUSG00000115681, intron 1 of 4)	8264	NA	NA	7.93857	5.22461	8.82422	-3.55678	3.64627e-52	4.55387	3.9297	4.98811	-0.660242	0.0981889
17	84022324	84022824	Intron (ENSMUST00000234353/ENSMUSG00000117446, intron 2 of 2)	3195	NA	NA	6.84688	4.09474	7.73563	-3.55667	2.62646e-27	3.96868	4.07127	3.85824	0.117008	1
1	193169798	193170298	Promoter (1-2kb)	1295	Irf6	interferon regulatory factor 6	6.76437	4.0175	7.65269	-3.55664	4.57791e-25	3.43244	2.97188	3.781	-0.347487	1
X	57216195	57216695	Intron (ENSMUST00000033466/ENSMUSG00000031132, intron 2 of 4)	4052	Cd40lg	CD40 ligand	6.38135	3.5982	7.27256	-3.55661	1.08312e-20	3.14265	2.88428	3.3617	-0.182698	1
3	103780711	103781211	Promoter (1-2kb)	1768	NA	NA	7.24328	4.51368	8.13021	-3.55652	3.95525e-32	3.75974	2.94517	4.27719	-0.615788	1
15	96696873	96697373	Promoter (1-2kb)	1318	Slc38a2	solute carrier family 38, member 2	6.85071	4.10535	7.73891	-3.5563	5.59682e-27	3.48898	2.97188	3.86885	-0.40505	1
1	128607913	128608413	Distal Intergenic	-15620	Cxcr4	chemokine (C-X-C motif) receptor 4	7.50502	4.77378	8.39208	-3.556	3.20475e-40	4.21108	3.7889	4.53728	-0.419065	0.31402
4	32364389	32364889	Intron (ENSMUST00000108180/ENSMUSG00000040270, intron 2 of 6)	-52546	Bach2	BTB and CNC homology, basic leucine zipper transcription factor 2	6.60506	3.83496	7.49523	-3.55566	1.27315e-23	3.04509	2.13591	3.59846	-0.550012	1
6	66493681	66494181	Distal Intergenic	-21712	Gm19764	predicted gene, 19764	7.42759	4.70619	8.31385	-3.55547	4.50048e-37	4.35179	4.22338	4.4697	-0.139176	0.754868
15	81131099	81131599	Intron (ENSMUST00000134469/ENSMUSG00000042292, intron 2 of 14)	-15254	NA	NA	7.62135	4.90787	8.50696	-3.55546	1.6705e-41	4.63862	4.60511	4.67137	-0.0363599	0.938595
14	60741643	60742143	Intron (ENSMUST00000160973/ENSMUSG00000021990, intron 4 of 12)	8737	Spata13	spermatogenesis associated 13	7.72214	5.0081	8.60779	-3.55508	4.63398e-43	4.4268	3.97281	4.77161	-0.472951	0.247799
17	47486456	47486956	Intron (ENSMUST00000233174/ENSMUSG00000023980, intron 7 of 7)	15316	Taf8	TATA-box binding protein associated factor 8	8.02102	5.30562	8.90678	-3.55435	1.33653e-50	4.51795	3.61481	5.06913	-0.919341	0.0205086
3	88145284	88145784	Promoter (2-3kb)	2710	Mef2d	myocyte enhancer factor 2D	7.4265	4.70387	8.31285	-3.55348	1.83705e-36	4.16725	3.78784	4.46737	-0.378238	0.369056
11	109366774	109367274	Intron (ENSMUST00000106702/ENSMUSG00000020611, intron 2 of 2)	-3120	Gm11696	predicted gene 11696	6.70872	3.95397	7.59768	-3.55335	9.35698e-25	3.66706	3.61481	3.71747	-0.0431941	1
1	39904656	39905156	Intron (ENSMUST00000163854/ENSMUSG00000026074, intron 2 of 30)	3426	Map4k4	mitogen-activated protein kinase kinase kinase kinase 4	7.26032	4.52319	8.14786	-3.55321	8.10603e-35	4.11921	3.9297	4.28669	-0.182965	0.679626
X	13458727	13459227	Distal Intergenic	-6883	Nyx	nyctalopin	6.26179	3.48257	7.15269	-3.55316	1.35026e-18	2.92086	2.50033	3.24607	-0.243032	1
5	64157867	64158367	Promoter (1-2kb)	-1084	Tbc1d1	TBC1 domain family, member 1	7.36058	4.63184	8.24743	-3.55304	3.28123e-36	4.12417	3.78995	4.39535	-0.305153	0.475007
16	5451721	5452221	Distal Intergenic	-127564	NA	NA	7.53549	4.81873	8.42136	-3.55298	1.34811e-40	4.84712	5.07083	4.58224	0.316853	0.414666
12	55399401	55399901	Promoter (<=1kb)	606	Psma6	proteasome subunit alpha 6	6.96946	4.21647	7.85828	-3.55269	9.02602e-29	3.90995	3.83635	3.97997	-0.0794395	1
7	117613763	117614263	Intron (ENSMUST00000160035/ENSMUSG00000030657, intron 5 of 6)	138271	Xylt1	xylosyltransferase 1	9.64179	6.95865	10.5249	-3.55252	6.71535e-123	6.56688	6.39285	6.72216	-0.244841	0.378038
16	91553653	91554153	Intron (ENSMUST00000023687/ENSMUSG00000022965, intron 1 of 6)	6506	Ifngr2	interferon gamma receptor 2	7.55891	4.8392	8.44502	-3.55194	1.29739e-41	4.32742	3.9869	4.60271	-0.361515	0.38141
5	110100978	110101478	Promoter (<=1kb)	0	Plcxd1	phosphatidylinositol-specific phospholipase C, X domain containing 1	7.50636	4.78041	8.39298	-3.55158	1.19677e-38	4.37086	4.17416	4.54392	-0.216474	0.608708
11	17192119	17192619	Promoter (<=1kb)	-225	Ppp3r1	protein phosphatase 3, regulatory subunit B, alpha isoform (calcineurin B, type I)	7.82563	5.10991	8.71142	-3.55156	1.14817e-48	4.53699	4.09747	4.87341	-0.479004	0.232264
16	91458161	91458661	Promoter (<=1kb)	0	NA	NA	8.62974	5.9287	9.51431	-3.55153	5.90129e-71	5.49755	5.27248	5.69221	-0.278955	0.425814
1	35890128	35890628	Distal Intergenic	10283	NA	NA	7.22686	4.48688	8.11463	-3.5514	2.17654e-33	4.03079	3.77166	4.25038	-0.258324	0.550196
12	77534037	77534537	Distal Intergenic	-7639	NA	NA	7.12374	4.39248	8.0108	-3.55106	5.27729e-32	4.09401	4.02925	4.15599	-0.0684534	0.886032
3	9519320	9519820	Intron (ENSMUST00000041124/ENSMUSG00000040209, intron 2 of 8)	23152	NA	NA	6.43206	3.6406	7.32392	-3.55102	6.74825e-21	3.31172	3.213	3.40411	-0.0693444	1
1	53886657	53887157	Promoter (<=1kb)	0	Gm24251	predicted gene, 24251	7.16017	4.4284	8.04727	-3.55071	2.22415e-32	3.96845	3.70392	4.1919	-0.254908	1
4	134091089	134091589	Promoter (<=1kb)	0	Crybg2	crystallin beta-gamma domain containing 2	8.0725	5.36832	8.95734	-3.55058	3.42418e-56	4.77742	4.30658	5.13182	-0.541699	0.163591
1	135725843	135726343	Promoter (2-3kb)	-2804	Csrp1	cysteine and glycine-rich protein 1	8.37949	5.6856	9.26347	-3.54989	3.64209e-65	5.24271	5.00177	5.44911	-0.29553	0.419763
4	151985959	151986459	Promoter (2-3kb)	2511	Thap3	THAP domain containing, apoptosis associated protein 3	8.03782	5.33386	8.92264	-3.5495	5.28229e-52	4.9621	4.81282	5.09737	-0.17886	0.648744
3	96556120	96556620	Promoter (1-2kb)	1195	Gm15441	predicted gene 15441	7.08327	4.34673	7.97077	-3.54922	2.65243e-31	4.0086	3.89925	4.11023	-0.105842	1
10	116913782	116914282	Exon (ENSMUST00000020375/ENSMUSG00000064181, exon 7 of 10)	5651	Rab3ip	RAB3A interacting protein	10.3524	7.67822	11.2347	-3.548	6.1298e-225	7.21566	6.94747	7.44172	-0.441831	0.0560623
15	12206357	12206857	Promoter (1-2kb)	1239	Mtmr12	myotubularin related protein 12	7.52936	4.81443	8.41508	-3.54779	1.31497e-40	4.19363	3.66825	4.57793	-0.526206	0.204468
11	44545073	44545573	Intron (ENSMUST00000019333/ENSMUSG00000019189, intron 4 of 10)	-11258	Rnf145	ring finger protein 145	8.37536	5.68325	9.25919	-3.54765	8.2537e-67	5.19882	4.89925	5.44675	-0.368987	0.314766
13	119706561	119707061	Promoter (2-3kb)	-2012	NA	NA	7.36167	4.64887	8.24721	-3.54744	4.19127e-35	4.1781	3.89828	4.41237	-0.275726	0.522018
13	56703846	56704346	Promoter (<=1kb)	0	NA	NA	8.80385	6.11517	9.68739	-3.54687	3.72308e-86	5.6322	5.33475	5.87867	-0.404812	0.227214
5	111262721	111263221	Intron (ENSMUST00000040111/ENSMUSG00000033209, intron 13 of 23)	11873	NA	NA	6.55671	3.80666	7.44529	-3.54679	7.01436e-22	3.49552	3.4168	3.57017	-0.0595758	1
9	48980338	48981247	Distal Intergenic	-4128	Usp28	ubiquitin specific peptidase 28	8.32769	5.63429	9.21163	-3.54642	1.37332e-64	4.96038	4.3296	5.39779	-0.734891	0.0528455
7	24430880	24431380	Downstream (<1kb)	4154	Irgc1	immunity-related GTPase family, cinema 1	9.41336	6.73664	10.2959	-3.5464	5.50417e-124	6.02832	5.3226	6.50014	-0.973827	0.00194867
12	31621542	31622042	Intron (ENSMUST00000177962/ENSMUSG00000020650, intron 5 of 7)	12557	Bcap29	B cell receptor associated protein 29	7.25816	4.53632	8.14445	-3.54622	1.53857e-34	4.05978	3.77166	4.29983	-0.284832	0.506264
4	98113594	98114094	3' UTR	32505	NA	NA	7.26058	4.53632	8.14707	-3.54585	1.45859e-33	4.16428	4.01467	4.29983	-0.161689	0.717982
1	187348434	187348934	3' UTR	28535	NA	NA	7.88879	5.18483	8.7736	-3.5458	5.43816e-50	4.68058	4.35154	4.94833	-0.372695	0.346009
3	101292586	101293086	Distal Intergenic	-4647	Cd2	CD2 antigen	7.2896	4.57142	8.17559	-3.54521	3.20273e-35	4.1075	3.83738	4.33493	-0.259174	0.546608
6	115559879	115560379	Exon (ENSMUST00000040234/ENSMUSG00000042389, exon 5 of 12)	-14069	Tsen2	tRNA splicing endonuclease subunit 2	7.8638	5.15348	8.74914	-3.54503	4.10498e-49	4.65269	4.32887	4.91699	-0.370412	0.351465
11	88048913	88049413	Promoter (<=1kb)	0	Srsf1	serine and arginine-rich splicing factor 1	7.25971	4.54414	8.14549	-3.54458	9.62865e-34	3.90739	3.35154	4.30765	-0.48776	1
16	93608721	93609221	Promoter (<=1kb)	832	Cbr1	carbonyl reductase 1	5.94489	3.12492	6.83894	-3.54453	6.60766e-16	2.63649	2.33105	2.88843	-0.15917	1
17	31039522	31040022	Distal Intergenic	-17653	Abcg1	ATP binding cassette subfamily G member 1	8.5877	5.90281	9.47092	-3.54427	9.87698e-72	5.5027	5.31813	5.66631	-0.229652	0.516238
10	42868350	42868850	Promoter (2-3kb)	2836	Scml4	Scm polycomb group protein like 4	8.35722	5.66113	9.24138	-3.54426	1.20061e-62	5.21315	4.96525	5.42463	-0.319598	0.380837
2	164534241	164534741	Distal Intergenic	-15789	Gm14317	predicted gene 14317	7.49815	4.78262	8.38392	-3.54408	1.7625e-39	4.29984	4.00268	4.54613	-0.289257	0.491524
14	25505107	25505607	Promoter (2-3kb)	2452	Zmiz1	zinc finger, MIZ-type containing 1	8.15905	5.46344	9.04316	-3.544	4.64924e-58	4.84669	4.32887	5.22695	-0.609631	0.113846
6	49354570	49355070	Distal Intergenic	-12669	Fam221a	family with sequence similarity 221, member A	6.49294	3.73288	7.38232	-3.54393	1.58329e-21	3.499	3.50162	3.49639	0.0220996	1
8	22718127	22718627	Distal Intergenic	-11538	Ikbkb	inhibitor of kappaB kinase beta	6.10337	3.3148	6.995	-3.54322	1.74644e-17	2.95525	2.82071	3.0783	-0.0951812	1
9	106210990	106211490	Promoter (<=1kb)	-229	Twf2	twinfilin actin binding protein 2	8.50573	5.81981	9.38904	-3.54322	4.66012e-68	5.39636	5.18152	5.58331	-0.25972	0.472769
1	37481205	37481705	Intron (ENSMUST00000042161/ENSMUSG00000026110, intron 4 of 14)	6900	4930594C11Rik	G1 to S phase transition pseudogene	7.46746	4.75235	8.3532	-3.54302	2.52403e-39	4.35002	4.16261	4.51585	-0.191163	0.656194
12	4065459	4065959	Distal Intergenic	11665	NA	NA	7.65116	4.93228	8.53721	-3.54299	6.16873e-43	4.37377	3.95859	4.69578	-0.431266	0.294069
2	71941987	71942487	Distal Intergenic	-13566	NA	NA	6.10054	3.30255	6.99291	-3.54238	2.04287e-17	2.77765	2.4168	3.06606	-0.218376	1
2	13224556	13225056	Promoter (1-2kb)	-1772	NA	NA	7.6338	4.68609	8.53713	-3.54224	2.38093e-09	4.37451	4.2953	4.44959	-0.073514	0.877032
X	140526294	140526794	Distal Intergenic	15874	Tsc22d3	TSC22 domain family, member 3	5.07926	2.15247	5.98113	-3.54201	1.17356e-09	1.91503	1.91408	1.91598	0.000842242	1
6	71342824	71343324	Distal Intergenic	-3289	NA	NA	9.11507	6.44004	9.99745	-3.54195	7.87371e-103	5.99281	5.74595	6.20354	-0.350818	0.287801
2	79231002	79231502	Distal Intergenic	-23924	Itga4	integrin alpha 4	7.44341	4.73288	8.32878	-3.54132	4.0289e-37	4.38346	4.26093	4.49639	-0.115301	0.798443
14	65044456	65044956	Distal Intergenic	53149	Extl3	exostosin-like glycosyltransferase 3	8.62152	5.94061	9.5044	-3.54111	5.49558e-76	5.2326	4.5276	5.70411	-0.864342	0.0196311
10	54065072	54065572	Promoter (1-2kb)	1261	NA	NA	6.59128	3.82215	7.48138	-3.54082	9.10653e-23	3.24082	2.78678	3.58565	-0.332498	1
13	95956428	95956928	3' UTR	27922	Sv2c	synaptic vesicle glycoprotein 2c	8.23922	5.54491	9.12323	-3.54078	1.42986e-61	5.02763	4.67867	5.30841	-0.409408	0.279069
4	152197548	152198048	Promoter (1-2kb)	-1762	Acot7	acyl-CoA thioesterase 7	8.71623	6.02941	9.59961	-3.54016	3.89676e-79	5.62836	5.44259	5.79291	-0.25181	0.452288
10	118978108	118978608	Distal Intergenic	43062	NA	NA	6.48945	3.73288	7.37856	-3.53998	1.90936e-21	3.66822	3.82174	3.49639	0.161696	1
1	34831280	34831780	Intron (ENSMUST00000167518/ENSMUSG00000037503, intron 2 of 7)	7755	NA	NA	7.79459	5.09474	8.67906	-3.53976	1.00399e-47	4.60376	4.29456	4.85824	-0.349984	0.382009
6	136967353	136967853	3' UTR	8092	Pde6h	phosphodiesterase 6H, cGMP-specific, cone, gamma	7.8833	5.18816	8.76738	-3.53965	5.43927e-50	4.96561	4.97941	4.95166	0.00939395	0.983213
10	81560997	81561497	Promoter (<=1kb)	0	Tle5	TLE family member 5, transcriptional modulator	9.42872	6.75909	10.3106	-3.53898	1.83326e-124	6.4239	6.31795	6.52259	-0.143275	0.61575
15	86173541	86174041	Intron (ENSMUST00000044332/ENSMUSG00000035891, intron 1 of 12)	-11687	Gm15569	predicted gene 15569	8.48546	5.80405	9.36839	-3.53885	4.86212e-70	5.38989	5.18723	5.56756	-0.254606	0.475812
16	87705784	87706284	Intron (ENSMUST00000026703/ENSMUSG00000025612, intron 1 of 4)	6780	Bach1	BTB and CNC homology 1, basic leucine zipper transcription factor 1	6.83741	4.10887	7.72425	-3.5386	2.76844e-26	3.86164	3.85082	3.87238	-0.0236847	1
15	62106484	62106984	Promoter (<=1kb)	-203	NA	NA	6.0225	3.22946	6.91448	-3.53839	1.08873e-16	2.91038	2.82277	2.99297	-0.0457132	1
10	13988687	13989187	Intron (ENSMUST00000187083/ENSMUSG00000015501, intron 1 of 12)	21663	Hivep2	human immunodeficiency virus type I enhancer binding protein 2	6.64522	3.90382	7.53311	-3.53802	7.80312e-24	3.41557	3.1104	3.66733	-0.240302	1
12	111901021	111901521	Intron (ENSMUST00000054815/ENSMUSG00000021285, intron 1 of 16)	6098	Ppp1r13b	protein phosphatase 1, regulatory subunit 13B	5.77551	2.93029	6.67146	-3.53782	8.87593e-14	2.44165	2.13591	2.69379	-0.164164	1
3	9910838	9911338	Distal Intergenic	11408	NA	NA	7.37926	4.6695	8.26456	-3.53774	3.16755e-36	4.06795	3.57806	4.433	-0.444724	0.291082
8	72297060	72297560	Distal Intergenic	7700	Gm10282	high mobility group nucleosomal binding domain 2 pseudogene	5.93947	3.11795	6.83364	-3.53763	1.09353e-15	3.2103	3.47793	2.88146	0.226795	1
19	11444591	11445091	Promoter (1-2kb)	1018	Ms4a4b	membrane-spanning 4-domains, subfamily A, member 4B	7.60237	4.90382	8.48673	-3.53761	2.09098e-41	4.61857	4.56811	4.66733	-0.0478643	0.918334
13	111977699	111978199	Distal Intergenic	-13267	NA	NA	8.85266	6.17681	9.73511	-3.53733	2.54263e-87	5.51188	4.89974	5.94031	-0.779424	0.0254594
9	120679807	120680307	Intron (ENSMUST00000215086/ENSMUSG00000111533, intron 3 of 4)	4271	NA	NA	6.91736	4.18816	7.80426	-3.53726	4.64802e-28	3.94025	3.92875	3.95166	-0.013231	1
3	144252935	144253435	Distal Intergenic	-30376	NA	NA	7.6477	4.93823	8.53297	-3.53681	8.32594e-43	4.51246	4.29456	4.70173	-0.245481	0.550914
6	22349560	22350060	Intron (ENSMUST00000165576/ENSMUSG00000029672, intron 1 of 9)	-5647	Fam3c	family with sequence similarity 3, member C	7.78758	5.07507	8.6731	-3.53665	2.50572e-45	4.76493	4.68733	4.83858	-0.0840608	0.849004
5	124035440	124036261	Intron (ENSMUST00000196486/ENSMUSG00000106261, intron 1 of 4)	3079	NA	NA	9.59579	6.92741	10.4776	-3.53643	1.14454e-141	6.64296	6.59335	6.69092	-0.0707775	0.79501
9	121992976	121993476	Promoter (2-3kb)	2529	Pomgnt2	protein O-linked mannose beta 1,4-N-acetylglucosaminyltransferase 2	7.2491	4.5337	8.13486	-3.53642	4.38958e-34	4.20722	4.11125	4.29721	-0.09008	0.846639
9	42463637	42464586	Promoter (2-3kb)	-2176	Tbcel	tubulin folding cofactor E-like	8.23595	5.5501	9.11925	-3.53624	4.01721e-62	4.99198	4.57745	5.3136	-0.494721	0.190804
7	68245298	68245798	Intron (ENSMUST00000032770/ENSMUSG00000030553, intron 1 of 3)	18435	Pgpep1l	pyroglutamyl-peptidase I-like	6.23577	3.46069	7.12634	-3.53621	7.1424e-19	2.89132	2.45784	3.2242	-0.276607	1
2	167996898	167997398	Exon (ENSMUST00000123782/ENSMUSG00000074577, exon 4 of 22)	-5551	Ripor3	RIPOR family member 3	8.36316	5.6797	9.24625	-3.53611	5.69819e-67	5.25122	5.0297	5.4432	-0.276628	0.444089
5	64380699	64381199	Promoter (2-3kb)	-2255	NA	NA	8.14846	5.45793	9.03216	-3.53605	3.50129e-59	5.0587	4.87524	5.22144	-0.23405	0.538582
18	70574337	70574837	Intron (ENSMUST00000074058/ENSMUSG00000024513, intron 1 of 6)	-5952	Mbd2	methyl-CpG binding domain protein 2	7.07049	4.34075	7.95742	-3.53568	1.44837e-30	3.72583	3.21143	4.10426	-0.444261	1
14	122011713	122012213	Intron (ENSMUST00000039803/ENSMUSG00000041765, intron 8 of 8)	-22461	Timm8a2	translocase of inner mitochondrial membrane 8A2	8.53844	5.85563	9.42148	-3.53547	6.81369e-68	5.30907	4.91359	5.61914	-0.517785	0.150454
10	93467760	93468260	Intron (ENSMUST00000016033/ENSMUSG00000015889, intron 6 of 18)	-3084	Lta4h	leukotriene A4 hydrolase	7.64755	4.9402	8.53264	-3.53523	2.33676e-42	4.70381	4.70392	4.70371	-0.00351713	0.994137
12	77124200	77124700	Distal Intergenic	-7768	NA	NA	7.18647	4.4744	8.07196	-3.53477	1.51674e-31	4.03714	3.80385	4.23791	-0.230566	0.599967
5	65694714	65695214	Promoter (1-2kb)	1651	Pds5a	PDS5 cohesin associated factor A	6.09632	3.3148	6.9874	-3.53454	2.48735e-17	2.76892	2.37456	3.0783	-0.22532	1
X	164406477	164406977	Distal Intergenic	-12810	Piga	phosphatidylinositol glycan anchor biosynthesis, class A	6.95666	4.23269	7.84313	-3.53429	1.53498e-28	4.01282	4.02925	3.9962	0.0154911	1
2	4518470	4518970	Intron (ENSMUST00000177457/ENSMUSG00000026657, intron 8 of 24)	-40784	Frmd4a	FERM domain containing 4A	5.21122	2.30255	6.11181	-3.53407	2.77394e-10	1.99207	1.91408	2.06606	-0.0351443	1
16	94069454	94069954	Distal Intergenic	13912	NA	NA	6.23827	3.47713	7.12773	-3.53357	1.09342e-18	3.00495	2.72309	3.24063	-0.170079	1
17	31817778	31818278	Distal Intergenic	28252	NA	NA	7.40068	4.69452	8.28567	-3.53242	1.52606e-37	4.19909	3.88329	4.45803	-0.324884	0.438892
1	125466274	125466774	Distal Intergenic	21707	NA	NA	7.27523	4.56375	8.16067	-3.53237	1.03572e-34	4.27625	4.22338	4.32725	-0.06337	0.892798
8	122988278	122988778	Intron (ENSMUST00000127664/ENSMUSG00000092329, intron 1 of 15)	-5335	Gm24445	predicted gene, 24445	7.54156	4.84132	8.42607	-3.53229	6.15914e-41	4.18664	3.59535	4.60483	-0.585295	0.157127
6	38120607	38121107	Promoter (2-3kb)	2224	Gm23231	predicted gene, 23231	7.79233	5.10359	8.67587	-3.53213	6.23519e-46	4.68616	4.47924	4.86709	-0.224753	0.581957
1	180334515	180335015	Promoter (<=1kb)	649	Itpkb	inositol 1,4,5-trisphosphate 3-kinase B	7.99744	5.30562	8.88124	-3.53203	7.98109e-53	4.57128	3.80489	5.06913	-0.815591	0.0393883
X	167152393	167152893	Distal Intergenic	-11204	NA	NA	5.9377	3.13186	6.83067	-3.532	1.09692e-15	2.48659	1.91408	2.89536	-0.285776	1
11	54763961	54764461	Intron (ENSMUST00000064104/ENSMUSG00000052298, intron 1 of 5)	-3622	Cdc42se2	CDC42 small effector 2	7.9399	5.25287	8.8233	-3.532	3.52483e-51	4.76041	4.44903	5.01637	-0.337294	0.394996
15	60118966	60119466	Downstream (1-2kb)	34178	Gm25875	predicted gene, 25875	6.91295	4.18149	7.80003	-3.53153	2.81897e-27	3.57795	3.08443	3.94499	-0.396956	1
8	35680604	35681104	Distal Intergenic	38845	NA	NA	7.5674	4.86772	8.45186	-3.53146	1.89851e-41	4.21673	3.63284	4.63123	-0.578584	0.160555
11	62544326	62544826	Distal Intergenic	-5065	Cenpv	centromere protein V	6.68558	3.94612	7.57331	-3.53131	1.6868e-24	3.55118	3.37315	3.70962	-0.156817	1
3	145925440	145925940	Promoter (1-2kb)	1083	Bcl10	B cell leukemia/lymphoma 10	6.78064	4.04932	7.6677	-3.53103	7.27663e-26	3.4736	3.02925	3.81283	-0.353843	1
18	32993939	32994439	Intron (ENSMUST00000234205/ENSMUSG00000038128, intron 4 of 14)	10327	NA	NA	7.10386	4.38088	7.99024	-3.53081	5.87755e-31	4.26368	4.37386	4.14438	0.129867	0.771521
17	84018766	84019266	Promoter (1-2kb)	-1710	NA	NA	7.36748	4.65993	8.25259	-3.53048	5.6365e-37	4.46677	4.50883	4.42343	0.0466306	0.921011
15	60119902	60120402	Downstream (<1kb)	35114	Gm25875	predicted gene, 25875	8.65143	5.98225	9.53331	-3.53029	6.79316e-75	5.61169	5.46388	5.74575	-0.18328	0.60317
14	79532026	79532526	Intron (ENSMUST00000040131/ENSMUSG00000036461, intron 1 of 8)	16328	Elf1	E74-like factor 1	8.44777	5.76868	9.3305	-3.53006	3.61393e-67	5.18302	4.72143	5.53218	-0.583747	0.110326
3	90357888	90358388	3' UTR	6470	Gatad2b	GATA zinc finger domain containing 2B	6.29776	3.53893	7.18704	-3.53	1.82244e-19	3.0684	2.7889	3.30244	-0.191417	1
6	28322370	28322870	Intron (ENSMUST00000035930/ENSMUSG00000039841, intron 1 of 6)	40295	Gm5303	kelch domain containing pseudogene	7.24127	4.53108	8.1266	-3.5295	3.76018e-34	4.05087	3.75745	4.29459	-0.248811	0.570282
X	164427197	164427697	Promoter (1-2kb)	1687	Piga	phosphatidylinositol glycan anchor biosynthesis, class A	5.33251	2.44963	6.23125	-3.52932	3.60166e-11	2.58617	2.8823	2.21313	0.194595	1
13	55432252	55432752	Distal Intergenic	-5459	F12	coagulation factor XII (Hageman factor)	9.30711	6.64317	10.1885	-3.52916	4.78811e-109	6.04759	5.56841	6.40667	-0.660753	0.0394239
14	121951322	121951822	Intron (ENSMUST00000039803/ENSMUSG00000041765, intron 4 of 8)	5008	Ubac2	ubiquitin associated domain containing 2	7.27715	4.57397	8.16191	-3.52911	2.20676e-34	4.20409	4.05711	4.33748	-0.148412	0.74026
19	4222048	4222548	3' UTR	-6560	NA	NA	7.33538	4.62939	8.22036	-3.52894	2.19208e-36	4.25893	4.11125	4.3929	-0.144732	0.745408
3	90359224	90359724	3' UTR	7806	Gatad2b	GATA zinc finger domain containing 2B	6.0964	3.32088	6.98701	-3.5289	5.73701e-17	3.16178	3.23523	3.08439	0.0549229	1
11	117952121	117952621	Distal Intergenic	16565	Socs3	suppressor of cytokine signaling 3	9.0922	6.42699	9.97375	-3.52876	4.42494e-103	6.0925	5.98736	6.19049	-0.141625	0.644008
18	62156438	62156938	Distal Intergenic	13820	NA	NA	6.82332	4.10182	7.70958	-3.52789	1.42688e-26	3.8586	3.85183	3.86533	-0.0133387	1
4	132815469	132815969	Distal Intergenic	-13215	NA	NA	6.63244	3.89161	7.52028	-3.52786	1.01875e-23	3.45026	3.21143	3.65511	-0.199658	1
11	94596371	94596871	Intron (ENSMUST00000103164/ENSMUSG00000076435, intron 1 of 15)	4898	Acsf2	acyl-CoA synthetase family member 2	5.76864	2.96954	6.66108	-3.52784	6.1617e-14	3.06281	3.33105	2.73305	0.228161	1
15	96543354	96543854	Distal Intergenic	35730	Slc38a1	solute carrier family 38, member 1	8.12369	5.44045	9.00677	-3.52778	6.67283e-58	5.04243	4.86052	5.20396	-0.221847	0.557535
6	99322464	99322964	Intron (ENSMUST00000113322/ENSMUSG00000030067, intron 1 of 18)	-55932	Foxp1	forkhead box P1	6.78768	4.06027	7.67443	-3.52765	2.41044e-24	3.83787	3.85183	3.82378	0.00809283	1
1	180355273	180355773	Promoter (1-2kb)	-1876	NA	NA	7.66805	4.98033	8.5515	-3.52763	1.98185e-43	4.40399	3.95859	4.74383	-0.461596	0.259051
12	73699532	73700032	Intron (ENSMUST00000221153/ENSMUSG00000021108, intron 7 of 14)	50611	Prkch	protein kinase C, eta	8.60527	5.9287	9.48778	-3.52743	1.10279e-74	5.45141	5.16221	5.69221	-0.378464	0.276687
10	117943687	117944187	Intron (ENSMUST00000217950/ENSMUSG00000112500, intron 3 of 3)	18228	4933411E08Rik	RIKEN cDNA 4933411E08 gene	8.26436	5.59118	9.14659	-3.52737	6.47558e-61	4.93884	4.35225	5.35468	-0.663852	0.085645
9	21455156	21455656	Promoter (1-2kb)	-1451	Dnm2	dynamin 2	7.17334	4.46893	8.05819	-3.52688	1.11539e-32	4.06927	3.88527	4.23244	-0.158388	0.72819
11	97143427	97143927	Promoter (2-3kb)	2492	Mir7235	microRNA 7235	8.79334	6.11656	9.67587	-3.52677	2.71397e-83	5.66462	5.41125	5.88007	-0.342497	0.310512
17	83985186	83985686	Distal Intergenic	-12868	8430430B14Rik	RIKEN cDNA 8430430B14 gene	6.41669	3.67426	7.30466	-3.5261	7.73432e-21	3.07059	2.57684	3.43776	-0.326197	1
14	73388985	73389485	Distal Intergenic	-3696	Itm2b	integral membrane protein 2B	8.02913	5.33925	8.91277	-3.52572	1.11735e-52	4.89483	4.65182	5.10276	-0.275256	0.480583
11	30164427	30164927	Intron (ENSMUST00000006629/ENSMUSG00000020315, intron 2 of 35)	33330	Sptbn1	spectrin beta, non-erythrocytic 1	6.62757	3.88341	7.51568	-3.52508	1.23615e-23	3.68494	3.72198	3.64692	0.039495	1
X	73242752	73243252	Promoter (<=1kb)	0	Xlr4c	X-linked lymphocyte-regulated 4C	6.82584	4.11238	7.71144	-3.52505	8.45949e-26	3.38926	2.64949	3.87589	-0.51701	1
10	42863969	42864469	Promoter (<=1kb)	0	NA	NA	8.62845	5.95748	9.51049	-3.52502	6.65713e-78	5.24432	4.5276	5.72098	-0.89317	0.0143812
5	100916378	100916878	Promoter (2-3kb)	-2671	Gm36793	predicted gene, 36793	7.64453	4.95201	8.52839	-3.52495	2.14064e-40	4.05242	2.7889	4.71552	-1.03182	0.0115972
1	43456942	43457442	Promoter (<=1kb)	0	Nck2	non-catalytic region of tyrosine kinase adaptor protein 2	6.81868	4.09828	7.70485	-3.52476	1.20702e-26	3.77746	3.68789	3.86179	-0.0692294	1
6	108862515	108863015	Distal Intergenic	10124	Edem1	ER degradation enhancer, mannosidase alpha-like 1	5.76124	2.93823	6.65553	-3.52445	6.84375e-14	2.81181	2.91408	2.70173	0.07282	1
19	34302960	34303460	Promoter (2-3kb)	2885	Fas	Fas (TNF receptor superfamily member 6)	5.45215	2.6032	6.34838	-3.5244	6.77069e-12	2.18276	1.97188	2.3667	-0.104443	1
1	88461068	88461568	Promoter (1-2kb)	1040	Gm29538	predicted gene 29538	6.91107	4.20141	7.79636	-3.52434	3.34544e-27	3.80098	3.616	3.96492	-0.145023	1
2	11039916	11040416	Intron (ENSMUST00000138416/ENSMUSG00000085257, intron 1 of 3)	3043	Gm13264	predicted gene 13264	7.36692	4.66711	8.25139	-3.52398	1.99501e-35	4.40252	4.37386	4.43061	-0.0261233	0.957057
16	23286347	23286847	Intron (ENSMUST00000023601/ENSMUSG00000022885, intron 2 of 7)	-3623	St6gal1	beta galactoside alpha 2,6 sialyltransferase 1	8.43962	5.76533	9.32194	-3.52389	4.5185e-69	5.21818	4.82174	5.52884	-0.48669	0.184485
3	79181564	79182064	Promoter (<=1kb)	-224	Rapgef2	Rap guanine nucleotide exchange factor (GEF) 2	7.64021	4.95593	8.52338	-3.52342	1.47865e-42	4.62249	4.51857	4.71943	-0.119372	0.782544
2	11182127	11182627	Promoter (1-2kb)	1115	NA	NA	6.90731	4.19811	7.79256	-3.52268	1.74988e-27	3.44985	2.64949	3.96161	-0.574623	1
17	31439923	31440423	Promoter (2-3kb)	-2509	Pde9a	phosphodiesterase 9A	7.42408	4.72831	8.30822	-3.52246	6.50669e-37	4.19454	3.81967	4.49182	-0.384202	0.36107
9	100670113	100670613	Intron (ENSMUST00000124487/ENSMUSG00000037286, intron 1 of 3)	4274	NA	NA	5.65773	2.82643	6.55264	-3.52225	2.22349e-13	2.52667	2.4605	2.58994	-0.0264984	1
4	134361154	134361654	Intron (ENSMUST00000030643/ENSMUSG00000028838, intron 6 of 10)	3770	Extl1	exostosin-like glycosyltransferase 1	8.19055	5.51181	9.07325	-3.52206	3.10512e-57	5.08605	4.86815	5.27532	-0.270445	0.467689
1	54421645	54422145	Promoter (1-2kb)	1909	Gtf3c3	general transcription factor IIIC, polypeptide 3	8.04806	5.37418	8.93034	-3.52176	1.68136e-54	4.84545	4.47859	5.13769	-0.431447	0.266488
2	170169009	170169509	Distal Intergenic	-20906	Zfp217	zinc finger protein 217	7.70823	5.02047	8.59169	-3.52158	9.45199e-45	4.56993	4.3185	4.78398	-0.268144	0.509822
15	27800093	27800593	Intron (ENSMUST00000090247/ENSMUSG00000022263, intron 34 of 56)	-11455	Trio	triple functional domain (PTPRF interacting)	6.82067	4.09118	7.70759	-3.5213	4.24086e-25	3.73973	3.61481	3.85469	-0.112316	1
3	115695207	115695707	Distal Intergenic	19365	S1pr1	sphingosine-1-phosphate receptor 1	5.92824	3.14564	6.81941	-3.52096	1.01271e-15	2.81911	2.72309	2.90914	-0.0499565	1
9	42860313	42860813	Promoter (1-2kb)	1316	NA	NA	8.08021	5.40197	8.96287	-3.52093	1.18794e-56	4.83502	4.40567	5.16547	-0.510198	0.186166
2	166673858	166674358	Intron (ENSMUST00000036719/ENSMUSG00000039621, intron 1 of 39)	-7716	NA	NA	7.60598	4.90906	8.49021	-3.52088	5.12287e-42	4.35894	3.95765	4.67257	-0.428055	0.298894
3	88510933	88511433	Promoter (<=1kb)	-977	Lmna	lamin A	7.88616	5.20732	8.76887	-3.52076	3.10013e-50	4.70698	4.38384	4.97082	-0.375789	0.341925
1	36309520	36310020	Promoter (1-2kb)	1741	Arid5a	AT rich interactive domain 5A (MRF1-like)	8.94163	6.28339	9.82258	-3.52059	6.12356e-93	5.86843	5.66473	6.04689	-0.272884	0.395995
17	84032359	84032859	Distal Intergenic	-4031	NA	NA	8.74963	6.08977	9.63072	-3.51995	1.07186e-78	5.65575	5.42683	5.85327	-0.305763	0.370292
10	81194138	81194638	Promoter (<=1kb)	0	NA	NA	8.72415	6.06263	9.60539	-3.51993	6.80364e-80	5.48219	5.0297	5.82613	-0.596422	0.0881964
1	184013063	184013563	Promoter (<=1kb)	0	Dusp10	dual specificity phosphatase 10	8.00643	5.32632	8.88925	-3.51985	1.97416e-52	4.78364	4.39445	5.08983	-0.462322	0.236668
4	135124717	135125217	Intron (ENSMUST00000056977/ENSMUSG00000070691, intron 1 of 5)	4065	Runx3	runt related transcription factor 3	7.92728	5.24809	8.81002	-3.5198	9.90623e-51	4.77363	4.48852	5.01159	-0.337052	0.38917
14	79521724	79522224	Intron (ENSMUST00000040131/ENSMUSG00000036461, intron 1 of 8)	6026	Elf1	E74-like factor 1	7.38764	4.69452	8.27155	-3.51948	2.6537e-37	4.50893	4.55809	4.45803	0.0603934	0.894816
6	119631990	119632490	Intron (ENSMUST00000183703/ENSMUSG00000030172, intron 17 of 20)	-9885	Erc1	ELKS/RAB6-interacting/CAST family member 1	5.83943	3.02717	6.73289	-3.51934	9.37838e-15	3.07113	3.30584	2.79067	0.189341	1
18	56463246	56463746	Intron (ENSMUST00000237355/ENSMUSG00000001700, intron 2 of 14)	-5521	Gramd3	GRAM domain containing 3	7.58197	4.89569	8.46531	-3.51911	6.70545e-42	4.6186	4.57684	4.6592	-0.0498985	0.913408
2	170052755	170053255	Intron (ENSMUST00000123300/ENSMUSG00000047907, intron 1 of 1)	77965	Zfp217	zinc finger protein 217	7.05153	4.33475	7.93741	-3.51863	2.48627e-30	3.72194	3.21143	4.09826	-0.437415	1
11	32125993	32126493	Distal Intergenic	-24765	Gm12108	predicted gene 12108	7.92376	5.24169	8.80674	-3.51834	1.04633e-50	4.9053	4.79796	5.00519	-0.111055	0.792145
11	55194321	55194821	Promoter (2-3kb)	2861	Slc36a1os	solute carrier family 36 (proton/amino acid symporter), member 1, opposite strand	7.12634	4.41992	8.01136	-3.51827	5.05435e-32	4.09545	4.00177	4.18343	-0.0937428	0.841304
1	60813375	60813875	Distal Intergenic	4259	NA	NA	6.72083	3.97183	7.60933	-3.51815	2.30686e-23	3.39368	2.94517	3.73533	-0.31549	1
1	153748501	153749001	Promoter (<=1kb)	323	NA	NA	6.34857	3.60818	7.23637	-3.51795	4.7254e-20	3.66822	3.91408	3.37169	0.26064	1
1	180335732	180336232	Promoter (1-2kb)	1866	Itpkb	inositol 1,4,5-trisphosphate 3-kinase B	8.99416	6.33506	9.87518	-3.51768	5.96426e-99	5.75199	5.29493	6.09856	-0.639012	0.0514709
16	89938268	89938768	Intron (ENSMUST00000163370/ENSMUSG00000002489, intron 2 of 27)	17339	Tiam1	T cell lymphoma invasion and metastasis 1	8.56374	5.90483	9.44474	-3.51739	6.61138e-70	5.56254	5.44836	5.66834	-0.139259	0.702478
4	139241953	139242453	Intron (ENSMUST00000102508/ENSMUSG00000028745, intron 2 of 8)	8570	Capzb	capping protein (actin filament) muscle Z-line, beta	6.97439	4.25381	7.86058	-3.51737	7.15756e-29	3.92236	3.82071	4.01731	-0.103535	1
1	179578566	179579066	Intron (ENSMUST00000040706/ENSMUSG00000038949, intron 1 of 10)	-14324	Cnst	consortin, connexin sorting protein	6.94023	4.23592	7.82508	-3.51696	3.89055e-28	3.91283	3.82071	3.99942	-0.0900478	1
3	68974626	68975126	Promoter (<=1kb)	-881	Ift80	intraflagellar transport 80	7.58286	4.90382	8.46559	-3.51654	6.00143e-41	4.55759	4.43882	4.66733	-0.11379	0.797985
2	32165343	32165843	Intron (ENSMUST00000036691/ENSMUSG00000039262, intron 1 of 29)	-7328	NA	NA	7.73188	5.05663	8.61428	-3.51643	3.08539e-44	4.35623	3.66825	4.82014	-0.690442	0.0918076
3	89868906	89869406	3' UTR	31017	She	src homology 2 domain-containing transforming protein E	7.41653	4.7306	8.29984	-3.51628	1.0455e-37	4.26306	3.98782	4.4941	-0.273814	0.51655
3	101570489	101570989	Distal Intergenic	6571	Atp1a1	ATPase, Na+/K+ transporting, alpha 1 polypeptide	6.8544	4.13532	7.74047	-3.51576	1.27628e-26	3.38423	2.57684	3.89882	-0.577482	1
4	150894405	150894905	Downstream (2-3kb)	6930	Park7	Parkinson disease (autosomal recessive, early onset) 7	6.85603	4.14564	7.74138	-3.51534	8.2781e-27	3.67463	3.39445	3.90914	-0.249875	1
[truncated: 75,334 more rows]
