# Supplementary material for: Developmental epigenetic programming by Tet1/3 determines peripheral CD8 T cell fate
Source: EMBO Rep. 2025 Apr 2;26(10):2494–518. doi: 10.1038/s44319-025-00439-z (PMC12116802; doi:10.1038/s44319-025-00439-z)
Supplement: Supplementary file 3 — Dataset EV2 [file 44319_2025_439_MOESM3_ESM.xlsx]

## Sheet: Peaks_open in WT_with TCR
Dataset EV2. Peaks that open in WT cells but remain closed in Tet1/3cDKO following TCR activation
Chromosome	Peak start	Peak end	Peak annotation	Gene start	Gene end	Gene strand	Ensembl Gene ID	Ensembl Transcript ID	Distance from Peak to TSS	Entrez Gene ID	Gene symbol	Gene description	Number of Naïve WT samples with peak	Number of Activated DKO samples with peak	Number of Activated WT samples with peak	Peak in ActWT, no peak in NaiveWT	Peak in ActWT, no peak in ActDKO
12	115980499	115980999	Promoter (<=1kb)	115980702	115981134	2	ENSMUSG00000094940	ENSMUST00000103551	135	434609	Ighv1-84	immunoglobulin heavy variable 1-84	NA	NA	NA	NA	NA
15	89379405	89379905	Promoter (<=1kb)	89377449	89379587	2	ENSMUSG00000047394	ENSMUST00000238996	0	70113	Odf3b	outer dense fiber of sperm tails 3B	NA	NA	NA	NA	NA
8	121927261	121927761	Promoter (<=1kb)	121918054	121927474	2	ENSMUSG00000025317	ENSMUST00000151462	0	12352	Car5a	carbonic anhydrase 5a, mitochondrial	NA	NA	NA	NA	NA
8	83739940	83740440	Promoter (<=1kb)	83723362	83741169	2	ENSMUSG00000002885	ENSMUST00000075843	729	26364	Adgre5	adhesion G protein-coupled receptor E5	2	0	2		Peak in ActWT, no peak in ActDKO
1	135807563	135808063	Promoter (2-3kb)	135805057	135809909	1	ENSMUSG00000026418	ENSMUST00000129217	2506	21952	Tnni1	troponin I, skeletal, slow 1	2	0	2		Peak in ActWT, no peak in ActDKO
5	134253242	134253742	Intron (ENSMUST00000059042/ENSMUSG00000060261, intron 19 of 34)	134258157	134259485	2	ENSMUSG00000060261	ENSMUST00000201371	5743	14886	Gtf2i	general transcription factor II I	2	0	2		Peak in ActWT, no peak in ActDKO
12	3548501	3549001	Distal Intergenic	3572381	3781796	1	ENSMUSG00000071454	ENSMUST00000173199	-23380	13528	Dtnb	dystrobrevin, beta	2	0	2		Peak in ActWT, no peak in ActDKO
10	75536078	75536578	3' UTR	75550123	75553894	2	ENSMUSG00000046807	ENSMUST00000220172	17316	192734	Lrrc75b	leucine rich repeat containing 75B	2	0	2		Peak in ActWT, no peak in ActDKO
5	134243999	134244499	Promoter (<=1kb)	134240637	134244752	2	ENSMUSG00000060261	ENSMUST00000174003	253	14886	Gtf2i	general transcription factor II I	2	0	2		Peak in ActWT, no peak in ActDKO
11	114873029	114873529	Distal Intergenic	114864492	114870607	1	ENSMUSG00000051043	ENSMUST00000152314	8537	70355	Gprc5c	G protein-coupled receptor, family C, group 5, member C	2	0	2		Peak in ActWT, no peak in ActDKO
14	121929235	121929735	Intron (ENSMUST00000039803/ENSMUSG00000041765, intron 4 of 8)	121916203	121994450	1	ENSMUSG00000041765	ENSMUST00000227684	13032	68889	Ubac2	ubiquitin associated domain containing 2	2	0	2		Peak in ActWT, no peak in ActDKO
19	46470666	46471166	Intron (ENSMUST00000039922/ENSMUSG00000025231, intron 8 of 11)	46483097	46485982	1	ENSMUSG00000025231	ENSMUST00000144341	-11931	24069	Sufu	SUFU negative regulator of hedgehog signaling	2	0	2		Peak in ActWT, no peak in ActDKO
3	115933480	115933980	3' UTR	115942482	115943118	1	ENSMUSG00000104723	ENSMUST00000199485	-8502	NA	NA	NA	2	0	2		Peak in ActWT, no peak in ActDKO
9	58112248	58112748	Promoter (1-2kb)	58067503	58114360	2	ENSMUSG00000037716	ENSMUST00000146741	1612	382077	Ccdc33	coiled-coil domain containing 33	2	0	2		Peak in ActWT, no peak in ActDKO
15	82187015	82187515	Promoter (1-2kb)	82185516	82187625	1	ENSMUSG00000116226	ENSMUST00000229390	1499	NA	NA	NA	2	0	2		Peak in ActWT, no peak in ActDKO
4	40720846	40721346	Promoter (<=1kb)	40722150	40723795	1	ENSMUSG00000028410	ENSMUST00000139406	-804	15502	Dnaja1	DnaJ heat shock protein family (Hsp40) member A1	2	0	2		Peak in ActWT, no peak in ActDKO
9	116160828	116161328	Intron (ENSMUST00000061101/ENSMUSG00000032440, intron 1 of 7)	116084293	116175265	2	ENSMUSG00000032440	ENSMUST00000061101	13937	21813	Tgfbr2	transforming growth factor, beta receptor II	2	0	2		Peak in ActWT, no peak in ActDKO
9	123928082	123928582	Distal Intergenic	123962124	123968692	2	ENSMUSG00000025804	ENSMUST00000026911	40110	12768	Ccr1	chemokine (C-C motif) receptor 1	2	0	2		Peak in ActWT, no peak in ActDKO
6	124750348	124750848	Intron (ENSMUST00000129411/ENSMUSG00000107478, intron 2 of 12)	124745172	124745625	2	ENSMUSG00000004263	ENSMUST00000133577	-4723	13498	Atn1	atrophin 1	2	0	2		Peak in ActWT, no peak in ActDKO
9	21419635	21420135	Promoter (<=1kb)	21419446	21420260	1	ENSMUSG00000002825	ENSMUST00000217060	189	60507	Qtrt1	queuine tRNA-ribosyltransferase catalytic subunit 1	2	0	2		Peak in ActWT, no peak in ActDKO
9	110890985	110891485	Promoter (2-3kb)	110887995	110900528	1	ENSMUSG00000044037	ENSMUST00000156673	2990	235633	Als2cl	ALS2 C-terminal like	2	0	2		Peak in ActWT, no peak in ActDKO
4	33077687	33078187	Promoter (<=1kb)	33078796	33085564	1	ENSMUSG00000023267	ENSMUST00000131920	-609	14409	Gabrr2	gamma-aminobutyric acid (GABA) C receptor, subunit rho 2	2	0	2		Peak in ActWT, no peak in ActDKO
11	75538837	75539337	Promoter (<=1kb)	75538008	75545764	1	ENSMUSG00000038178	ENSMUST00000152775	829	215113	Slc43a2	solute carrier family 43, member 2	2	0	2		Peak in ActWT, no peak in ActDKO
5	121335391	121335891	Intron (ENSMUST00000042614/ENSMUSG00000042744, intron 53 of 75)	121320023	121322779	1	ENSMUSG00000042744	ENSMUST00000130655	15368	269700	Hectd4	HECT domain E3 ubiquitin protein ligase 4	2	0	2		Peak in ActWT, no peak in ActDKO
2	29095590	29096090	Promoter (1-2kb)	29093835	29094105	2	ENSMUSG00000082788	ENSMUST00000120617	-1485	100417515	Gm13396	ring finger and WD repeat domain 2 pseudogene	2	0	2		Peak in ActWT, no peak in ActDKO
1	135659464	135659964	Intron (ENSMUST00000190298/ENSMUSG00000009418, intron 1 of 30)	135438848	135688105	2	ENSMUSG00000009418	ENSMUST00000190298	28141	215690	Nav1	neuron navigator 1	2	0	2		Peak in ActWT, no peak in ActDKO
10	42848744	42849244	Distal Intergenic	42860370	42960780	1	ENSMUSG00000044770	ENSMUST00000063063	-11126	268297	Scml4	Scm polycomb group protein like 4	2	0	2		Peak in ActWT, no peak in ActDKO
2	84016197	84016697	Distal Intergenic	84034243	84034613	2	ENSMUSG00000084359	ENSMUST00000120774	17916	NA	NA	NA	2	0	2		Peak in ActWT, no peak in ActDKO
12	82166188	82166688	Promoter (2-3kb)	82168850	82169105	2	ENSMUSG00000113746	ENSMUST00000221198	2417	NA	NA	NA	2	0	2		Peak in ActWT, no peak in ActDKO
13	114845781	114846281	Exon (ENSMUST00000056117/ENSMUSG00000015533, exon 26 of 30)	114818905	114825230	1	ENSMUSG00000015536	ENSMUST00000164871	26876	17434	Mocs2	molybdenum cofactor synthesis 2	2	0	2		Peak in ActWT, no peak in ActDKO
11	53785411	53785911	3' UTR	53783418	53795875	2	ENSMUSG00000081769	ENSMUST00000153206	9964	622459	Gm12216	predicted gene 12216	2	0	2		Peak in ActWT, no peak in ActDKO
7	110965358	110965858	Intron (ENSMUST00000005751/ENSMUSG00000005611, intron 1 of 20)	110923860	110982058	2	ENSMUSG00000005611	ENSMUST00000142368	16200	17540	Irag1	inositol 1,4,5-triphosphate receptor associated 1	2	0	2		Peak in ActWT, no peak in ActDKO
9	118401028	118401528	Promoter (1-2kb)	118402465	118403302	2	ENSMUSG00000103968	ENSMUST00000193035	1774	NA	NA	NA	2	0	2		Peak in ActWT, no peak in ActDKO
15	85990990	85991490	Intron (ENSMUST00000016172/ENSMUSG00000016028, intron 1 of 34)	85898930	85978730	2	ENSMUSG00000016028	ENSMUST00000226840	-12260	12614	Celsr1	cadherin, EGF LAG seven-pass G-type receptor 1	2	0	2		Peak in ActWT, no peak in ActDKO
12	107940735	107941235	Intron (ENSMUST00000066060/ENSMUSG00000048251, intron 3 of 3)	107915222	108003414	2	ENSMUSG00000048251	ENSMUST00000109887	62179	58208	Bcl11b	B cell leukemia/lymphoma 11B	2	0	2		Peak in ActWT, no peak in ActDKO
19	36242317	36242817	Intron (ENSMUST00000237468/ENSMUSG00000117990, intron 1 of 2)	36251727	36256336	1	ENSMUSG00000118032	ENSMUST00000236788	-8910	NA	NA	NA	2	0	2		Peak in ActWT, no peak in ActDKO
10	60370686	60371186	3' UTR	60376866	60380192	2	ENSMUSG00000012819	ENSMUST00000124712	9006	22295	Cdh23	cadherin 23 (otocadherin)	2	0	2		Peak in ActWT, no peak in ActDKO
2	118896445	118896945	Distal Intergenic	118900377	118916479	1	ENSMUSG00000040007	ENSMUST00000151162	-3432	228536	Bahd1	bromo adjacent homology domain containing 1	2	0	2		Peak in ActWT, no peak in ActDKO
10	117625647	117626147	Distal Intergenic	117629500	117635373	1	ENSMUSG00000020183	ENSMUST00000138020	-3353	70574	Cpm	carboxypeptidase M	2	0	2		Peak in ActWT, no peak in ActDKO
4	130774728	130775228	Promoter (<=1kb)	130775741	130775823	1	ENSMUSG00000095119	ENSMUST00000083856	-513	115489379	Gm23711	predicted gene, 23711	2	0	2		Peak in ActWT, no peak in ActDKO
6	119499920	119500420	Intron (ENSMUST00000178696/ENSMUSG00000030170, intron 1 of 4)	119479668	119482630	1	ENSMUSG00000030019	ENSMUST00000032094	20252	101358	Fbxl14	F-box and leucine-rich repeat protein 14	2	0	2		Peak in ActWT, no peak in ActDKO
14	65044456	65044956	Distal Intergenic	65052063	65098105	2	ENSMUSG00000021978	ENSMUST00000225633	53149	54616	Extl3	exostosin-like glycosyltransferase 3	2	0	2		Peak in ActWT, no peak in ActDKO
5	114194071	114194571	Intron (ENSMUST00000102582/ENSMUSG00000042010, intron 9 of 52)	114199779	114250759	1	ENSMUSG00000042010	ENSMUST00000143276	-5208	100705	Acacb	acetyl-Coenzyme A carboxylase beta	2	0	2		Peak in ActWT, no peak in ActDKO
8	124271538	124272038	Intron (ENSMUST00000127664/ENSMUSG00000092329, intron 1 of 15)	124295103	124323729	1	ENSMUSG00000089704	ENSMUST00000142547	-23065	108148	Galnt2	polypeptide N-acetylgalactosaminyltransferase 2	2	0	2		Peak in ActWT, no peak in ActDKO
12	16049489	16049989	Distal Intergenic	15980647	16015545	2	ENSMUSG00000113930	ENSMUST00000223158	-33944	NA	NA	NA	2	0	2		Peak in ActWT, no peak in ActDKO
9	44567886	44568386	Distal Intergenic	44511787	44561877	2	ENSMUSG00000047880	ENSMUST00000215293	-6009	12145	Cxcr5	chemokine (C-X-C motif) receptor 5	2	0	2		Peak in ActWT, no peak in ActDKO
13	49309063	49309563	Promoter (<=1kb)	49261554	49309240	2	ENSMUSG00000037946	ENSMUST00000110087	0	30938	Fgd3	FYVE, RhoGEF and PH domain containing 3	2	0	2		Peak in ActWT, no peak in ActDKO
7	68298350	68298850	Promoter (1-2kb)	68300113	68363087	1	ENSMUSG00000074071	ENSMUST00000098378	-1263	434197	Fam169b	family with sequence similarity 169, member B	2	0	2		Peak in ActWT, no peak in ActDKO
8	123404508	123405008	Promoter (2-3kb)	123407107	123410744	1	ENSMUSG00000074037	ENSMUST00000098324	-2099	17199	Mc1r	melanocortin 1 receptor	2	0	2		Peak in ActWT, no peak in ActDKO
15	96497759	96498259	Promoter (<=1kb)	96497902	96498888	1	ENSMUSG00000116160	ENSMUST00000229356	0	NA	NA	NA	2	0	2		Peak in ActWT, no peak in ActDKO
6	31191541	31192041	Intron (ENSMUST00000187876/ENSMUSG00000044471, intron 1 of 3)	31181022	31216366	2	ENSMUSG00000044471	ENSMUST00000231083	24325	232685	Lncpint	long non-protein coding RNA, Trp53 induced transcript	2	0	2		Peak in ActWT, no peak in ActDKO
4	129572232	129572732	Promoter (<=1kb)	129548349	129573641	2	ENSMUSG00000000409	ENSMUST00000102596	909	16818	Lck	lymphocyte protein tyrosine kinase	2	0	2		Peak in ActWT, no peak in ActDKO
9	123760810	123761310	Promoter (1-2kb)	123762503	123762776	1	ENSMUSG00000091149	ENSMUST00000172274	-1193	NA	NA	NA	2	0	2		Peak in ActWT, no peak in ActDKO
9	108144483	108144983	Intron (ENSMUST00000035208/ENSMUSG00000032589, intron 1 of 11)	108137328	108137715	1	ENSMUSG00000102224	ENSMUST00000195536	7155	76873	4930447F24Rik	RIKEN cDNA 4930447F24 gene	2	0	2		Peak in ActWT, no peak in ActDKO
19	40267317	40267817	Intron (ENSMUST00000068439/ENSMUSG00000055044, intron 1 of 6)	40221173	40271616	2	ENSMUSG00000055044	ENSMUST00000068439	3799	54132	Pdlim1	PDZ and LIM domain 1 (elfin)	2	0	2		Peak in ActWT, no peak in ActDKO
18	38381126	38381626	Distal Intergenic	38359441	38360538	2	ENSMUSG00000118140	ENSMUST00000235767	-20588	240219	Gm4949	glutamate-ammonia ligase (glutamine synthetase) pseudogene	2	0	2		Peak in ActWT, no peak in ActDKO
3	95668682	95669182	Distal Intergenic	95676750	95677151	2	ENSMUSG00000015850	ENSMUST00000151054	7969	229595	Adamtsl4	ADAMTS-like 4	2	0	2		Peak in ActWT, no peak in ActDKO
8	123806942	123807442	Promoter (<=1kb)	123806068	123834485	1	ENSMUSG00000019478	ENSMUST00000117702	874	19341	Rab4a	RAB4A, member RAS oncogene family	2	0	2		Peak in ActWT, no peak in ActDKO
15	80555041	80555541	Intron (ENSMUST00000096347/ENSMUSG00000050439, intron 1 of 5)	80452240	80560470	2	ENSMUSG00000050439	ENSMUST00000096347	4929	383075	Enthd1	ENTH domain containing 1	2	0	2		Peak in ActWT, no peak in ActDKO
9	96353327	96353827	Intron (ENSMUST00000034983/ENSMUSG00000032412, intron 1 of 6)	96345805	96349376	2	ENSMUSG00000032412	ENSMUST00000187341	-3951	11933	Atp1b3	ATPase, Na+/K+ transporting, beta 3 polypeptide	2	0	2		Peak in ActWT, no peak in ActDKO
15	79739288	79739788	Promoter (<=1kb)	79739574	79741798	1	ENSMUSG00000089796	ENSMUST00000162186	0	NA	NA	NA	2	0	2		Peak in ActWT, no peak in ActDKO
8	124313709	124314209	Intron (ENSMUST00000127664/ENSMUSG00000092329, intron 3 of 15)	124305132	124306507	2	ENSMUSG00000089745	ENSMUST00000162325	-7202	NA	NA	NA	2	0	2		Peak in ActWT, no peak in ActDKO
14	79532026	79532526	Intron (ENSMUST00000040131/ENSMUSG00000036461, intron 1 of 8)	79515698	79538827	1	ENSMUSG00000036461	ENSMUST00000227104	16328	13709	Elf1	E74-like factor 1	2	0	2		Peak in ActWT, no peak in ActDKO
5	20332498	20332998	Intron (ENSMUST00000197354/ENSMUSG00000040003, intron 6 of 21)	20264341	20264440	1	ENSMUSG00000087768	ENSMUST00000157143	68157	NA	NA	NA	2	0	2		Peak in ActWT, no peak in ActDKO
9	118390672	118391172	Distal Intergenic	118402465	118403302	2	ENSMUSG00000103968	ENSMUST00000193035	12130	NA	NA	NA	2	0	2		Peak in ActWT, no peak in ActDKO
9	46014839	46015339	Promoter (1-2kb)	46013000	46221234	1	ENSMUSG00000034135	ENSMUST00000120247	1839	70661	Sik3	SIK family kinase 3	2	0	2		Peak in ActWT, no peak in ActDKO
2	166708225	166708725	Intron (ENSMUST00000036719/ENSMUSG00000039621, intron 1 of 39)	166633423	166703594	2	ENSMUSG00000039621	ENSMUST00000152238	-4631	277360	Prex1	phosphatidylinositol-3,4,5-trisphosphate-dependent Rac exchange factor 1	2	0	2		Peak in ActWT, no peak in ActDKO
11	98001266	98001766	3' UTR	97989578	97996181	2	ENSMUSG00000038352	ENSMUST00000042971	-5085	217151	Arl5c	ADP-ribosylation factor-like 5C	2	0	2		Peak in ActWT, no peak in ActDKO
10	41880686	41881186	Intron (ENSMUST00000099931/ENSMUSG00000038332, intron 1 of 9)	41887439	41908424	1	ENSMUSG00000038332	ENSMUST00000041438	-6253	140742	Sesn1	sestrin 1	2	0	2		Peak in ActWT, no peak in ActDKO
16	87725865	87726365	Intron (ENSMUST00000026703/ENSMUSG00000025612, intron 4 of 4)	87699004	87722920	1	ENSMUSG00000025612	ENSMUST00000156958	26861	12013	Bach1	BTB and CNC homology 1, basic leucine zipper transcription factor 1	2	0	2		Peak in ActWT, no peak in ActDKO
3	144231875	144232375	Distal Intergenic	144188683	144205220	2	ENSMUSG00000028266	ENSMUST00000196264	-26655	16911	Lmo4	LIM domain only 4	2	0	2		Peak in ActWT, no peak in ActDKO
16	94254469	94254969	Intron (ENSMUST00000163193/ENSMUSG00000040820, intron 5 of 10)	94128882	94246085	2	ENSMUSG00000040820	ENSMUST00000228910	-8384	110948	Hlcs	holocarboxylase synthetase (biotin- [propriony-Coenzyme A-carboxylase (ATP-hydrolysing)] ligase)	2	0	2		Peak in ActWT, no peak in ActDKO
8	119946174	119946674	Promoter (<=1kb)	119946400	119947160	1	ENSMUSG00000031826	ENSMUST00000212612	0	22224	Usp10	ubiquitin specific peptidase 10	2	0	2		Peak in ActWT, no peak in ActDKO
10	42868350	42868850	Promoter (2-3kb)	42865514	42930419	1	ENSMUSG00000044770	ENSMUST00000136841	2836	268297	Scml4	Scm polycomb group protein like 4	2	0	2		Peak in ActWT, no peak in ActDKO
11	75937447	75937947	Promoter (<=1kb)	75830999	75937738	2	ENSMUSG00000020847	ENSMUST00000121287	0	380714	Rph3al	rabphilin 3A-like (without C2 domains)	2	0	2		Peak in ActWT, no peak in ActDKO
5	122732219	122732719	3' UTR	122727664	122728585	1	ENSMUSG00000029470	ENSMUST00000139712	4555	18438	P2rx4	purinergic receptor P2X, ligand-gated ion channel 4	2	0	2		Peak in ActWT, no peak in ActDKO
18	50028181	50028681	Promoter (2-3kb)	50031018	50090851	1	ENSMUSG00000062210	ENSMUST00000145726	-2337	106869	Tnfaip8	tumor necrosis factor, alpha-induced protein 8	2	0	2		Peak in ActWT, no peak in ActDKO
19	5846525	5847025	Promoter (<=1kb)	5845623	5851388	1	ENSMUSG00000043488	ENSMUST00000187697	902	NA	NA	NA	2	0	2		Peak in ActWT, no peak in ActDKO
10	118057437	118057937	Distal Intergenic	118004938	118005287	1	ENSMUSG00000102896	ENSMUST00000193027	52499	NA	NA	NA	2	0	2		Peak in ActWT, no peak in ActDKO
1	189795684	189796184	Intron (ENSMUST00000097442/ENSMUSG00000026604, intron 2 of 18)	189786672	189870068	1	ENSMUSG00000026604	ENSMUST00000027898	9012	19250	Ptpn14	protein tyrosine phosphatase, non-receptor type 14	2	0	2		Peak in ActWT, no peak in ActDKO
2	68959527	68960027	Promoter (<=1kb)	68959911	69051328	1	ENSMUSG00000027035	ENSMUST00000141498	0	241447	Cers6	ceramide synthase 6	2	0	2		Peak in ActWT, no peak in ActDKO
3	52643757	52644257	Distal Intergenic	52612835	52613836	1	ENSMUSG00000070490	ENSMUST00000076317	30922	100039762	Gm10293	glyceraldehyde-3-phosphate dehydrogenase pseudogene	2	0	2		Peak in ActWT, no peak in ActDKO
6	28351052	28351552	Intron (ENSMUST00000035930/ENSMUSG00000039841, intron 1 of 6)	28361914	28363165	2	ENSMUSG00000083107	ENSMUST00000117943	11613	384360	Gm5303	kelch domain containing pseudogene	2	0	2		Peak in ActWT, no peak in ActDKO
6	38360020	38360520	Distal Intergenic	38365232	38365902	2	ENSMUSG00000106836	ENSMUST00000201250	5382	NA	NA	NA	2	0	2		Peak in ActWT, no peak in ActDKO
4	44097742	44098242	Intron (ENSMUST00000146576/ENSMUSG00000087326, intron 1 of 1)	44092632	44109311	1	ENSMUSG00000087326	ENSMUST00000146576	5110	NA	NA	NA	2	0	2		Peak in ActWT, no peak in ActDKO
2	91082823	91083323	Promoter (<=1kb)	91082408	91090310	1	ENSMUSG00000002111	ENSMUST00000131400	415	20375	Spi1	spleen focus forming virus (SFFV) proviral integration oncogene	2	0	2		Peak in ActWT, no peak in ActDKO
17	84226281	84226781	Intron (ENSMUST00000047524/ENSMUSG00000024251, intron 34 of 37)	84222544	84229860	2	ENSMUSG00000024251	ENSMUST00000234529	3079	240174	Thada	thyroid adenoma associated	2	0	2		Peak in ActWT, no peak in ActDKO
6	22374713	22375213	Distal Intergenic	22307882	22356243	2	ENSMUSG00000029672	ENSMUST00000081288	-18470	27999	Fam3c	family with sequence similarity 3, member C	2	0	2		Peak in ActWT, no peak in ActDKO
2	32068786	32069286	3' UTR	32050881	32064911	2	ENSMUSG00000090157	ENSMUST00000156387	-3875	241303	Fam78a	family with sequence similarity 78, member A	2	0	2		Peak in ActWT, no peak in ActDKO
10	60287686	60288186	Intron (ENSMUST00000105465/ENSMUSG00000004207, intron 1 of 13)	60284461	60302597	1	ENSMUSG00000004207	ENSMUST00000165878	3225	19156	Psap	prosaposin	2	0	2		Peak in ActWT, no peak in ActDKO
9	110882044	110882544	Promoter (1-2kb)	110880337	110900527	1	ENSMUSG00000044037	ENSMUST00000155014	1707	235633	Als2cl	ALS2 C-terminal like	2	0	2		Peak in ActWT, no peak in ActDKO
7	24934688	24935188	Intron (ENSMUST00000206705/ENSMUSG00000108367, intron 1 of 5)	24927445	24944494	2	ENSMUSG00000108367	ENSMUST00000206705	9306	232974	Erfl	ETS repressor factor like	2	0	2		Peak in ActWT, no peak in ActDKO
6	99394736	99395236	Intron (ENSMUST00000113322/ENSMUSG00000030067, intron 1 of 18)	99384607	99388499	2	ENSMUSG00000093559	ENSMUST00000177278	-6237	NA	NA	NA	2	0	2		Peak in ActWT, no peak in ActDKO
5	139377311	139377811	Promoter (<=1kb)	139377697	139380053	1	ENSMUSG00000044197	ENSMUST00000188655	0	80290	Gpr146	G protein-coupled receptor 146	2	0	2		Peak in ActWT, no peak in ActDKO
2	11202947	11203447	Intron (ENSMUST00000028118/ENSMUSG00000026778, intron 1 of 17)	11190641	11193312	2	ENSMUSG00000103253	ENSMUST00000194883	-9635	NA	NA	NA	2	0	2		Peak in ActWT, no peak in ActDKO
3	104630920	104631420	Downstream (2-3kb)	104634315	104634657	2	ENSMUSG00000106565	ENSMUST00000196149	3237	NA	NA	NA	2	0	2		Peak in ActWT, no peak in ActDKO
14	25505107	25505607	Promoter (2-3kb)	25502655	25572030	1	ENSMUSG00000007817	ENSMUST00000160680	2452	328365	Zmiz1	zinc finger, MIZ-type containing 1	2	0	2		Peak in ActWT, no peak in ActDKO
2	118007997	118008497	Intron (ENSMUST00000148587/ENSMUSG00000087203, intron 8 of 9)	118039843	118041480	1	ENSMUSG00000103266	ENSMUST00000193616	-31346	NA	NA	NA	2	0	2		Peak in ActWT, no peak in ActDKO
1	88578100	88578600	Distal Intergenic	88551517	88562167	1	ENSMUSG00000100798	ENSMUST00000189394	26583	100503197	Gm19589	predicted gene, 19589	2	0	2		Peak in ActWT, no peak in ActDKO
7	19939762	19940645	Intron (ENSMUST00000208974/ENSMUSG00000040498, intron 4 of 5)	19938182	19944898	2	ENSMUSG00000040498	ENSMUST00000208210	4253	70080	Igsf23	immunoglobulin superfamily, member 23	2	0	2		Peak in ActWT, no peak in ActDKO
9	42860313	42860813	Promoter (1-2kb)	42862051	42862129	2	ENSMUSG00000076355	ENSMUST00000102400	1316	NA	NA	NA	2	0	2		Peak in ActWT, no peak in ActDKO
6	31176354	31176854	Intron (ENSMUST00000187876/ENSMUSG00000044471, intron 1 of 3)	31139173	31166516	2	ENSMUSG00000044471	ENSMUST00000230874	-9838	232685	Lncpint	long non-protein coding RNA, Trp53 induced transcript	2	0	2		Peak in ActWT, no peak in ActDKO
18	81572023	81572523	Distal Intergenic	81627846	81637659	2	ENSMUSG00000117870	ENSMUST00000235510	65136	NA	NA	NA	2	0	2		Peak in ActWT, no peak in ActDKO
2	32070739	32071239	Intron (ENSMUST00000139629/ENSMUSG00000050592, intron 2 of 5)	32050881	32064911	2	ENSMUSG00000090157	ENSMUST00000156387	-5828	241303	Fam78a	family with sequence similarity 78, member A	2	0	2		Peak in ActWT, no peak in ActDKO
X	144525987	144526487	Intron (ENSMUST00000040184/ENSMUSG00000041710, intron 1 of 10)	144499327	144500692	1	ENSMUSG00000081635	ENSMUST00000118189	26660	100417278	Gm15071	BRCA1 associated RING domain 1 pseudogene	2	0	2		Peak in ActWT, no peak in ActDKO
15	53115423	53115923	Intron (ENSMUST00000077273/ENSMUSG00000061731, intron 1 of 10)	53089931	53107868	2	ENSMUSG00000061731	ENSMUST00000140798	-7555	14042	Ext1	exostosin glycosyltransferase 1	2	0	2		Peak in ActWT, no peak in ActDKO
2	71812732	71813232	Intron (ENSMUST00000133124/ENSMUSG00000027111, intron 3 of 5)	71826762	71854951	1	ENSMUSG00000027111	ENSMUST00000155249	-13530	16403	Itga6	integrin alpha 6	2	0	2		Peak in ActWT, no peak in ActDKO
6	71154800	71155300	Distal Intergenic	71164799	71166119	1	ENSMUSG00000108206	ENSMUST00000204123	-9499	NA	NA	NA	2	0	2		Peak in ActWT, no peak in ActDKO
2	71735502	71736002	Promoter (1-2kb)	71737815	71745397	1	ENSMUSG00000087570	ENSMUST00000154654	-1813	NA	NA	NA	2	0	2		Peak in ActWT, no peak in ActDKO
8	3353083	3353583	Promoter (<=1kb)	3353415	3389408	1	ENSMUSG00000004568	ENSMUST00000208363	0	102098	Arhgef18	rho/rac guanine nucleotide exchange factor (GEF) 18	2	0	2		Peak in ActWT, no peak in ActDKO
4	133625505	133626005	Intron (ENSMUST00000084238/ENSMUSG00000037553, intron 2 of 7)	133605299	133633469	2	ENSMUSG00000037553	ENSMUST00000084238	7464	503610	Zdhhc18	zinc finger, DHHC domain containing 18	2	0	2		Peak in ActWT, no peak in ActDKO
9	96957253	96957753	Intron (ENSMUST00000055433/ENSMUSG00000046997, intron 2 of 2)	96943972	96971975	2	ENSMUSG00000046997	ENSMUST00000159298	14222	211949	Spsb4	splA/ryanodine receptor domain and SOCS box containing 4	2	0	2		Peak in ActWT, no peak in ActDKO
11	5215727	5216227	Intron (ENSMUST00000020662/ENSMUSG00000020393, intron 3 of 8)	5204833	5238448	2	ENSMUSG00000020393	ENSMUST00000151978	22221	84035	Kremen1	kringle containing transmembrane protein 1	2	0	2		Peak in ActWT, no peak in ActDKO
1	160042265	160042765	Promoter (1-2kb)	160041701	160044331	2	ENSMUSG00000104111	ENSMUST00000193461	1566	105243991	Gm37294	predicted gene, 37294	2	0	2		Peak in ActWT, no peak in ActDKO
1	54421645	54422145	Promoter (1-2kb)	54420149	54424054	2	ENSMUSG00000041303	ENSMUST00000190419	1909	98488	Gtf3c3	general transcription factor IIIC, polypeptide 3	2	0	2		Peak in ActWT, no peak in ActDKO
11	54063045	54063545	Promoter (1-2kb)	54063723	54064568	2	ENSMUSG00000020388	ENSMUST00000151948	1023	30794	Pdlim4	PDZ and LIM domain 4	2	0	2		Peak in ActWT, no peak in ActDKO
15	72928782	72929282	Intron (ENSMUST00000023276/ENSMUSG00000047921, intron 14 of 21)	72913357	72913560	1	ENSMUSG00000096173	ENSMUST00000166418	15425	NA	NA	NA	2	0	2		Peak in ActWT, no peak in ActDKO
19	40687154	40687654	Intron (ENSMUST00000134063/ENSMUSG00000048120, intron 1 of 9)	40681667	40723193	1	ENSMUSG00000048120	ENSMUST00000137508	5487	12495	Entpd1	ectonucleoside triphosphate diphosphohydrolase 1	2	0	2		Peak in ActWT, no peak in ActDKO
4	134118234	134118734	Intron (ENSMUST00000131329/ENSMUSG00000012126, intron 2 of 5)	134123469	134126774	1	ENSMUSG00000012126	ENSMUST00000139616	-4735	67586	Ubxn11	UBX domain protein 11	2	0	2		Peak in ActWT, no peak in ActDKO
17	35259001	35259501	Distal Intergenic	35262730	35267499	1	ENSMUSG00000073411	ENSMUST00000172785	-3229	14964	H2-D1	histocompatibility 2, D region locus 1	2	0	2		Peak in ActWT, no peak in ActDKO
11	104667365	104667865	3' UTR	104679105	104680655	2	ENSMUSG00000083748	ENSMUST00000121389	12790	NA	NA	NA	2	0	2		Peak in ActWT, no peak in ActDKO
8	123385098	123385598	Promoter (<=1kb)	123384344	123395685	1	ENSMUSG00000001472	ENSMUST00000211964	754	66855	Tcf25	transcription factor 25 (basic helix-loop-helix)	2	0	2		Peak in ActWT, no peak in ActDKO
5	112283102	112283602	Intron (ENSMUST00000031287/ENSMUSG00000029344, intron 1 of 6)	112288762	112307736	1	ENSMUSG00000029344	ENSMUST00000151947	-5160	22022	Tpst2	protein-tyrosine sulfotransferase 2	2	0	2		Peak in ActWT, no peak in ActDKO
7	24378204	24378704	Intron (ENSMUST00000205428/ENSMUSG00000054342, intron 3 of 8)	24382170	24384789	1	ENSMUSG00000054342	ENSMUST00000205881	-3466	16534	Kcnn4	potassium intermediate/small conductance calcium-activated channel, subfamily N, member 4	2	0	2		Peak in ActWT, no peak in ActDKO
11	106657777	106658277	Intron (ENSMUST00000103069/ENSMUSG00000020717, intron 13 of 13)	106661185	106663326	2	ENSMUSG00000020717	ENSMUST00000184424	5049	18613	Pecam1	platelet/endothelial cell adhesion molecule 1	2	0	2		Peak in ActWT, no peak in ActDKO
13	41948189	41948689	Distal Intergenic	41901651	41901754	1	ENSMUSG00000089035	ENSMUST00000158410	46538	115488265	Gm22157	predicted gene, 22157	2	0	2		Peak in ActWT, no peak in ActDKO
12	107779227	107779727	Intron (ENSMUST00000134448/ENSMUSG00000086975, intron 1 of 1)	107744136	107784041	2	ENSMUSG00000086975	ENSMUST00000134448	4314	NA	NA	NA	2	0	2		Peak in ActWT, no peak in ActDKO
5	65897713	65898213	Distal Intergenic	65911624	65915946	1	ENSMUSG00000107254	ENSMUST00000201871	-13411	NA	NA	NA	2	0	2		Peak in ActWT, no peak in ActDKO
14	73388985	73389485	Distal Intergenic	73362226	73385289	2	ENSMUSG00000022108	ENSMUST00000022704	-3696	16432	Itm2b	integral membrane protein 2B	2	0	2		Peak in ActWT, no peak in ActDKO
5	148867679	148868179	Distal Intergenic	148875683	148879079	2	ENSMUSG00000041298	ENSMUST00000139269	10900	231912	Katnal1	katanin p60 subunit A-like 1	2	0	2		Peak in ActWT, no peak in ActDKO
1	184013063	184013563	Promoter (<=1kb)	184013302	184037274	1	ENSMUSG00000039384	ENSMUST00000139839	0	63953	Dusp10	dual specificity phosphatase 10	2	0	2		Peak in ActWT, no peak in ActDKO
18	56888707	56889207	Intron (ENSMUST00000102912/ENSMUSG00000032656, intron 1 of 4)	56915362	56916088	2	ENSMUSG00000117917	ENSMUST00000237269	26881	100416382	Gm18087	ribosomal protein S3 pseudogene	2	0	2		Peak in ActWT, no peak in ActDKO
5	137287130	137287630	Promoter (<=1kb)	137287519	137290154	1	ENSMUSG00000023328	ENSMUST00000132191	0	11423	Ache	acetylcholinesterase	2	0	2		Peak in ActWT, no peak in ActDKO
11	116369544	116370044	Intron (ENSMUST00000100202/ENSMUSG00000052949, intron 2 of 18)	116359252	116360012	2	ENSMUSG00000052949	ENSMUST00000129202	-9532	217340	Rnf157	ring finger protein 157	2	0	2		Peak in ActWT, no peak in ActDKO
1	132341666	132342166	Promoter (<=1kb)	132342023	132349626	1	ENSMUSG00000100658	ENSMUST00000189288	0	NA	NA	NA	2	0	2		Peak in ActWT, no peak in ActDKO
5	24344420	24344920	Intron (ENSMUST00000036092/ENSMUSG00000038319, intron 2 of 14)	24319589	24351604	2	ENSMUSG00000038319	ENSMUST00000036092	6684	16511	Kcnh2	potassium voltage-gated channel, subfamily H (eag-related), member 2	2	0	2		Peak in ActWT, no peak in ActDKO
1	37614081	37614581	Promoter (<=1kb)	37614259	37615372	1	ENSMUSG00000089767	ENSMUST00000160659	0	NA	NA	NA	2	0	2		Peak in ActWT, no peak in ActDKO
2	58159882	58160382	Promoter (<=1kb)	58147559	58160119	2	ENSMUSG00000026832	ENSMUST00000146545	0	227929	Cytip	cytohesin 1 interacting protein	2	0	2		Peak in ActWT, no peak in ActDKO
17	35185911	35186411	Promoter (2-3kb)	35185095	35188439	2	ENSMUSG00000073412	ENSMUST00000097336	2028	16988	Lst1	leukocyte specific transcript 1	2	0	2		Peak in ActWT, no peak in ActDKO
9	96696223	96696723	Intron (ENSMUST00000152594/ENSMUSG00000040433, intron 5 of 5)	96705828	96711449	1	ENSMUSG00000102097	ENSMUST00000186821	-9105	NA	NA	NA	2	0	2		Peak in ActWT, no peak in ActDKO
11	32587497	32587997	Promoter (<=1kb)	32588595	32598528	1	ENSMUSG00000020272	ENSMUST00000143397	-598	20868	Stk10	serine/threonine kinase 10	2	0	2		Peak in ActWT, no peak in ActDKO
14	31432609	31433576	Promoter (2-3kb)	31373785	31436065	2	ENSMUSG00000021892	ENSMUST00000091903	2489	24056	Sh3bp5	SH3-domain binding protein 5 (BTK-associated)	2	0	2		Peak in ActWT, no peak in ActDKO
10	118712905	118713405	Promoter (2-3kb)	118714481	118715726	2	ENSMUSG00000112029	ENSMUST00000219594	2321	102636202	Gm33337	predicted gene, 33337	2	0	2		Peak in ActWT, no peak in ActDKO
11	115481469	115481969	Intron (ENSMUST00000035240/ENSMUSG00000057219, intron 2 of 2)	115475954	115489062	1	ENSMUSG00000057219	ENSMUST00000140181	5515	276905	Armc7	armadillo repeat containing 7	2	0	2		Peak in ActWT, no peak in ActDKO
3	103375052	103375552	Distal Intergenic	103392933	103393034	1	ENSMUSG00000089029	ENSMUST00000158404	-17381	115486221	Gm25009	predicted gene, 25009	2	0	2		Peak in ActWT, no peak in ActDKO
1	181226792	181227292	Promoter (<=1kb)	181226076	181228490	1	ENSMUSG00000054135	ENSMUST00000066988	716	NA	NA	NA	2	0	2		Peak in ActWT, no peak in ActDKO
3	131126299	131126799	Intron (ENSMUST00000029611/ENSMUSG00000027985, intron 3 of 11)	131136785	131139042	1	ENSMUSG00000104612	ENSMUST00000200349	-9986	NA	NA	NA	2	0	2		Peak in ActWT, no peak in ActDKO
17	86434771	86435271	Intron (ENSMUST00000097275/ENSMUSG00000045038, intron 2 of 14)	86490562	86496112	1	ENSMUSG00000045038	ENSMUST00000150486	-55291	18754	Prkce	protein kinase C, epsilon	2	0	2		Peak in ActWT, no peak in ActDKO
8	34144963	34145463	Promoter (1-2kb)	34135572	34147033	2	ENSMUSG00000031513	ENSMUST00000033910	1570	68192	Leprotl1	leptin receptor overlapping transcript-like 1	2	0	2		Peak in ActWT, no peak in ActDKO
17	32880311	32880811	Promoter (1-2kb)	32879221	32880304	1	ENSMUSG00000117601	ENSMUST00000234398	1090	NA	NA	NA	2	0	2		Peak in ActWT, no peak in ActDKO
2	114136729	114137229	Exon (ENSMUST00000043160/ENSMUSG00000040383, exon 17 of 35)	114132987	114141143	2	ENSMUSG00000040383	ENSMUST00000126701	3914	11834	Aqr	aquarius	2	0	2		Peak in ActWT, no peak in ActDKO
6	52115850	52116350	Promoter (1-2kb)	52118242	52118891	1	ENSMUSG00000081979	ENSMUST00000121011	-1892	666391	Rps8-ps3	ribosomal protein S8, pseudogene 3	2	0	2		Peak in ActWT, no peak in ActDKO
3	60528383	60528883	Promoter (<=1kb)	60529031	60629171	1	ENSMUSG00000027763	ENSMUST00000194201	-148	56758	Mbnl1	muscleblind like splicing factor 1	2	0	2		Peak in ActWT, no peak in ActDKO
2	26622932	26623432	Intron (ENSMUST00000174066/ENSMUSG00000092356, intron 3 of 6)	26628457	26636497	1	ENSMUSG00000036186	ENSMUST00000074240	-5025	56279	Dipk1b	divergent protein kinase domain 1B	2	0	2		Peak in ActWT, no peak in ActDKO
2	173017894	173018394	Promoter (2-3kb)	173020498	173034734	1	ENSMUSG00000027510	ENSMUST00000173393	-2104	56190	Rbm38	RNA binding motif protein 38	2	0	2		Peak in ActWT, no peak in ActDKO
6	115559879	115560379	Exon (ENSMUST00000040234/ENSMUSG00000042389, exon 5 of 12)	115574448	115577991	1	ENSMUSG00000042389	ENSMUST00000143520	-14069	381802	Tsen2	tRNA splicing endonuclease subunit 2	2	0	2		Peak in ActWT, no peak in ActDKO
11	87734401	87734901	Promoter (<=1kb)	87733920	87734468	1	ENSMUSG00000034177	ENSMUST00000150866	481	207742	Rnf43	ring finger protein 43	2	0	2		Peak in ActWT, no peak in ActDKO
12	80211214	80211714	Promoter (1-2kb)	80209243	80211916	1	ENSMUSG00000112852	ENSMUST00000218235	1971	NA	NA	NA	2	0	2		Peak in ActWT, no peak in ActDKO
16	22074998	22075498	Intron (ENSMUST00000100052/ENSMUSG00000033581, intron 10 of 15)	22076018	22079118	2	ENSMUSG00000033581	ENSMUST00000146885	3620	319765	Igf2bp2	insulin-like growth factor 2 mRNA binding protein 2	2	0	2		Peak in ActWT, no peak in ActDKO
11	17192119	17192619	Promoter (<=1kb)	17192844	17195109	1	ENSMUSG00000033953	ENSMUST00000154425	-225	19058	Ppp3r1	protein phosphatase 3, regulatory subunit B, alpha isoform (calcineurin B, type I)	2	0	2		Peak in ActWT, no peak in ActDKO
14	118173527	118174027	Distal Intergenic	118209378	118213145	1	ENSMUSG00000115774	ENSMUST00000227898	-35351	NA	NA	NA	2	0	2		Peak in ActWT, no peak in ActDKO
12	107729179	107729679	Exon (ENSMUST00000130564/ENSMUSG00000085641, exon 2 of 3)	107723740	107735488	2	ENSMUSG00000085641	ENSMUST00000130564	5809	74968	4930465M20Rik	RIKEN cDNA 4930465M20 gene	2	0	2		Peak in ActWT, no peak in ActDKO
12	80938604	80939104	Distal Intergenic	80942673	80945396	2	ENSMUSG00000112880	ENSMUST00000219062	6292	100504661	Gm20337	predicted gene, 20337	2	0	2		Peak in ActWT, no peak in ActDKO
17	56843610	56844110	Intron (ENSMUST00000043062/ENSMUSG00000024207, intron 14 of 14)	56775897	56831013	2	ENSMUSG00000024206	ENSMUST00000086801	-12597	19725	Rfx2	regulatory factor X, 2 (influences HLA class II expression)	2	0	2		Peak in ActWT, no peak in ActDKO
5	119359886	119360386	Distal Intergenic	119297245	119297361	1	ENSMUSG00000084548	ENSMUST00000122599	62641	NA	NA	NA	2	0	2		Peak in ActWT, no peak in ActDKO
1	34831280	34831780	Intron (ENSMUST00000167518/ENSMUSG00000037503, intron 2 of 7)	34823525	34826560	1	ENSMUSG00000104358	ENSMUST00000192924	7755	NA	NA	NA	2	0	2		Peak in ActWT, no peak in ActDKO
10	81510233	81510733	Promoter (1-2kb)	81503087	81512639	2	ENSMUSG00000034792	ENSMUST00000150586	1906	14676	Gna15	guanine nucleotide binding protein, alpha 15	2	0	2		Peak in ActWT, no peak in ActDKO
11	77625061	77625561	Distal Intergenic	77639854	77640033	1	ENSMUSG00000082646	ENSMUST00000121688	-14293	NA	NA	NA	2	0	2		Peak in ActWT, no peak in ActDKO
5	137631097	137631597	Promoter (<=1kb)	137630130	137640180	1	ENSMUSG00000093445	ENSMUST00000175968	967	231798	Lrch4	leucine-rich repeats and calponin homology (CH) domain containing 4	2	0	2		Peak in ActWT, no peak in ActDKO
2	22807190	22807690	Intron (ENSMUST00000131195/ENSMUSG00000026786, intron 1 of 6)	22774445	22828586	1	ENSMUSG00000026786	ENSMUST00000132993	32745	54519	Apbb1ip	amyloid beta (A4) precursor protein-binding, family B, member 1 interacting protein	2	0	2		Peak in ActWT, no peak in ActDKO
6	114918198	114918698	Intron (ENSMUST00000032459/ENSMUSG00000030315, intron 1 of 4)	114920054	114921816	2	ENSMUSG00000030315	ENSMUST00000204693	3118	232334	Vgll4	vestigial like family member 4	2	0	2		Peak in ActWT, no peak in ActDKO
1	37473223	37473723	Intron (ENSMUST00000042161/ENSMUSG00000026110, intron 4 of 14)	37485851	37488605	2	ENSMUSG00000103948	ENSMUST00000192316	14882	77633	4930594C11Rik	G1 to S phase transition pseudogene	2	0	2		Peak in ActWT, no peak in ActDKO
5	134678067	134678567	Promoter (<=1kb)	134656040	134678248	2	ENSMUSG00000029674	ENSMUST00000111233	0	16885	Limk1	LIM-domain containing, protein kinase	2	0	2		Peak in ActWT, no peak in ActDKO
5	134214410	134214910	Promoter (<=1kb)	134214110	134216868	1	ENSMUSG00000015942	ENSMUST00000152587	300	114674	Gtf2ird2	GTF2I repeat domain containing 2	2	0	2		Peak in ActWT, no peak in ActDKO
15	52753437	52753937	Intron (ENSMUST00000228660/ENSMUSG00000115137, intron 2 of 2)	52751427	52786267	2	ENSMUSG00000115137	ENSMUST00000228660	32330	NA	NA	NA	2	0	2		Peak in ActWT, no peak in ActDKO
10	59380264	59380764	Distal Intergenic	59395755	59396384	1	ENSMUSG00000069622	ENSMUST00000092511	-14991	NA	NA	NA	2	0	2		Peak in ActWT, no peak in ActDKO
3	97297870	97298370	Promoter (<=1kb)	97216553	97297917	2	ENSMUSG00000038256	ENSMUST00000196586	0	77578	Bcl9	B cell CLL/lymphoma 9	2	0	2		Peak in ActWT, no peak in ActDKO
10	30538331	30538831	Intron (ENSMUST00000019927/ENSMUSG00000019792, intron 12 of 12)	30530914	30532030	2	ENSMUSG00000111211	ENSMUST00000214092	-6301	NA	NA	NA	2	0	2		Peak in ActWT, no peak in ActDKO
2	167313641	167314141	Promoter (<=1kb)	167307610	167313855	2	ENSMUSG00000017929	ENSMUST00000155623	0	56336	B4galt5	UDP-Gal:betaGlcNAc beta 1,4-galactosyltransferase, polypeptide 5	2	0	2		Peak in ActWT, no peak in ActDKO
7	25087332	25087832	3' UTR	25097066	25097175	2	ENSMUSG00000098441	ENSMUST00000184150	9343	102465968	Mir6537	microRNA 6537	2	0	2		Peak in ActWT, no peak in ActDKO
11	53803027	53803527	Intron (ENSMUST00000135815/ENSMUSG00000081769, intron 3 of 4)	53783418	53795875	2	ENSMUSG00000081769	ENSMUST00000153206	-7152	622459	Gm12216	predicted gene 12216	2	0	2		Peak in ActWT, no peak in ActDKO
19	6871049	6871549	Distal Intergenic	6844623	6858211	2	ENSMUSG00000047810	ENSMUST00000113440	-12838	78317	Ccdc88b	coiled-coil domain containing 88B	2	0	2		Peak in ActWT, no peak in ActDKO
10	62327433	62327933	Promoter (<=1kb)	62296093	62327767	2	ENSMUSG00000037012	ENSMUST00000139228	0	15275	Hk1	hexokinase 1	2	0	2		Peak in ActWT, no peak in ActDKO
4	129571520	129572020	Promoter (1-2kb)	129548349	129573641	2	ENSMUSG00000000409	ENSMUST00000102596	1621	16818	Lck	lymphocyte protein tyrosine kinase	2	0	2		Peak in ActWT, no peak in ActDKO
6	99283106	99283606	Intron (ENSMUST00000113322/ENSMUSG00000030067, intron 2 of 18)	99161940	99266532	2	ENSMUSG00000030067	ENSMUST00000138754	-16574	108655	Foxp1	forkhead box P1	2	0	2		Peak in ActWT, no peak in ActDKO
11	68434740	68435240	Promoter (2-3kb)	68432160	68440372	1	ENSMUSG00000020901	ENSMUST00000141716	2580	320207	Pik3r5	phosphoinositide-3-kinase regulatory subunit 5	2	0	2		Peak in ActWT, no peak in ActDKO
6	99388776	99389276	Promoter (<=1kb)	99384607	99388499	2	ENSMUSG00000093559	ENSMUST00000177278	-277	NA	NA	NA	2	0	2		Peak in ActWT, no peak in ActDKO
12	107832972	107833472	Distal Intergenic	107744136	107784041	2	ENSMUSG00000086975	ENSMUST00000134448	-48931	NA	NA	NA	2	0	2		Peak in ActWT, no peak in ActDKO
3	131159452	131159952	Intron (ENSMUST00000029611/ENSMUSG00000027985, intron 3 of 11)	131136785	131139042	1	ENSMUSG00000104612	ENSMUST00000200349	22667	NA	NA	NA	2	0	2		Peak in ActWT, no peak in ActDKO
6	124779519	124780019	Promoter (<=1kb)	124769863	124779718	2	ENSMUSG00000030125	ENSMUST00000032218	0	16977	Lrrc23	leucine rich repeat containing 23	2	0	2		Peak in ActWT, no peak in ActDKO
1	53856657	53857157	Intron (ENSMUST00000120904/ENSMUSG00000042807, intron 19 of 28)	53849424	53849495	1	ENSMUSG00000098443	ENSMUST00000184834	7233	102465783	Mir7681	microRNA 7681	2	0	2		Peak in ActWT, no peak in ActDKO
7	99856391	99856891	Promoter (1-2kb)	99838903	99858859	2	ENSMUSG00000035227	ENSMUST00000208477	1968	66624	Spcs2	signal peptidase complex subunit 2 homolog (S. cerevisiae)	2	0	2		Peak in ActWT, no peak in ActDKO
4	119689344	119689844	Distal Intergenic	119656607	119658954	2	ENSMUSG00000032978	ENSMUST00000044426	-30390	14916	Guca2b	guanylate cyclase activator 2b (retina)	2	0	2		Peak in ActWT, no peak in ActDKO
15	97429443	97429943	Distal Intergenic	97361217	97384349	1	ENSMUSG00000044250	ENSMUST00000226495	68226	239647	Pced1b	PC-esterase domain containing 1B	2	0	2		Peak in ActWT, no peak in ActDKO
5	122218756	122219256	Intron (ENSMUST00000145854/ENSMUSG00000064267, intron 3 of 3)	122210134	122242297	1	ENSMUSG00000064267	ENSMUST00000100747	8622	74096	Hvcn1	hydrogen voltage-gated channel 1	2	0	2		Peak in ActWT, no peak in ActDKO
15	55854545	55855045	Intron (ENSMUST00000039769/ENSMUSG00000060429, intron 1 of 6)	55791938	55906310	2	ENSMUSG00000060429	ENSMUST00000140574	51265	20649	Sntb1	syntrophin, basic 1	2	0	2		Peak in ActWT, no peak in ActDKO
15	25811851	25812351	3' UTR	25840120	25840611	2	ENSMUSG00000115593	ENSMUST00000228649	28260	NA	NA	NA	2	0	2		Peak in ActWT, no peak in ActDKO
10	94523358	94523858	Intron (ENSMUST00000132743/ENSMUSG00000020023, intron 2 of 2)	94514857	94590956	1	ENSMUSG00000020023	ENSMUST00000065060	8501	319880	Tmcc3	transmembrane and coiled coil domains 3	2	0	2		Peak in ActWT, no peak in ActDKO
5	65861028	65861528	Promoter (<=1kb)	65861213	65896700	1	ENSMUSG00000029204	ENSMUST00000031106	0	74734	Rhoh	ras homolog family member H	2	0	2		Peak in ActWT, no peak in ActDKO
16	57434617	57435117	Intron (ENSMUST00000159816/ENSMUSG00000043336, intron 1 of 4)	57353277	57515690	1	ENSMUSG00000043336	ENSMUST00000099667	81340	78749	Filip1l	filamin A interacting protein 1-like	2	0	2		Peak in ActWT, no peak in ActDKO
5	65019163	65019663	Intron (ENSMUST00000031080/ENSMUSG00000029185, intron 7 of 13)	64972650	64974948	1	ENSMUSG00000106186	ENSMUST00000197119	46513	NA	NA	NA	2	0	2		Peak in ActWT, no peak in ActDKO
5	96163988	96164488	Promoter (<=1kb)	96131097	96164171	2	ENSMUSG00000034724	ENSMUST00000137207	0	231464	Cnot6l	CCR4-NOT transcription complex, subunit 6-like	2	0	2		Peak in ActWT, no peak in ActDKO
1	39980762	39981262	Intron (ENSMUST00000163854/ENSMUSG00000026074, intron 6 of 30)	39964850	39976746	1	ENSMUSG00000026074	ENSMUST00000194163	15912	26921	Map4k4	mitogen-activated protein kinase kinase kinase kinase 4	2	0	2		Peak in ActWT, no peak in ActDKO
12	73611669	73612169	Intron (ENSMUST00000221153/ENSMUSG00000021108, intron 2 of 14)	73584843	73761542	1	ENSMUSG00000021108	ENSMUST00000119092	26826	18755	Prkch	protein kinase C, eta	2	0	2		Peak in ActWT, no peak in ActDKO
9	48525580	48526080	Distal Intergenic	48506964	48507060	2	ENSMUSG00000080401	ENSMUST00000116751	-18520	NA	NA	NA	2	0	2		Peak in ActWT, no peak in ActDKO
17	23617018	23617518	Downstream (1-2kb)	23619236	23620900	2	ENSMUSG00000117059	ENSMUST00000233762	3382	NA	NA	NA	2	0	2		Peak in ActWT, no peak in ActDKO
1	144241469	144241969	Downstream (<1kb)	144244673	144249027	2	ENSMUSG00000026358	ENSMUST00000167812	7058	50778	Rgs1	regulator of G-protein signaling 1	0	0	2	Peak in ActWT, no peak in NaiveWT	Peak in ActWT, no peak in ActDKO
6	120076976	120077476	Distal Intergenic	120093350	120200339	1	ENSMUSG00000041377	ENSMUST00000112711	-15874	29862	Ninj2	ninjurin 2	2	0	2		Peak in ActWT, no peak in ActDKO
8	120497638	120498138	Intron (ENSMUST00000127664/ENSMUSG00000092329, intron 1 of 15)	120488447	120581390	1	ENSMUSG00000031822	ENSMUST00000034279	9191	382034	Gse1	genetic suppressor element 1, coiled-coil protein	2	0	2		Peak in ActWT, no peak in ActDKO
15	64185804	64186304	Intron (ENSMUST00000177371/ENSMUSG00000022377, intron 3 of 27)	64158939	64208491	2	ENSMUSG00000022377	ENSMUST00000176358	22187	13196	Asap1	ArfGAP with SH3 domain, ankyrin repeat and PH domain1	2	0	2		Peak in ActWT, no peak in ActDKO
1	74389924	74390424	Promoter (1-2kb)	74391509	74397285	1	ENSMUSG00000026176	ENSMUST00000027367	-1085	227292	Ctdsp1	CTD (carboxy-terminal domain, RNA polymerase II, polypeptide A) small phosphatase 1	2	0	2		Peak in ActWT, no peak in ActDKO
1	180922243	180922743	Distal Intergenic	180935022	180938400	1	ENSMUSG00000038793	ENSMUST00000037361	-12279	13590	Lefty1	left right determination factor 1	2	0	2		Peak in ActWT, no peak in ActDKO
4	149990847	149991347	Intron (ENSMUST00000084117/ENSMUSG00000028980, intron 3 of 4)	149995848	150001265	2	ENSMUSG00000028980	ENSMUST00000153394	9918	100198	H6pd	hexose-6-phosphate dehydrogenase (glucose 1-dehydrogenase)	2	0	2		Peak in ActWT, no peak in ActDKO
5	123780669	123781169	Promoter (<=1kb)	123781188	123782078	1	ENSMUSG00000029414	ENSMUST00000198841	-19	208628	Kntc1	kinetochore associated 1	2	0	2		Peak in ActWT, no peak in ActDKO
9	119938470	119938970	Promoter (<=1kb)	119937636	119962676	1	ENSMUSG00000032514	ENSMUST00000160790	834	74052	Ttc21a	tetratricopeptide repeat domain 21A	2	0	2		Peak in ActWT, no peak in ActDKO
12	4065459	4065959	Distal Intergenic	4077403	4077624	2	ENSMUSG00000112817	ENSMUST00000219162	11665	NA	NA	NA	2	0	2		Peak in ActWT, no peak in ActDKO
3	95997081	95997581	Promoter (1-2kb)	95988429	95996001	2	ENSMUSG00000015745	ENSMUST00000015889	-1080	67220	Plekho1	pleckstrin homology domain containing, family O member 1	2	0	2		Peak in ActWT, no peak in ActDKO
3	52670477	52670977	Distal Intergenic	52722649	52722755	2	ENSMUSG00000065926	ENSMUST00000083992	51778	115489877	Gm22798	predicted gene, 22798	2	0	2		Peak in ActWT, no peak in ActDKO
9	110461147	110461647	Promoter (<=1kb)	110425928	110462480	2	ENSMUSG00000054792	ENSMUST00000198400	833	270201	Klhl18	kelch-like 18	2	0	2		Peak in ActWT, no peak in ActDKO
11	63975172	63975672	Intron (ENSMUST00000049091/ENSMUSG00000042148, intron 6 of 6)	63964226	63968040	1	ENSMUSG00000086359	ENSMUST00000146915	10946	78883	9630013K17Rik	RIKEN cDNA 9630013K17 gene	2	0	2		Peak in ActWT, no peak in ActDKO
4	106293369	106293869	Promoter (<=1kb)	106293352	106294393	2	ENSMUSG00000104192	ENSMUST00000195679	524	NA	NA	NA	2	0	2		Peak in ActWT, no peak in ActDKO
12	16874101	16874601	Distal Intergenic	16894895	16987823	1	ENSMUSG00000020580	ENSMUST00000020904	-20294	19878	Rock2	Rho-associated coiled-coil containing protein kinase 2	2	0	2		Peak in ActWT, no peak in ActDKO
13	117051357	117051857	Promoter (<=1kb)	117050734	117051136	1	ENSMUSG00000114609	ENSMUST00000224367	623	101056052	Gm29767	predicted gene, 29767	2	0	2		Peak in ActWT, no peak in ActDKO
6	136516838	136517338	Promoter (1-2kb)	136518802	136610862	1	ENSMUSG00000030213	ENSMUST00000032335	-1464	54343	Atf7ip	activating transcription factor 7 interacting protein	2	0	2		Peak in ActWT, no peak in ActDKO
12	110506038	110506538	Intron (ENSMUST00000220509/ENSMUSG00000017843, intron 3 of 7)	110478447	110486208	2	ENSMUSG00000113585	ENSMUST00000222803	-19830	NA	NA	NA	2	0	2		Peak in ActWT, no peak in ActDKO
7	114494022	114494522	Exon (ENSMUST00000032909/ENSMUSG00000030671, exon 3 of 16)	114506178	114508463	1	ENSMUSG00000030671	ENSMUST00000140007	-11656	18576	Pde3b	phosphodiesterase 3B, cGMP-inhibited	2	0	2		Peak in ActWT, no peak in ActDKO
13	117241106	117241606	Intron (ENSMUST00000225981/ENSMUSG00000021728, intron 3 of 3)	117228026	117230161	1	ENSMUSG00000021728	ENSMUST00000224455	13080	13723	Emb	embigin	2	0	2		Peak in ActWT, no peak in ActDKO
12	84222584	84223084	Distal Intergenic	84152459	84218881	2	ENSMUSG00000042507	ENSMUST00000220974	-3703	238317	Mideas	mitotic deacetylase associated SANT domain protein	2	0	2		Peak in ActWT, no peak in ActDKO
9	32726593	32727093	Intron (ENSMUST00000183879/ENSMUSG00000032035, intron 3 of 3)	32709652	32711171	2	ENSMUSG00000098843	ENSMUST00000183616	-15422	NA	NA	NA	2	0	2		Peak in ActWT, no peak in ActDKO
6	48689265	48689765	Intron (ENSMUST00000118802/ENSMUSG00000054435, intron 2 of 3)	48684582	48692060	1	ENSMUSG00000054435	ENSMUST00000090070	4683	107526	Gimap4	GTPase, IMAP family member 4	2	0	2		Peak in ActWT, no peak in ActDKO
4	33226958	33227458	Intron (ENSMUST00000067864/ENSMUSG00000054679, intron 2 of 2)	33209263	33231293	1	ENSMUSG00000054679	ENSMUST00000108159	17695	272009	Srsf12	serine and arginine-rich splicing factor 12	2	0	2		Peak in ActWT, no peak in ActDKO
8	35680604	35681104	Distal Intergenic	35707660	35719949	2	ENSMUSG00000110335	ENSMUST00000209585	38845	NA	NA	NA	2	0	2		Peak in ActWT, no peak in ActDKO
2	73495824	73496324	Intron (ENSMUST00000094681/ENSMUSG00000075284, intron 1 of 7)	73437464	73486469	2	ENSMUSG00000075284	ENSMUST00000141264	-9355	215280	Wipf1	WAS/WASL interacting protein family, member 1	2	0	2		Peak in ActWT, no peak in ActDKO
11	11497720	11498220	Intron (ENSMUST00000020410/ENSMUSG00000020191, intron 7 of 8)	11489266	11515190	1	ENSMUSG00000020191	ENSMUST00000109678	8454	73862	Spata48	spermatogenesis associated 48	2	0	2		Peak in ActWT, no peak in ActDKO
5	139174969	139175469	Intron (ENSMUST00000026975/ENSMUSG00000025857, intron 9 of 12)	139167120	139178003	1	ENSMUSG00000025857	ENSMUST00000127542	7849	433956	Dnaaf5	dynein, axonemal assembly factor 5	2	0	2		Peak in ActWT, no peak in ActDKO
4	124752642	124753142	Promoter (1-2kb)	124735730	124751354	2	ENSMUSG00000086589	ENSMUST00000131381	-1288	102634646	Gm12915	predicted gene 12915	2	0	2		Peak in ActWT, no peak in ActDKO
2	34914063	34914563	Promoter (<=1kb)	34898969	34914026	2	ENSMUSG00000026873	ENSMUST00000129911	-37	74016	Phf19	PHD finger protein 19	2	0	2		Peak in ActWT, no peak in ActDKO
11	119083864	119084364	Promoter (1-2kb)	119077573	119086221	2	ENSMUSG00000039989	ENSMUST00000026665	1857	12418	Cbx4	chromobox 4	2	0	2		Peak in ActWT, no peak in ActDKO
14	75828925	75829425	Distal Intergenic	75841486	75841714	1	ENSMUSG00000115458	ENSMUST00000228454	-12061	NA	NA	NA	2	0	2		Peak in ActWT, no peak in ActDKO
11	121697287	121697787	Distal Intergenic	121701544	121716286	1	ENSMUSG00000039208	ENSMUST00000106089	-3757	210029	Metrnl	meteorin, glial cell differentiation regulator-like	2	0	2		Peak in ActWT, no peak in ActDKO
2	11181487	11181987	Promoter (<=1kb)	11181012	11181940	1	ENSMUSG00000103774	ENSMUST00000195226	475	NA	NA	NA	2	0	2		Peak in ActWT, no peak in ActDKO
7	30099277	30099777	Promoter (1-2kb)	30098157	30100101	1	ENSMUSG00000049421	ENSMUST00000182136	1120	26466	Zfp260	zinc finger protein 260	2	0	2		Peak in ActWT, no peak in ActDKO
5	100916378	100916878	Promoter (2-3kb)	100910001	100913707	2	ENSMUSG00000106255	ENSMUST00000199211	-2671	102640815	Gm36793	predicted gene, 36793	2	0	2		Peak in ActWT, no peak in ActDKO
17	56021097	56021597	Intron (ENSMUST00000003268/ENSMUSG00000003200, intron 1 of 9)	56014283	56014544	2	ENSMUSG00000084755	ENSMUST00000131218	-6553	NA	NA	NA	2	0	2		Peak in ActWT, no peak in ActDKO
17	51855198	51855698	Distal Intergenic	51859167	51863217	1	ENSMUSG00000103378	ENSMUST00000193300	-3469	NA	NA	NA	2	0	2		Peak in ActWT, no peak in ActDKO
X	36474820	36475320	Intron (ENSMUST00000169499/ENSMUSG00000091556, intron 3 of 7)	36438489	36484339	2	ENSMUSG00000091556	ENSMUST00000167210	9019	101055983	Gm14569	predicted gene 14569	2	0	2		Peak in ActWT, no peak in ActDKO
12	84192886	84193386	Promoter (<=1kb)	84149278	84194015	2	ENSMUSG00000042507	ENSMUST00000110294	629	238317	Mideas	mitotic deacetylase associated SANT domain protein	2	0	2		Peak in ActWT, no peak in ActDKO
13	48929576	48930076	Intron (ENSMUST00000060805/ENSMUSG00000038014, intron 5 of 17)	48879219	48968017	2	ENSMUSG00000038014	ENSMUST00000060805	37941	218236	Fam120a	family with sequence similarity 120, member A	2	0	2		Peak in ActWT, no peak in ActDKO
12	88408128	88408628	Intron (ENSMUST00000101165/ENSMUSG00000021044, intron 4 of 10)	88420296	88461724	1	ENSMUSG00000021044	ENSMUST00000223538	-11668	72113	Adck1	aarF domain containing kinase 1	2	0	2		Peak in ActWT, no peak in ActDKO
4	128594022	128594522	Intron (ENSMUST00000097877/ENSMUSG00000061894, intron 2 of 7)	128583539	128589962	2	ENSMUSG00000061894	ENSMUST00000084276	-4060	269585	Zscan20	zinc finger and SCAN domains 20	2	0	2		Peak in ActWT, no peak in ActDKO
1	60416696	60417196	Intron (ENSMUST00000052332/ENSMUSG00000026782, intron 1 of 8)	60409808	60434492	1	ENSMUSG00000026782	ENSMUST00000189649	6888	329165	Abi2	abl-interactor 2	2	0	2		Peak in ActWT, no peak in ActDKO
15	101180280	101180780	Intron (ENSMUST00000000544/ENSMUSG00000000532, intron 1 of 8)	101174067	101213684	1	ENSMUSG00000000532	ENSMUST00000000544	6213	11479	Acvr1b	activin A receptor, type 1B	2	0	2		Peak in ActWT, no peak in ActDKO
18	50030710	50031210	Promoter (<=1kb)	50031018	50090851	1	ENSMUSG00000062210	ENSMUST00000145726	0	106869	Tnfaip8	tumor necrosis factor, alpha-induced protein 8	2	0	2		Peak in ActWT, no peak in ActDKO
5	92093569	92094069	Distal Intergenic	92052164	92083719	2	ENSMUSG00000029405	ENSMUST00000113127	-9850	23881	G3bp2	GTPase activating protein (SH3 domain) binding protein 2	2	0	2		Peak in ActWT, no peak in ActDKO
2	164081547	164082047	Promoter (<=1kb)	164081597	164096857	1	ENSMUSG00000018209	ENSMUST00000153319	0	58231	Stk4	serine/threonine kinase 4	2	0	2		Peak in ActWT, no peak in ActDKO
X	57221902	57222402	Intron (ENSMUST00000033466/ENSMUSG00000031132, intron 4 of 4)	57212143	57224042	1	ENSMUSG00000031132	ENSMUST00000033466	9759	21947	Cd40lg	CD40 ligand	2	0	2		Peak in ActWT, no peak in ActDKO
2	18608703	18609203	Distal Intergenic	18641786	18642102	2	ENSMUSG00000082943	ENSMUST00000117996	32899	NA	NA	NA	2	0	2		Peak in ActWT, no peak in ActDKO
11	98786265	98787255	Distal Intergenic	98795516	98807859	1	ENSMUSG00000052915	ENSMUST00000037915	-8261	74026	Msl1	male specific lethal 1	2	0	2		Peak in ActWT, no peak in ActDKO
4	9033127	9033627	Distal Intergenic	8941259	8941656	1	ENSMUSG00000083786	ENSMUST00000119493	91868	666782	Rps18-ps2	ribosomal protein S18, pseudogene 2	2	0	2		Peak in ActWT, no peak in ActDKO
6	29232259	29232759	Promoter (1-2kb)	29234434	29234564	1	ENSMUSG00000089289	ENSMUST00000158664	-1675	115486362	Gm26021	predicted gene, 26021	2	0	2		Peak in ActWT, no peak in ActDKO
12	107720891	107721391	Downstream (2-3kb)	107723740	107735488	2	ENSMUSG00000085641	ENSMUST00000130564	14097	74968	4930465M20Rik	RIKEN cDNA 4930465M20 gene	2	0	2		Peak in ActWT, no peak in ActDKO
2	145832349	145832849	Intron (ENSMUST00000110005/ENSMUSG00000001768, intron 3 of 11)	145822289	145845087	1	ENSMUSG00000001768	ENSMUST00000149269	10060	74030	Rin2	Ras and Rab interactor 2	2	0	2		Peak in ActWT, no peak in ActDKO
13	42101446	42101946	Intron (ENSMUST00000060148/ENSMUSG00000021366, intron 2 of 8)	42052404	42154631	1	ENSMUSG00000021366	ENSMUST00000220525	49042	110521	Hivep1	human immunodeficiency virus type I enhancer binding protein 1	2	0	2		Peak in ActWT, no peak in ActDKO
15	64209340	64209840	Promoter (<=1kb)	64158939	64208491	2	ENSMUSG00000022377	ENSMUST00000176358	-849	13196	Asap1	ArfGAP with SH3 domain, ankyrin repeat and PH domain1	2	0	2		Peak in ActWT, no peak in ActDKO
13	55255229	55255729	Promoter (<=1kb)	55253225	55254401	2	ENSMUSG00000114359	ENSMUST00000224833	-828	NA	NA	NA	2	0	2		Peak in ActWT, no peak in ActDKO
9	118715777	118716277	Intron (ENSMUST00000044165/ENSMUSG00000039115, intron 15 of 27)	118711657	118897723	1	ENSMUSG00000039115	ENSMUST00000124360	4120	104099	Itga9	integrin alpha 9	2	0	2		Peak in ActWT, no peak in ActDKO
2	32520181	32520681	Distal Intergenic	32525031	32527990	1	ENSMUSG00000085017	ENSMUST00000150621	-4350	NA	NA	NA	2	0	2		Peak in ActWT, no peak in ActDKO
3	9865675	9866175	Distal Intergenic	9687479	9833679	2	ENSMUSG00000027508	ENSMUST00000161949	-31996	94212	Pag1	phosphoprotein associated with glycosphingolipid microdomains 1	2	0	2		Peak in ActWT, no peak in ActDKO
11	101063578	101064078	3' UTR	101070012	101077672	1	ENSMUSG00000001751	ENSMUST00000001802	-5934	27419	Naglu	alpha-N-acetylglucosaminidase (Sanfilippo disease IIIB)	2	0	2		Peak in ActWT, no peak in ActDKO
8	84722736	84723236	Promoter (<=1kb)	84723007	84726844	1	ENSMUSG00000074203	ENSMUST00000098571	0	NA	NA	NA	2	0	2		Peak in ActWT, no peak in ActDKO
17	56884765	56885265	Exon (ENSMUST00000025048/ENSMUSG00000024209, exon 11 of 14)	56875503	56877818	1	ENSMUSG00000024209	ENSMUST00000125425	9262	78625	Acsbg3	acyl-CoA synthetase bubblegum family member 3	2	0	2		Peak in ActWT, no peak in ActDKO
11	113208673	113209173	Promoter (<=1kb)	113203315	113209669	2	ENSMUSG00000085421	ENSMUST00000130373	496	319871	4732490B19Rik	RIKEN cDNA 4732490B19 gene	2	0	2		Peak in ActWT, no peak in ActDKO
14	60711066	60711566	Intron (ENSMUST00000160973/ENSMUSG00000021990, intron 4 of 12)	60702953	60750016	1	ENSMUSG00000021990	ENSMUST00000162131	8113	219140	Spata13	spermatogenesis associated 13	2	0	2		Peak in ActWT, no peak in ActDKO
3	131112950	131113450	Promoter (<=1kb)	131112806	131188082	1	ENSMUSG00000027985	ENSMUST00000132737	144	16842	Lef1	lymphoid enhancer binding factor 1	2	0	2		Peak in ActWT, no peak in ActDKO
8	83593233	83593733	Promoter (<=1kb)	83572663	83594421	2	ENSMUSG00000031708	ENSMUST00000212575	688	106529	Tecr	trans-2,3-enoyl-CoA reductase	2	0	2		Peak in ActWT, no peak in ActDKO
12	84206508	84207008	Intron (ENSMUST00000046266/ENSMUSG00000042507, intron 1 of 12)	84214365	84216137	2	ENSMUSG00000113094	ENSMUST00000220851	9129	NA	NA	NA	2	0	2		Peak in ActWT, no peak in ActDKO
6	41544495	41544995	Promoter (<=1kb)	41543810	41543856	1	ENSMUSG00000076497	ENSMUST00000103298	685	100125261	Trbj2-7	T cell receptor beta joining 2-7	2	0	2		Peak in ActWT, no peak in ActDKO
17	5238751	5239251	Intron (ENSMUST00000092723/ENSMUSG00000069729, intron 4 of 18)	5110766	5112110	2	ENSMUSG00000081783	ENSMUST00000122283	-126641	100416143	Gm15599	tubulin, alpha 1B pseudogene	2	0	2		Peak in ActWT, no peak in ActDKO
5	142039812	142040312	Intron (ENSMUST00000085774/ENSMUSG00000039683, intron 20 of 44)	141856787	142213194	1	ENSMUSG00000039683	ENSMUST00000074546	183025	330222	Sdk1	sidekick cell adhesion molecule 1	2	0	2		Peak in ActWT, no peak in ActDKO
1	88553581	88554552	Promoter (2-3kb)	88551517	88562167	1	ENSMUSG00000100798	ENSMUST00000189394	2064	100503197	Gm19589	predicted gene, 19589	2	0	2		Peak in ActWT, no peak in ActDKO
19	47524818	47525318	Intron (ENSMUST00000049369/ENSMUSG00000042694, intron 3 of 9)	47532352	47536262	2	ENSMUSG00000042694	ENSMUST00000182654	10944	108689	Stn1	STN1, CST complex subunit	2	0	2		Peak in ActWT, no peak in ActDKO
17	84163069	84163569	Distal Intergenic	84136531	84156440	2	ENSMUSG00000117485	ENSMUST00000234394	-6629	NA	NA	NA	2	0	2		Peak in ActWT, no peak in ActDKO
10	7826077	7826577	Distal Intergenic	7832470	7870396	1	ENSMUSG00000039981	ENSMUST00000039484	-5893	237256	Zc3h12d	zinc finger CCCH type containing 12D	2	0	2		Peak in ActWT, no peak in ActDKO
4	106869563	106870063	Distal Intergenic	106841761	106847920	2	ENSMUSG00000086940	ENSMUST00000151369	-21643	NA	NA	NA	2	0	2		Peak in ActWT, no peak in ActDKO
12	76778491	76778991	Intron (ENSMUST00000041262/ENSMUSG00000090258, intron 3 of 3)	76768488	76775911	1	ENSMUSG00000090258	ENSMUST00000152917	10003	211151	Churc1	churchill domain containing 1	2	0	2		Peak in ActWT, no peak in ActDKO
19	5532474	5532974	Promoter (<=1kb)	5531630	5549757	1	ENSMUSG00000109695	ENSMUST00000211026	844	102633307	Gm31166	predicted gene, 31166	2	0	2		Peak in ActWT, no peak in ActDKO
14	54225594	54226094	Distal Intergenic	54220521	54224206	1	ENSMUSG00000076928	ENSMUST00000198398	5073	NA	NA	NA	2	0	2		Peak in ActWT, no peak in ActDKO
6	134916720	134917220	Distal Intergenic	134920401	134925513	1	ENSMUSG00000003031	ENSMUST00000003115	-3181	12576	Cdkn1b	cyclin-dependent kinase inhibitor 1B	2	0	2		Peak in ActWT, no peak in ActDKO
3	60785424	60785924	Promoter (2-3kb)	60788361	60794730	1	ENSMUSG00000103587	ENSMUST00000194030	-2437	102642162	Gm38326	predicted gene, 38326	2	0	2		Peak in ActWT, no peak in ActDKO
3	152928588	152929088	Intron (ENSMUST00000161596/ENSMUSG00000039047, intron 14 of 14)	152920240	152921399	1	ENSMUSG00000090017	ENSMUST00000160076	8348	NA	NA	NA	2	0	2		Peak in ActWT, no peak in ActDKO
8	117303498	117303998	Intron (ENSMUST00000166750/ENSMUSG00000034390, intron 1 of 20)	117349170	117459430	1	ENSMUSG00000034390	ENSMUST00000095172	-45172	74440	Cmip	c-Maf inducing protein	2	0	2		Peak in ActWT, no peak in ActDKO
13	28600612	28601112	Intron (ENSMUST00000148885/ENSMUSG00000085936, intron 6 of 7)	28460034	28521108	2	ENSMUSG00000085936	ENSMUST00000134787	-79504	NA	NA	NA	2	0	2		Peak in ActWT, no peak in ActDKO
11	78972943	78973443	Promoter (2-3kb)	78966881	78970330	2	ENSMUSG00000001123	ENSMUST00000140073	-2613	16859	Lgals9	lectin, galactose binding, soluble 9	2	0	2		Peak in ActWT, no peak in ActDKO
10	71246933	71247433	Distal Intergenic	71228457	71238280	2	ENSMUSG00000003923	ENSMUST00000105432	-8653	21780	Tfam	transcription factor A, mitochondrial	2	0	2		Peak in ActWT, no peak in ActDKO
10	93335728	93336228	Promoter (<=1kb)	93335393	93348877	1	ENSMUSG00000110647	ENSMUST00000212186	335	NA	NA	NA	2	0	2		Peak in ActWT, no peak in ActDKO
3	129494071	129494571	Distal Intergenic	129461972	129462747	1	ENSMUSG00000106258	ENSMUST00000198361	32099	668840	Rpl7a-ps7	ribosomal protein L7A, pseudogene 7	2	0	2		Peak in ActWT, no peak in ActDKO
10	6988435	6988935	Intron (ENSMUST00000105615/ENSMUSG00000000766, intron 4 of 5)	6919915	6980534	2	ENSMUSG00000064065	ENSMUST00000149708	-7901	320495	Ipcef1	interaction protein for cytohesin exchange factors 1	2	0	2		Peak in ActWT, no peak in ActDKO
5	149324724	149325224	Distal Intergenic	149282752	149287868	2	ENSMUSG00000107317	ENSMUST00000200934	-36856	NA	NA	NA	2	0	2		Peak in ActWT, no peak in ActDKO
10	117843614	117844114	Promoter (1-2kb)	117813871	117846035	2	ENSMUSG00000052681	ENSMUST00000064667	1921	215449	Rap1b	RAS related protein 1b	2	0	2		Peak in ActWT, no peak in ActDKO
6	71307471	71307971	Intron (ENSMUST00000114188/ENSMUSG00000055027, intron 1 of 9)	71300125	71300706	1	ENSMUSG00000073018	ENSMUST00000238902	7346	381785	Gm1070	predicted gene 1070	2	0	2		Peak in ActWT, no peak in ActDKO
5	32132830	32133330	Promoter (<=1kb)	32130283	32133168	2	ENSMUSG00000102759	ENSMUST00000192674	0	NA	NA	NA	2	0	2		Peak in ActWT, no peak in ActDKO
15	86172383	86172883	Intron (ENSMUST00000044332/ENSMUSG00000035891, intron 1 of 12)	86185728	86187152	1	ENSMUSG00000086424	ENSMUST00000133675	-12845	102638208	Gm15569	predicted gene 15569	2	0	2		Peak in ActWT, no peak in ActDKO
14	31414950	31415450	Promoter (2-3kb)	31373785	31417677	2	ENSMUSG00000021892	ENSMUST00000100730	2227	24056	Sh3bp5	SH3-domain binding protein 5 (BTK-associated)	2	0	2		Peak in ActWT, no peak in ActDKO
15	99646263	99646763	Intron (ENSMUST00000171702/ENSMUSG00000023015, intron 1 of 17)	99634293	99651569	2	ENSMUSG00000023015	ENSMUST00000165730	4806	26934	Racgap1	Rac GTPase-activating protein 1	2	0	2		Peak in ActWT, no peak in ActDKO
18	6484636	6485136	Intron (ENSMUST00000115870/ENSMUSG00000024240, intron 1 of 13)	6490143	6496962	1	ENSMUSG00000101320	ENSMUST00000186159	-5007	NA	NA	NA	2	0	2		Peak in ActWT, no peak in ActDKO
1	173437074	173437574	Intron (ENSMUST00000147604/ENSMUSG00000037860, intron 5 of 11)	173420598	173459719	1	ENSMUSG00000037860	ENSMUST00000173023	16476	383619	Aim2	absent in melanoma 2	2	0	2		Peak in ActWT, no peak in ActDKO
12	33048386	33048886	Intron (ENSMUST00000095774/ENSMUSG00000035860, intron 12 of 19)	33050786	33052986	2	ENSMUSG00000035860	ENSMUST00000219158	4100	68764	Cdhr3	cadherin-related family member 3	2	0	2		Peak in ActWT, no peak in ActDKO
4	132350089	132350589	Promoter (1-2kb)	132331923	132351636	2	ENSMUSG00000028896	ENSMUST00000105951	1047	100088	Rcc1	regulator of chromosome condensation 1	0	0	2	Peak in ActWT, no peak in NaiveWT	Peak in ActWT, no peak in ActDKO
9	14244461	14244961	Distal Intergenic	14249625	14250939	2	ENSMUSG00000111695	ENSMUST00000216064	5978	NA	NA	NA	2	0	2		Peak in ActWT, no peak in ActDKO
5	111039712	111040212	Intron (ENSMUST00000040111/ENSMUSG00000033209, intron 2 of 23)	111028552	111029285	1	ENSMUSG00000105890	ENSMUST00000197083	11160	NA	NA	NA	2	0	2		Peak in ActWT, no peak in ActDKO
2	167066999	167067499	Promoter (1-2kb)	167065276	167065365	1	ENSMUSG00000077698	ENSMUST00000104510	1723	NA	NA	NA	0	0	2	Peak in ActWT, no peak in NaiveWT	Peak in ActWT, no peak in ActDKO
12	32208453	32208953	Promoter (<=1kb)	32173473	32208611	2	ENSMUSG00000020573	ENSMUST00000156904	0	30955	Pik3cg	phosphatidylinositol-4,5-bisphosphate 3-kinase catalytic subunit gamma	2	0	2		Peak in ActWT, no peak in ActDKO
16	35741520	35742020	Intron (ENSMUST00000023554/ENSMUSG00000022848, intron 2 of 8)	35722087	35722233	2	ENSMUSG00000087793	ENSMUST00000157168	-19287	115488695	Gm25967	predicted gene, 25967	2	0	2		Peak in ActWT, no peak in ActDKO
7	25206390	25206890	Intron (ENSMUST00000206750/ENSMUSG00000054499, intron 4 of 4)	25217668	25217725	2	ENSMUSG00000098325	ENSMUST00000184632	10835	102466794	Mir7048	microRNA 7048	2	0	2		Peak in ActWT, no peak in ActDKO
9	123497842	123498342	Intron (ENSMUST00000026269/ENSMUSG00000025239, intron 1 of 7)	123510064	123519300	1	ENSMUSG00000025239	ENSMUST00000213278	-11722	29806	Limd1	LIM domains containing 1	2	0	2		Peak in ActWT, no peak in ActDKO
12	59206687	59207187	Promoter (<=1kb)	59200658	59205689	2	ENSMUSG00000035329	ENSMUST00000160204	-998	70611	Fbxo33	F-box protein 33	2	0	2		Peak in ActWT, no peak in ActDKO
3	9910838	9911338	Distal Intergenic	9899430	9902377	1	ENSMUSG00000102795	ENSMUST00000193785	11408	NA	NA	NA	2	0	2		Peak in ActWT, no peak in ActDKO
3	103406373	103406873	Distal Intergenic	103392933	103393034	1	ENSMUSG00000089029	ENSMUST00000158404	13440	115486221	Gm25009	predicted gene, 25009	2	0	2		Peak in ActWT, no peak in ActDKO
9	42032358	42032858	Intron (ENSMUST00000143710/ENSMUSG00000086360, intron 3 of 3)	42022615	42034113	1	ENSMUSG00000086360	ENSMUST00000143710	9743	NA	NA	NA	2	0	2		Peak in ActWT, no peak in ActDKO
9	32730803	32731303	Intron (ENSMUST00000238819/ENSMUSG00000032035, intron 5 of 9)	32709652	32711171	2	ENSMUSG00000098843	ENSMUST00000183616	-19632	NA	NA	NA	2	0	2		Peak in ActWT, no peak in ActDKO
17	34980610	34981110	Promoter (<=1kb)	34976899	34981788	2	ENSMUSG00000073415	ENSMUST00000151136	678	NA	NA	NA	2	0	2		Peak in ActWT, no peak in ActDKO
7	74551980	74552480	Promoter (<=1kb)	74504239	74552594	2	ENSMUSG00000025790	ENSMUST00000138099	114	108116	Slco3a1	solute carrier organic anion transporter family, member 3a1	2	0	2		Peak in ActWT, no peak in ActDKO
17	83918468	83918968	Promoter (<=1kb)	83917937	83921606	1	ENSMUSG00000117442	ENSMUST00000234364	531	72285	1810073O08Rik	RIKEN cDNA 1810073O08 gene	2	0	2		Peak in ActWT, no peak in ActDKO
1	180888454	180888954	Distal Intergenic	180893108	180899103	1	ENSMUSG00000066652	ENSMUST00000085797	-4154	320202	Lefty2	left-right determination factor 2	2	0	2		Peak in ActWT, no peak in ActDKO
2	103668033	103668533	Intron (ENSMUST00000076212/ENSMUSG00000032724, intron 1 of 16)	103715035	103717217	1	ENSMUSG00000032724	ENSMUST00000138580	-46502	99382	Abtb2	ankyrin repeat and BTB (POZ) domain containing 2	2	0	2		Peak in ActWT, no peak in ActDKO
5	120576651	120577151	Intron (ENSMUST00000046426/ENSMUSG00000032741, intron 2 of 27)	120582899	120588594	2	ENSMUSG00000032741	ENSMUST00000202072	11443	252972	Tpcn1	two pore channel 1	2	0	2		Peak in ActWT, no peak in ActDKO
6	49321292	49321792	Promoter (1-2kb)	49319307	49341578	1	ENSMUSG00000050786	ENSMUST00000114491	1985	57895	Ccdc126	coiled-coil domain containing 126	2	0	2		Peak in ActWT, no peak in ActDKO
13	107837139	107837639	Intron (ENSMUST00000225822/ENSMUSG00000032846, intron 1 of 12)	107829110	107829280	2	ENSMUSG00000093334	ENSMUST00000175593	-7859	NA	NA	NA	2	0	2		Peak in ActWT, no peak in ActDKO
17	35752175	35752675	Intron (ENSMUST00000174630/ENSMUSG00000092600, intron 1 of 1)	35743323	35764191	2	ENSMUSG00000092600	ENSMUST00000174630	11516	NA	NA	NA	2	0	2		Peak in ActWT, no peak in ActDKO
3	90323131	90323631	Intron (ENSMUST00000199754/ENSMUSG00000042390, intron 1 of 10)	90311518	90317015	1	ENSMUSG00000108394	ENSMUST00000200213	11613	NA	NA	NA	2	0	2		Peak in ActWT, no peak in ActDKO
X	7618111	7618611	Intron (ENSMUST00000155090/ENSMUSG00000031142, intron 17 of 47)	7626230	7627941	1	ENSMUSG00000031142	ENSMUST00000123979	-7619	54652	Cacna1f	calcium channel, voltage-dependent, alpha 1F subunit	2	0	2		Peak in ActWT, no peak in ActDKO
10	96585914	96586414	Intron (ENSMUST00000219313/ENSMUSG00000112354, intron 1 of 2)	96519157	96595731	2	ENSMUSG00000112354	ENSMUST00000219313	9317	NA	NA	NA	2	0	2		Peak in ActWT, no peak in ActDKO
13	119706561	119707061	Promoter (2-3kb)	119698360	119704549	2	ENSMUSG00000114934	ENSMUST00000223791	-2012	NA	NA	NA	2	0	2		Peak in ActWT, no peak in ActDKO
12	107734497	107734997	Promoter (<=1kb)	107723740	107735488	2	ENSMUSG00000085641	ENSMUST00000130564	491	74968	4930465M20Rik	RIKEN cDNA 4930465M20 gene	2	0	2		Peak in ActWT, no peak in ActDKO
6	50009221	50009721	Distal Intergenic	50051186	50107628	1	ENSMUSG00000108071	ENSMUST00000204812	-41465	NA	NA	NA	2	0	2		Peak in ActWT, no peak in ActDKO
8	116590463	116590963	Intron (ENSMUST00000109102/ENSMUSG00000031758, intron 3 of 6)	116505015	116515915	1	ENSMUSG00000034467	ENSMUST00000078170	85448	75465	Dynlrb2	dynein light chain roadblock-type 2	2	0	2		Peak in ActWT, no peak in ActDKO
11	5178557	5179057	Distal Intergenic	5106265	5152257	2	ENSMUSG00000034164	ENSMUST00000062821	-26300	140703	Emid1	EMI domain containing 1	2	0	2		Peak in ActWT, no peak in ActDKO
3	103857325	103857825	Promoter (1-2kb)	103859795	103912244	1	ENSMUSG00000027843	ENSMUST00000146071	-1970	19260	Ptpn22	protein tyrosine phosphatase, non-receptor type 22 (lymphoid)	2	0	2		Peak in ActWT, no peak in ActDKO
11	32561388	32561888	Intron (ENSMUST00000102821/ENSMUSG00000020272, intron 2 of 18)	32588595	32598528	1	ENSMUSG00000020272	ENSMUST00000143397	-26707	20868	Stk10	serine/threonine kinase 10	2	0	2		Peak in ActWT, no peak in ActDKO
11	116751569	116752533	Promoter (<=1kb)	116752167	116759373	1	ENSMUSG00000056032	ENSMUST00000156293	0	NA	NA	NA	2	0	2		Peak in ActWT, no peak in ActDKO
19	4302174	4302674	Promoter (2-3kb)	4292567	4305208	2	ENSMUSG00000024858	ENSMUST00000167511	2534	110355	Grk2	G protein-coupled receptor kinase 2	2	0	2		Peak in ActWT, no peak in ActDKO
8	3354359	3354859	Promoter (<=1kb)	3353460	3386724	1	ENSMUSG00000004568	ENSMUST00000208845	899	102098	Arhgef18	rho/rac guanine nucleotide exchange factor (GEF) 18	2	0	2		Peak in ActWT, no peak in ActDKO
11	115150770	115151270	Promoter (2-3kb)	115154157	115162236	1	ENSMUSG00000020732	ENSMUST00000021076	-2887	58222	Rab37	RAB37, member RAS oncogene family	2	0	2		Peak in ActWT, no peak in ActDKO
12	76867530	76868030	Intron (ENSMUST00000125842/ENSMUSG00000033373, intron 3 of 12)	76887058	76910246	1	ENSMUSG00000033373	ENSMUST00000154743	-19028	110606	Fntb	farnesyltransferase, CAAX box, beta	2	0	2		Peak in ActWT, no peak in ActDKO
X	48097897	48098885	Distal Intergenic	48108725	48136981	1	ENSMUSG00000037005	ENSMUST00000077775	-9840	170745	Xpnpep2	X-prolyl aminopeptidase (aminopeptidase P) 2, membrane-bound	2	0	2		Peak in ActWT, no peak in ActDKO
4	63388938	63389438	Intron (ENSMUST00000144095/ENSMUSG00000086953, intron 2 of 2)	63381358	63394018	1	ENSMUSG00000086953	ENSMUST00000144095	7580	NA	NA	NA	2	0	2		Peak in ActWT, no peak in ActDKO
10	118109855	118110355	Promoter (2-3kb)	118112517	118124094	1	ENSMUSG00000112470	ENSMUST00000218667	-2162	NA	NA	NA	2	0	2		Peak in ActWT, no peak in ActDKO
3	96564538	96565038	Promoter (1-2kb)	96555788	96566801	2	ENSMUSG00000074398	ENSMUST00000107095	1763	100038464	Gm15441	predicted gene 15441	2	0	2		Peak in ActWT, no peak in ActDKO
2	132022556	132023056	Promoter (1-2kb)	132000922	132021173	2	ENSMUSG00000027339	ENSMUST00000155829	-1383	215653	Rassf2	Ras association (RalGDS/AF-6) domain family member 2	2	0	2		Peak in ActWT, no peak in ActDKO
6	31209431	31209931	Intron (ENSMUST00000187876/ENSMUSG00000044471, intron 1 of 3)	31181022	31216366	2	ENSMUSG00000044471	ENSMUST00000231083	6435	232685	Lncpint	long non-protein coding RNA, Trp53 induced transcript	2	0	2		Peak in ActWT, no peak in ActDKO
1	133711333	133711833	3' UTR	133716323	133717929	2	ENSMUSG00000026463	ENSMUST00000140810	6096	381290	Atp2b4	ATPase, Ca++ transporting, plasma membrane 4	2	0	2		Peak in ActWT, no peak in ActDKO
7	68139343	68139843	Intron (ENSMUST00000005671/ENSMUSG00000005533, intron 2 of 20)	68148590	68187969	1	ENSMUSG00000005533	ENSMUST00000207621	-8747	16001	Igf1r	insulin-like growth factor I receptor	2	0	2		Peak in ActWT, no peak in ActDKO
12	31621542	31622042	Intron (ENSMUST00000177962/ENSMUSG00000020650, intron 5 of 7)	31595361	31634599	2	ENSMUSG00000020650	ENSMUST00000020979	12557	12033	Bcap29	B cell receptor associated protein 29	2	0	2		Peak in ActWT, no peak in ActDKO
12	107930600	107931100	Intron (ENSMUST00000066060/ENSMUSG00000048251, intron 3 of 3)	107915222	108003414	2	ENSMUSG00000048251	ENSMUST00000109887	72314	58208	Bcl11b	B cell leukemia/lymphoma 11B	2	0	2		Peak in ActWT, no peak in ActDKO
14	54225016	54225516	Distal Intergenic	54220521	54224206	1	ENSMUSG00000076928	ENSMUST00000198398	4495	NA	NA	NA	2	0	2		Peak in ActWT, no peak in ActDKO
5	33520853	33521353	Distal Intergenic	33436625	33437464	2	ENSMUSG00000107248	ENSMUST00000200726	-83389	NA	NA	NA	2	0	2		Peak in ActWT, no peak in ActDKO
4	108080917	108081417	Intron (ENSMUST00000044248/ENSMUSG00000028600, intron 1 of 11)	108087357	108087449	1	ENSMUSG00000098980	ENSMUST00000183919	-5940	102465213	Mir6397	microRNA 6397	2	0	2		Peak in ActWT, no peak in ActDKO
11	121703120	121703620	Promoter (<=1kb)	121702763	121715829	1	ENSMUSG00000039208	ENSMUST00000125580	357	210029	Metrnl	meteorin, glial cell differentiation regulator-like	2	0	2		Peak in ActWT, no peak in ActDKO
18	35831666	35832166	Promoter (<=1kb)	35830389	35831093	2	ENSMUSG00000100320	ENSMUST00000188160	-573	NA	NA	NA	2	0	2		Peak in ActWT, no peak in ActDKO
JH584304.1	20879	21379	Distal Intergenic	52190	59667	2	ENSMUSG00000095041	ENSMUST00000179505	38288	NA	NA	NA	2	0	2		Peak in ActWT, no peak in ActDKO
13	101663933	101664433	Distal Intergenic	101690135	101692343	2	ENSMUSG00000041417	ENSMUST00000190171	27910	18708	Pik3r1	phosphoinositide-3-kinase regulatory subunit 1	2	0	2		Peak in ActWT, no peak in ActDKO
10	4357371	4357871	Exon (ENSMUST00000045730/ENSMUSG00000038587, exon 3 of 4)	4347768	4359470	1	ENSMUSG00000038587	ENSMUST00000215696	9603	83397	Akap12	A kinase (PRKA) anchor protein (gravin) 12	2	0	2		Peak in ActWT, no peak in ActDKO
19	32963903	32964403	Distal Intergenic	32969950	32970308	2	ENSMUSG00000084512	ENSMUST00000122563	5905	NA	NA	NA	2	0	2		Peak in ActWT, no peak in ActDKO
6	38581630	38582130	Intron (ENSMUST00000163047/ENSMUSG00000029823, intron 3 of 8)	38570102	38606026	1	ENSMUSG00000029823	ENSMUST00000160430	11528	192196	Luc7l2	LUC7-like 2 (S. cerevisiae)	2	0	2		Peak in ActWT, no peak in ActDKO
19	10698284	10698784	Intron (ENSMUST00000237240/ENSMUSG00000048832, intron 1 of 3)	10688765	10714627	1	ENSMUSG00000048832	ENSMUST00000235921	9519	107305	Vps37c	vacuolar protein sorting 37C	2	0	2		Peak in ActWT, no peak in ActDKO
13	34088059	34088559	Promoter (<=1kb)	34087137	34089027	2	ENSMUSG00000114067	ENSMUST00000221908	468	NA	NA	NA	2	0	2		Peak in ActWT, no peak in ActDKO
18	14668740	14669240	Promoter (1-2kb)	14655091	14670786	2	ENSMUSG00000037013	ENSMUST00000234737	1546	268996	Ss18	SS18, nBAF chromatin remodeling complex subunit	2	0	2		Peak in ActWT, no peak in ActDKO
2	59353270	59353770	Intron (ENSMUST00000168631/ENSMUSG00000026991, intron 20 of 20)	59342197	59348256	1	ENSMUSG00000026991	ENSMUST00000124127	11073	227937	Pkp4	plakophilin 4	2	0	2		Peak in ActWT, no peak in ActDKO
15	79734996	79735496	Promoter (<=1kb)	79734108	79735951	2	ENSMUSG00000042524	ENSMUST00000162064	455	223697	Sun2	Sad1 and UNC84 domain containing 2	2	0	2		Peak in ActWT, no peak in ActDKO
2	113903084	113903584	Distal Intergenic	113919247	113920562	2	ENSMUSG00000096006	ENSMUST00000178049	16978	NA	NA	NA	2	0	2		Peak in ActWT, no peak in ActDKO
7	31148018	31148518	Promoter (1-2kb)	31149528	31152707	1	ENSMUSG00000097149	ENSMUST00000181958	-1010	NA	NA	NA	2	0	2		Peak in ActWT, no peak in ActDKO
14	53369662	53370162	Promoter (<=1kb)	53370077	53370575	1	ENSMUSG00000076824	ENSMUST00000103652	0	100043308	Trav14n-3	T cell receptor alpha variable 14N-3	2	0	2		Peak in ActWT, no peak in ActDKO
17	83990580	83991080	Distal Intergenic	83998554	84013408	1	ENSMUSG00000117431	ENSMUST00000234981	-7474	78148	8430430B14Rik	RIKEN cDNA 8430430B14 gene	2	0	2		Peak in ActWT, no peak in ActDKO
7	127632384	127632884	Distal Intergenic	127608756	127615797	2	ENSMUSG00000045639	ENSMUST00000132524	-16587	320683	Zfp629	zinc finger protein 629	2	0	2		Peak in ActWT, no peak in ActDKO
6	34875114	34875614	Promoter (1-2kb)	34875346	34876980	2	ENSMUSG00000046806	ENSMUST00000140458	1366	78412	Cyren	cell cycle regulator of NHEJ	2	0	2		Peak in ActWT, no peak in ActDKO
11	87751556	87752056	Distal Intergenic	87755577	87757270	1	ENSMUSG00000084796	ENSMUST00000123700	-3521	NA	NA	NA	2	0	2		Peak in ActWT, no peak in ActDKO
9	7775934	7776434	Intron (ENSMUST00000052865/ENSMUSG00000050912, intron 2 of 4)	7784390	7784440	1	ENSMUSG00000093615	ENSMUST00000175907	-7956	100885830	Mir5618	microRNA 5618	2	0	2		Peak in ActWT, no peak in ActDKO
2	150750444	150750944	Promoter (1-2kb)	150749171	150753224	1	ENSMUSG00000033068	ENSMUST00000139723	1273	12497	Entpd6	ectonucleoside triphosphate diphosphohydrolase 6	2	0	2		Peak in ActWT, no peak in ActDKO
5	8669607	8670107	Promoter (<=1kb)	8669520	8673134	1	ENSMUSG00000105392	ENSMUST00000197663	87	NA	NA	NA	2	0	2		Peak in ActWT, no peak in ActDKO
3	130979154	130979654	Distal Intergenic	130838455	130937337	2	ENSMUSG00000106095	ENSMUST00000196438	-41817	NA	NA	NA	2	0	2		Peak in ActWT, no peak in ActDKO
6	136742624	136743124	Intron (ENSMUST00000032338/ENSMUSG00000042638, intron 10 of 26)	136697285	136781742	2	ENSMUSG00000042638	ENSMUST00000078095	38618	14917	Gucy2c	guanylate cyclase 2c	2	0	2		Peak in ActWT, no peak in ActDKO
4	58944228	58944728	Promoter (<=1kb)	58943628	58958355	1	ENSMUSG00000038630	ENSMUST00000107554	600	100041581	Zkscan16	zinc finger with KRAB and SCAN domains 16	2	0	2		Peak in ActWT, no peak in ActDKO
4	32365031	32365531	Intron (ENSMUST00000108180/ENSMUSG00000040270, intron 2 of 6)	32417435	32586108	1	ENSMUSG00000040270	ENSMUST00000171600	-51904	12014	Bach2	BTB and CNC homology, basic leucine zipper transcription factor 2	2	0	2		Peak in ActWT, no peak in ActDKO
10	127337451	127337951	Promoter (<=1kb)	127334294	127337055	2	ENSMUSG00000025407	ENSMUST00000219808	-396	14632	Gli1	GLI-Kruppel family member GLI1	2	0	2		Peak in ActWT, no peak in ActDKO
1	46894369	46894869	Promoter (1-2kb)	46835640	46892852	2	ENSMUSG00000025986	ENSMUST00000186852	-1517	227059	Slc39a10	solute carrier family 39 (zinc transporter), member 10	2	0	2		Peak in ActWT, no peak in ActDKO
7	128181621	128182121	Promoter (1-2kb)	128182379	128184096	2	ENSMUSG00000108531	ENSMUST00000206189	1975	NA	NA	NA	2	0	2		Peak in ActWT, no peak in ActDKO
12	112449110	112449610	Distal Intergenic	112428284	112435338	2	ENSMUSG00000113189	ENSMUST00000223085	-13772	100126692	B020018J22Rik	Riken cDNA B020018J22 gene	2	0	2		Peak in ActWT, no peak in ActDKO
19	21737410	21737910	Distal Intergenic	21729270	21729745	1	ENSMUSG00000118055	ENSMUST00000235761	8140	NA	NA	NA	2	0	2		Peak in ActWT, no peak in ActDKO
11	98393245	98393745	Promoter (1-2kb)	98388677	98392072	2	ENSMUSG00000038208	ENSMUST00000041218	-1173	320655	Pgap3	post-GPI attachment to proteins 3	2	0	2		Peak in ActWT, no peak in ActDKO
15	101195315	101195815	Promoter (1-2kb)	101193869	101193931	1	ENSMUSG00000106563	ENSMUST00000199512	1446	102466774	Mir6962	microRNA 6962	2	0	2		Peak in ActWT, no peak in ActDKO
11	61638837	61639337	Distal Intergenic	61653265	61672784	1	ENSMUSG00000004837	ENSMUST00000004959	-13928	71520	Grap	GRB2-related adaptor protein	2	0	2		Peak in ActWT, no peak in ActDKO
3	131026281	131026781	Promoter (<=1kb)	131023839	131026370	2	ENSMUSG00000104859	ENSMUST00000197848	0	NA	NA	NA	2	0	2		Peak in ActWT, no peak in ActDKO
18	64919341	64919841	Promoter (1-2kb)	64921117	65212886	1	ENSMUSG00000024589	ENSMUST00000236898	-1276	83814	Nedd4l	neural precursor cell expressed, developmentally down-regulated gene 4-like	2	0	2		Peak in ActWT, no peak in ActDKO
10	14328774	14329274	Promoter (1-2kb)	14327411	14336615	1	ENSMUSG00000112225	ENSMUST00000218527	1363	NA	NA	NA	2	0	2		Peak in ActWT, no peak in ActDKO
11	75947035	75947535	Distal Intergenic	75906572	75938429	2	ENSMUSG00000020847	ENSMUST00000152035	-8606	380714	Rph3al	rabphilin 3A-like (without C2 domains)	2	0	2		Peak in ActWT, no peak in ActDKO
10	117829705	117830205	Intron (ENSMUST00000064667/ENSMUSG00000052681, intron 1 of 7)	117815660	117818540	2	ENSMUSG00000052681	ENSMUST00000220214	-11165	215449	Rap1b	RAS related protein 1b	2	0	2		Peak in ActWT, no peak in ActDKO
5	122645262	122645762	Promoter (1-2kb)	122644165	122647794	1	ENSMUSG00000029468	ENSMUST00000199281	1097	18439	P2rx7	purinergic receptor P2X, ligand-gated ion channel, 7	2	0	2		Peak in ActWT, no peak in ActDKO
15	100754066	100754566	Distal Intergenic	100761747	100823968	1	ENSMUSG00000023032	ENSMUST00000023776	-7181	59033	Slc4a8	solute carrier family 4 (anion exchanger), member 8	2	0	2		Peak in ActWT, no peak in ActDKO
5	123781792	123782292	Promoter (<=1kb)	123781188	123782078	1	ENSMUSG00000029414	ENSMUST00000198841	604	208628	Kntc1	kinetochore associated 1	2	0	2		Peak in ActWT, no peak in ActDKO
4	120615715	120616215	Promoter (<=1kb)	120615840	120622682	1	ENSMUSG00000086187	ENSMUST00000148457	0	NA	NA	NA	2	0	2		Peak in ActWT, no peak in ActDKO
X	140531263	140531763	Distal Intergenic	140539528	140542668	2	ENSMUSG00000031431	ENSMUST00000112995	10905	14605	Tsc22d3	TSC22 domain family, member 3	2	0	2		Peak in ActWT, no peak in ActDKO
12	108653752	108654252	Intron (ENSMUST00000077735/ENSMUSG00000021262, intron 3 of 12)	108658620	108658718	1	ENSMUSG00000065436	ENSMUST00000083502	-4368	723909	Mir342	microRNA 342	2	0	2		Peak in ActWT, no peak in ActDKO
1	87378612	87379112	Exon (ENSMUST00000027475/ENSMUSG00000048000, exon 7 of 29)	87386317	87407312	1	ENSMUSG00000048000	ENSMUST00000174535	-7205	227331	Gigyf2	GRB10 interacting GYF protein 2	2	0	2		Peak in ActWT, no peak in ActDKO
3	19411121	19411621	Distal Intergenic	19330773	19331084	1	ENSMUSG00000089149	ENSMUST00000158524	80348	NA	NA	NA	2	0	2		Peak in ActWT, no peak in ActDKO
17	31069084	31069584	Intron (ENSMUST00000236391/ENSMUSG00000024030, intron 2 of 5)	31059604	31059731	1	ENSMUSG00000089622	ENSMUST00000158997	9480	NA	NA	NA	2	0	2		Peak in ActWT, no peak in ActDKO
2	27121949	27122449	Intron (ENSMUST00000151224/ENSMUSG00000009216, intron 1 of 2)	27104663	27108981	1	ENSMUSG00000036040	ENSMUST00000139633	17286	77794	Adamtsl2	ADAMTS-like 2	2	0	2		Peak in ActWT, no peak in ActDKO
2	26783580	26784080	Distal Intergenic	26722387	26723081	2	ENSMUSG00000082951	ENSMUST00000119000	-60499	NA	NA	NA	2	0	2		Peak in ActWT, no peak in ActDKO
17	35766340	35766840	Promoter (2-3kb)	35743323	35764191	2	ENSMUSG00000092600	ENSMUST00000174630	-2149	NA	NA	NA	2	0	2		Peak in ActWT, no peak in ActDKO
14	15099875	15100375	Distal Intergenic	15104124	15110333	2	ENSMUSG00000114770	ENSMUST00000224589	9958	NA	NA	NA	2	0	2		Peak in ActWT, no peak in ActDKO
4	134601373	134601873	Intron (ENSMUST00000038628/ENSMUSG00000037306, intron 3 of 12)	134567723	134567851	2	ENSMUSG00000099289	ENSMUST00000185007	-33522	102465216	Mir6403	microRNA 6403	2	0	2		Peak in ActWT, no peak in ActDKO
14	48376041	48376541	Distal Intergenic	48387114	48388005	2	ENSMUSG00000115687	ENSMUST00000228744	11464	100418040	Gm18962	actin related protein 2/3 complex, subunit 1A pseudogene	2	0	2		Peak in ActWT, no peak in ActDKO
19	32256641	32257141	Intron (ENSMUST00000099514/ENSMUSG00000040451, intron 3 of 9)	32218757	32248009	2	ENSMUSG00000040451	ENSMUST00000149934	-8632	208449	Sgms1	sphingomyelin synthase 1	2	0	2		Peak in ActWT, no peak in ActDKO
11	11569439	11569939	Intron (ENSMUST00000146304/ENSMUSG00000087452, intron 1 of 2)	11557421	11579460	1	ENSMUSG00000087452	ENSMUST00000146304	12018	NA	NA	NA	2	0	2		Peak in ActWT, no peak in ActDKO
8	70832866	70833366	Downstream (1-2kb)	70835129	70836587	2	ENSMUSG00000002910	ENSMUST00000213095	3221	70807	Arrdc2	arrestin domain containing 2	2	0	2		Peak in ActWT, no peak in ActDKO
4	133903377	133903877	Distal Intergenic	133847290	133887797	2	ENSMUSG00000003644	ENSMUST00000105894	-15580	20111	Rps6ka1	ribosomal protein S6 kinase polypeptide 1	2	0	2		Peak in ActWT, no peak in ActDKO
10	20219409	20219909	Intron (ENSMUST00000020173/ENSMUSG00000019996, intron 1 of 17)	20229795	20251892	1	ENSMUSG00000019996	ENSMUST00000213312	-9886	17761	Map7	microtubule-associated protein 7	2	0	2		Peak in ActWT, no peak in ActDKO
14	73048904	73049404	Promoter (<=1kb)	73025785	73049114	2	ENSMUSG00000033470	ENSMUST00000226727	0	70086	Cysltr2	cysteinyl leukotriene receptor 2	2	0	2		Peak in ActWT, no peak in ActDKO
11	44529196	44529696	Intron (ENSMUST00000019333/ENSMUSG00000019189, intron 2 of 10)	44520305	44548925	1	ENSMUSG00000019189	ENSMUST00000124959	8891	74315	Rnf145	ring finger protein 145	2	0	2		Peak in ActWT, no peak in ActDKO
15	27783624	27784124	Intron (ENSMUST00000090247/ENSMUSG00000022263, intron 34 of 56)	27773888	27788638	2	ENSMUSG00000022263	ENSMUST00000226287	4514	223435	Trio	triple functional domain (PTPRF interacting)	2	0	2		Peak in ActWT, no peak in ActDKO
11	117954038	117954538	Distal Intergenic	117966079	117969186	2	ENSMUSG00000053113	ENSMUST00000054002	14648	12702	Socs3	suppressor of cytokine signaling 3	2	0	2		Peak in ActWT, no peak in ActDKO
10	67069032	67069532	Intron (ENSMUST00000020023/ENSMUSG00000019873, intron 1 of 7)	67096125	67191748	1	ENSMUSG00000037876	ENSMUST00000174062	-26593	108829	Jmjd1c	jumonji domain containing 1C	2	0	2		Peak in ActWT, no peak in ActDKO
5	134273145	134273645	Promoter (<=1kb)	134255860	134272637	2	ENSMUSG00000060261	ENSMUST00000174182	-508	14886	Gtf2i	general transcription factor II I	2	0	2		Peak in ActWT, no peak in ActDKO
11	95688860	95689360	Distal Intergenic	95696894	95699143	2	ENSMUSG00000045075	ENSMUST00000062249	9783	NA	NA	NA	2	0	2		Peak in ActWT, no peak in ActDKO
16	44356270	44356770	Intron (ENSMUST00000050897/ENSMUSG00000043065, intron 3 of 17)	44348046	44367748	1	ENSMUSG00000043065	ENSMUST00000132663	8224	212514	Spice1	spindle and centriole associated protein 1	2	0	2		Peak in ActWT, no peak in ActDKO
4	44159818	44160318	Promoter (<=1kb)	44129420	44158943	2	ENSMUSG00000035696	ENSMUST00000107836	-875	73469	Rnf38	ring finger protein 38	2	0	2		Peak in ActWT, no peak in ActDKO
7	123135603	123136103	Intron (ENSMUST00000211170/ENSMUSG00000110230, intron 2 of 2)	123124256	123177692	1	ENSMUSG00000052707	ENSMUST00000206888	11347	233833	Tnrc6a	trinucleotide repeat containing 6a	2	0	2		Peak in ActWT, no peak in ActDKO
3	14911919	14912419	Distal Intergenic	14886639	14888566	1	ENSMUSG00000027562	ENSMUST00000195520	25280	12349	Car2	carbonic anhydrase 2	2	0	2		Peak in ActWT, no peak in ActDKO
15	76795340	76795840	Promoter (<=1kb)	76751677	76794825	2	ENSMUSG00000033697	ENSMUST00000176855	-515	223666	Arhgap39	Rho GTPase activating protein 39	2	0	2		Peak in ActWT, no peak in ActDKO
1	193159567	193160067	Promoter (2-3kb)	193156669	193164181	1	ENSMUSG00000026638	ENSMUST00000140066	2898	54139	Irf6	interferon regulatory factor 6	2	0	2		Peak in ActWT, no peak in ActDKO
10	118793601	118794101	Distal Intergenic	118803719	118805259	2	ENSMUSG00000112198	ENSMUST00000218911	11158	NA	NA	NA	2	0	2		Peak in ActWT, no peak in ActDKO
4	133728239	133728739	Intron (ENSMUST00000105897/ENSMUSG00000007880, intron 1 of 19)	133720779	133723879	2	ENSMUSG00000007880	ENSMUST00000139709	-4360	93760	Arid1a	AT rich interactive domain 1A (SWI-like)	2	0	2		Peak in ActWT, no peak in ActDKO
19	4304854	4305354	Promoter (<=1kb)	4292567	4305208	2	ENSMUSG00000024858	ENSMUST00000167511	0	110355	Grk2	G protein-coupled receptor kinase 2	2	0	2		Peak in ActWT, no peak in ActDKO
1	180940702	180941202	Promoter (1-2kb)	180942344	180952172	1	ENSMUSG00000026519	ENSMUST00000161847	-1142	208795	Tmem63a	transmembrane protein 63a	2	0	2		Peak in ActWT, no peak in ActDKO
13	52628029	52628529	Intron (ENSMUST00000120135/ENSMUSG00000021457, intron 7 of 13)	52596959	52624339	1	ENSMUSG00000021457	ENSMUST00000140339	31070	20963	Syk	spleen tyrosine kinase	2	0	2		Peak in ActWT, no peak in ActDKO
7	100494408	100494908	Promoter (<=1kb)	100494067	100497305	1	ENSMUSG00000033685	ENSMUST00000153287	341	22228	Ucp2	uncoupling protein 2 (mitochondrial, proton carrier)	2	0	2		Peak in ActWT, no peak in ActDKO
17	36252376	36252876	Promoter (<=1kb)	36252117	36252386	2	ENSMUSG00000092317	ENSMUST00000173851	0	NA	NA	NA	2	0	2		Peak in ActWT, no peak in ActDKO
9	63716071	63716571	Intron (ENSMUST00000034973/ENSMUSG00000032402, intron 1 of 8)	63654799	63711969	2	ENSMUSG00000032402	ENSMUST00000154323	-4102	17127	Smad3	SMAD family member 3	2	0	2		Peak in ActWT, no peak in ActDKO
10	42901294	42901794	Promoter (<=1kb)	42902473	42935139	1	ENSMUSG00000044770	ENSMUST00000125576	-679	268297	Scml4	Scm polycomb group protein like 4	2	0	2		Peak in ActWT, no peak in ActDKO
16	11012647	11013147	Intron (ENSMUST00000162323/ENSMUSG00000022500, intron 1 of 2)	10994386	10994569	1	ENSMUSG00000088543	ENSMUST00000157918	18261	NA	NA	NA	2	0	2		Peak in ActWT, no peak in ActDKO
11	4206568	4207068	Promoter (1-2kb)	4205423	4209990	1	ENSMUSG00000034412	ENSMUST00000151672	1145	103724	Tbc1d10a	TBC1 domain family, member 10a	2	0	2		Peak in ActWT, no peak in ActDKO
18	70544434	70544934	Distal Intergenic	70508683	70530620	2	ENSMUSG00000038425	ENSMUST00000121674	-13814	26447	Poli	polymerase (DNA directed), iota	2	0	2		Peak in ActWT, no peak in ActDKO
6	86497488	86497988	Promoter (<=1kb)	86498781	86500537	1	ENSMUSG00000100174	ENSMUST00000187779	-793	NA	NA	NA	2	0	2		Peak in ActWT, no peak in ActDKO
10	117675630	117676130	Promoter (<=1kb)	117675893	117684934	1	ENSMUSG00000020183	ENSMUST00000141991	0	70574	Cpm	carboxypeptidase M	2	0	2		Peak in ActWT, no peak in ActDKO
7	68263350	68263850	Promoter (<=1kb)	68236610	68264233	2	ENSMUSG00000030553	ENSMUST00000032770	383	78444	Pgpep1l	pyroglutamyl-peptidase I-like	2	0	2		Peak in ActWT, no peak in ActDKO
6	140546035	140546535	Promoter (1-2kb)	140544153	140597110	1	ENSMUSG00000030231	ENSMUST00000205026	1882	109135	Plekha5	pleckstrin homology domain containing, family A member 5	2	0	2		Peak in ActWT, no peak in ActDKO
1	166016258	166016758	Intron (ENSMUST00000181378/ENSMUSG00000097196, intron 1 of 1)	166002960	166038256	1	ENSMUSG00000097196	ENSMUST00000181378	13298	NA	NA	NA	2	0	2		Peak in ActWT, no peak in ActDKO
2	166625411	166625911	Intron (ENSMUST00000036719/ENSMUSG00000039621, intron 5 of 39)	166566960	166638968	2	ENSMUSG00000039621	ENSMUST00000099080	13057	277360	Prex1	phosphatidylinositol-3,4,5-trisphosphate-dependent Rac exchange factor 1	2	0	2		Peak in ActWT, no peak in ActDKO
7	28802573	28803073	Distal Intergenic	28797898	28798779	1	ENSMUSG00000051735	ENSMUST00000207345	4675	320435	Rinl	Ras and Rab interactor-like	2	0	2		Peak in ActWT, no peak in ActDKO
7	116327858	116328358	Distal Intergenic	116331511	116333182	2	ENSMUSG00000090862	ENSMUST00000206712	4824	68052	Rps13	ribosomal protein S13	2	0	2		Peak in ActWT, no peak in ActDKO
15	98623309	98623809	Distal Intergenic	98630840	98639516	1	ENSMUSG00000003352	ENSMUST00000229223	-7031	12297	Cacnb3	calcium channel, voltage-dependent, beta 3 subunit	2	0	2		Peak in ActWT, no peak in ActDKO
10	122760482	122760982	Promoter (2-3kb)	122756438	122758410	2	ENSMUSG00000112417	ENSMUST00000219095	-2072	NA	NA	NA	2	0	2		Peak in ActWT, no peak in ActDKO
10	118001931	118002431	Promoter (2-3kb)	118004938	118005287	1	ENSMUSG00000102896	ENSMUST00000193027	-2507	NA	NA	NA	2	0	2		Peak in ActWT, no peak in ActDKO
19	44282497	44282997	Distal Intergenic	44273672	44278228	1	ENSMUSG00000117958	ENSMUST00000235961	8825	NA	NA	NA	2	0	2		Peak in ActWT, no peak in ActDKO
17	83906656	83907156	Distal Intergenic	83917937	83921606	1	ENSMUSG00000117442	ENSMUST00000234364	-10781	72285	1810073O08Rik	RIKEN cDNA 1810073O08 gene	2	0	2		Peak in ActWT, no peak in ActDKO
6	72615535	72616035	Promoter (<=1kb)	72608432	72617000	2	ENSMUSG00000056429	ENSMUST00000070524	965	22134	Tgoln1	trans-golgi network protein	2	0	2		Peak in ActWT, no peak in ActDKO
11	58436964	58437464	Intron (ENSMUST00000108825/ENSMUSG00000058287, intron 5 of 6)	58432559	58441622	1	ENSMUSG00000058287	ENSMUST00000108825	4405	624860	Gm12253	predicted gene 12253	2	0	2		Peak in ActWT, no peak in ActDKO
3	104856090	104856590	Intron (ENSMUST00000094028/ENSMUSG00000070372, intron 1 of 9)	104864005	104866459	1	ENSMUSG00000045576	ENSMUST00000199186	-7415	229681	St7l	suppression of tumorigenicity 7-like	2	0	2		Peak in ActWT, no peak in ActDKO
9	107675659	107676159	Promoter (<=1kb)	107675297	107676441	2	ENSMUSG00000034837	ENSMUST00000195849	282	14685	Gnat1	guanine nucleotide binding protein, alpha transducing 1	2	0	2		Peak in ActWT, no peak in ActDKO
14	18041678	18042178	Distal Intergenic	18060275	18060337	1	ENSMUSG00000098478	ENSMUST00000183529	-18097	NA	NA	NA	2	0	2		Peak in ActWT, no peak in ActDKO
5	107015544	107016044	Distal Intergenic	107048836	107056042	1	ENSMUSG00000106554	ENSMUST00000199486	-32792	NA	NA	NA	2	0	2		Peak in ActWT, no peak in ActDKO
6	33260988	33261488	Intron (ENSMUST00000052266/ENSMUSG00000029763, intron 1 of 17)	33249136	33319396	1	ENSMUSG00000029763	ENSMUST00000139132	11852	20336	Exoc4	exocyst complex component 4	2	0	2		Peak in ActWT, no peak in ActDKO
9	45078977	45079477	Promoter (<=1kb)	45079183	45108534	1	ENSMUSG00000048534	ENSMUST00000050020	0	270152	Jaml	junction adhesion molecule like	2	0	2		Peak in ActWT, no peak in ActDKO
4	128688976	128689476	Promoter (<=1kb)	128688795	128752881	1	ENSMUSG00000028796	ENSMUST00000106080	181	54383	Phc2	polyhomeotic 2	2	0	2		Peak in ActWT, no peak in ActDKO
10	84562540	84563040	Distal Intergenic	84547417	84553338	2	ENSMUSG00000097076	ENSMUST00000181466	-9202	442847	Platr7	pluripotency associated transcript 7	2	0	2		Peak in ActWT, no peak in ActDKO
19	4093695	4094195	Promoter (2-3kb)	4097182	4099017	1	ENSMUSG00000024856	ENSMUST00000025779	-2987	52004	Cdk2ap2	CDK2-associated protein 2	2	0	2		Peak in ActWT, no peak in ActDKO
3	146121520	146122020	Promoter (<=1kb)	146121672	146141806	1	ENSMUSG00000036853	ENSMUST00000039450	0	171166	Mcoln3	mucolipin 3	2	0	2		Peak in ActWT, no peak in ActDKO
16	45261261	45261761	Distal Intergenic	45250371	45257670	1	ENSMUSG00000052013	ENSMUST00000231703	10890	208154	Btla	B and T lymphocyte associated	2	0	2		Peak in ActWT, no peak in ActDKO
7	16201084	16201584	Promoter (2-3kb)	16197147	16204201	2	ENSMUSG00000006019	ENSMUST00000128452	2617	71723	Dhx34	DEAH (Asp-Glu-Ala-His) box polypeptide 34	2	0	2		Peak in ActWT, no peak in ActDKO
18	67239073	67239573	Intron (ENSMUST00000073054/ENSMUSG00000062526, intron 2 of 10)	67225691	67245277	2	ENSMUSG00000062526	ENSMUST00000236244	5704	225651	Mppe1	metallophosphoesterase 1	2	0	2		Peak in ActWT, no peak in ActDKO
1	151095999	151096499	Distal Intergenic	151107915	151108860	1	ENSMUSG00000100595	ENSMUST00000191430	-11416	100418231	Gm19087	ARP10 actin-related protein 10 homolog pseudogene	2	0	2		Peak in ActWT, no peak in ActDKO
9	120739490	120739990	Distal Intergenic	120743590	120751143	2	ENSMUSG00000111831	ENSMUST00000215385	11153	NA	NA	NA	2	0	2		Peak in ActWT, no peak in ActDKO
11	34770538	34771038	Intron (ENSMUST00000093193/ENSMUSG00000020143, intron 1 of 51)	34437312	34783883	2	ENSMUSG00000020143	ENSMUST00000154178	12845	94176	Dock2	dedicator of cyto-kinesis 2	2	0	2		Peak in ActWT, no peak in ActDKO
9	77671006	77671506	Distal Intergenic	77636500	77660127	1	ENSMUSG00000044938	ENSMUST00000057781	34506	244923	Klhl31	kelch-like 31	2	0	2		Peak in ActWT, no peak in ActDKO
15	86191526	86192026	Distal Intergenic	86139129	86186141	2	ENSMUSG00000035891	ENSMUST00000044332	-5385	223753	Cerk	ceramide kinase	2	0	2		Peak in ActWT, no peak in ActDKO
9	50905225	50905725	Intron (ENSMUST00000176663/ENSMUSG00000037112, intron 9 of 15)	50887950	50888055	1	ENSMUSG00000088708	ENSMUST00000158083	17275	115487246	Gm25558	predicted gene, 25558	2	0	2		Peak in ActWT, no peak in ActDKO
4	8783193	8783693	Intron (ENSMUST00000127476/ENSMUSG00000041235, intron 2 of 2)	8751438	8867224	1	ENSMUSG00000041235	ENSMUST00000170391	31755	320790	Chd7	chromodomain helicase DNA binding protein 7	2	0	2		Peak in ActWT, no peak in ActDKO
10	122791914	122792414	Promoter (<=1kb)	122792055	122792483	2	ENSMUSG00000112220	ENSMUST00000220013	69	NA	NA	NA	2	0	2		Peak in ActWT, no peak in ActDKO
1	88506376	88506876	Intron (ENSMUST00000067625/ENSMUSG00000062310, intron 1 of 2)	88499871	88510066	2	ENSMUSG00000062310	ENSMUST00000067625	3190	14659	Glrp1	glutamine repeat protein 1	2	0	2		Peak in ActWT, no peak in ActDKO
7	122351748	122352248	Intron (ENSMUST00000143692/ENSMUSG00000052889, intron 2 of 17)	122362000	122363785	1	ENSMUSG00000108522	ENSMUST00000206841	-9752	NA	NA	NA	2	0	2		Peak in ActWT, no peak in ActDKO
12	21459602	21460102	Distal Intergenic	21420759	21421064	1	ENSMUSG00000097055	ENSMUST00000227598	38843	100043407	Gm4419	predicted gene 4419	2	0	2		Peak in ActWT, no peak in ActDKO
11	94386329	94386829	Intron (ENSMUST00000178136/ENSMUSG00000020865, intron 1 of 30)	94364855	94392920	2	ENSMUSG00000020865	ENSMUST00000151124	6091	76408	Abcc3	ATP-binding cassette, sub-family C (CFTR/MRP), member 3	2	0	2		Peak in ActWT, no peak in ActDKO
10	63231601	63232101	Distal Intergenic	63243810	63245716	1	ENSMUSG00000020064	ENSMUST00000219856	-11709	67345	Herc4	hect domain and RLD 4	2	0	2		Peak in ActWT, no peak in ActDKO
15	60179829	60180329	Intron (ENSMUST00000227875/ENSMUSG00000115681, intron 1 of 4)	60120540	60187111	2	ENSMUSG00000115681	ENSMUST00000227875	6782	NA	NA	NA	2	0	2		Peak in ActWT, no peak in ActDKO
18	35837514	35838014	Intron (ENSMUST00000235919/ENSMUSG00000117841, intron 4 of 4)	35830389	35831093	2	ENSMUSG00000100320	ENSMUST00000188160	-6421	NA	NA	NA	2	0	2		Peak in ActWT, no peak in ActDKO
19	32271618	32272118	Intron (ENSMUST00000099514/ENSMUSG00000040451, intron 3 of 9)	32160299	32276926	2	ENSMUSG00000040451	ENSMUST00000131768	4808	208449	Sgms1	sphingomyelin synthase 1	2	0	2		Peak in ActWT, no peak in ActDKO
12	100984996	100985496	Promoter (1-2kb)	100986623	101014822	1	ENSMUSG00000113634	ENSMUST00000223029	-1127	NA	NA	NA	2	0	2		Peak in ActWT, no peak in ActDKO
12	101015885	101016385	Intron (ENSMUST00000068411/ENSMUSG00000021182, intron 3 of 29)	101021673	101021768	2	ENSMUSG00000080575	ENSMUST00000116925	5383	100316805	Mir1190	microRNA 1190	2	0	2		Peak in ActWT, no peak in ActDKO
3	126661832	126662332	Promoter (<=1kb)	126662379	126663026	1	ENSMUSG00000104906	ENSMUST00000199015	-47	NA	NA	NA	2	0	2		Peak in ActWT, no peak in ActDKO
5	65790746	65791246	Exon (ENSMUST00000201489/ENSMUSG00000037795, exon 6 of 20)	65782948	65785101	1	ENSMUSG00000037795	ENSMUST00000202817	7798	333789	N4bp2	NEDD4 binding protein 2	2	0	2		Peak in ActWT, no peak in ActDKO
3	116374421	116374921	Intron (ENSMUST00000106491/ENSMUSG00000033502, intron 4 of 13)	116350103	116352888	1	ENSMUSG00000106005	ENSMUST00000196669	24318	NA	NA	NA	2	0	2		Peak in ActWT, no peak in ActDKO
18	46175973	46176473	Promoter (<=1kb)	46167315	46175614	2	ENSMUSG00000033949	ENSMUST00000237526	-359	28105	Trim36	tripartite motif-containing 36	2	0	2		Peak in ActWT, no peak in ActDKO
7	80156768	80157268	Promoter (1-2kb)	80155169	80156771	1	ENSMUSG00000108757	ENSMUST00000205955	1599	NA	NA	NA	2	0	2		Peak in ActWT, no peak in ActDKO
11	54160866	54161366	Promoter (1-2kb)	54158926	54160056	1	ENSMUSG00000036045	ENSMUST00000125096	1940	NA	NA	NA	2	0	2		Peak in ActWT, no peak in ActDKO
5	64382501	64383001	Promoter (<=1kb)	64383454	64386205	1	ENSMUSG00000105443	ENSMUST00000200306	-453	NA	NA	NA	2	0	2		Peak in ActWT, no peak in ActDKO
10	100770297	100770797	Distal Intergenic	100707535	100741635	2	ENSMUSG00000112104	ENSMUST00000218270	-28662	102639396	Gm35722	predicted gene, 35722	2	0	2		Peak in ActWT, no peak in ActDKO
9	96348894	96349394	Promoter (<=1kb)	96345805	96349376	2	ENSMUSG00000032412	ENSMUST00000187341	0	11933	Atp1b3	ATPase, Na+/K+ transporting, beta 3 polypeptide	2	0	2		Peak in ActWT, no peak in ActDKO
15	80530375	80530875	Intron (ENSMUST00000096347/ENSMUSG00000050439, intron 2 of 5)	80452240	80560470	2	ENSMUSG00000050439	ENSMUST00000096347	29595	383075	Enthd1	ENTH domain containing 1	2	0	2		Peak in ActWT, no peak in ActDKO
18	76892264	76892764	Intron (ENSMUST00000166956/ENSMUSG00000091519, intron 7 of 8)	76856405	76900342	1	ENSMUSG00000091519	ENSMUST00000166956	35859	664805	Skor2	SKI family transcriptional corepressor 2	2	0	2		Peak in ActWT, no peak in ActDKO
4	121230901	121231401	Distal Intergenic	121227101	121227473	2	ENSMUSG00000080706	ENSMUST00000120885	-3428	NA	NA	NA	2	0	2		Peak in ActWT, no peak in ActDKO
2	84582278	84582778	Intron (ENSMUST00000238924/ENSMUSG00000118521, intron 2 of 2)	84576551	84592840	2	ENSMUSG00000118521	ENSMUST00000238924	10062	NA	NA	NA	2	0	2		Peak in ActWT, no peak in ActDKO
1	40476688	40477188	Intron (ENSMUST00000167723/ENSMUSG00000026070, intron 4 of 9)	40466006	40500854	1	ENSMUSG00000026070	ENSMUST00000108044	10682	16182	Il18r1	interleukin 18 receptor 1	2	0	2		Peak in ActWT, no peak in ActDKO
1	39944338	39944838	Intron (ENSMUST00000163854/ENSMUSG00000026074, intron 2 of 30)	39964155	39983144	1	ENSMUSG00000026074	ENSMUST00000193514	-19317	26921	Map4k4	mitogen-activated protein kinase kinase kinase kinase 4	2	0	2		Peak in ActWT, no peak in ActDKO
6	83312421	83312921	Promoter (<=1kb)	83311345	83312405	2	ENSMUSG00000005667	ENSMUST00000203375	-16	17768	Mthfd2	methylenetetrahydrofolate dehydrogenase (NAD+ dependent), methenyltetrahydrofolate cyclohydrolase	2	0	2		Peak in ActWT, no peak in ActDKO
9	21463277	21463777	Intron (ENSMUST00000165766/ENSMUSG00000033335, intron 2 of 20)	21457107	21457570	1	ENSMUSG00000033335	ENSMUST00000172873	6170	13430	Dnm2	dynamin 2	2	0	2		Peak in ActWT, no peak in ActDKO
9	61426923	61427423	Distal Intergenic	61442591	61455947	1	ENSMUSG00000111033	ENSMUST00000214224	-15168	102637538	Gm34322	predicted gene, 34322	2	0	2		Peak in ActWT, no peak in ActDKO
12	51888451	51888951	Promoter (<=1kb)	51887496	51888990	2	ENSMUSG00000035181	ENSMUST00000218847	39	320487	Heatr5a	HEAT repeat containing 5A	2	0	2		Peak in ActWT, no peak in ActDKO
5	36538607	36539107	Intron (ENSMUST00000146430/ENSMUSG00000029192, intron 3 of 13)	36490608	36531602	2	ENSMUSG00000029192	ENSMUST00000126077	-7005	100855	Tbc1d14	TBC1 domain family, member 14	2	0	2		Peak in ActWT, no peak in ActDKO
19	5467187	5467687	Promoter (<=1kb)	5465708	5466452	2	ENSMUSG00000024910	ENSMUST00000236091	-735	13041	Ctsw	cathepsin W	2	0	2		Peak in ActWT, no peak in ActDKO
6	99358908	99359408	Intron (ENSMUST00000113322/ENSMUSG00000030067, intron 1 of 18)	99384607	99388499	2	ENSMUSG00000093559	ENSMUST00000177278	29091	NA	NA	NA	2	0	2		Peak in ActWT, no peak in ActDKO
1	105991240	105991740	Promoter (<=1kb)	105990689	106034067	1	ENSMUSG00000038866	ENSMUST00000119166	551	227449	Zcchc2	zinc finger, CCHC domain containing 2	2	0	2		Peak in ActWT, no peak in ActDKO
11	75464387	75464887	Promoter (<=1kb)	75463716	75463810	1	ENSMUSG00000065529	ENSMUST00000083595	671	387141	Mir22	microRNA 22	0	0	2	Peak in ActWT, no peak in NaiveWT	Peak in ActWT, no peak in ActDKO
13	117283975	117284475	Distal Intergenic	117228026	117230161	1	ENSMUSG00000021728	ENSMUST00000224455	55949	13723	Emb	embigin	2	0	2		Peak in ActWT, no peak in ActDKO
6	114904155	114904655	Intron (ENSMUST00000032459/ENSMUSG00000030315, intron 1 of 4)	114920054	114921816	2	ENSMUSG00000030315	ENSMUST00000204693	17161	232334	Vgll4	vestigial like family member 4	2	0	2		Peak in ActWT, no peak in ActDKO
10	116931692	116932192	Intron (ENSMUST00000020375/ENSMUSG00000064181, intron 3 of 9)	116915940	116919933	2	ENSMUSG00000064181	ENSMUST00000219570	-11759	216363	Rab3ip	RAB3A interacting protein	2	0	2		Peak in ActWT, no peak in ActDKO
9	95407927	95408427	Promoter (<=1kb)	95407461	95408554	1	ENSMUSG00000103755	ENSMUST00000192612	466	NA	NA	NA	1	0	2		Peak in ActWT, no peak in ActDKO
16	23279795	23280295	Intron (ENSMUST00000023601/ENSMUSG00000022885, intron 2 of 7)	23269629	23321179	1	ENSMUSG00000022885	ENSMUST00000128050	10166	20440	St6gal1	beta galactoside alpha 2,6 sialyltransferase 1	2	0	2		Peak in ActWT, no peak in ActDKO
13	112450036	112450536	Distal Intergenic	112429434	112436596	2	ENSMUSG00000114468	ENSMUST00000225524	-13440	NA	NA	NA	2	0	2		Peak in ActWT, no peak in ActDKO
14	121961775	121962731	Promoter (2-3kb)	121954987	121965105	2	ENSMUSG00000051212	ENSMUST00000227267	2374	321019	Gpr183	G protein-coupled receptor 183	2	0	2		Peak in ActWT, no peak in ActDKO
11	32534774	32535274	Promoter (1-2kb)	32533305	32624587	1	ENSMUSG00000020272	ENSMUST00000102821	1469	20868	Stk10	serine/threonine kinase 10	2	0	2		Peak in ActWT, no peak in ActDKO
6	114659947	114660447	Promoter (1-2kb)	114658064	114673702	1	ENSMUSG00000030314	ENSMUST00000182771	1883	74244	Atg7	autophagy related 7	2	0	2		Peak in ActWT, no peak in ActDKO
13	113635856	113636356	Distal Intergenic	113592179	113618564	2	ENSMUSG00000042364	ENSMUST00000109241	-17292	170625	Snx18	sorting nexin 18	2	0	2		Peak in ActWT, no peak in ActDKO
9	44012065	44012565	Exon (ENSMUST00000215913/ENSMUSG00000111229, exon 3 of 3)	43996471	43998593	2	ENSMUSG00000110815	ENSMUST00000214791	-13472	NA	NA	NA	2	0	2		Peak in ActWT, no peak in ActDKO
11	75835523	75836023	Intron (ENSMUST00000121287/ENSMUSG00000020847, intron 6 of 8)	75860969	75861494	1	ENSMUSG00000087322	ENSMUST00000135873	-24946	NA	NA	NA	2	0	2		Peak in ActWT, no peak in ActDKO
6	108168230	108168730	Intron (ENSMUST00000032191/ENSMUSG00000030101, intron 3 of 8)	108144313	108152286	2	ENSMUSG00000030101	ENSMUST00000171697	-15944	58911	Sumf1	sulfatase modifying factor 1	2	0	2		Peak in ActWT, no peak in ActDKO
11	32565048	32565548	Intron (ENSMUST00000102821/ENSMUSG00000020272, intron 2 of 18)	32588595	32598528	1	ENSMUSG00000020272	ENSMUST00000143397	-23047	20868	Stk10	serine/threonine kinase 10	2	0	2		Peak in ActWT, no peak in ActDKO
10	84768712	84769212	Intron (ENSMUST00000060397/ENSMUSG00000020037, intron 1 of 17)	84762238	84814670	1	ENSMUSG00000020037	ENSMUST00000173479	6474	71137	Rfx4	regulatory factor X, 4 (influences HLA class II expression)	2	0	2		Peak in ActWT, no peak in ActDKO
13	37532643	37533143	Distal Intergenic	37541357	37548440	1	ENSMUSG00000114665	ENSMUST00000224508	-8214	NA	NA	NA	2	0	2		Peak in ActWT, no peak in ActDKO
12	33315687	33316187	Promoter (<=1kb)	33315405	33326204	1	ENSMUSG00000020564	ENSMUST00000145589	282	380753	Atxn7l1	ataxin 7-like 1	2	0	2		Peak in ActWT, no peak in ActDKO
1	88636589	88637089	Distal Intergenic	88653085	88654845	1	ENSMUSG00000104057	ENSMUST00000194311	-15996	NA	NA	NA	2	0	2		Peak in ActWT, no peak in ActDKO
6	145193372	145193872	Intron (ENSMUST00000111727/ENSMUSG00000043541, intron 5 of 11)	145182275	145187630	1	ENSMUSG00000086863	ENSMUST00000141307	11097	105242817	Gm15543	predicted gene 15543	2	0	2		Peak in ActWT, no peak in ActDKO
6	65140813	65141313	Promoter (2-3kb)	65131980	65138271	2	ENSMUSG00000029919	ENSMUST00000170252	-2542	54486	Hpgds	hematopoietic prostaglandin D synthase	2	0	2		Peak in ActWT, no peak in ActDKO
3	146781084	146781584	Promoter (<=1kb)	146729867	146781416	2	ENSMUSG00000005034	ENSMUST00000005164	0	18749	Prkacb	protein kinase, cAMP dependent, catalytic, beta	2	0	2		Peak in ActWT, no peak in ActDKO
2	84347302	84347802	Intron (ENSMUST00000074262/ENSMUSG00000059588, intron 11 of 15)	84330659	84375358	2	ENSMUSG00000059588	ENSMUST00000099944	27556	54598	Calcrl	calcitonin receptor-like	2	0	2		Peak in ActWT, no peak in ActDKO
X	140445634	140446134	Promoter (<=1kb)	140445554	140446382	2	ENSMUSG00000082031	ENSMUST00000117903	248	NA	NA	NA	2	0	2		Peak in ActWT, no peak in ActDKO
19	32406697	32407197	Distal Intergenic	32423192	32423576	1	ENSMUSG00000118355	ENSMUST00000237441	-15995	NA	NA	NA	2	0	2		Peak in ActWT, no peak in ActDKO
12	84216759	84217259	Promoter (<=1kb)	84214365	84216137	2	ENSMUSG00000113094	ENSMUST00000220851	-622	NA	NA	NA	2	0	2		Peak in ActWT, no peak in ActDKO
18	6310070	6310570	Distal Intergenic	6332632	6333042	1	ENSMUSG00000073640	ENSMUST00000097682	-22062	621100	Rpl27-ps3	ribosomal protein L27, pseudogene 3	2	0	2		Peak in ActWT, no peak in ActDKO
18	68951696	68952196	Promoter (<=1kb)	68889487	68951528	2	ENSMUSG00000024546	ENSMUST00000236143	-168	78931	4930546C10Rik	RIKEN cDNA 4930546C10 gene	2	0	2		Peak in ActWT, no peak in ActDKO
12	51976481	51976981	Distal Intergenic	51875871	51971321	2	ENSMUSG00000035181	ENSMUST00000040583	-5160	320487	Heatr5a	HEAT repeat containing 5A	2	0	2		Peak in ActWT, no peak in ActDKO
X	159080487	159080987	Distal Intergenic	159096347	159097092	2	ENSMUSG00000083316	ENSMUST00000117397	16105	NA	NA	NA	2	0	2		Peak in ActWT, no peak in ActDKO
16	23609638	23610138	Promoter (<=1kb)	23609919	23614222	1	ENSMUSG00000033355	ENSMUST00000038423	0	67775	Rtp4	receptor transporter protein 4	2	0	2		Peak in ActWT, no peak in ActDKO
17	56034295	56034795	Promoter (1-2kb)	56033476	56036568	2	ENSMUSG00000003200	ENSMUST00000233034	1773	20405	Sh3gl1	SH3-domain GRB2-like 1	2	0	2		Peak in ActWT, no peak in ActDKO
11	74572573	74573073	Intron (ENSMUST00000102521/ENSMUSG00000038807, intron 1 of 24)	74437043	74590124	2	ENSMUSG00000038807	ENSMUST00000145524	17051	380711	Rap1gap2	RAP1 GTPase activating protein 2	2	0	2		Peak in ActWT, no peak in ActDKO
9	57652336	57653268	Promoter (<=1kb)	57651931	57653471	2	ENSMUSG00000032312	ENSMUST00000213943	203	12988	Csk	c-src tyrosine kinase	2	0	2		Peak in ActWT, no peak in ActDKO
6	142909150	142909650	Intron (ENSMUST00000032421/ENSMUSG00000030283, intron 2 of 4)	142828861	142883040	2	ENSMUSG00000030283	ENSMUST00000147058	-26110	20449	St8sia1	ST8 alpha-N-acetyl-neuraminide alpha-2,8-sialyltransferase 1	2	0	2		Peak in ActWT, no peak in ActDKO
19	4181810	4182310	Intron (ENSMUST00000235329/ENSMUSG00000117905, intron 9 of 15)	4184377	4185532	2	ENSMUSG00000040247	ENSMUST00000238094	3222	108995	Tbc1d10c	TBC1 domain family, member 10c	2	0	2		Peak in ActWT, no peak in ActDKO
16	95994479	95994979	Intron (ENSMUST00000099502/ENSMUSG00000022914, intron 41 of 41)	95979933	95990960	2	ENSMUSG00000022913	ENSMUST00000023630	-3519	56088	Psmg1	proteasome (prosome, macropain) assembly chaperone 1	2	0	2		Peak in ActWT, no peak in ActDKO
7	64196024	64196524	Promoter (2-3kb)	64199262	64202085	1	ENSMUSG00000030523	ENSMUST00000206049	-2738	17364	Trpm1	transient receptor potential cation channel, subfamily M, member 1	2	0	2		Peak in ActWT, no peak in ActDKO
3	122287141	122287641	Exon (ENSMUST00000199060/ENSMUSG00000057359, exon 1 of 1)	122293439	122303613	1	ENSMUSG00000105057	ENSMUST00000196570	-5798	NA	NA	NA	2	0	2		Peak in ActWT, no peak in ActDKO
2	181377222	181377722	Promoter (<=1kb)	181378394	181379819	1	ENSMUSG00000027582	ENSMUST00000151457	-672	229007	Zgpat	zinc finger, CCCH-type with G patch domain	2	0	2		Peak in ActWT, no peak in ActDKO
11	120600624	120601124	Promoter (2-3kb)	120598532	120605776	1	ENSMUSG00000025135	ENSMUST00000093140	2092	66156	Anapc11	anaphase promoting complex subunit 11	2	0	2		Peak in ActWT, no peak in ActDKO
9	115483698	115484198	Distal Intergenic	115437700	115438581	2	ENSMUSG00000074034	ENSMUST00000075898	-45117	546164	Gm5921	ribosomal protein S2 pseudogene	2	0	2		Peak in ActWT, no peak in ActDKO
6	67483004	67483504	Intron (ENSMUST00000118364/ENSMUSG00000049093, intron 3 of 10)	67422932	67491855	2	ENSMUSG00000049093	ENSMUST00000118364	8351	209590	Il23r	interleukin 23 receptor	0	0	2	Peak in ActWT, no peak in NaiveWT	Peak in ActWT, no peak in ActDKO
11	119164289	119164789	Intron (ENSMUST00000036113/ENSMUSG00000039976, intron 3 of 11)	119154076	119154137	2	ENSMUSG00000098704	ENSMUST00000183965	-10152	102465563	Mir6934	microRNA 6934	2	0	2		Peak in ActWT, no peak in ActDKO
1	16177591	16178091	Distal Intergenic	16208197	16210517	2	ENSMUSG00000104165	ENSMUST00000192560	32426	NA	NA	NA	2	0	2		Peak in ActWT, no peak in ActDKO
6	119336088	119336588	Exon (ENSMUST00000037434/ENSMUSG00000041460, exon 27 of 38)	119332562	119347238	1	ENSMUSG00000041460	ENSMUST00000185965	3526	319734	Cacna2d4	calcium channel, voltage-dependent, alpha 2/delta subunit 4	2	0	2		Peak in ActWT, no peak in ActDKO
3	101295056	101295888	Distal Intergenic	101275899	101287939	2	ENSMUSG00000027863	ENSMUST00000029456	-7117	12481	Cd2	CD2 antigen	2	0	2		Peak in ActWT, no peak in ActDKO
9	120027806	120028306	Intron (ENSMUST00000177637/ENSMUSG00000052336, intron 2 of 2)	120013755	120023598	2	ENSMUSG00000079243	ENSMUST00000111635	-4208	22437	Xirp1	xin actin-binding repeat containing 1	2	0	2		Peak in ActWT, no peak in ActDKO
X	73242752	73243252	Promoter (<=1kb)	73233688	73243068	2	ENSMUSG00000031362	ENSMUST00000068551	0	72891	Xlr4c	X-linked lymphocyte-regulated 4C	2	0	2		Peak in ActWT, no peak in ActDKO
9	95120035	95120535	Promoter (1-2kb)	95121686	95124551	1	ENSMUSG00000031129	ENSMUST00000162329	-1151	331004	Slc9a9	solute carrier family 9 (sodium/hydrogen exchanger), member 9	2	0	2		Peak in ActWT, no peak in ActDKO
1	191419465	191419965	Distal Intergenic	191407666	191408247	1	ENSMUSG00000103433	ENSMUST00000194903	11799	100039501	Gm2272	poly(A) binding protein, nuclear 1 pseudogene	2	0	2		Peak in ActWT, no peak in ActDKO
18	75031015	75031515	Intron (ENSMUST00000236220/ENSMUSG00000035765, intron 1 of 8)	75023856	75023947	1	ENSMUSG00000098305	ENSMUST00000185185	7159	NA	NA	NA	2	0	2		Peak in ActWT, no peak in ActDKO
14	8099389	8099889	Promoter (1-2kb)	8098255	8165111	1	ENSMUSG00000033885	ENSMUST00000225653	1134	218699	Pxk	PX domain containing serine/threonine kinase	2	0	2		Peak in ActWT, no peak in ActDKO
17	51805231	51805731	Exon (ENSMUST00000144331/ENSMUSG00000023927, exon 3 of 11)	51802330	51809132	2	ENSMUSG00000023927	ENSMUST00000140727	3401	20230	Satb1	special AT-rich sequence binding protein 1	2	0	2		Peak in ActWT, no peak in ActDKO
1	131183129	131183629	Intron (ENSMUST00000131855/ENSMUSG00000026427, intron 15 of 15)	131176410	131200135	2	ENSMUSG00000026430	ENSMUST00000068564	16506	54354	Rassf5	Ras association (RalGDS/AF-6) domain family member 5	2	0	2		Peak in ActWT, no peak in ActDKO
11	46347808	46348308	Exon (ENSMUST00000109237/ENSMUSG00000020395, exon 8 of 17)	46342287	46345020	1	ENSMUSG00000085853	ENSMUST00000148132	5521	100503965	Gm12167	predicted gene 12167	2	0	2		Peak in ActWT, no peak in ActDKO
15	80506971	80507471	Intron (ENSMUST00000096347/ENSMUSG00000050439, intron 4 of 5)	80475892	80477938	1	ENSMUSG00000116345	ENSMUST00000230279	31079	100418323	Gm19141	predicted gene, 19141	2	0	2		Peak in ActWT, no peak in ActDKO
X	150440831	150441331	Promoter (<=1kb)	150397773	150441137	2	ENSMUSG00000041353	ENSMUST00000059256	0	382245	Tmem29	transmembrane protein 29	2	0	2		Peak in ActWT, no peak in ActDKO
11	57688213	57688713	Intron (ENSMUST00000066987/ENSMUSG00000020520, intron 1 of 11)	57655415	57657826	2	ENSMUSG00000086933	ENSMUST00000143009	-30387	NA	NA	NA	2	0	2		Peak in ActWT, no peak in ActDKO
11	88598945	88599445	Intron (ENSMUST00000107909/ENSMUSG00000069769, intron 5 of 13)	88365515	88590147	2	ENSMUSG00000069769	ENSMUST00000148013	-8798	76626	Msi2	musashi RNA-binding protein 2	2	0	2		Peak in ActWT, no peak in ActDKO
1	88554597	88555097	Intron (ENSMUST00000189394/ENSMUSG00000100798, intron 1 of 5)	88551517	88562167	1	ENSMUSG00000100798	ENSMUST00000189394	3080	100503197	Gm19589	predicted gene, 19589	2	0	2		Peak in ActWT, no peak in ActDKO
8	83758222	83758722	Distal Intergenic	83752918	83753204	1	ENSMUSG00000084682	ENSMUST00000122733	5304	NA	NA	NA	2	0	2		Peak in ActWT, no peak in ActDKO
X	36757842	36758342	Exon (ENSMUST00000047655/ENSMUSG00000037636, exon 3 of 5)	36743711	36776285	1	ENSMUSG00000037636	ENSMUST00000133699	14131	194744	Slc25a43	solute carrier family 25, member 43	2	0	2		Peak in ActWT, no peak in ActDKO
1	64970636	64971136	Distal Intergenic	64789121	64956824	2	ENSMUSG00000051344	ENSMUST00000097713	-13812	241075	Plekhm3	pleckstrin homology domain containing, family M, member 3	2	0	2		Peak in ActWT, no peak in ActDKO
13	37008820	37009320	Intron (ENSMUST00000037491/ENSMUSG00000039109, intron 3 of 14)	36938916	37049187	2	ENSMUSG00000039109	ENSMUST00000224783	39867	74145	F13a1	coagulation factor XIII, A1 subunit	1	0	2		Peak in ActWT, no peak in ActDKO
2	90667595	90668095	Distal Intergenic	90677215	90736328	1	ENSMUSG00000051329	ENSMUST00000057481	-9120	59015	Nup160	nucleoporin 160	2	0	2		Peak in ActWT, no peak in ActDKO
14	40956418	40956918	Intron (ENSMUST00000047652/ENSMUSG00000037824, intron 1 of 8)	40906445	40966807	2	ENSMUSG00000037824	ENSMUST00000047652	9889	52588	Tspan14	tetraspanin 14	2	0	2		Peak in ActWT, no peak in ActDKO
6	146077115	146077615	Distal Intergenic	146120595	146147208	2	ENSMUSG00000030287	ENSMUST00000137938	69593	16439	Itpr2	inositol 1,4,5-triphosphate receptor 2	2	0	2		Peak in ActWT, no peak in ActDKO
3	96847606	96848106	Intron (ENSMUST00000135031/ENSMUSG00000038298, intron 1 of 2)	96833226	96850379	1	ENSMUSG00000038298	ENSMUST00000128789	14380	59020	Pdzk1	PDZ domain containing 1	2	0	2		Peak in ActWT, no peak in ActDKO
14	75034207	75034707	Promoter (1-2kb)	75036622	75052525	1	ENSMUSG00000034959	ENSMUST00000228689	-1915	271221	Rubcnl	RUN and cysteine rich domain containing beclin 1 interacting protein like	2	0	2		Peak in ActWT, no peak in ActDKO
12	105027675	105028175	Promoter (<=1kb)	105027642	105027963	2	ENSMUSG00000113125	ENSMUST00000222037	0	NA	NA	NA	2	0	2		Peak in ActWT, no peak in ActDKO
3	79238951	79239451	Intron (ENSMUST00000200412/ENSMUSG00000104585, intron 1 of 2)	79212919	79253913	1	ENSMUSG00000104585	ENSMUST00000200412	26032	70924	4921511C10Rik	RIKEN cDNA 4921511C10 gene	2	0	2		Peak in ActWT, no peak in ActDKO
17	29431827	29432327	Promoter (<=1kb)	29432835	29466072	1	ENSMUSG00000117427	ENSMUST00000234231	-508	102640029	Gm36199	predicted gene, 36199	2	0	2		Peak in ActWT, no peak in ActDKO
1	191189804	191190304	Intron (ENSMUST00000195117/ENSMUSG00000026628, intron 1 of 3)	191170296	191183340	2	ENSMUSG00000026628	ENSMUST00000027941	-6464	11910	Atf3	activating transcription factor 3	0	0	2	Peak in ActWT, no peak in NaiveWT	Peak in ActWT, no peak in ActDKO
15	30661959	30662459	Intron (ENSMUST00000081728/ENSMUSG00000022240, intron 7 of 22)	30646532	30671124	1	ENSMUSG00000022240	ENSMUST00000228753	15427	18163	Ctnnd2	catenin (cadherin associated protein), delta 2	2	0	2		Peak in ActWT, no peak in ActDKO
9	61859469	61859969	Distal Intergenic	61851704	61852615	1	ENSMUSG00000110968	ENSMUST00000213861	7765	100418429	Gm19208	guanine nucleotide binding protein (G protein), beta polypeptide 2 like 1 pseudogene	2	0	2		Peak in ActWT, no peak in ActDKO
9	96393129	96393629	Distal Intergenic	96332655	96364442	2	ENSMUSG00000032412	ENSMUST00000034983	-28687	11933	Atp1b3	ATPase, Na+/K+ transporting, beta 3 polypeptide	2	0	2		Peak in ActWT, no peak in ActDKO
2	170220943	170221443	Distal Intergenic	170285035	170285880	1	ENSMUSG00000084013	ENSMUST00000118388	-63592	NA	NA	NA	2	0	2		Peak in ActWT, no peak in ActDKO
1	88694309	88694809	Intron (ENSMUST00000051236/ENSMUSG00000049866, intron 1 of 2)	88673125	88701876	2	ENSMUSG00000049866	ENSMUST00000051236	7067	320982	Arl4c	ADP-ribosylation factor-like 4C	2	0	2		Peak in ActWT, no peak in ActDKO
9	61790845	61791345	Distal Intergenic	61763084	61763442	1	ENSMUSG00000111739	ENSMUST00000213572	27761	NA	NA	NA	2	0	2		Peak in ActWT, no peak in ActDKO
5	90492378	90492878	Promoter (1-2kb)	90491238	90496103	1	ENSMUSG00000054932	ENSMUST00000201061	1140	11576	Afp	alpha fetoprotein	2	0	2		Peak in ActWT, no peak in ActDKO
2	7269976	7270476	Intron (ENSMUST00000002176/ENSMUSG00000002107, intron 1 of 15)	7350097	7350193	1	ENSMUSG00000077396	ENSMUST00000104208	-79621	115489571	Gm24340	predicted gene, 24340	2	0	2		Peak in ActWT, no peak in ActDKO
3	52397187	52397687	Distal Intergenic	52425408	52425648	1	ENSMUSG00000103454	ENSMUST00000194115	-27721	NA	NA	NA	2	0	2		Peak in ActWT, no peak in ActDKO
1	171262448	171262948	Distal Intergenic	171270328	171276895	1	ENSMUSG00000052423	ENSMUST00000064272	-7380	57370	B4galt3	UDP-Gal:betaGlcNAc beta 1,4-galactosyltransferase, polypeptide 3	2	0	2		Peak in ActWT, no peak in ActDKO
17	86437511	86438011	Intron (ENSMUST00000097275/ENSMUSG00000045038, intron 2 of 14)	86490562	86496112	1	ENSMUSG00000045038	ENSMUST00000150486	-52551	18754	Prkce	protein kinase C, epsilon	2	0	2		Peak in ActWT, no peak in ActDKO
2	6351230	6351730	Promoter (1-2kb)	6352733	6443494	1	ENSMUSG00000039046	ENSMUST00000042503	-1003	98910	Usp6nl	USP6 N-terminal like	2	0	2		Peak in ActWT, no peak in ActDKO
14	48258596	48259096	3' UTR	48227201	48228206	1	ENSMUSG00000063885	ENSMUST00000181413	31395	NA	NA	NA	2	0	2		Peak in ActWT, no peak in ActDKO
4	115075481	115075981	Distal Intergenic	115088708	115093894	1	ENSMUSG00000028716	ENSMUST00000171877	-12727	67182	Pdzk1ip1	PDZK1 interacting protein 1	2	0	2		Peak in ActWT, no peak in ActDKO
15	102243357	102243857	Promoter (<=1kb)	102241939	102243589	2	ENSMUSG00000001288	ENSMUST00000130204	0	19411	Rarg	retinoic acid receptor, gamma	2	0	2		Peak in ActWT, no peak in ActDKO
1	127982136	127982636	Promoter (2-3kb)	127978905	127984687	2	ENSMUSG00000104164	ENSMUST00000193744	2051	NA	NA	NA	2	0	2		Peak in ActWT, no peak in ActDKO
9	21237422	21237922	Promoter (<=1kb)	21236123	21237193	2	ENSMUSG00000003308	ENSMUST00000193247	-229	50868	Keap1	kelch-like ECH-associated protein 1	2	0	2		Peak in ActWT, no peak in ActDKO
14	101656267	101656767	Promoter (2-3kb)	101654025	101696125	1	ENSMUSG00000022111	ENSMUST00000228773	2242	50933	Uchl3	ubiquitin carboxyl-terminal esterase L3 (ubiquitin thiolesterase)	2	0	2		Peak in ActWT, no peak in ActDKO
9	32692809	32693309	Promoter (2-3kb)	32696022	32757820	1	ENSMUSG00000032035	ENSMUST00000034534	-2713	23871	Ets1	E26 avian leukemia oncogene 1, 5' domain	2	0	2		Peak in ActWT, no peak in ActDKO
4	156026041	156026541	Promoter (<=1kb)	156026164	156028895	1	ENSMUSG00000041954	ENSMUST00000103173	0	21936	Tnfrsf18	tumor necrosis factor receptor superfamily, member 18	2	0	2		Peak in ActWT, no peak in ActDKO
10	42633658	42634158	Intron (ENSMUST00000105497/ENSMUSG00000038280, intron 2 of 5)	42678916	42702459	1	ENSMUSG00000038280	ENSMUST00000040718	-44758	14628	Ostm1	osteopetrosis associated transmembrane protein 1	2	0	2		Peak in ActWT, no peak in ActDKO
2	119898163	119898663	Promoter (<=1kb)	119897305	119960794	1	ENSMUSG00000033943	ENSMUST00000156510	858	29808	Mga	MAX gene associated	2	0	2		Peak in ActWT, no peak in ActDKO
6	49017139	49017639	Distal Intergenic	48986616	48999616	2	ENSMUSG00000107656	ENSMUST00000203494	-17523	75347	4930563H07Rik	RIKEN cDNA 4930563H07 gene	2	0	2		Peak in ActWT, no peak in ActDKO
3	89215805	89216305	Promoter (<=1kb)	89215233	89226804	1	ENSMUSG00000028047	ENSMUST00000119084	572	21827	Thbs3	thrombospondin 3	2	0	2		Peak in ActWT, no peak in ActDKO
4	126253603	126254103	Promoter (2-3kb)	126232167	126256277	2	ENSMUSG00000028849	ENSMUST00000122129	2174	245877	Map7d1	MAP7 domain containing 1	2	0	2		Peak in ActWT, no peak in ActDKO
12	59040354	59040854	Promoter (<=1kb)	59040335	59040525	1	ENSMUSG00000065232	ENSMUST00000083298	19	115488085	Gm22973	predicted gene, 22973	0	0	2	Peak in ActWT, no peak in NaiveWT	Peak in ActWT, no peak in ActDKO
11	64047387	64047887	Intron (ENSMUST00000049091/ENSMUSG00000042148, intron 3 of 6)	63962627	64079466	2	ENSMUSG00000042148	ENSMUST00000049091	31579	70383	Cox10	heme A:farnesyltransferase cytochrome c oxidase assembly factor 10	2	0	2		Peak in ActWT, no peak in ActDKO
11	100891639	100892139	Promoter (1-2kb)	100888222	100890312	2	ENSMUSG00000004040	ENSMUST00000137093	-1327	20848	Stat3	signal transducer and activator of transcription 3	2	0	2		Peak in ActWT, no peak in ActDKO
17	31082315	31082815	3' UTR	31059604	31059731	1	ENSMUSG00000089622	ENSMUST00000158997	22711	NA	NA	NA	2	0	2		Peak in ActWT, no peak in ActDKO
15	27796479	27796979	Intron (ENSMUST00000090247/ENSMUSG00000022263, intron 34 of 56)	27773888	27788638	2	ENSMUSG00000022263	ENSMUST00000226287	-7841	223435	Trio	triple functional domain (PTPRF interacting)	2	0	2		Peak in ActWT, no peak in ActDKO
8	13630682	13631182	Intron (ENSMUST00000117551/ENSMUSG00000031453, intron 2 of 23)	13595809	13606108	2	ENSMUSG00000031453	ENSMUST00000132637	-24574	19414	Rasa3	RAS p21 protein activator 3	2	0	2		Peak in ActWT, no peak in ActDKO
13	12273889	12274389	Promoter (<=1kb)	12269478	12274096	2	ENSMUSG00000052374	ENSMUST00000222034	0	11472	Actn2	actinin alpha 2	2	0	2		Peak in ActWT, no peak in ActDKO
12	107974445	107974945	Intron (ENSMUST00000066060/ENSMUSG00000048251, intron 2 of 3)	107915222	108003414	2	ENSMUSG00000048251	ENSMUST00000109887	28469	58208	Bcl11b	B cell leukemia/lymphoma 11B	1	0	2		Peak in ActWT, no peak in ActDKO
3	51269921	51270421	Intron (ENSMUST00000194641/ENSMUSG00000037174, intron 4 of 9)	51276759	51278383	1	ENSMUSG00000087440	ENSMUST00000139771	-6338	67746	4930577N17Rik	RIKEN cDNA 4930577N17 gene	2	0	2		Peak in ActWT, no peak in ActDKO
3	94952762	94953262	Promoter (<=1kb)	94954075	94959496	1	ENSMUSG00000005774	ENSMUST00000107260	-813	53970	Rfx5	regulatory factor X, 5 (influences HLA class II expression)	2	0	2		Peak in ActWT, no peak in ActDKO
11	75653979	75654479	Promoter (1-2kb)	75655873	75673908	1	ENSMUSG00000017774	ENSMUST00000108431	-1394	17913	Myo1c	myosin IC	2	0	2		Peak in ActWT, no peak in ActDKO
4	102511323	102511823	Intron (ENSMUST00000106911/ENSMUSG00000028525, intron 7 of 16)	102470397	102488046	1	ENSMUSG00000028525	ENSMUST00000133632	40926	18578	Pde4b	phosphodiesterase 4B, cAMP specific	2	0	2		Peak in ActWT, no peak in ActDKO
3	95972806	95973306	Distal Intergenic	95964029	95964388	2	ENSMUSG00000106640	ENSMUST00000197308	-8418	NA	NA	NA	2	0	2		Peak in ActWT, no peak in ActDKO
17	79976092	79976592	Downstream (<1kb)	79977353	79981662	2	ENSMUSG00000117415	ENSMUST00000234800	5070	NA	NA	NA	2	0	2		Peak in ActWT, no peak in ActDKO
10	99182085	99182585	Promoter (2-3kb)	99179184	99184610	2	ENSMUSG00000089994	ENSMUST00000160182	2025	NA	NA	NA	2	0	2		Peak in ActWT, no peak in ActDKO
4	86669583	86670083	Promoter (<=1kb)	86656565	86670060	2	ENSMUSG00000028494	ENSMUST00000000466	0	11520	Plin2	perilipin 2	2	0	2		Peak in ActWT, no peak in ActDKO
8	125254010	125254510	Intron (ENSMUST00000074562/ENSMUSG00000043051, intron 12 of 12)	125224400	125227323	2	ENSMUSG00000086694	ENSMUST00000156666	-26687	NA	NA	NA	2	0	2		Peak in ActWT, no peak in ActDKO
10	128036730	128037230	Promoter (1-2kb)	128035635	128048637	1	ENSMUSG00000061315	ENSMUST00000092048	1095	17938	Naca	nascent polypeptide-associated complex alpha polypeptide	2	0	2		Peak in ActWT, no peak in ActDKO
1	62813193	62813693	Intron (ENSMUST00000075144/ENSMUSG00000025969, intron 15 of 15)	62809302	62811857	1	ENSMUSG00000103032	ENSMUST00000192219	3891	NA	NA	NA	2	0	2		Peak in ActWT, no peak in ActDKO
19	11048004	11048504	Promoter (2-3kb)	11047617	11050566	2	ENSMUSG00000075010	ENSMUST00000099676	2062	107350	AW112010	expressed sequence AW112010	2	0	2		Peak in ActWT, no peak in ActDKO
8	105259566	105260066	Promoter (<=1kb)	105259190	105260120	2	ENSMUSG00000031887	ENSMUST00000136239	54	71609	Tradd	TNFRSF1A-associated via death domain	2	0	2		Peak in ActWT, no peak in ActDKO
2	92185364	92185864	Promoter (<=1kb)	92185459	92221592	1	ENSMUSG00000058318	ENSMUST00000128781	0	192285	Phf21a	PHD finger protein 21A	2	0	2		Peak in ActWT, no peak in ActDKO
10	93442115	93442615	Distal Intergenic	93433107	93433162	1	ENSMUSG00000098679	ENSMUST00000183565	9008	102465791	Mir7688	microRNA 7688	2	0	2		Peak in ActWT, no peak in ActDKO
9	107521625	107522125	Promoter (<=1kb)	107521512	107523486	1	ENSMUSG00000010066	ENSMUST00000194842	113	56808	Cacna2d2	calcium channel, voltage-dependent, alpha 2/delta subunit 2	2	0	2		Peak in ActWT, no peak in ActDKO
18	69196338	69196838	Promoter (<=1kb)	69193336	69195744	2	ENSMUSG00000110211	ENSMUST00000211216	-594	NA	NA	NA	2	0	2		Peak in ActWT, no peak in ActDKO
10	117898334	117898834	Distal Intergenic	117925459	117948292	1	ENSMUSG00000112500	ENSMUST00000217950	-26625	71067	4933411E08Rik	RIKEN cDNA 4933411E08 gene	2	0	2		Peak in ActWT, no peak in ActDKO
15	100720028	100720528	Promoter (<=1kb)	100692864	100720477	2	ENSMUSG00000037280	ENSMUST00000161514	0	207839	Galnt6	polypeptide N-acetylgalactosaminyltransferase 6	2	0	2		Peak in ActWT, no peak in ActDKO
8	35674599	35675099	Intron (ENSMUST00000037666/ENSMUSG00000070056, intron 2 of 2)	35707660	35719949	2	ENSMUSG00000110335	ENSMUST00000209585	44850	NA	NA	NA	2	0	2		Peak in ActWT, no peak in ActDKO
1	54888452	54888952	Intron (ENSMUST00000179030/ENSMUSG00000052331, intron 1 of 27)	54766792	54884711	2	ENSMUSG00000052331	ENSMUST00000177679	-3741	329154	Ankrd44	ankyrin repeat domain 44	2	0	2		Peak in ActWT, no peak in ActDKO
11	119151022	119151522	Promoter (2-3kb)	119154076	119154137	2	ENSMUSG00000098704	ENSMUST00000183965	2615	102465563	Mir6934	microRNA 6934	2	0	2		Peak in ActWT, no peak in ActDKO
13	96983263	96983763	Distal Intergenic	97014885	97015299	2	ENSMUSG00000113934	ENSMUST00000222278	31536	NA	NA	NA	2	0	2		Peak in ActWT, no peak in ActDKO
1	151457052	151457552	3' UTR	151445305	151447741	1	ENSMUSG00000103928	ENSMUST00000192826	11747	NA	NA	NA	2	0	2		Peak in ActWT, no peak in ActDKO
8	71528612	71529112	Promoter (2-3kb)	71520120	71525711	2	ENSMUSG00000108900	ENSMUST00000207913	-2901	619297	Ccdc194	coiled-coil domain containing 194	2	0	2		Peak in ActWT, no peak in ActDKO
11	3292143	3292643	Promoter (<=1kb)	3292195	3294668	1	ENSMUSG00000020453	ENSMUST00000153603	0	56218	Patz1	POZ (BTB) and AT hook containing zinc finger 1	2	0	2		Peak in ActWT, no peak in ActDKO
12	77193159	77193659	Distal Intergenic	77238125	77475985	1	ENSMUSG00000021065	ENSMUST00000177595	-44466	53618	Fut8	fucosyltransferase 8	2	0	2		Peak in ActWT, no peak in ActDKO
12	108631318	108631818	Intron (ENSMUST00000077735/ENSMUSG00000021262, intron 1 of 12)	108635710	108686575	1	ENSMUSG00000021262	ENSMUST00000223109	-3892	14026	Evl	Ena-vasodilator stimulated phosphoprotein	2	0	2		Peak in ActWT, no peak in ActDKO
16	24635738	24636238	Intron (ENSMUST00000231352/ENSMUSG00000033306, intron 5 of 6)	24721855	24979530	1	ENSMUSG00000033306	ENSMUST00000115314	-85617	210126	Lpp	LIM domain containing preferred translocation partner in lipoma	2	0	2		Peak in ActWT, no peak in ActDKO
18	35821793	35822293	Intron (ENSMUST00000235919/ENSMUSG00000117841, intron 4 of 4)	35829397	35859002	1	ENSMUSG00000046668	ENSMUST00000235161	-7104	67393	Cxxc5	CXXC finger 5	2	0	2		Peak in ActWT, no peak in ActDKO
11	97142059	97142559	Intron (ENSMUST00000066078/ENSMUSG00000038517, intron 6 of 8)	97146364	97146419	2	ENSMUSG00000099286	ENSMUST00000183796	3860	102466822	Mir7235	microRNA 7235	2	0	2		Peak in ActWT, no peak in ActDKO
X	134162332	134162832	Promoter (<=1kb)	134151110	134162076	2	ENSMUSG00000031258	ENSMUST00000148722	-256	331524	Xkrx	X-linked Kx blood group related, X-linked	2	0	2		Peak in ActWT, no peak in ActDKO
4	63486500	63487000	Intron (ENSMUST00000124016/ENSMUSG00000039137, intron 1 of 11)	63414910	63493600	2	ENSMUSG00000039137	ENSMUST00000124016	6600	73750	Whrn	whirlin	2	0	2		Peak in ActWT, no peak in ActDKO
13	113031643	113032143	Promoter (2-3kb)	113035111	113038324	1	ENSMUSG00000078926	ENSMUST00000180543	-2968	238896	Cdc20b	cell division cycle 20B	2	0	2		Peak in ActWT, no peak in ActDKO
1	131181616	131182116	Intron (ENSMUST00000131855/ENSMUSG00000026427, intron 14 of 15)	131166379	131171510	1	ENSMUSG00000026427	ENSMUST00000153651	15237	16865	Eif2d	eukaryotic translation initiation factor 2D	2	0	2		Peak in ActWT, no peak in ActDKO
14	54211168	54211668	Promoter (<=1kb)	54211470	54211528	1	ENSMUSG00000076921	ENSMUST00000103733	0	100124396	Traj7	T cell receptor alpha joining 7	2	0	2		Peak in ActWT, no peak in ActDKO
7	37971456	37971956	Promoter (1-2kb)	37959993	37969628	2	ENSMUSG00000030421	ENSMUST00000205927	-1828	19777	Uri1	URI1, prefoldin-like chaperone	2	0	2		Peak in ActWT, no peak in ActDKO
17	83847744	83848244	Promoter (<=1kb)	83837173	83847963	2	ENSMUSG00000000673	ENSMUST00000234823	0	107766	Haao	3-hydroxyanthranilate 3,4-dioxygenase	2	0	2		Peak in ActWT, no peak in ActDKO
5	65867289	65867789	Exon (ENSMUST00000202591/ENSMUSG00000029204, exon 2 of 2)	65863618	65868398	1	ENSMUSG00000029204	ENSMUST00000202471	3671	74734	Rhoh	ras homolog family member H	2	0	2		Peak in ActWT, no peak in ActDKO
5	35728834	35729334	Promoter (<=1kb)	35697180	35729276	2	ENSMUSG00000036553	ENSMUST00000070203	0	231147	Sh3tc1	SH3 domain and tetratricopeptide repeats 1	2	0	2		Peak in ActWT, no peak in ActDKO
X	36689592	36690092	Distal Intergenic	36668217	36669013	1	ENSMUSG00000081281	ENSMUST00000118173	21375	621983	Rpl7-ps9	ribosomal protein L7, pseudogene 9	2	0	2		Peak in ActWT, no peak in ActDKO
9	71165057	71165557	Promoter (<=1kb)	71162973	71165222	2	ENSMUSG00000032204	ENSMUST00000135892	0	64008	Aqp9	aquaporin 9	2	0	2		Peak in ActWT, no peak in ActDKO
9	107307938	107308438	Distal Intergenic	107300380	107301838	2	ENSMUSG00000090570	ENSMUST00000163196	-6100	NA	NA	NA	0	0	2	Peak in ActWT, no peak in NaiveWT	Peak in ActWT, no peak in ActDKO
6	83455691	83456191	Promoter (<=1kb)	83368042	83456392	2	ENSMUSG00000034832	ENSMUST00000186548	201	194388	Tet3	tet methylcytosine dioxygenase 3	2	0	2		Peak in ActWT, no peak in ActDKO
5	140264976	140265476	Promoter (2-3kb)	140166983	140262565	2	ENSMUSG00000029554	ENSMUST00000132832	-2411	17120	Mad1l1	MAD1 mitotic arrest deficient 1-like 1	2	0	2		Peak in ActWT, no peak in ActDKO
10	96131177	96131677	Promoter (1-2kb)	96127985	96129742	2	ENSMUSG00000112316	ENSMUST00000218910	-1435	NA	NA	NA	2	0	2		Peak in ActWT, no peak in ActDKO
7	118275201	118275701	Promoter (<=1kb)	118273292	118275363	2	ENSMUSG00000108980	ENSMUST00000207365	0	NA	NA	NA	2	0	2		Peak in ActWT, no peak in ActDKO
15	80721770	80722270	Intron (ENSMUST00000067689/ENSMUSG00000047888, intron 1 of 24)	80712271	80713686	1	ENSMUSG00000116480	ENSMUST00000230620	9499	NA	NA	NA	2	0	2		Peak in ActWT, no peak in ActDKO
X	99593057	99593557	Distal Intergenic	99687481	99687774	2	ENSMUSG00000082505	ENSMUST00000117174	94217	108168471	Gm14816	60S ribosomal protein L37 pseudogene	2	0	2		Peak in ActWT, no peak in ActDKO
11	62508719	62509219	Intron (ENSMUST00000014389/ENSMUSG00000014245, intron 4 of 6)	62522741	62523542	1	ENSMUSG00000086636	ENSMUST00000143382	-13522	NA	NA	NA	2	0	2		Peak in ActWT, no peak in ActDKO
13	108596902	108597402	Intron (ENSMUST00000133929/ENSMUSG00000021699, intron 1 of 3)	108654177	109951474	1	ENSMUSG00000021699	ENSMUST00000122041	-56775	238871	Pde4d	phosphodiesterase 4D, cAMP specific	2	0	2		Peak in ActWT, no peak in ActDKO
15	73176509	73177009	Promoter (<=1kb)	73128422	73177847	2	ENSMUSG00000036698	ENSMUST00000230464	838	239528	Ago2	argonaute RISC catalytic subunit 2	2	0	2		Peak in ActWT, no peak in ActDKO
4	132311791	132312291	Promoter (1-2kb)	132310691	132310764	1	ENSMUSG00000080615	ENSMUST00000116965	1100	NA	NA	NA	0	0	2	Peak in ActWT, no peak in NaiveWT	Peak in ActWT, no peak in ActDKO
4	43558576	43559076	Promoter (<=1kb)	43555106	43558460	2	ENSMUSG00000028465	ENSMUST00000130353	-116	21894	Tln1	talin 1	2	0	2		Peak in ActWT, no peak in ActDKO
10	75589656	75590521	Promoter (<=1kb)	75589792	75605403	1	ENSMUSG00000006344	ENSMUST00000189991	0	23887	Ggt5	gamma-glutamyltransferase 5	2	0	2		Peak in ActWT, no peak in ActDKO
15	59646260	59646760	Promoter (1-2kb)	59648350	59657099	1	ENSMUSG00000032501	ENSMUST00000067543	-1590	211770	Trib1	tribbles pseudokinase 1	2	0	2		Peak in ActWT, no peak in ActDKO
12	36135364	36135864	Intron (ENSMUST00000020856/ENSMUSG00000020547, intron 1 of 11)	36146183	36147922	2	ENSMUSG00000113349	ENSMUST00000222844	12058	NA	NA	NA	2	0	2		Peak in ActWT, no peak in ActDKO
7	132335258	132335758	Intron (ENSMUST00000124096/ENSMUSG00000030849, intron 2 of 6)	132321595	132322082	1	ENSMUSG00000109550	ENSMUST00000208595	13663	NA	NA	NA	2	0	2		Peak in ActWT, no peak in ActDKO
5	114923011	114923511	Promoter (<=1kb)	114923240	114937912	1	ENSMUSG00000041827	ENSMUST00000031540	0	231655	Oasl1	2'-5' oligoadenylate synthetase-like 1	2	0	2		Peak in ActWT, no peak in ActDKO
18	81568551	81569051	Distal Intergenic	81627846	81637659	2	ENSMUSG00000117870	ENSMUST00000235510	68608	NA	NA	NA	2	0	2		Peak in ActWT, no peak in ActDKO
3	131214855	131215355	Intron (ENSMUST00000029611/ENSMUSG00000027985, intron 11 of 11)	131245101	131272024	2	ENSMUSG00000027984	ENSMUST00000152427	56669	15107	Hadh	hydroxyacyl-Coenzyme A dehydrogenase	2	0	2		Peak in ActWT, no peak in ActDKO
4	132748713	132749213	Intron (ENSMUST00000030709/ENSMUSG00000028885, intron 1 of 7)	132732966	132757252	2	ENSMUSG00000028885	ENSMUST00000030709	8039	100340	Smpdl3b	sphingomyelin phosphodiesterase, acid-like 3B	2	0	2		Peak in ActWT, no peak in ActDKO
2	65551705	65552205	Intron (ENSMUST00000066432/ENSMUSG00000057182, intron 1 of 26)	65457118	65567492	2	ENSMUSG00000057182	ENSMUST00000066432	15287	20269	Scn3a	sodium channel, voltage-gated, type III, alpha	2	0	2		Peak in ActWT, no peak in ActDKO
5	118620284	118620784	Promoter (1-2kb)	118618294	118619313	1	ENSMUSG00000106798	ENSMUST00000202053	1990	NA	NA	NA	2	0	2		Peak in ActWT, no peak in ActDKO
14	77906615	77907115	Promoter (2-3kb)	77904407	77964176	1	ENSMUSG00000022014	ENSMUST00000227903	2208	108670	Epsti1	epithelial stromal interaction 1 (breast)	2	0	2		Peak in ActWT, no peak in ActDKO
17	34144728	34145228	Promoter (<=1kb)	34145236	34151553	1	ENSMUSG00000037548	ENSMUST00000041982	-8	15000	H2-DMb2	histocompatibility 2, class II, locus Mb2	2	0	2		Peak in ActWT, no peak in ActDKO
7	81858823	81859323	Promoter (<=1kb)	81859001	81884071	1	ENSMUSG00000038623	ENSMUST00000041890	0	107769	Tm6sf1	transmembrane 6 superfamily member 1	2	0	2		Peak in ActWT, no peak in ActDKO
9	64831696	64832196	Intron (ENSMUST00000038890/ENSMUSG00000053641, intron 1 of 33)	64811544	64843925	1	ENSMUSG00000053641	ENSMUST00000213437	20152	102442	Dennd4a	DENN/MADD domain containing 4A	2	0	2		Peak in ActWT, no peak in ActDKO
12	25098677	25099177	Promoter (1-2kb)	25093799	25097140	2	ENSMUSG00000020644	ENSMUST00000221761	-1537	15902	Id2	inhibitor of DNA binding 2	2	0	2		Peak in ActWT, no peak in ActDKO
2	30119777	30120277	Intron (ENSMUST00000044751/ENSMUSG00000039686, intron 1 of 15)	30097283	30124454	2	ENSMUSG00000039686	ENSMUST00000044751	4177	227693	Zer1	zyg-11 related, cell cycle regulator	2	0	2		Peak in ActWT, no peak in ActDKO
17	5769169	5769669	Distal Intergenic	5798657	5802893	1	ENSMUSG00000096965	ENSMUST00000180924	-28988	78512	3300005D01Rik	RIKEN cDNA 3300005D01 gene	2	0	2		Peak in ActWT, no peak in ActDKO
11	30187118	30187618	Intron (ENSMUST00000006629/ENSMUSG00000020315, intron 2 of 35)	30106785	30198257	2	ENSMUSG00000020315	ENSMUST00000102838	10639	20742	Sptbn1	spectrin beta, non-erythrocytic 1	2	0	2		Peak in ActWT, no peak in ActDKO
9	120132954	120133454	Promoter (1-2kb)	120134054	120135015	2	ENSMUSG00000111028	ENSMUST00000216043	1561	NA	NA	NA	0	0	2	Peak in ActWT, no peak in NaiveWT	Peak in ActWT, no peak in ActDKO
10	63381426	63381926	Promoter (<=1kb)	63319005	63381704	2	ENSMUSG00000020063	ENSMUST00000120239	0	93759	Sirt1	sirtuin 1	2	0	2		Peak in ActWT, no peak in ActDKO
15	85646315	85646815	Promoter (<=1kb)	85646083	85667675	1	ENSMUSG00000116004	ENSMUST00000230234	232	NA	NA	NA	2	0	2		Peak in ActWT, no peak in ActDKO
2	91976064	91976564	Promoter (<=1kb)	91932824	91975864	2	ENSMUSG00000040479	ENSMUST00000099709	-200	104418	Dgkz	diacylglycerol kinase zeta	2	0	2		Peak in ActWT, no peak in ActDKO
15	12196747	12197247	Promoter (<=1kb)	12194907	12196619	2	ENSMUSG00000115153	ENSMUST00000227731	-128	NA	NA	NA	2	0	2		Peak in ActWT, no peak in ActDKO
19	3669030	3669530	Intron (ENSMUST00000025856/ENSMUSG00000024913, intron 1 of 22)	3584828	3686556	2	ENSMUSG00000024913	ENSMUST00000025856	17026	16973	Lrp5	low density lipoprotein receptor-related protein 5	2	0	2		Peak in ActWT, no peak in ActDKO
16	91596328	91596828	Promoter (<=1kb)	91575758	91597664	2	ENSMUSG00000022964	ENSMUST00000133180	836	77975	Tmem50b	transmembrane protein 50B	2	0	2		Peak in ActWT, no peak in ActDKO
2	58123631	58124131	Distal Intergenic	58108060	58108572	1	ENSMUSG00000053472	ENSMUST00000121169	15571	NA	NA	NA	2	0	2		Peak in ActWT, no peak in ActDKO
13	56159052	56159552	Distal Intergenic	56167600	56167722	1	ENSMUSG00000077799	ENSMUST00000104611	-8048	115485907	Gm25148	predicted gene, 25148	2	0	2		Peak in ActWT, no peak in ActDKO
18	21009331	21009831	Promoter (<=1kb)	21010724	21027527	1	ENSMUSG00000024317	ENSMUST00000234169	-893	56515	Rnf138	ring finger protein 138	2	0	2		Peak in ActWT, no peak in ActDKO
6	106794369	106794869	Intron (ENSMUST00000013882/ENSMUSG00000005362, intron 3 of 10)	106783470	106799033	2	ENSMUSG00000005362	ENSMUST00000151484	4164	58799	Crbn	cereblon	2	0	2		Peak in ActWT, no peak in ActDKO
2	29623963	29624463	Intron (ENSMUST00000095087/ENSMUSG00000039844, intron 1 of 25)	29619910	29738327	1	ENSMUSG00000039844	ENSMUST00000147755	4053	107746	Rapgef1	Rap guanine nucleotide exchange factor (GEF) 1	2	0	2		Peak in ActWT, no peak in ActDKO
10	93167993	93168493	Intron (ENSMUST00000215495/ENSMUSG00000020015, intron 1 of 6)	93162785	93162903	1	ENSMUSG00000089214	ENSMUST00000158589	5208	100316689	Mir1931	microRNA 1931	2	0	2		Peak in ActWT, no peak in ActDKO
7	75485969	75486469	Promoter (1-2kb)	75484861	75486491	1	ENSMUSG00000108560	ENSMUST00000205567	1108	NA	NA	NA	2	0	2		Peak in ActWT, no peak in ActDKO
9	78427276	78427776	Promoter (<=1kb)	78427507	78429398	1	ENSMUSG00000087052	ENSMUST00000128935	0	NA	NA	NA	2	0	2		Peak in ActWT, no peak in ActDKO
3	145950393	145950893	Distal Intergenic	145939086	145944198	1	ENSMUSG00000036873	ENSMUST00000188034	11307	66421	2410004B18Rik	RIKEN cDNA 2410004B18 gene	2	0	2		Peak in ActWT, no peak in ActDKO
18	37984279	37984779	Promoter (<=1kb)	37981325	37984429	2	ENSMUSG00000024451	ENSMUST00000235391	0	106952	Arap3	ArfGAP with RhoGAP domain, ankyrin repeat and PH domain 3	2	0	2		Peak in ActWT, no peak in ActDKO
1	160793679	160794179	Promoter (<=1kb)	160735648	160793211	2	ENSMUSG00000026721	ENSMUST00000193810	-468	29809	Rabgap1l	RAB GTPase activating protein 1-like	0	0	2	Peak in ActWT, no peak in NaiveWT	Peak in ActWT, no peak in ActDKO
7	113295396	113295896	Promoter (<=1kb)	113292944	113295337	2	ENSMUSG00000109959	ENSMUST00000211342	-59	NA	NA	NA	2	0	2		Peak in ActWT, no peak in ActDKO
11	21150248	21151190	3' UTR	21135469	21150323	1	ENSMUSG00000020134	ENSMUST00000101477	14779	67245	Peli1	pellino 1	2	0	2		Peak in ActWT, no peak in ActDKO
13	114151043	114151543	Promoter (<=1kb)	114124348	114151592	2	ENSMUSG00000114213	ENSMUST00000225044	49	319803	A430090L17Rik	RIKEN cDNA A430090L17 gene	2	0	2		Peak in ActWT, no peak in ActDKO
4	145210709	145211209	Downstream (2-3kb)	144972622	145195005	2	ENSMUSG00000020220	ENSMUST00000036579	-15704	230895	Vps13d	vacuolar protein sorting 13D	2	0	2		Peak in ActWT, no peak in ActDKO
4	45513867	45514367	Intron (ENSMUST00000061986/ENSMUSG00000044813, intron 1 of 5)	45500485	45500552	2	ENSMUSG00000088892	ENSMUST00000158267	-13315	NA	NA	NA	2	0	2		Peak in ActWT, no peak in ActDKO
13	73469500	73470000	Promoter (1-2kb)	73471751	73515125	1	ENSMUSG00000021608	ENSMUST00000223060	-1751	210992	Lpcat1	lysophosphatidylcholine acyltransferase 1	2	0	2		Peak in ActWT, no peak in ActDKO
8	125531599	125532099	Intron (ENSMUST00000212168/ENSMUSG00000001995, intron 1 of 21)	125516932	125569703	2	ENSMUSG00000001995	ENSMUST00000212604	37604	244668	Sipa1l2	signal-induced proliferation-associated 1 like 2	2	0	2		Peak in ActWT, no peak in ActDKO
9	45251301	45251801	Downstream (2-3kb)	45261055	45261290	1	ENSMUSG00000093722	ENSMUST00000176318	-9254	NA	NA	NA	2	0	2		Peak in ActWT, no peak in ActDKO
14	53545280	53545780	Promoter (<=1kb)	53545014	53545525	1	ENSMUSG00000076839	ENSMUST00000103651	266	100126469	Trav13-1	T cell receptor alpha variable 13-1	2	0	2		Peak in ActWT, no peak in ActDKO
3	137912300	137912800	Promoter (<=1kb)	137912990	137913088	2	ENSMUSG00000088932	ENSMUST00000158307	288	NA	NA	NA	2	0	2		Peak in ActWT, no peak in ActDKO
5	149255456	149255956	Distal Intergenic	149247952	149248244	2	ENSMUSG00000092674	ENSMUST00000174933	-7212	NA	NA	NA	2	0	2		Peak in ActWT, no peak in ActDKO
11	117666448	117666948	Intron (ENSMUST00000026658/ENSMUSG00000025571, intron 1 of 21)	117654813	117763439	1	ENSMUSG00000025571	ENSMUST00000106344	11635	217351	Tnrc6c	trinucleotide repeat containing 6C	2	0	2		Peak in ActWT, no peak in ActDKO
6	8510634	8511134	Promoter (<=1kb)	8511227	8579647	1	ENSMUSG00000029638	ENSMUST00000162383	-93	170772	Glcci1	glucocorticoid induced transcript 1	2	0	2		Peak in ActWT, no peak in ActDKO
9	45208543	45209043	Intron (ENSMUST00000164650/ENSMUSG00000091996, intron 1 of 4)	45172726	45204092	2	ENSMUSG00000032091	ENSMUST00000034599	-4451	214523	Tmprss4	transmembrane protease, serine 4	0	0	2	Peak in ActWT, no peak in NaiveWT	Peak in ActWT, no peak in ActDKO
10	53595639	53596139	Promoter (<=1kb)	53596757	53607912	1	ENSMUSG00000019857	ENSMUST00000219271	-618	66403	Asf1a	anti-silencing function 1A histone chaperone	2	0	2		Peak in ActWT, no peak in ActDKO
6	88782856	88783356	Intron (ENSMUST00000113585/ENSMUSG00000033174, intron 3 of 7)	88784330	88787451	2	ENSMUSG00000107719	ENSMUST00000204640	4095	NA	NA	NA	2	0	2		Peak in ActWT, no peak in ActDKO
5	120714204	120714704	Promoter (2-3kb)	120680202	120711927	2	ENSMUSG00000029603	ENSMUST00000031607	-2277	14357	Dtx1	deltex 1, E3 ubiquitin ligase	2	0	2		Peak in ActWT, no peak in ActDKO
7	102333788	102334288	Intron (ENSMUST00000033289/ENSMUSG00000030987, intron 1 of 11)	102377573	102378337	2	ENSMUSG00000110175	ENSMUST00000211316	44049	100416793	Gm18255	methyltransferase like 6 pseudogene	2	0	2		Peak in ActWT, no peak in ActDKO
12	99626057	99626557	Promoter (1-2kb)	99626053	99627974	2	ENSMUSG00000100211	ENSMUST00000185726	1417	73457	1700064M15Rik	RIKEN cDNA 1700064M15 gene	0	0	2	Peak in ActWT, no peak in NaiveWT	Peak in ActWT, no peak in ActDKO
12	107982258	107982758	Intron (ENSMUST00000066060/ENSMUSG00000048251, intron 2 of 3)	107915222	108003414	2	ENSMUSG00000048251	ENSMUST00000109887	20656	58208	Bcl11b	B cell leukemia/lymphoma 11B	2	0	2		Peak in ActWT, no peak in ActDKO
15	27794202	27794702	Intron (ENSMUST00000090247/ENSMUSG00000022263, intron 34 of 56)	27773888	27788638	2	ENSMUSG00000022263	ENSMUST00000226287	-5564	223435	Trio	triple functional domain (PTPRF interacting)	2	0	2		Peak in ActWT, no peak in ActDKO
4	126206929	126207429	Distal Intergenic	126164082	126202760	2	ENSMUSG00000043962	ENSMUST00000080919	-4169	230753	Thrap3	thyroid hormone receptor associated protein 3	2	0	2		Peak in ActWT, no peak in ActDKO
1	55043106	55043606	Distal Intergenic	55052770	55071953	1	ENSMUSG00000025981	ENSMUST00000087617	-9164	67876	Coq10b	coenzyme Q10B	2	0	2		Peak in ActWT, no peak in ActDKO
7	46393120	46393620	Promoter (2-3kb)	46396497	46433354	1	ENSMUSG00000058975	ENSMUST00000025202	-2877	16502	Kcnc1	potassium voltage gated channel, Shaw-related subfamily, member 1	2	0	2		Peak in ActWT, no peak in ActDKO
2	35445379	35445879	Promoter (<=1kb)	35423329	35445833	2	ENSMUSG00000035778	ENSMUST00000130913	0	14594	Ggta1	glycoprotein galactosyltransferase alpha 1, 3	2	0	2		Peak in ActWT, no peak in ActDKO
2	117431824	117432324	Distal Intergenic	117414392	117417697	2	ENSMUSG00000085681	ENSMUST00000138372	-14127	102634513	Gm13982	predicted gene 13982	2	0	2		Peak in ActWT, no peak in ActDKO
13	19162074	19162574	Exon (ENSMUST00000197661/ENSMUSG00000105715, exon 4 of 4)	19178024	19178492	1	ENSMUSG00000076744	ENSMUST00000103553	-15450	21641	Trgv7	T cell receptor gamma, variable 7	2	0	2		Peak in ActWT, no peak in ActDKO
18	64931125	64931625	Intron (ENSMUST00000235343/ENSMUSG00000024589, intron 1 of 30)	64921129	65080728	1	ENSMUSG00000024589	ENSMUST00000224516	9996	83814	Nedd4l	neural precursor cell expressed, developmentally down-regulated gene 4-like	2	0	2		Peak in ActWT, no peak in ActDKO
3	103887309	103887809	Promoter (<=1kb)	103888622	103909458	1	ENSMUSG00000027843	ENSMUST00000134373	-813	19260	Ptpn22	protein tyrosine phosphatase, non-receptor type 22 (lymphoid)	2	0	2		Peak in ActWT, no peak in ActDKO
15	98867247	98867747	Intron (ENSMUST00000178486/ENSMUSG00000048154, intron 1 of 54)	98831669	98871183	2	ENSMUSG00000048154	ENSMUST00000178486	3436	381022	Kmt2d	lysine (K)-specific methyltransferase 2D	2	0	2		Peak in ActWT, no peak in ActDKO
3	152191710	152192210	Promoter (1-2kb)	152183955	152193845	2	ENSMUSG00000028035	ENSMUST00000050073	1635	67035	Dnajb4	DnaJ heat shock protein family (Hsp40) member B4	2	0	2		Peak in ActWT, no peak in ActDKO
14	30249563	30250063	Intron (ENSMUST00000112250/ENSMUSG00000015968, intron 3 of 46)	30207738	30208219	1	ENSMUSG00000114650	ENSMUST00000224405	41825	NA	NA	NA	2	0	2		Peak in ActWT, no peak in ActDKO
17	86976463	86976963	Intron (ENSMUST00000024956/ENSMUSG00000024143, intron 2 of 4)	86970372	86975288	1	ENSMUSG00000117628	ENSMUST00000234698	6091	NA	NA	NA	2	0	2		Peak in ActWT, no peak in ActDKO
16	11577478	11577978	Intron (ENSMUST00000180792/ENSMUSG00000071669, intron 15 of 20)	11494821	11496306	2	ENSMUSG00000082653	ENSMUST00000117770	-81172	100417952	Gm15897	tyrosine-protein kinase SgK223 pseudogene	2	0	2		Peak in ActWT, no peak in ActDKO
5	134323300	134323800	Promoter (2-3kb)	134326454	134326522	1	ENSMUSG00000093311	ENSMUST00000175570	-2654	100628570	Mir3965	microRNA 3965	2	0	2		Peak in ActWT, no peak in ActDKO
10	4470101	4470601	Distal Intergenic	4482502	4562231	1	ENSMUSG00000019767	ENSMUST00000138112	-11901	100504234	Ccdc170	coiled-coil domain containing 170	2	0	2		Peak in ActWT, no peak in ActDKO
10	21882052	21882552	Promoter (<=1kb)	21882184	21999893	1	ENSMUSG00000019970	ENSMUST00000120509	0	20393	Sgk1	serum/glucocorticoid regulated kinase 1	2	0	2		Peak in ActWT, no peak in ActDKO
2	132691650	132692150	Promoter (1-2kb)	132690283	132751055	1	ENSMUSG00000044991	ENSMUST00000110132	1367	73747	Shld1	shieldin complex subunit 1	2	0	2		Peak in ActWT, no peak in ActDKO
2	18872768	18873268	Intron (ENSMUST00000006912/ENSMUSG00000026737, intron 4 of 9)	18844371	18866120	2	ENSMUSG00000026737	ENSMUST00000148583	-6648	18718	Pip4k2a	phosphatidylinositol-5-phosphate 4-kinase, type II, alpha	2	0	2		Peak in ActWT, no peak in ActDKO
18	73648358	73648858	Promoter (<=1kb)	73640212	73649819	2	ENSMUSG00000024515	ENSMUST00000147315	961	17128	Smad4	SMAD family member 4	2	0	2		Peak in ActWT, no peak in ActDKO
8	119832456	119832956	Intron (ENSMUST00000034285/ENSMUSG00000031827, intron 2 of 3)	119809558	119840497	2	ENSMUSG00000031827	ENSMUST00000211873	7541	72042	Cotl1	coactosin-like 1 (Dictyostelium)	2	0	2		Peak in ActWT, no peak in ActDKO
7	112042787	112043287	Intron (ENSMUST00000106653/ENSMUSG00000059263, intron 1 of 27)	112023656	112058849	1	ENSMUSG00000059263	ENSMUST00000210591	19131	74996	Usp47	ubiquitin specific peptidase 47	2	0	2		Peak in ActWT, no peak in ActDKO
19	6389738	6390238	Promoter (2-3kb)	6392711	6394184	1	ENSMUSG00000032648	ENSMUST00000142755	-2473	19309	Pygm	muscle glycogen phosphorylase	2	0	2		Peak in ActWT, no peak in ActDKO
15	101135272	101135772	Promoter (<=1kb)	101135657	101137032	1	ENSMUSG00000000530	ENSMUST00000128868	0	11482	Acvrl1	activin A receptor, type II-like 1	2	0	2		Peak in ActWT, no peak in ActDKO
12	73670523	73671023	Intron (ENSMUST00000221153/ENSMUSG00000021108, intron 3 of 14)	73648921	73651897	1	ENSMUSG00000021108	ENSMUST00000220898	21602	18755	Prkch	protein kinase C, eta	2	0	2		Peak in ActWT, no peak in ActDKO
9	61385671	61386171	Intron (ENSMUST00000178113/ENSMUSG00000032280, intron 4 of 19)	61375529	61416976	1	ENSMUSG00000032280	ENSMUST00000162127	10142	21887	Tle3	transducin-like enhancer of split 3	2	0	2		Peak in ActWT, no peak in ActDKO
15	103307109	103307609	Intron (ENSMUST00000231068/ENSMUSG00000116308, intron 1 of 1)	103308235	103310612	2	ENSMUSG00000063234	ENSMUST00000079824	3003	80910	Gpr84	G protein-coupled receptor 84	2	0	2		Peak in ActWT, no peak in ActDKO
9	123087574	123088074	Intron (ENSMUST00000140497/ENSMUSG00000025786, intron 3 of 6)	123078300	123100349	2	ENSMUSG00000025786	ENSMUST00000129862	12275	69035	Zdhhc3	zinc finger, DHHC domain containing 3	2	0	2		Peak in ActWT, no peak in ActDKO
4	14881890	14882390	Intron (ENSMUST00000029875/ENSMUSG00000028221, intron 1 of 6)	14864076	14915176	1	ENSMUSG00000028221	ENSMUST00000029875	17814	72519	Pip4p2	phosphatidylinositol-4,5-bisphosphate 4-phosphatase 2	2	0	2		Peak in ActWT, no peak in ActDKO
6	38337945	38338445	Intron (ENSMUST00000114900/ENSMUSG00000029826, intron 2 of 12)	38305286	38354273	2	ENSMUSG00000029826	ENSMUST00000114900	15828	78781	Zc3hav1	zinc finger CCCH type, antiviral 1	2	0	2		Peak in ActWT, no peak in ActDKO
6	40439692	40440192	Promoter (<=1kb)	40439088	40455127	1	ENSMUSG00000037159	ENSMUST00000202464	604	381759	Wee2	WEE1 homolog 2 (S. pombe)	2	0	2		Peak in ActWT, no peak in ActDKO
3	130789347	130789847	Distal Intergenic	130760190	130762111	1	ENSMUSG00000105716	ENSMUST00000196697	29157	115489704	Gm43522	predicted gene 43522	2	0	2		Peak in ActWT, no peak in ActDKO
15	9701802	9702302	Intron (ENSMUST00000160236/ENSMUSG00000072663, intron 9 of 34)	9704312	9748777	2	ENSMUSG00000072663	ENSMUST00000159368	46475	320277	Spef2	sperm flagellar 2	2	0	2		Peak in ActWT, no peak in ActDKO
8	106140732	106141232	Distal Intergenic	106137065	106138525	1	ENSMUSG00000086390	ENSMUST00000145343	3667	NA	NA	NA	2	0	2		Peak in ActWT, no peak in ActDKO
2	6395960	6396460	Intron (ENSMUST00000114937/ENSMUSG00000039046, intron 4 of 14)	6420922	6424835	1	ENSMUSG00000039046	ENSMUST00000150515	-24462	98910	Usp6nl	USP6 N-terminal like	2	0	2		Peak in ActWT, no peak in ActDKO
X	36195697	36196197	Promoter (<=1kb)	36195904	36199150	1	ENSMUSG00000036699	ENSMUST00000115258	0	72693	Zcchc12	zinc finger, CCHC domain containing 12	2	0	2		Peak in ActWT, no peak in ActDKO
17	31075376	31075876	Intron (ENSMUST00000236391/ENSMUSG00000024030, intron 2 of 5)	31059604	31059731	1	ENSMUSG00000089622	ENSMUST00000158997	15772	NA	NA	NA	2	0	2		Peak in ActWT, no peak in ActDKO
7	121040584	121041084	Promoter (<=1kb)	121040344	121040480	2	ENSMUSG00000099280	ENSMUST00000184804	-104	115486824	Gm27991	predicted gene, 27991	2	0	2		Peak in ActWT, no peak in ActDKO
6	66154848	66155348	Distal Intergenic	66254743	66258205	1	ENSMUSG00000107695	ENSMUST00000204144	-99395	NA	NA	NA	2	0	2		Peak in ActWT, no peak in ActDKO
11	103963965	103964465	Promoter (2-3kb)	103966739	103985337	1	ENSMUSG00000062421	ENSMUST00000057921	-2274	11841	Arf2	ADP-ribosylation factor 2	0	0	2	Peak in ActWT, no peak in NaiveWT	Peak in ActWT, no peak in ActDKO
1	46874229	46874729	Intron (ENSMUST00000186852/ENSMUSG00000025986, intron 1 of 1)	46877203	46881072	2	ENSMUSG00000103129	ENSMUST00000195118	6343	NA	NA	NA	2	0	2		Peak in ActWT, no peak in ActDKO
7	130631478	130631978	Intron (ENSMUST00000207918/ENSMUSG00000030852, intron 4 of 6)	130645481	130716771	1	ENSMUSG00000030852	ENSMUST00000208882	-13503	57752	Tacc2	transforming, acidic coiled-coil containing protein 2	2	0	2		Peak in ActWT, no peak in ActDKO
14	16181822	16182322	Distal Intergenic	16171397	16172608	1	ENSMUSG00000114484	ENSMUST00000225492	10425	667209	Gm8517	ribosomal protein L4 pseudogene	2	0	2		Peak in ActWT, no peak in ActDKO
15	64106824	64107324	Intron (ENSMUST00000177371/ENSMUSG00000022377, intron 23 of 27)	64094234	64102542	2	ENSMUSG00000022377	ENSMUST00000176909	-4282	13196	Asap1	ArfGAP with SH3 domain, ankyrin repeat and PH domain1	2	0	2		Peak in ActWT, no peak in ActDKO
3	75713830	75714330	Promoter (<=1kb)	75714790	75714924	1	ENSMUSG00000088638	ENSMUST00000158013	-460	115486207	Gm25846	predicted gene, 25846	2	0	2		Peak in ActWT, no peak in ActDKO
2	5706529	5707029	Intron (ENSMUST00000044009/ENSMUSG00000039145, intron 1 of 10)	5565486	5714503	2	ENSMUSG00000039145	ENSMUST00000155927	7474	227541	Camk1d	calcium/calmodulin-dependent protein kinase ID	2	0	2		Peak in ActWT, no peak in ActDKO
2	3723669	3724169	Intron (ENSMUST00000226435/ENSMUSG00000026655, intron 2 of 4)	3713478	3779921	1	ENSMUSG00000026655	ENSMUST00000177125	10191	66540	Fam107b	family with sequence similarity 107, member B	2	0	2		Peak in ActWT, no peak in ActDKO
14	118820064	118820564	Intron (ENSMUST00000047761/ENSMUSG00000022132, intron 1 of 4)	118826909	118827031	2	ENSMUSG00000077661	ENSMUST00000104473	6467	NA	NA	NA	2	0	2		Peak in ActWT, no peak in ActDKO
18	13786862	13787362	Intron (ENSMUST00000025288/ENSMUSG00000024420, intron 5 of 7)	13816872	13843832	2	ENSMUSG00000024420	ENSMUST00000234502	56470	225207	Zfp521	zinc finger protein 521	2	0	2		Peak in ActWT, no peak in ActDKO
12	85487650	85488150	Distal Intergenic	85474911	85476063	1	ENSMUSG00000021250	ENSMUST00000134311	12739	14281	Fos	FBJ osteosarcoma oncogene	2	0	2		Peak in ActWT, no peak in ActDKO
18	11935724	11936224	Intron (ENSMUST00000171109/ENSMUSG00000040957, intron 7 of 9)	11913131	11915903	1	ENSMUSG00000117430	ENSMUST00000234828	22593	NA	NA	NA	2	0	2		Peak in ActWT, no peak in ActDKO
11	103102015	103102515	Promoter (<=1kb)	103101726	103103223	1	ENSMUSG00000056938	ENSMUST00000162338	289	67131	Acbd4	acyl-Coenzyme A binding domain containing 4	2	0	2		Peak in ActWT, no peak in ActDKO
11	19987051	19987551	Intron (ENSMUST00000093299/ENSMUSG00000045671, intron 1 of 6)	19954570	20018133	1	ENSMUSG00000045671	ENSMUST00000123036	32481	114716	Spred2	sprouty-related EVH1 domain containing 2	2	0	2		Peak in ActWT, no peak in ActDKO
2	71054683	71055183	Promoter (<=1kb)	71055328	71086618	1	ENSMUSG00000041966	ENSMUST00000130292	-145	75763	Dcaf17	DDB1 and CUL4 associated factor 17	2	0	2		Peak in ActWT, no peak in ActDKO
8	81012083	81012583	Promoter (<=1kb)	81013576	81038584	1	ENSMUSG00000037982	ENSMUST00000123595	-993	NA	NA	NA	2	0	2		Peak in ActWT, no peak in ActDKO
12	102302220	102302720	Intron (ENSMUST00000056950/ENSMUSG00000044456, intron 1 of 9)	102283641	102390855	1	ENSMUSG00000044456	ENSMUST00000133820	18579	217835	Rin3	Ras and Rab interactor 3	2	0	2		Peak in ActWT, no peak in ActDKO
16	57243403	57243903	Distal Intergenic	57168862	57231504	2	ENSMUSG00000022749	ENSMUST00000023431	-11899	67581	Tbc1d23	TBC1 domain family, member 23	2	0	2		Peak in ActWT, no peak in ActDKO
2	58160881	58161381	Promoter (<=1kb)	58160037	58160657	2	ENSMUSG00000026832	ENSMUST00000151169	-224	227929	Cytip	cytohesin 1 interacting protein	1	0	2		Peak in ActWT, no peak in ActDKO
3	52830026	52830526	Distal Intergenic	52789004	52797785	2	ENSMUSG00000104109	ENSMUST00000194198	-32241	102632139	Gm30292	predicted gene, 30292	2	0	2		Peak in ActWT, no peak in ActDKO
4	34847724	34848224	Intron (ENSMUST00000098163/ENSMUSG00000039967, intron 1 of 7)	34842985	34843652	1	ENSMUSG00000082367	ENSMUST00000122250	4739	NA	NA	NA	2	0	2		Peak in ActWT, no peak in ActDKO
3	148852604	148853104	Exon (ENSMUST00000106128/ENSMUSG00000028184, exon 5 of 23)	148827172	148835525	2	ENSMUSG00000028184	ENSMUST00000197521	-17079	99633	Adgrl2	adhesion G protein-coupled receptor L2	2	0	2		Peak in ActWT, no peak in ActDKO
6	22444264	22444764	Distal Intergenic	22307882	22356243	2	ENSMUSG00000029672	ENSMUST00000081288	-88021	27999	Fam3c	family with sequence similarity 3, member C	2	0	2		Peak in ActWT, no peak in ActDKO
7	3708181	3708681	Promoter (2-3kb)	3705616	3706228	1	ENSMUSG00000006333	ENSMUST00000136858	2565	76846	Rps9	ribosomal protein S9	0	0	2	Peak in ActWT, no peak in NaiveWT	Peak in ActWT, no peak in ActDKO
19	41345229	41345729	Intron (ENSMUST00000059672/ENSMUSG00000025017, intron 2 of 16)	41272377	41385096	2	ENSMUSG00000025017	ENSMUST00000059672	39367	83490	Pik3ap1	phosphoinositide-3-kinase adaptor protein 1	2	0	2		Peak in ActWT, no peak in ActDKO
8	124959446	124959946	Distal Intergenic	124908587	124949324	2	ENSMUSG00000031987	ENSMUST00000034469	-10122	112405	Egln1	egl-9 family hypoxia-inducible factor 1	2	0	2		Peak in ActWT, no peak in ActDKO
6	97394438	97394938	Promoter (1-2kb)	97395789	97396704	2	ENSMUSG00000030064	ENSMUST00000126899	1766	232288	Frmd4b	FERM domain containing 4B	2	0	2		Peak in ActWT, no peak in ActDKO
10	128745263	128745763	Promoter (<=1kb)	128720136	128744855	2	ENSMUSG00000025357	ENSMUST00000219834	-408	13139	Dgka	diacylglycerol kinase, alpha	0	0	2	Peak in ActWT, no peak in NaiveWT	Peak in ActWT, no peak in ActDKO
17	72925023	72925523	Intron (ENSMUST00000024857/ENSMUSG00000024063, intron 2 of 2)	72921188	72939345	1	ENSMUSG00000024063	ENSMUST00000148556	3835	77889	Lbh	limb-bud and heart	2	0	2		Peak in ActWT, no peak in ActDKO
9	111057274	111058256	Promoter (<=1kb)	111054832	111057519	2	ENSMUSG00000043953	ENSMUST00000199839	0	54199	Ccrl2	chemokine (C-C motif) receptor-like 2	2	0	2		Peak in ActWT, no peak in ActDKO
1	153037984	153038484	Intron (ENSMUST00000186368/ENSMUSG00000042751, intron 1 of 11)	153033374	153074252	1	ENSMUSG00000042751	ENSMUST00000187569	4610	226518	Nmnat2	nicotinamide nucleotide adenylyltransferase 2	2	0	2		Peak in ActWT, no peak in ActDKO
5	123681832	123682822	Promoter (<=1kb)	123682130	123683468	2	ENSMUSG00000104877	ENSMUST00000199851	646	NA	NA	NA	2	0	2		Peak in ActWT, no peak in ActDKO
16	11526366	11526866	Intron (ENSMUST00000180792/ENSMUSG00000071669, intron 14 of 20)	11494821	11496306	2	ENSMUSG00000082653	ENSMUST00000117770	-30060	100417952	Gm15897	tyrosine-protein kinase SgK223 pseudogene	2	0	2		Peak in ActWT, no peak in ActDKO
9	25309721	25310221	Distal Intergenic	25305269	25307519	1	ENSMUSG00000001833	ENSMUST00000214360	4452	235072	Septin7	septin 7	2	0	2		Peak in ActWT, no peak in ActDKO
X	77579896	77580396	Promoter (<=1kb)	77579487	77579659	1	ENSMUSG00000088278	ENSMUST00000157653	409	NA	NA	NA	2	0	2		Peak in ActWT, no peak in ActDKO
4	154158913	154159413	Promoter (<=1kb)	154158473	154160166	2	ENSMUSG00000029030	ENSMUST00000136374	753	67808	Tprgl	transformation related protein 63 regulated like	2	0	2		Peak in ActWT, no peak in ActDKO
X	162868266	162868766	Intron (ENSMUST00000033723/ENSMUSG00000031357, intron 5 of 8)	162857909	162863472	2	ENSMUSG00000031357	ENSMUST00000134629	-4794	67043	Syap1	synapse associated protein 1	2	0	2		Peak in ActWT, no peak in ActDKO
5	134166610	134167110	Promoter (1-2kb)	134164846	134168260	2	ENSMUSG00000061979	ENSMUST00000156574	1150	94254	Rcc1l	reculator of chromosome condensation 1 like	2	0	2		Peak in ActWT, no peak in ActDKO
3	153719389	153719889	Promoter (1-2kb)	153509132	153720996	2	ENSMUSG00000052544	ENSMUST00000198775	1107	20447	St6galnac3	ST6 (alpha-N-acetyl-neuraminyl-2,3-beta-galactosyl-1,3)-N-acetylgalactosaminide alpha-2,6-sialyltransferase 3	2	0	2		Peak in ActWT, no peak in ActDKO
5	127484931	127485431	Intron (ENSMUST00000119026/ENSMUSG00000034324, intron 3 of 8)	127538260	127564866	1	ENSMUSG00000034324	ENSMUST00000128068	-52829	208213	Tmem132c	transmembrane protein 132C	2	0	2		Peak in ActWT, no peak in ActDKO
5	110594461	110594961	Intron (ENSMUST00000040001/ENSMUSG00000033316, intron 4 of 10)	110603521	110621377	1	ENSMUSG00000033316	ENSMUST00000200404	-8560	231605	Galnt9	polypeptide N-acetylgalactosaminyltransferase 9	2	0	2		Peak in ActWT, no peak in ActDKO
7	128739482	128739982	Promoter (<=1kb)	128697767	128740486	2	ENSMUSG00000048170	ENSMUST00000119081	504	210711	Mcmbp	minichromosome maintenance complex binding protein	2	0	2		Peak in ActWT, no peak in ActDKO
13	60842863	60843363	3' UTR	60842612	60864475	2	ENSMUSG00000050345	ENSMUST00000091569	21112	214639	4930486L24Rik	RIKEN cDNA 4930486L24 gene	2	0	2		Peak in ActWT, no peak in ActDKO
12	111911748	111912248	Distal Intergenic	111828457	111908110	2	ENSMUSG00000021285	ENSMUST00000054815	-3638	21981	Ppp1r13b	protein phosphatase 1, regulatory subunit 13B	2	0	2		Peak in ActWT, no peak in ActDKO
2	32585261	32585761	Promoter (1-2kb)	32587095	32599698	1	ENSMUSG00000079442	ENSMUST00000102818	-1334	20448	St6galnac4	ST6 (alpha-N-acetyl-neuraminyl-2,3-beta-galactosyl-1,3)-N-acetylgalactosaminide alpha-2,6-sialyltransferase 4	0	0	2	Peak in ActWT, no peak in NaiveWT	Peak in ActWT, no peak in ActDKO
14	120368460	120368960	Intron (ENSMUST00000088419/ENSMUSG00000022139, intron 2 of 8)	120379241	120404666	1	ENSMUSG00000022139	ENSMUST00000228115	-10281	105559	Mbnl2	muscleblind like splicing factor 2	2	0	2		Peak in ActWT, no peak in ActDKO
1	105971600	105972100	Distal Intergenic	105955775	105956310	2	ENSMUSG00000099448	ENSMUST00000186616	-15290	100417746	Gm18801	zinc finger protein of the cerebellum 5 pseudogene	2	0	2		Peak in ActWT, no peak in ActDKO
6	127265863	127266363	Distal Intergenic	127251638	127254644	2	ENSMUSG00000107013	ENSMUST00000202533	-11219	NA	NA	NA	2	0	2		Peak in ActWT, no peak in ActDKO
18	80696216	80696716	Intron (ENSMUST00000167977/ENSMUSG00000033016, intron 2 of 9)	80705190	80707760	1	ENSMUSG00000118265	ENSMUST00000237404	-8474	NA	NA	NA	2	0	2		Peak in ActWT, no peak in ActDKO
1	54862551	54863051	Intron (ENSMUST00000179030/ENSMUSG00000052331, intron 1 of 27)	54766792	54884711	2	ENSMUSG00000052331	ENSMUST00000177679	21660	329154	Ankrd44	ankyrin repeat domain 44	2	0	2		Peak in ActWT, no peak in ActDKO
10	60081324	60081824	Intron (ENSMUST00000050516/ENSMUSG00000044475, intron 9 of 10)	60106219	60127338	1	ENSMUSG00000058297	ENSMUST00000138976	-24395	94214	Spock2	sparc/osteonectin, cwcv and kazal-like domains proteoglycan 2	2	0	2		Peak in ActWT, no peak in ActDKO
8	34758956	34759456	Distal Intergenic	34807297	34819894	1	ENSMUSG00000031530	ENSMUST00000033930	-47841	319520	Dusp4	dual specificity phosphatase 4	0	0	2	Peak in ActWT, no peak in NaiveWT	Peak in ActWT, no peak in ActDKO
10	68039691	68040191	Exon (ENSMUST00000118160/ENSMUSG00000037846, exon 11 of 12)	68043968	68051046	1	ENSMUSG00000037846	ENSMUST00000123147	-3777	170799	Rtkn2	rhotekin 2	0	0	2	Peak in ActWT, no peak in NaiveWT	Peak in ActWT, no peak in ActDKO
16	43376709	43377209	Intron (ENSMUST00000126354/ENSMUSG00000022708, intron 7 of 7)	43364204	43609527	1	ENSMUSG00000022708	ENSMUST00000148775	12505	56490	Zbtb20	zinc finger and BTB domain containing 20	2	0	2		Peak in ActWT, no peak in ActDKO
2	31143143	31143643	Promoter (1-2kb)	31026207	31142008	2	ENSMUSG00000075415	ENSMUST00000113560	-1135	14269	Fnbp1	formin binding protein 1	2	0	2		Peak in ActWT, no peak in ActDKO
12	106031898	106032398	Promoter (1-2kb)	106030717	106075409	1	ENSMUSG00000021115	ENSMUST00000220629	1181	22367	Vrk1	vaccinia related kinase 1	2	0	2		Peak in ActWT, no peak in ActDKO
11	52109372	52109872	Intron (ENSMUST00000020608/ENSMUSG00000020349, intron 1 of 6)	52118743	52119692	1	ENSMUSG00000020349	ENSMUST00000142939	-8871	19052	Ppp2ca	protein phosphatase 2 (formerly 2A), catalytic subunit, alpha isoform	2	0	2		Peak in ActWT, no peak in ActDKO
16	84704706	84705206	Promoter (1-2kb)	84703167	84715245	1	ENSMUSG00000097418	ENSMUST00000185662	1539	100653389	Mir155hg	Mir155 host gene (non-protein coding)	0	0	2	Peak in ActWT, no peak in NaiveWT	Peak in ActWT, no peak in ActDKO
9	64914607	64915107	Promoter (2-3kb)	64912483	64919108	1	ENSMUSG00000053641	ENSMUST00000217307	2124	102442	Dennd4a	DENN/MADD domain containing 4A	2	0	2		Peak in ActWT, no peak in ActDKO
15	6612798	6613298	Intron (ENSMUST00000090461/ENSMUSG00000022148, intron 1 of 17)	6604427	6606882	2	ENSMUSG00000089647	ENSMUST00000228703	-5916	102632231	Gm2245	predicted gene 2245	2	0	2		Peak in ActWT, no peak in ActDKO
14	121353887	121354387	Intron (ENSMUST00000079817/ENSMUSG00000063410, intron 1 of 10)	121302289	121359868	2	ENSMUSG00000063410	ENSMUST00000226161	5481	223255	Stk24	serine/threonine kinase 24	2	0	2		Peak in ActWT, no peak in ActDKO
8	126591852	126592352	Promoter (1-2kb)	126588296	126593986	2	ENSMUSG00000051495	ENSMUST00000054960	1634	270110	Irf2bp2	interferon regulatory factor 2 binding protein 2	0	0	2	Peak in ActWT, no peak in NaiveWT	Peak in ActWT, no peak in ActDKO
X	42342276	42342776	Distal Intergenic	42347512	42347679	1	ENSMUSG00000083450	ENSMUST00000120480	-4736	NA	NA	NA	0	0	2	Peak in ActWT, no peak in NaiveWT	Peak in ActWT, no peak in ActDKO
2	130279741	130280241	Promoter (<=1kb)	130279313	130280551	2	ENSMUSG00000027406	ENSMUST00000184538	310	170718	Idh3b	isocitrate dehydrogenase 3 (NAD+) beta	0	0	2	Peak in ActWT, no peak in NaiveWT	Peak in ActWT, no peak in ActDKO
1	160047611	160048111	Exon (ENSMUST00000191933/ENSMUSG00000090394, exon 1 of 1)	160044447	160071509	1	ENSMUSG00000090394	ENSMUST00000165923	3164	67647	4930523C07Rik	RIKEN cDNA 4930523C07 gene	2	0	2		Peak in ActWT, no peak in ActDKO
4	107201735	107202235	Distal Intergenic	107209180	107218060	1	ENSMUSG00000070877	ENSMUST00000094916	-6945	546840	Ldlrad1	low density lipoprotein receptor class A domain containing 1	2	0	2		Peak in ActWT, no peak in ActDKO
11	75428964	75429464	Promoter (1-2kb)	75427753	75428152	1	ENSMUSG00000084224	ENSMUST00000119634	1211	NA	NA	NA	2	0	2		Peak in ActWT, no peak in ActDKO
12	17471345	17471845	Distal Intergenic	17436618	17446443	1	ENSMUSG00000113246	ENSMUST00000220527	34727	NA	NA	NA	2	0	2		Peak in ActWT, no peak in ActDKO
7	80446288	80446788	Distal Intergenic	80455238	80457372	2	ENSMUSG00000030528	ENSMUST00000206518	10584	12144	Blm	Bloom syndrome, RecQ like helicase	2	0	2		Peak in ActWT, no peak in ActDKO
2	164006889	164007389	Intron (ENSMUST00000018470/ENSMUSG00000018326, intron 1 of 5)	163995503	164015283	1	ENSMUSG00000018326	ENSMUST00000131288	11386	54401	Ywhab	tyrosine 3-monooxygenase/tryptophan 5-monooxygenase activation protein, beta polypeptide	2	0	2		Peak in ActWT, no peak in ActDKO
18	4312323	4312823	Distal Intergenic	4293099	4294482	2	ENSMUSG00000117482	ENSMUST00000234061	-17841	664909	Gm7400	carbohydrate sulfotransferase 10 pseudogene	2	0	2		Peak in ActWT, no peak in ActDKO
7	58451918	58452418	Distal Intergenic	58518162	58518530	1	ENSMUSG00000109348	ENSMUST00000207950	-65744	NA	NA	NA	2	0	2		Peak in ActWT, no peak in ActDKO
15	80941579	80942079	Promoter (1-2kb)	80940039	80940120	1	ENSMUSG00000092868	ENSMUST00000175127	1540	100628612	Mir5113	microRNA 5113	2	0	2		Peak in ActWT, no peak in ActDKO
11	51681499	51681999	Distal Intergenic	51685386	51688653	2	ENSMUSG00000007777	ENSMUST00000007921	6654	66050	0610009B22Rik	RIKEN cDNA 0610009B22 gene	2	0	2		Peak in ActWT, no peak in ActDKO
13	104595734	104596643	Distal Intergenic	104684931	104694994	1	ENSMUSG00000084860	ENSMUST00000131215	-88288	NA	NA	NA	0	0	2	Peak in ActWT, no peak in NaiveWT	Peak in ActWT, no peak in ActDKO
14	27562546	27563046	Distal Intergenic	27551191	27552158	2	ENSMUSG00000114482	ENSMUST00000225617	-10388	NA	NA	NA	2	0	2		Peak in ActWT, no peak in ActDKO
7	45933875	45934375	Promoter (<=1kb)	45933850	45934160	1	ENSMUSG00000109673	ENSMUST00000210842	25	NA	NA	NA	2	0	2		Peak in ActWT, no peak in ActDKO
10	80566281	80566781	Downstream (<1kb)	80540925	80561560	2	ENSMUSG00000047417	ENSMUST00000057910	-4721	66932	Rexo1	REX1, RNA exonuclease 1	2	0	2		Peak in ActWT, no peak in ActDKO
9	61827658	61828158	Distal Intergenic	61851704	61852615	1	ENSMUSG00000110968	ENSMUST00000213861	-23546	100418429	Gm19208	guanine nucleotide binding protein (G protein), beta polypeptide 2 like 1 pseudogene	0	0	2	Peak in ActWT, no peak in NaiveWT	Peak in ActWT, no peak in ActDKO
16	31035171	31035671	Intron (ENSMUST00000055389/ENSMUSG00000047434, intron 2 of 3)	30957461	31061427	2	ENSMUSG00000047434	ENSMUST00000140566	25756	268880	Xxylt1	xyloside xylosyltransferase 1	2	0	2		Peak in ActWT, no peak in ActDKO
14	120307301	120307801	Promoter (<=1kb)	120306456	120379260	1	ENSMUSG00000022139	ENSMUST00000227644	845	105559	Mbnl2	muscleblind like splicing factor 2	2	0	2		Peak in ActWT, no peak in ActDKO
17	50310283	50310783	Distal Intergenic	50279397	50293636	2	ENSMUSG00000010592	ENSMUST00000010736	-16647	13164	Dazl	deleted in azoospermia-like	2	0	2		Peak in ActWT, no peak in ActDKO
16	49781555	49782055	Intron (ENSMUST00000127115/ENSMUSG00000087066, intron 1 of 2)	49758576	49798870	2	ENSMUSG00000087066	ENSMUST00000127115	16815	NA	NA	NA	2	0	2		Peak in ActWT, no peak in ActDKO
17	25800950	25801450	Distal Intergenic	25794949	25797136	2	ENSMUSG00000002274	ENSMUST00000002344	-3814	70083	Metrn	meteorin, glial cell differentiation regulator	2	0	2		Peak in ActWT, no peak in ActDKO
1	91507085	91507585	Exon (ENSMUST00000189341/ENSMUSG00000034292, exon 6 of 16)	91518262	91529307	1	ENSMUSG00000034292	ENSMUST00000187588	-10677	74019	Traf3ip1	TRAF3 interacting protein 1	2	0	2		Peak in ActWT, no peak in ActDKO
9	86572892	86573392	Promoter (<=1kb)	86572053	86574840	1	ENSMUSG00000032417	ENSMUST00000179212	839	69519	Rwdd2a	RWD domain containing 2A	2	0	2		Peak in ActWT, no peak in ActDKO
9	61666071	61666571	Distal Intergenic	61763084	61763442	1	ENSMUSG00000111739	ENSMUST00000213572	-96513	NA	NA	NA	2	0	2		Peak in ActWT, no peak in ActDKO
13	43525547	43526047	Distal Intergenic	43530220	43531781	1	ENSMUSG00000112983	ENSMUST00000222336	-4173	NA	NA	NA	2	0	2		Peak in ActWT, no peak in ActDKO
12	55366657	55367157	Intron (ENSMUST00000184980/ENSMUSG00000021023, intron 4 of 6)	55384222	55418310	1	ENSMUSG00000021024	ENSMUST00000163070	-17065	26443	Psma6	proteasome subunit alpha 6	2	0	2		Peak in ActWT, no peak in ActDKO
12	40198378	40198878	Promoter (<=1kb)	40198656	40201105	1	ENSMUSG00000090387	ENSMUST00000164804	0	NA	NA	NA	2	0	2		Peak in ActWT, no peak in ActDKO
6	99364655	99365155	Intron (ENSMUST00000113322/ENSMUSG00000030067, intron 1 of 18)	99384607	99388499	2	ENSMUSG00000093559	ENSMUST00000177278	23344	NA	NA	NA	2	0	2		Peak in ActWT, no peak in ActDKO
9	37310713	37311213	Promoter (<=1kb)	37312136	37324436	1	ENSMUSG00000111748	ENSMUST00000217440	-923	102638284	Gm34885	predicted gene, 34885	2	0	2		Peak in ActWT, no peak in ActDKO
7	142481486	142481986	Promoter (1-2kb)	142483259	142489983	1	ENSMUSG00000018819	ENSMUST00000140626	-1273	16985	Lsp1	lymphocyte specific 1	2	0	2		Peak in ActWT, no peak in ActDKO
19	8989649	8990149	Promoter (<=1kb)	8989295	9076714	1	ENSMUSG00000069833	ENSMUST00000092955	354	66395	Ahnak	AHNAK nucleoprotein (desmoyokin)	2	0	2		Peak in ActWT, no peak in ActDKO
9	21029331	21029831	Promoter (<=1kb)	21029373	21030595	1	ENSMUSG00000001014	ENSMUST00000001040	0	78369	Icam4	intercellular adhesion molecule 4, Landsteiner-Wiener blood group	2	0	2		Peak in ActWT, no peak in ActDKO
3	101233320	101233820	Promoter (<=1kb)	101233460	101233895	1	ENSMUSG00000083546	ENSMUST00000120257	0	NA	NA	NA	2	0	2		Peak in ActWT, no peak in ActDKO
9	106372916	106373416	Promoter (1-2kb)	106374619	106375721	1	ENSMUSG00000053716	ENSMUST00000193878	-1203	235584	Dusp7	dual specificity phosphatase 7	2	0	2		Peak in ActWT, no peak in ActDKO
5	148379471	148379971	Intron (ENSMUST00000048116/ENSMUSG00000041313, intron 1 of 12)	148352153	148371546	2	ENSMUSG00000041313	ENSMUST00000138596	-7925	11987	Slc7a1	solute carrier family 7 (cationic amino acid transporter, y+ system), member 1	2	0	2		Peak in ActWT, no peak in ActDKO
3	52499993	52500493	Distal Intergenic	52516964	52550219	1	ENSMUSG00000103965	ENSMUST00000195035	-16471	102631981	Gm30173	predicted gene, 30173	2	0	2		Peak in ActWT, no peak in ActDKO
12	8659686	8660186	Distal Intergenic	8674134	8751454	1	ENSMUSG00000020594	ENSMUST00000111123	-13948	80913	Pum2	pumilio RNA-binding family member 2	2	0	2		Peak in ActWT, no peak in ActDKO
14	52143960	52144460	Promoter (<=1kb)	52145364	52149306	1	ENSMUSG00000057132	ENSMUST00000180513	-904	77945	Rpgrip1	retinitis pigmentosa GTPase regulator interacting protein 1	2	0	2		Peak in ActWT, no peak in ActDKO
1	161156506	161157006	Promoter (2-3kb)	161154558	161159314	2	ENSMUSG00000049160	ENSMUST00000135643	2308	100502590	Tex50	testis expressed 50	2	0	2		Peak in ActWT, no peak in ActDKO
7	125511351	125511851	Distal Intergenic	125467640	125491596	2	ENSMUSG00000030750	ENSMUST00000033006	-19755	67711	Nsmce1	NSE1 homolog, SMC5-SMC6 complex component	2	0	2		Peak in ActWT, no peak in ActDKO
11	83665791	83666291	Distal Intergenic	83662584	83664683	1	ENSMUSG00000018930	ENSMUST00000019074	3207	20303	Ccl4	chemokine (C-C motif) ligand 4	0	0	2	Peak in ActWT, no peak in NaiveWT	Peak in ActWT, no peak in ActDKO
4	102967732	102968232	Exon (ENSMUST00000066824/ENSMUSG00000028524, exon 23 of 24)	102962356	102967914	1	ENSMUSG00000028524	ENSMUST00000140676	5376	73094	Sgip1	SH3-domain GRB2-like (endophilin) interacting protein 1	2	0	2		Peak in ActWT, no peak in ActDKO
8	13676202	13676702	Promoter (<=1kb)	13595810	13677451	2	ENSMUSG00000031453	ENSMUST00000154454	749	19414	Rasa3	RAS p21 protein activator 3	2	0	2		Peak in ActWT, no peak in ActDKO
5	125152126	125152626	Intron (ENSMUST00000111402/ENSMUSG00000029478, intron 1 of 47)	125017162	125179053	2	ENSMUSG00000029478	ENSMUST00000086083	26427	20602	Ncor2	nuclear receptor co-repressor 2	2	0	2		Peak in ActWT, no peak in ActDKO
9	107719079	107719579	Distal Intergenic	107681500	107710475	2	ENSMUSG00000034684	ENSMUST00000080560	-8604	20350	Sema3f	sema domain, immunoglobulin domain (Ig), short basic domain, secreted, (semaphorin) 3F	2	0	2		Peak in ActWT, no peak in ActDKO
11	100851116	100851616	Promoter (<=1kb)	100780731	100850724	2	ENSMUSG00000020919	ENSMUST00000004143	-392	20851	Stat5b	signal transducer and activator of transcription 5B	2	0	2		Peak in ActWT, no peak in ActDKO
7	64192217	64192717	Intron (ENSMUST00000085222/ENSMUSG00000030523, intron 1 of 26)	64199262	64202085	1	ENSMUSG00000030523	ENSMUST00000206049	-6545	17364	Trpm1	transient receptor potential cation channel, subfamily M, member 1	2	0	2		Peak in ActWT, no peak in ActDKO
10	26372890	26373390	Promoter (<=1kb)	26274468	26373956	2	ENSMUSG00000039089	ENSMUST00000105519	566	237339	L3mbtl3	L3MBTL3 histone methyl-lysine binding protein	2	0	2		Peak in ActWT, no peak in ActDKO
5	96990502	96991002	Distal Intergenic	96996206	96997364	2	ENSMUSG00000105006	ENSMUST00000195892	6362	NA	NA	NA	2	0	2		Peak in ActWT, no peak in ActDKO
5	34574776	34575276	Promoter (<=1kb)	34575088	34575556	1	ENSMUSG00000107128	ENSMUST00000202995	0	NA	NA	NA	2	0	2		Peak in ActWT, no peak in ActDKO
15	27605210	27605710	Intron (ENSMUST00000228179/ENSMUSG00000046034, intron 1 of 1)	27542635	27608861	2	ENSMUSG00000046034	ENSMUST00000228179	3151	432940	Otulin	OTU deubiquitinase with linear linkage specificity	2	0	2		Peak in ActWT, no peak in ActDKO
6	124900429	124900929	Distal Intergenic	124908599	124910051	2	ENSMUSG00000030124	ENSMUST00000139571	9122	16768	Lag3	lymphocyte-activation gene 3	2	0	2		Peak in ActWT, no peak in ActDKO
2	60923560	60924060	Intron (ENSMUST00000028347/ENSMUSG00000026970, intron 1 of 13)	60842297	60889030	2	ENSMUSG00000026970	ENSMUST00000132529	-34530	56878	Rbms1	RNA binding motif, single stranded interacting protein 1	2	0	2		Peak in ActWT, no peak in ActDKO
13	97249470	97249970	Intron (ENSMUST00000041623/ENSMUSG00000041773, intron 2 of 2)	97241105	97253034	1	ENSMUSG00000041773	ENSMUST00000041623	8365	13803	Enc1	ectodermal-neural cortex 1	2	0	2		Peak in ActWT, no peak in ActDKO
14	40917628	40918128	Intron (ENSMUST00000047652/ENSMUSG00000037824, intron 3 of 8)	40915241	40934316	2	ENSMUSG00000037824	ENSMUST00000224349	16188	52588	Tspan14	tetraspanin 14	2	0	2		Peak in ActWT, no peak in ActDKO
9	114740316	114740816	Intron (ENSMUST00000035007/ENSMUSG00000032434, intron 3 of 3)	114731173	114749344	1	ENSMUSG00000032434	ENSMUST00000035007	9143	67213	Cmtm6	CKLF-like MARVEL transmembrane domain containing 6	2	0	2		Peak in ActWT, no peak in ActDKO
10	62858893	62859393	Promoter (<=1kb)	62858124	62859994	2	ENSMUSG00000112309	ENSMUST00000220243	601	NA	NA	NA	2	0	2		Peak in ActWT, no peak in ActDKO
6	72635973	72636473	Promoter (<=1kb)	72636253	72637717	1	ENSMUSG00000072999	ENSMUST00000101278	0	NA	NA	NA	2	0	2		Peak in ActWT, no peak in ActDKO
17	57198263	57198763	Distal Intergenic	57189492	57194177	2	ENSMUSG00000005824	ENSMUST00000005976	-4086	50930	Tnfsf14	tumor necrosis factor (ligand) superfamily, member 14	0	0	2	Peak in ActWT, no peak in NaiveWT	Peak in ActWT, no peak in ActDKO
2	152734918	152735418	Promoter (<=1kb)	152736251	152737410	1	ENSMUSG00000042745	ENSMUST00000038368	-833	15901	Id1	inhibitor of DNA binding 1, HLH protein	2	0	2		Peak in ActWT, no peak in ActDKO
5	148887981	148888481	Intron (ENSMUST00000047257/ENSMUSG00000041298, intron 9 of 10)	148875683	148879079	2	ENSMUSG00000041298	ENSMUST00000139269	-8902	231912	Katnal1	katanin p60 subunit A-like 1	2	0	2		Peak in ActWT, no peak in ActDKO
2	117360824	117361324	Distal Intergenic	117279993	117343001	2	ENSMUSG00000027347	ENSMUST00000102534	-17823	19419	Rasgrp1	RAS guanyl releasing protein 1	2	0	2		Peak in ActWT, no peak in ActDKO
11	58179558	58180058	3' UTR	58187739	58189012	1	ENSMUSG00000082292	ENSMUST00000119467	-7681	NA	NA	NA	2	0	2		Peak in ActWT, no peak in ActDKO
4	101254001	101254501	Intron (ENSMUST00000102781/ENSMUSG00000028530, intron 1 of 24)	101181912	101265223	2	ENSMUSG00000028530	ENSMUST00000132292	10722	16451	Jak1	Janus kinase 1	2	0	2		Peak in ActWT, no peak in ActDKO
6	142916431	142916931	Intron (ENSMUST00000032421/ENSMUSG00000030283, intron 1 of 4)	142828861	142883040	2	ENSMUSG00000030283	ENSMUST00000147058	-33391	20449	St8sia1	ST8 alpha-N-acetyl-neuraminide alpha-2,8-sialyltransferase 1	2	0	2		Peak in ActWT, no peak in ActDKO
17	6861669	6862169	Distal Intergenic	6895229	6895337	2	ENSMUSG00000076218	ENSMUST00000102263	33168	751529	Mir692-1	microRNA 692-1	2	0	2		Peak in ActWT, no peak in ActDKO
14	10146327	10146827	Intron (ENSMUST00000161302/ENSMUSG00000060579, intron 2 of 6)	10178620	10186051	1	ENSMUSG00000114391	ENSMUST00000225711	-31793	NA	NA	NA	2	0	2		Peak in ActWT, no peak in ActDKO
10	41751999	41752499	Intron (ENSMUST00000215667/ENSMUSG00000102114, intron 1 of 3)	41746746	41753913	1	ENSMUSG00000102114	ENSMUST00000190793	5253	NA	NA	NA	2	0	2		Peak in ActWT, no peak in ActDKO
10	30529734	30530234	Promoter (1-2kb)	30530914	30532030	2	ENSMUSG00000111211	ENSMUST00000214092	1796	NA	NA	NA	0	0	2	Peak in ActWT, no peak in NaiveWT	Peak in ActWT, no peak in ActDKO
6	70831089	70831589	Distal Intergenic	70844515	70905245	1	ENSMUSG00000031668	ENSMUST00000034093	-12926	13666	Eif2ak3	eukaryotic translation initiation factor 2 alpha kinase 3	2	0	2		Peak in ActWT, no peak in ActDKO
2	150111301	150111801	Promoter (<=1kb)	150110582	150111576	2	ENSMUSG00000083055	ENSMUST00000119999	0	279056	Gm14140	REX4, RNA exonuclease 4 homolog pseudogene	2	0	2		Peak in ActWT, no peak in ActDKO
4	19923177	19923677	Promoter (<=1kb)	19876841	19922605	2	ENSMUSG00000028238	ENSMUST00000029900	-572	242341	Atp6v0d2	ATPase, H+ transporting, lysosomal V0 subunit D2	2	0	2		Peak in ActWT, no peak in ActDKO
2	31811007	31811507	Promoter (<=1kb)	31806166	31810580	2	ENSMUSG00000043102	ENSMUST00000057407	-427	227717	Qrfp	pyroglutamylated RFamide peptide	2	0	2		Peak in ActWT, no peak in ActDKO
14	118941997	118942497	Intron (ENSMUST00000022734/ENSMUSG00000022136, intron 1 of 11)	118937976	118981697	1	ENSMUSG00000022136	ENSMUST00000022734	4021	100037258	Dnajc3	DnaJ heat shock protein family (Hsp40) member C3	2	0	2		Peak in ActWT, no peak in ActDKO
1	39961120	39961620	Promoter (2-3kb)	39964155	39983144	1	ENSMUSG00000026074	ENSMUST00000193514	-2535	26921	Map4k4	mitogen-activated protein kinase kinase kinase kinase 4	2	0	2		Peak in ActWT, no peak in ActDKO
19	4797825	4798325	Intron (ENSMUST00000178353/ENSMUSG00000096370, intron 1 of 2)	4801512	4805784	1	ENSMUSG00000095913	ENSMUST00000178699	-3187	NA	NA	NA	0	0	2	Peak in ActWT, no peak in NaiveWT	Peak in ActWT, no peak in ActDKO
10	122602267	122602767	Distal Intergenic	122565023	122569891	2	ENSMUSG00000112095	ENSMUST00000219429	-32376	319272	A130077B15Rik	RIKEN cDNA A130077B15 gene	2	0	2		Peak in ActWT, no peak in ActDKO
X	159649937	159650437	Intron (ENSMUST00000112456/ENSMUSG00000040990, intron 1 of 17)	159627541	159973169	1	ENSMUSG00000040990	ENSMUST00000073094	22396	58194	Sh3kbp1	SH3-domain kinase binding protein 1	2	0	2		Peak in ActWT, no peak in ActDKO
1	131188663	131189163	Intron (ENSMUST00000068564/ENSMUSG00000026430, intron 1 of 4)	131176410	131200135	2	ENSMUSG00000026430	ENSMUST00000068564	10972	54354	Rassf5	Ras association (RalGDS/AF-6) domain family member 5	2	0	2		Peak in ActWT, no peak in ActDKO
16	19980953	19981453	Promoter (1-2kb)	19966044	19982930	2	ENSMUSG00000043008	ENSMUST00000165530	1477	239743	Klhl6	kelch-like 6	2	0	2		Peak in ActWT, no peak in ActDKO
16	91780797	91781297	Promoter (<=1kb)	91782161	91818629	1	ENSMUSG00000022957	ENSMUST00000135057	-864	16443	Itsn1	intersectin 1 (SH3 domain protein 1A)	2	0	2		Peak in ActWT, no peak in ActDKO
6	99241549	99242049	Intron (ENSMUST00000113326/ENSMUSG00000030067, intron 2 of 17)	99075962	99248336	2	ENSMUSG00000030067	ENSMUST00000177208	6287	108655	Foxp1	forkhead box P1	2	0	2		Peak in ActWT, no peak in ActDKO
6	71757481	71757981	Intron (ENSMUST00000121469/ENSMUSG00000052852, intron 2 of 6)	71790668	71793476	1	ENSMUSG00000108802	ENSMUST00000206120	-32687	NA	NA	NA	2	0	2		Peak in ActWT, no peak in ActDKO
11	51644227	51644727	Exon (ENSMUST00000001080/ENSMUSG00000001053, exon 4 of 5)	51645619	51650820	2	ENSMUSG00000001053	ENSMUST00000142721	6093	212706	N4bp3	NEDD4 binding protein 3	2	0	2		Peak in ActWT, no peak in ActDKO
16	87754786	87755286	Distal Intergenic	87761556	87761643	2	ENSMUSG00000088684	ENSMUST00000158059	6357	115486026	Gm23994	predicted gene, 23994	2	0	2		Peak in ActWT, no peak in ActDKO
15	61961333	61962319	Distal Intergenic	61979241	61983302	2	ENSMUSG00000103610	ENSMUST00000192740	20983	NA	NA	NA	0	0	2	Peak in ActWT, no peak in NaiveWT	Peak in ActWT, no peak in ActDKO
8	116645353	116645853	Intron (ENSMUST00000109102/ENSMUSG00000031758, intron 1 of 6)	116574400	116732991	2	ENSMUSG00000031758	ENSMUST00000109102	87138	75796	Cdyl2	chromodomain protein, Y chromosome-like 2	2	0	2		Peak in ActWT, no peak in ActDKO
8	105266764	105267264	Promoter (2-3kb)	105264682	105269170	1	ENSMUSG00000033313	ENSMUST00000126923	2082	50788	Fbxl8	F-box and leucine-rich repeat protein 8	2	0	2		Peak in ActWT, no peak in ActDKO
7	19935349	19935849	Downstream (1-2kb)	19938182	19944898	2	ENSMUSG00000040498	ENSMUST00000208210	9049	70080	Igsf23	immunoglobulin superfamily, member 23	2	0	2		Peak in ActWT, no peak in ActDKO
3	9786674	9787174	Intron (ENSMUST00000161949/ENSMUSG00000027508, intron 2 of 8)	9757607	9786142	1	ENSMUSG00000089794	ENSMUST00000160368	29067	NA	NA	NA	2	0	2		Peak in ActWT, no peak in ActDKO
16	76202087	76202587	Distal Intergenic	76144985	76145732	1	ENSMUSG00000098089	ENSMUST00000183080	57102	NA	NA	NA	2	0	2		Peak in ActWT, no peak in ActDKO
9	92245870	92246370	Distal Intergenic	92249750	92272278	1	ENSMUSG00000032369	ENSMUST00000093801	-3380	22038	Plscr1	phospholipid scramblase 1	0	0	2	Peak in ActWT, no peak in NaiveWT	Peak in ActWT, no peak in ActDKO
11	98969709	98970209	Exon (ENSMUST00000107474/ENSMUSG00000037992, exon 5 of 9)	98960412	98974942	1	ENSMUSG00000037992	ENSMUST00000107473	9297	19401	Rara	retinoic acid receptor, alpha	2	0	2		Peak in ActWT, no peak in ActDKO
18	6410942	6411442	Distal Intergenic	6439592	6441894	2	ENSMUSG00000024240	ENSMUST00000124926	30452	13831	Epc1	enhancer of polycomb homolog 1	2	0	2		Peak in ActWT, no peak in ActDKO
16	33267614	33268114	Promoter (<=1kb)	33267758	33269845	1	ENSMUSG00000022808	ENSMUST00000231242	0	69150	Snx4	sorting nexin 4	2	0	2		Peak in ActWT, no peak in ActDKO
14	122065208	122065708	Intron (ENSMUST00000226452/ENSMUSG00000115121, intron 4 of 4)	122064351	122091226	2	ENSMUSG00000115121	ENSMUST00000226452	25518	NA	NA	NA	2	0	2		Peak in ActWT, no peak in ActDKO
12	25164673	25165173	Intron (ENSMUST00000223481/ENSMUSG00000113587, intron 1 of 2)	25150915	25209377	1	ENSMUSG00000113587	ENSMUST00000223481	13758	NA	NA	NA	2	0	2		Peak in ActWT, no peak in ActDKO
15	80799137	80799637	Promoter (<=1kb)	80798715	80919235	1	ENSMUSG00000047888	ENSMUST00000228071	422	213988	Tnrc6b	trinucleotide repeat containing 6b	2	0	2		Peak in ActWT, no peak in ActDKO
11	117599097	117599597	Distal Intergenic	117611247	117613857	1	ENSMUSG00000054418	ENSMUST00000155384	-11650	NA	NA	NA	2	0	2		Peak in ActWT, no peak in ActDKO
11	11573607	11574107	Intron (ENSMUST00000146304/ENSMUSG00000087452, intron 1 of 2)	11557421	11579460	1	ENSMUSG00000087452	ENSMUST00000146304	16186	NA	NA	NA	2	0	2		Peak in ActWT, no peak in ActDKO
19	9911317	9911817	Distal Intergenic	9908158	9908278	1	ENSMUSG00000080659	ENSMUST00000117009	3159	NA	NA	NA	2	0	2		Peak in ActWT, no peak in ActDKO
11	95085756	95086634	Distal Intergenic	95044474	95076801	2	ENSMUSG00000001507	ENSMUST00000120375	-8955	16400	Itga3	integrin alpha 3	0	0	2	Peak in ActWT, no peak in NaiveWT	Peak in ActWT, no peak in ActDKO
5	103365626	103366126	Distal Intergenic	103354306	103356698	2	ENSMUSG00000104684	ENSMUST00000200007	-8928	NA	NA	NA	2	0	2		Peak in ActWT, no peak in ActDKO
3	95526531	95527031	Promoter (<=1kb)	95526786	95556400	1	ENSMUSG00000038642	ENSMUST00000015667	0	13040	Ctss	cathepsin S	2	0	2		Peak in ActWT, no peak in ActDKO
4	135136581	135137081	Intron (ENSMUST00000056977/ENSMUSG00000070691, intron 1 of 5)	135143421	135144285	2	ENSMUSG00000084986	ENSMUST00000127711	7204	NA	NA	NA	2	0	2		Peak in ActWT, no peak in ActDKO
5	89036119	89036619	Intron (ENSMUST00000239214/ENSMUSG00000060961, intron 4 of 25)	89028092	89122453	1	ENSMUSG00000060961	ENSMUST00000134303	8027	54403	Slc4a4	solute carrier family 4 (anion exchanger), member 4	2	0	2		Peak in ActWT, no peak in ActDKO
13	30769160	30769660	Distal Intergenic	30749307	30750768	1	ENSMUSG00000021356	ENSMUST00000222125	19853	16364	Irf4	interferon regulatory factor 4	0	0	2	Peak in ActWT, no peak in NaiveWT	Peak in ActWT, no peak in ActDKO
14	7929153	7929653	Exon (ENSMUST00000052678/ENSMUSG00000025278, exon 35 of 46)	7957288	7960636	1	ENSMUSG00000109649	ENSMUST00000211339	-27635	108168208	Gm45521	predicted gene 45521	0	0	2	Peak in ActWT, no peak in NaiveWT	Peak in ActWT, no peak in ActDKO
5	124873003	124873503	Promoter (<=1kb)	124874152	124876297	1	ENSMUSG00000079215	ENSMUST00000199154	-649	269704	Zfp664	zinc finger protein 664	2	0	2		Peak in ActWT, no peak in ActDKO
11	30160897	30161397	Intron (ENSMUST00000006629/ENSMUSG00000020315, intron 2 of 35)	30106785	30198257	2	ENSMUSG00000020315	ENSMUST00000102838	36860	20742	Sptbn1	spectrin beta, non-erythrocytic 1	2	0	2		Peak in ActWT, no peak in ActDKO
13	5956089	5956589	Intron (ENSMUST00000223425/ENSMUSG00000113017, intron 1 of 4)	5977785	6014285	1	ENSMUSG00000113017	ENSMUST00000221291	-21196	NA	NA	NA	2	0	2		Peak in ActWT, no peak in ActDKO
4	126181090	126181590	Promoter (<=1kb)	126178788	126180147	2	ENSMUSG00000043962	ENSMUST00000169855	-943	230753	Thrap3	thyroid hormone receptor associated protein 3	2	0	2		Peak in ActWT, no peak in ActDKO
8	106974748	106975248	Intron (ENSMUST00000212524/ENSMUSG00000041308, intron 1 of 6)	107009502	107009611	2	ENSMUSG00000088969	ENSMUST00000158344	34363	115487029	Gm22085	predicted gene, 22085	2	0	2		Peak in ActWT, no peak in ActDKO
6	86569278	86569778	Intron (ENSMUST00000204738/ENSMUSG00000097048, intron 3 of 3)	86574100	86574161	2	ENSMUSG00000093162	ENSMUST00000175421	4383	NA	NA	NA	2	0	2		Peak in ActWT, no peak in ActDKO
19	14503844	14504344	Intron (ENSMUST00000052011/ENSMUSG00000024642, intron 8 of 19)	14543726	14595539	2	ENSMUSG00000024642	ENSMUST00000235975	91195	21888	Tle4	transducin-like enhancer of split 4	2	0	2		Peak in ActWT, no peak in ActDKO
1	35971652	35972152	Distal Intergenic	35958919	35959822	1	ENSMUSG00000103096	ENSMUST00000191763	12733	666283	Gm8022	histone deacetylase 2 pseudogene	2	0	2		Peak in ActWT, no peak in ActDKO
5	110978361	110978861	Promoter (<=1kb)	110978665	110979217	1	ENSMUSG00000105112	ENSMUST00000199644	0	NA	NA	NA	2	0	2		Peak in ActWT, no peak in ActDKO
17	18597175	18597675	3' UTR	18581727	18598157	1	ENSMUSG00000091679	ENSMUST00000165692	15448	433070	Vmn2r96	vomeronasal 2, receptor 96	2	0	2		Peak in ActWT, no peak in ActDKO
12	12246969	12247469	Distal Intergenic	12262139	12380965	1	ENSMUSG00000020589	ENSMUST00000069066	-14670	76820	Cyria	CYFIP related Rac1 interactor A	2	0	2		Peak in ActWT, no peak in ActDKO
12	101013644	101014144	Intron (ENSMUST00000223029/ENSMUSG00000113634, intron 4 of 4)	101006987	101014818	1	ENSMUSG00000113634	ENSMUST00000223241	6657	NA	NA	NA	2	0	2		Peak in ActWT, no peak in ActDKO
18	70504044	70504544	Distal Intergenic	70508689	70511052	2	ENSMUSG00000038425	ENSMUST00000235127	6508	26447	Poli	polymerase (DNA directed), iota	2	0	2		Peak in ActWT, no peak in ActDKO
10	58354506	58355006	Intron (ENSMUST00000020078/ENSMUSG00000019920, intron 1 of 9)	58349498	58349604	2	ENSMUSG00000070214	ENSMUST00000093703	-4902	115487570	Gm23058	predicted gene, 23058	2	0	2		Peak in ActWT, no peak in ActDKO
15	10236747	10237247	Intron (ENSMUST00000005400/ENSMUSG00000005268, intron 1 of 8)	10249560	10322492	1	ENSMUSG00000005268	ENSMUST00000134410	-12313	19116	Prlr	prolactin receptor	2	0	2		Peak in ActWT, no peak in ActDKO
10	17989066	17989566	Distal Intergenic	18011268	18011505	1	ENSMUSG00000091367	ENSMUST00000172028	-21702	NA	NA	NA	2	0	2		Peak in ActWT, no peak in ActDKO
2	172913925	172914425	Intron (ENSMUST00000009143/ENSMUSG00000008999, intron 2 of 6)	172916118	172940092	2	ENSMUSG00000008999	ENSMUST00000137247	25667	12162	Bmp7	bone morphogenetic protein 7	2	0	2		Peak in ActWT, no peak in ActDKO
3	35305962	35306462	Distal Intergenic	35325614	35325705	1	ENSMUSG00000093499	ENSMUST00000177270	-19152	NA	NA	NA	2	0	2		Peak in ActWT, no peak in ActDKO
5	107612170	107612670	Intron (ENSMUST00000112650/ENSMUSG00000033773, intron 6 of 11)	107597982	107606988	1	ENSMUSG00000033773	ENSMUST00000129483	14188	231571	Rpap2	RNA polymerase II associated protein 2	2	0	2		Peak in ActWT, no peak in ActDKO
13	91814607	91815107	Distal Intergenic	91796534	91807705	2	ENSMUSG00000021621	ENSMUST00000178637	-6902	69085	Zcchc9	zinc finger, CCHC domain containing 9	2	0	2		Peak in ActWT, no peak in ActDKO
3	142497268	142497768	Promoter (<=1kb)	142496942	142522030	1	ENSMUSG00000105504	ENSMUST00000197459	326	229898	Gbp5	guanylate binding protein 5	2	0	2		Peak in ActWT, no peak in ActDKO
14	54181218	54181718	Promoter (<=1kb)	54181518	54181577	1	ENSMUSG00000076893	ENSMUST00000103705	0	100124352	Traj37	T cell receptor alpha joining 37	2	0	2		Peak in ActWT, no peak in ActDKO
17	30035531	30036031	Intron (ENSMUST00000226208/ENSMUSG00000044477, intron 1 of 5)	30060382	30208153	1	ENSMUSG00000044477	ENSMUST00000234790	-24351	21769	Zfand3	zinc finger, AN1-type domain 3	2	0	2		Peak in ActWT, no peak in ActDKO
5	53401036	53401536	Distal Intergenic	53418573	53418682	1	ENSMUSG00000088646	ENSMUST00000158021	-17037	NA	NA	NA	0	0	2	Peak in ActWT, no peak in NaiveWT	Peak in ActWT, no peak in ActDKO
11	76749031	76749531	Intron (ENSMUST00000010536/ENSMUSG00000010392, intron 5 of 8)	76748508	76763567	2	ENSMUSG00000010392	ENSMUST00000137767	14036	53334	Gosr1	golgi SNAP receptor complex member 1	2	0	2		Peak in ActWT, no peak in ActDKO
11	4251310	4251810	Distal Intergenic	4257557	4272514	1	ENSMUSG00000034394	ENSMUST00000066283	-5747	16878	Lif	leukemia inhibitory factor	2	0	2		Peak in ActWT, no peak in ActDKO
14	30248028	30248528	Intron (ENSMUST00000112250/ENSMUSG00000015968, intron 3 of 46)	30207738	30208219	1	ENSMUSG00000114650	ENSMUST00000224405	40290	NA	NA	NA	2	0	2		Peak in ActWT, no peak in ActDKO
3	60476297	60477295	Intron (ENSMUST00000195724/ENSMUSG00000027763, intron 2 of 2)	60473079	60628200	1	ENSMUSG00000027763	ENSMUST00000192807	3218	56758	Mbnl1	muscleblind like splicing factor 1	2	0	2		Peak in ActWT, no peak in ActDKO
3	83790054	83790554	Promoter (<=1kb)	83773853	83789956	2	ENSMUSG00000097250	ENSMUST00000180472	-98	NA	NA	NA	2	0	2		Peak in ActWT, no peak in ActDKO
10	118787269	118787769	Distal Intergenic	118803719	118805259	2	ENSMUSG00000112198	ENSMUST00000218911	17490	NA	NA	NA	2	0	2		Peak in ActWT, no peak in ActDKO
5	122987293	122987793	Promoter (<=1kb)	122870681	122988533	2	ENSMUSG00000029475	ENSMUST00000086200	740	30841	Kdm2b	lysine (K)-specific demethylase 2B	2	0	2		Peak in ActWT, no peak in ActDKO
13	112510768	112511268	Distal Intergenic	112525846	112532344	2	ENSMUSG00000050377	ENSMUST00000223577	21076	218624	Il31ra	interleukin 31 receptor A	2	0	2		Peak in ActWT, no peak in ActDKO
15	101190666	101191166	Promoter (2-3kb)	101193869	101193931	1	ENSMUSG00000106563	ENSMUST00000199512	-2703	102466774	Mir6962	microRNA 6962	2	0	2		Peak in ActWT, no peak in ActDKO
11	102297909	102298409	Promoter (1-2kb)	102289300	102296631	2	ENSMUSG00000059995	ENSMUST00000073234	-1278	217218	Atxn7l3	ataxin 7-like 3	2	0	2		Peak in ActWT, no peak in ActDKO
1	80389388	80389888	Distal Intergenic	80383104	80385185	2	ENSMUSG00000090637	ENSMUST00000164487	-4203	620899	Gm6189	GLE1 RNA export mediator pseudogene	2	0	2		Peak in ActWT, no peak in ActDKO
12	73342293	73342793	Promoter (1-2kb)	73344367	73351865	1	ENSMUSG00000044712	ENSMUST00000150996	-1574	625098	Slc38a6	solute carrier family 38, member 6	2	0	2		Peak in ActWT, no peak in ActDKO
9	114794540	114795040	Intron (ENSMUST00000047013/ENSMUSG00000041012, intron 2 of 3)	114761399	114781856	2	ENSMUSG00000032436	ENSMUST00000214604	-12684	102545	Cmtm7	CKLF-like MARVEL transmembrane domain containing 7	2	0	2		Peak in ActWT, no peak in ActDKO
1	85756260	85756760	Intron (ENSMUST00000159122/ENSMUSG00000052760, intron 3 of 7)	85751948	85752074	1	ENSMUSG00000098634	ENSMUST00000184526	4312	102466882	Mir8096	microRNA 8096	0	0	2	Peak in ActWT, no peak in NaiveWT	Peak in ActWT, no peak in ActDKO
14	122788099	122788599	Promoter (1-2kb)	122790399	122889820	1	ENSMUSG00000041650	ENSMUST00000132444	-1800	110821	Pcca	propionyl-Coenzyme A carboxylase, alpha polypeptide	2	0	2		Peak in ActWT, no peak in ActDKO
18	80712229	80712729	Promoter (<=1kb)	80606205	80712766	2	ENSMUSG00000033016	ENSMUST00000170905	37	18018	Nfatc1	nuclear factor of activated T cells, cytoplasmic, calcineurin dependent 1	2	0	2		Peak in ActWT, no peak in ActDKO
6	49930075	49930575	Distal Intergenic	49858003	49858846	2	ENSMUSG00000107664	ENSMUST00000205019	-71229	100416264	Gm18007	ribosomal protein S2 pseudogene	2	0	2		Peak in ActWT, no peak in ActDKO
15	82363783	82364283	Distal Intergenic	82371822	82373446	2	ENSMUSG00000061740	ENSMUST00000229599	9163	56448	Cyp2d22	cytochrome P450, family 2, subfamily d, polypeptide 22	2	0	2		Peak in ActWT, no peak in ActDKO
8	94447392	94447892	Intron (ENSMUST00000212382/ENSMUSG00000074151, intron 2 of 2)	94429813	94435103	2	ENSMUSG00000097194	ENSMUST00000180445	-12289	NA	NA	NA	0	0	2	Peak in ActWT, no peak in NaiveWT	Peak in ActWT, no peak in ActDKO
4	6980140	6980640	Intron (ENSMUST00000039987/ENSMUSG00000041272, intron 1 of 8)	6820694	6990483	2	ENSMUSG00000041272	ENSMUST00000150082	9843	252838	Tox	thymocyte selection-associated high mobility group box	2	0	2		Peak in ActWT, no peak in ActDKO
1	182340125	182340625	Promoter (<=1kb)	182316991	182341571	2	ENSMUSG00000047539	ENSMUST00000195061	946	67948	Fbxo28	F-box protein 28	2	0	2		Peak in ActWT, no peak in ActDKO
11	100608743	100609243	Intron (ENSMUST00000239499/ENSMUSG00000014195, intron 1 of 13)	100582845	100613357	2	ENSMUSG00000014195	ENSMUST00000146840	4114	56354	Dnajc7	DnaJ heat shock protein family (Hsp40) member C7	2	0	2		Peak in ActWT, no peak in ActDKO
14	53553721	53554221	Promoter (<=1kb)	53554022	53554558	1	ENSMUSG00000076840	ENSMUST00000198297	0	436467	Trav14-1	T cell receptor alpha variable 14-1	2	0	2		Peak in ActWT, no peak in ActDKO
19	32168041	32168541	Intron (ENSMUST00000099514/ENSMUSG00000040451, intron 5 of 9)	32124147	32160223	2	ENSMUSG00000040451	ENSMUST00000134415	-7818	208449	Sgms1	sphingomyelin synthase 1	2	0	2		Peak in ActWT, no peak in ActDKO
17	51732552	51733052	Distal Intergenic	51739988	51742266	2	ENSMUSG00000023927	ENSMUST00000137697	9214	20230	Satb1	special AT-rich sequence binding protein 1	2	0	2		Peak in ActWT, no peak in ActDKO
19	16329027	16329527	Intron (ENSMUST00000025541/ENSMUSG00000024639, intron 3 of 6)	16314892	16315004	2	ENSMUSG00000098718	ENSMUST00000184935	-14023	102465218	Mir496b	microRNA 496b	0	0	2	Peak in ActWT, no peak in NaiveWT	Peak in ActWT, no peak in ActDKO
10	59391883	59392383	Distal Intergenic	59395755	59396384	1	ENSMUSG00000069622	ENSMUST00000092511	-3372	NA	NA	NA	2	0	2		Peak in ActWT, no peak in ActDKO
11	32139565	32140065	Distal Intergenic	32095261	32101228	2	ENSMUSG00000086386	ENSMUST00000145338	-38337	104692	Gm12108	predicted gene 12108	2	0	2		Peak in ActWT, no peak in ActDKO
14	75190638	75191138	Promoter (<=1kb)	75190329	75230816	1	ENSMUSG00000021998	ENSMUST00000131802	309	18826	Lcp1	lymphocyte cytosolic protein 1	0	0	2	Peak in ActWT, no peak in NaiveWT	Peak in ActWT, no peak in ActDKO
15	97286986	97287486	Intron (ENSMUST00000059433/ENSMUSG00000044250, intron 3 of 5)	97302352	97302974	2	ENSMUSG00000116291	ENSMUST00000229443	15488	100043354	Gm4383	high mobility group box 2 pseudogene	2	0	2		Peak in ActWT, no peak in ActDKO
19	53519904	53520404	Distal Intergenic	53529109	53542431	1	ENSMUSG00000034765	ENSMUST00000038287	-8705	240672	Dusp5	dual specificity phosphatase 5	2	0	2		Peak in ActWT, no peak in ActDKO
3	89819836	89820336	Promoter (<=1kb)	89820998	89821523	1	ENSMUSG00000106564	ENSMUST00000199694	-662	NA	NA	NA	2	0	2		Peak in ActWT, no peak in ActDKO
8	122979848	122980348	Promoter (2-3kb)	122982837	122982943	2	ENSMUSG00000065915	ENSMUST00000083981	2595	115487003	Gm24445	predicted gene, 24445	2	0	2		Peak in ActWT, no peak in ActDKO
8	94923381	94923881	Promoter (<=1kb)	94923694	94934516	1	ENSMUSG00000061577	ENSMUST00000153448	0	382045	Adgrg5	adhesion G protein-coupled receptor G5	2	0	2		Peak in ActWT, no peak in ActDKO
12	111584315	111584815	Intron (ENSMUST00000075281/ENSMUSG00000007411, intron 1 of 15)	111588150	111628417	1	ENSMUSG00000007411	ENSMUST00000221631	-3335	17169	Mark3	MAP/microtubule affinity regulating kinase 3	0	0	2	Peak in ActWT, no peak in NaiveWT	Peak in ActWT, no peak in ActDKO
19	36534263	36534763	Distal Intergenic	36554639	36621132	1	ENSMUSG00000041180	ENSMUST00000139215	-19876	226098	Hectd2	HECT domain E3 ubiquitin protein ligase 2	2	0	2		Peak in ActWT, no peak in ActDKO
2	71365787	71366287	Promoter (1-2kb)	71274690	71367533	2	ENSMUSG00000027010	ENSMUST00000184169	1246	78830	Slc25a12	solute carrier family 25 (mitochondrial carrier, Aralar), member 12	0	0	2	Peak in ActWT, no peak in NaiveWT	Peak in ActWT, no peak in ActDKO
11	62876391	62876891	Promoter (1-2kb)	62874859	62876753	1	ENSMUSG00000090173	ENSMUST00000127646	1532	213980	Fbxw10	F-box and WD-40 domain protein 10	0	0	2	Peak in ActWT, no peak in NaiveWT	Peak in ActWT, no peak in ActDKO
15	96720127	96720627	Distal Intergenic	96700173	96700637	1	ENSMUSG00000102385	ENSMUST00000192790	19954	NA	NA	NA	2	0	2		Peak in ActWT, no peak in ActDKO
15	74920624	74921124	Distal Intergenic	74924444	74925296	1	ENSMUSG00000100880	ENSMUST00000186324	-3320	NA	NA	NA	0	0	2	Peak in ActWT, no peak in NaiveWT	Peak in ActWT, no peak in ActDKO
16	8666503	8667003	Intron (ENSMUST00000008537/ENSMUSG00000008393, intron 1 of 3)	8658580	8672155	2	ENSMUSG00000008393	ENSMUST00000008537	5152	52502	Carhsp1	calcium regulated heat stable protein 1	0	0	2	Peak in ActWT, no peak in NaiveWT	Peak in ActWT, no peak in ActDKO
2	26634611	26635111	Promoter (<=1kb)	26634203	26635025	1	ENSMUSG00000036186	ENSMUST00000144449	408	56279	Dipk1b	divergent protein kinase domain 1B	0	0	2	Peak in ActWT, no peak in NaiveWT	Peak in ActWT, no peak in ActDKO
11	119005774	119006274	Distal Intergenic	119022962	119031270	1	ENSMUSG00000025577	ENSMUST00000026662	-16688	12416	Cbx2	chromobox 2	2	0	2		Peak in ActWT, no peak in ActDKO
3	100811752	100812252	Distal Intergenic	100825459	100896922	1	ENSMUSG00000051076	ENSMUST00000054791	-13207	242122	Vtcn1	V-set domain containing T cell activation inhibitor 1	2	0	2		Peak in ActWT, no peak in ActDKO
14	10526775	10527275	Intron (ENSMUST00000162278/ENSMUSG00000060579, intron 3 of 8)	10478674	10478873	1	ENSMUSG00000065328	ENSMUST00000083394	48101	115488394	Gm22053	predicted gene, 22053	2	0	2		Peak in ActWT, no peak in ActDKO
2	166030258	166030758	Intron (ENSMUST00000109252/ENSMUSG00000027678, intron 1 of 22)	166047918	166052398	1	ENSMUSG00000027678	ENSMUST00000153507	-17160	17979	Ncoa3	nuclear receptor coactivator 3	2	0	2		Peak in ActWT, no peak in ActDKO
2	92458436	92458936	Promoter (<=1kb)	92458686	92459709	2	ENSMUSG00000049922	ENSMUST00000136718	773	228368	Slc35c1	solute carrier family 35, member C1	2	0	2		Peak in ActWT, no peak in ActDKO
4	106958070	106958570	Promoter (2-3kb)	106955859	107048692	1	ENSMUSG00000061887	ENSMUST00000124936	2211	72475	Ssbp3	single-stranded DNA binding protein 3	2	0	2		Peak in ActWT, no peak in ActDKO
2	172390306	172390806	Promoter (2-3kb)	172393794	172429554	1	ENSMUSG00000074570	ENSMUST00000099061	-2988	320664	Cass4	Cas scaffolding protein family member 4	2	0	2		Peak in ActWT, no peak in ActDKO
7	44952653	44953153	Promoter (1-2kb)	44954314	44958028	1	ENSMUSG00000059891	ENSMUST00000208475	-1161	22116	Tsks	testis-specific serine kinase substrate	2	0	2		Peak in ActWT, no peak in ActDKO
13	13516807	13517307	Promoter (2-3kb)	13514738	13515817	1	ENSMUSG00000114068	ENSMUST00000221249	2069	NA	NA	NA	2	0	2		Peak in ActWT, no peak in ActDKO
3	93514602	93515102	Distal Intergenic	93520488	93526287	1	ENSMUSG00000027907	ENSMUST00000029515	-5386	20195	S100a11	S100 calcium binding protein A11	2	0	2		Peak in ActWT, no peak in ActDKO
15	86007638	86008138	Intron (ENSMUST00000016172/ENSMUSG00000016028, intron 1 of 34)	85898929	86034203	2	ENSMUSG00000016028	ENSMUST00000016172	26065	12614	Celsr1	cadherin, EGF LAG seven-pass G-type receptor 1	2	0	2		Peak in ActWT, no peak in ActDKO
9	75435852	75436352	Distal Intergenic	75441524	75466432	1	ENSMUSG00000042487	ENSMUST00000213767	-5172	235497	Leo1	Leo1, Paf1/RNA polymerase II complex component	2	0	2		Peak in ActWT, no peak in ActDKO
7	24950183	24950683	Distal Intergenic	24954917	24958241	1	ENSMUSG00000108675	ENSMUST00000206318	-4234	NA	NA	NA	2	0	2		Peak in ActWT, no peak in ActDKO
2	75688922	75689422	Promoter (2-3kb)	75686740	75686838	2	ENSMUSG00000089015	ENSMUST00000158390	-2084	NA	NA	NA	2	0	2		Peak in ActWT, no peak in ActDKO
18	62721021	62721521	Intron (ENSMUST00000097557/ENSMUSG00000073551, intron 1 of 4)	62607539	62741387	2	ENSMUSG00000073551	ENSMUST00000097557	19866	100038417	Spink13	serine peptidase inhibitor, Kazal type 13	2	0	2		Peak in ActWT, no peak in ActDKO
10	77430688	77431188	Distal Intergenic	77290728	77418270	2	ENSMUSG00000020262	ENSMUST00000105406	-12418	110532	Adarb1	adenosine deaminase, RNA-specific, B1	0	0	2	Peak in ActWT, no peak in NaiveWT	Peak in ActWT, no peak in ActDKO
2	79137833	79138333	Distal Intergenic	79161029	79161595	2	ENSMUSG00000083691	ENSMUST00000120603	23262	NA	NA	NA	2	0	2		Peak in ActWT, no peak in ActDKO
17	49403075	49403575	Distal Intergenic	49428362	49437941	1	ENSMUSG00000064120	ENSMUST00000165390	-24787	56738	Mocs1	molybdenum cofactor synthesis 1	2	0	2		Peak in ActWT, no peak in ActDKO
9	57789726	57790226	Promoter (1-2kb)	57790359	57791648	2	ENSMUSG00000004661	ENSMUST00000169563	1422	56380	Arid3b	AT rich interactive domain 3B (BRIGHT-like)	2	0	2		Peak in ActWT, no peak in ActDKO
4	32932003	32932503	Intron (ENSMUST00000084750/ENSMUSG00000040183, intron 1 of 15)	32824464	32923505	2	ENSMUSG00000040183	ENSMUST00000128496	-8498	140577	Ankrd6	ankyrin repeat domain 6	2	0	2		Peak in ActWT, no peak in ActDKO
2	15050784	15051284	Promoter (1-2kb)	15049395	15082452	1	ENSMUSG00000017418	ENSMUST00000017562	1389	75869	Arl5b	ADP-ribosylation factor-like 5B	0	0	2	Peak in ActWT, no peak in NaiveWT	Peak in ActWT, no peak in ActDKO
11	78689197	78689697	Intron (ENSMUST00000142739/ENSMUSG00000017376, intron 1 of 10)	78617272	78696494	2	ENSMUSG00000017376	ENSMUST00000165271	6797	18099	Nlk	nemo like kinase	2	0	2		Peak in ActWT, no peak in ActDKO
16	91936309	91936809	Intron (ENSMUST00000141344/ENSMUSG00000087190, intron 1 of 5)	91925214	91931687	2	ENSMUSG00000022956	ENSMUST00000023677	-4622	28080	Atp5o	ATP synthase, H+ transporting, mitochondrial F1 complex, O subunit	2	0	2		Peak in ActWT, no peak in ActDKO
14	55885872	55886372	Promoter (<=1kb)	55885017	55898775	1	ENSMUSG00000047153	ENSMUST00000228462	855	219094	Khnyn	KH and NYN domain containing	2	0	2		Peak in ActWT, no peak in ActDKO
2	117313777	117314277	Intron (ENSMUST00000102534/ENSMUSG00000027347, intron 2 of 16)	117282542	117342709	2	ENSMUSG00000027347	ENSMUST00000172901	28432	19419	Rasgrp1	RAS guanyl releasing protein 1	2	0	2		Peak in ActWT, no peak in ActDKO
19	46509231	46509731	Intron (ENSMUST00000026008/ENSMUSG00000025034, intron 1 of 5)	46514660	46515257	1	ENSMUSG00000025034	ENSMUST00000235934	-4929	93679	Trim8	tripartite motif-containing 8	2	0	2		Peak in ActWT, no peak in ActDKO
16	21310683	21311183	Distal Intergenic	21247499	21296872	2	ENSMUSG00000096918	ENSMUST00000181476	-13811	328646	Gm16863	predicted gene, 16863	2	0	2		Peak in ActWT, no peak in ActDKO
12	16171596	16172096	Distal Intergenic	16185773	16206037	1	ENSMUSG00000113735	ENSMUST00000222199	-13677	NA	NA	NA	2	0	2		Peak in ActWT, no peak in ActDKO
1	91984470	91984970	Exon (ENSMUST00000097644/ENSMUSG00000026313, exon 10 of 27)	91989051	91992626	2	ENSMUSG00000026313	ENSMUST00000189730	7656	208727	Hdac4	histone deacetylase 4	2	0	2		Peak in ActWT, no peak in ActDKO
2	22962090	22962590	Promoter (<=1kb)	22950226	22962611	2	ENSMUSG00000058835	ENSMUST00000154162	21	11308	Abi1	abl-interactor 1	2	0	2		Peak in ActWT, no peak in ActDKO
4	84022273	84022773	Distal Intergenic	84042039	84044879	2	ENSMUSG00000085217	ENSMUST00000125884	22106	78238	6030471H07Rik	RIKEN cDNA 6030471H07 gene	2	0	2		Peak in ActWT, no peak in ActDKO
2	72146024	72146524	Promoter (2-3kb)	72097603	72148796	2	ENSMUSG00000085439	ENSMUST00000126462	2272	NA	NA	NA	2	0	2		Peak in ActWT, no peak in ActDKO
17	83896611	83897111	Distal Intergenic	83917937	83921606	1	ENSMUSG00000117442	ENSMUST00000234364	-20826	72285	1810073O08Rik	RIKEN cDNA 1810073O08 gene	2	0	2		Peak in ActWT, no peak in ActDKO
11	82990633	82991133	Promoter (<=1kb)	82981984	82991137	2	ENSMUSG00000069793	ENSMUST00000138797	4	237886	Slfn9	schlafen 9	2	0	2		Peak in ActWT, no peak in ActDKO
7	7281496	7281996	Downstream (<1kb)	7228609	7278289	2	ENSMUSG00000110105	ENSMUST00000209325	-3207	76229	Vmn2r29	vomeronasal 2, receptor 29	0	0	2	Peak in ActWT, no peak in NaiveWT	Peak in ActWT, no peak in ActDKO
X	57177267	57177767	Distal Intergenic	57200643	57204378	1	ENSMUSG00000085808	ENSMUST00000138082	-22876	100502842	Gm14718	predicted gene 14718	0	0	2	Peak in ActWT, no peak in NaiveWT	Peak in ActWT, no peak in ActDKO
19	45780465	45780965	Promoter (2-3kb)	45750259	45783551	2	ENSMUSG00000025220	ENSMUST00000026243	2586	76055	Oga	O-GlcNAcase	2	0	2		Peak in ActWT, no peak in ActDKO
6	142752391	142752891	Distal Intergenic	142756686	142775714	1	ENSMUSG00000030282	ENSMUST00000032419	-3795	12764	Cmas	cytidine monophospho-N-acetylneuraminic acid synthetase	2	0	2		Peak in ActWT, no peak in ActDKO
9	50849160	50849660	Intron (ENSMUST00000174555/ENSMUSG00000032058, intron 1 of 3)	50845301	50861761	1	ENSMUSG00000032058	ENSMUST00000174555	3859	73699	Ppp2r1b	protein phosphatase 2, regulatory subunit A, beta	2	0	2		Peak in ActWT, no peak in ActDKO
5	113090813	113091313	3' UTR	113100516	113101079	1	ENSMUSG00000106541	ENSMUST00000197597	-9203	NA	NA	NA	2	0	2		Peak in ActWT, no peak in ActDKO
7	99818307	99818807	Intron (ENSMUST00000036331/ENSMUSG00000035239, intron 2 of 2)	99811439	99828417	2	ENSMUSG00000035239	ENSMUST00000036331	9610	50877	Neu3	neuraminidase 3	2	0	2		Peak in ActWT, no peak in ActDKO
17	62857243	62857743	Intron (ENSMUST00000076840/ENSMUSG00000048915, intron 1 of 4)	62607319	62881144	2	ENSMUSG00000048915	ENSMUST00000078839	23401	13640	Efna5	ephrin A5	2	0	2		Peak in ActWT, no peak in ActDKO
2	65240308	65240808	Promoter (<=1kb)	65150866	65239403	2	ENSMUSG00000034903	ENSMUST00000124769	-905	319876	Cobll1	Cobl-like 1	0	0	2	Peak in ActWT, no peak in NaiveWT	Peak in ActWT, no peak in ActDKO
15	80607906	80608406	Intron (ENSMUST00000229980/ENSMUSG00000042351, intron 1 of 7)	80623483	80652854	1	ENSMUSG00000042351	ENSMUST00000043149	-15077	17444	Grap2	GRB2-related adaptor protein 2	2	0	2		Peak in ActWT, no peak in ActDKO
14	55743646	55744146	Promoter (1-2kb)	55739020	55745599	2	ENSMUSG00000002332	ENSMUST00000128802	1453	52585	Dhrs1	dehydrogenase/reductase (SDR family) member 1	2	0	2		Peak in ActWT, no peak in ActDKO
4	120062267	120062767	Promoter (2-3kb)	120064996	120093973	1	ENSMUSG00000115115	ENSMUST00000226560	-2229	NA	NA	NA	0	0	2	Peak in ActWT, no peak in NaiveWT	Peak in ActWT, no peak in ActDKO
12	15810932	15811432	Intron (ENSMUST00000020922/ENSMUSG00000020601, intron 1 of 2)	15791727	15816785	2	ENSMUSG00000020601	ENSMUST00000020922	5353	217410	Trib2	tribbles pseudokinase 2	2	0	2		Peak in ActWT, no peak in ActDKO
1	60652333	60652833	Distal Intergenic	60613698	60613803	2	ENSMUSG00000088973	ENSMUST00000158348	-38530	NA	NA	NA	2	0	2		Peak in ActWT, no peak in ActDKO
8	71731609	71732109	Distal Intergenic	71708394	71725716	2	ENSMUSG00000070000	ENSMUST00000146100	-5893	74015	Fcho1	FCH domain only 1	2	0	2		Peak in ActWT, no peak in ActDKO
9	83967720	83968220	Promoter (<=1kb)	83965984	83967007	2	ENSMUSG00000101077	ENSMUST00000185454	-713	NA	NA	NA	0	0	2	Peak in ActWT, no peak in NaiveWT	Peak in ActWT, no peak in ActDKO
10	26784852	26785352	Intron (ENSMUST00000176060/ENSMUSG00000039031, intron 1 of 4)	26772547	26775414	1	ENSMUSG00000039031	ENSMUST00000220012	12305	73910	Arhgap18	Rho GTPase activating protein 18	2	0	2		Peak in ActWT, no peak in ActDKO
13	30657663	30658163	Promoter (1-2kb)	30659999	30711231	1	ENSMUSG00000069255	ENSMUST00000091672	-1836	105352	Dusp22	dual specificity phosphatase 22	0	0	2	Peak in ActWT, no peak in NaiveWT	Peak in ActWT, no peak in ActDKO
12	99821255	99821755	Promoter (<=1kb)	99821678	99850951	1	ENSMUSG00000113147	ENSMUST00000223298	0	NA	NA	NA	2	0	2		Peak in ActWT, no peak in ActDKO
5	148994570	148995070	Promoter (<=1kb)	148893775	148995147	2	ENSMUSG00000106892	ENSMUST00000147473	77	NA	NA	NA	2	0	2		Peak in ActWT, no peak in ActDKO
7	90257455	90257955	Intron (ENSMUST00000107221/ENSMUSG00000030617, intron 2 of 10)	90223873	90265418	2	ENSMUSG00000030617	ENSMUST00000107221	7463	75338	Ccdc83	coiled-coil domain containing 83	0	0	2	Peak in ActWT, no peak in NaiveWT	Peak in ActWT, no peak in ActDKO
4	135081893	135082393	Distal Intergenic	135118221	135120447	2	ENSMUSG00000086884	ENSMUST00000146152	38054	NA	NA	NA	2	0	2		Peak in ActWT, no peak in ActDKO
2	32080642	32081142	Promoter (1-2kb)	32069420	32079352	2	ENSMUSG00000050592	ENSMUST00000130178	-1290	241303	Fam78a	family with sequence similarity 78, member A	1	0	2		Peak in ActWT, no peak in ActDKO
10	67483972	67484472	Distal Intergenic	67496359	67497707	2	ENSMUSG00000112120	ENSMUST00000219456	13235	NA	NA	NA	0	0	2	Peak in ActWT, no peak in NaiveWT	Peak in ActWT, no peak in ActDKO
9	22646365	22646865	Promoter (2-3kb)	22643841	22888280	1	ENSMUSG00000035919	ENSMUST00000127296	2524	319845	Bbs9	Bardet-Biedl syndrome 9 (human)	2	0	2		Peak in ActWT, no peak in ActDKO
10	54255793	54256293	Distal Intergenic	54212871	54216723	1	ENSMUSG00000112516	ENSMUST00000218389	42922	NA	NA	NA	0	0	2	Peak in ActWT, no peak in NaiveWT	Peak in ActWT, no peak in ActDKO
17	45548550	45549459	Promoter (<=1kb)	45541952	45549677	2	ENSMUSG00000096847	ENSMUST00000180252	218	210573	Tmem151b	transmembrane protein 151B	2	0	2		Peak in ActWT, no peak in ActDKO
14	45036155	45036655	Distal Intergenic	44972268	45006900	2	ENSMUSG00000090709	ENSMUST00000168000	-29255	NA	NA	NA	0	0	2	Peak in ActWT, no peak in NaiveWT	Peak in ActWT, no peak in ActDKO
6	120036948	120037448	Promoter (<=1kb)	119924621	120037659	2	ENSMUSG00000045962	ENSMUST00000088646	211	232341	Wnk1	WNK lysine deficient protein kinase 1	2	0	2		Peak in ActWT, no peak in ActDKO
1	128770749	128771249	Exon (ENSMUST00000181951/ENSMUSG00000097283, exon 2 of 2)	128770599	128774421	2	ENSMUSG00000097283	ENSMUST00000181951	3172	NA	NA	NA	0	0	2	Peak in ActWT, no peak in NaiveWT	Peak in ActWT, no peak in ActDKO
16	45016441	45016941	Distal Intergenic	44965254	44966854	1	ENSMUSG00000036172	ENSMUST00000163358	51187	74603	Cd200r3	CD200 receptor 3	2	0	2		Peak in ActWT, no peak in ActDKO
10	96236979	96237479	Intron (ENSMUST00000219638/ENSMUSG00000112762, intron 3 of 5)	96226207	96248708	1	ENSMUSG00000112762	ENSMUST00000218720	10772	74881	4930459C07Rik	RIKEN cDNA 4930459C07 gene	0	0	2	Peak in ActWT, no peak in NaiveWT	Peak in ActWT, no peak in ActDKO
6	50601582	50602082	Promoter (1-2kb)	50599869	50600240	1	ENSMUSG00000107447	ENSMUST00000203814	1713	NA	NA	NA	2	0	2		Peak in ActWT, no peak in ActDKO
17	33456561	33457061	Distal Intergenic	33467850	33468686	2	ENSMUSG00000117495	ENSMUST00000234517	11625	100042953	Gm4125	nuclear factor, interleukin 3, regulated pseudogene	2	0	2		Peak in ActWT, no peak in ActDKO
9	62488700	62489200	Intron (ENSMUST00000048043/ENSMUSG00000041729, intron 2 of 11)	62427936	62510498	2	ENSMUSG00000041729	ENSMUST00000164246	21298	235431	Coro2b	coronin, actin binding protein, 2B	2	0	2		Peak in ActWT, no peak in ActDKO
8	34083351	34083851	Distal Intergenic	34090607	34092925	2	ENSMUSG00000031516	ENSMUST00000123113	9074	22428	Dctn6	dynactin 6	2	0	2		Peak in ActWT, no peak in ActDKO
9	62421060	62421560	3' UTR	62425583	62428001	2	ENSMUSG00000041729	ENSMUST00000131981	6441	235431	Coro2b	coronin, actin binding protein, 2B	2	0	2		Peak in ActWT, no peak in ActDKO
11	22871822	22872322	Promoter (2-3kb)	22868901	22869004	1	ENSMUSG00000065869	ENSMUST00000083935	2921	115487849	Gm24917	predicted gene, 24917	2	0	2		Peak in ActWT, no peak in ActDKO
3	138876911	138877411	Intron (ENSMUST00000029800/ENSMUSG00000028152, intron 2 of 7)	138860493	138902657	1	ENSMUSG00000028152	ENSMUST00000121826	16418	56224	Tspan5	tetraspanin 5	2	0	2		Peak in ActWT, no peak in ActDKO
15	86054022	86054522	Distal Intergenic	86057695	86137634	1	ENSMUSG00000035900	ENSMUST00000088931	-3173	223752	Gramd4	GRAM domain containing 4	2	0	2		Peak in ActWT, no peak in ActDKO
13	107918033	107918533	Distal Intergenic	107724618	107890064	2	ENSMUSG00000032846	ENSMUST00000105097	-27969	67263	Zswim6	zinc finger SWIM-type containing 6	2	0	2		Peak in ActWT, no peak in ActDKO
6	100479420	100479920	Distal Intergenic	100494681	100494814	2	ENSMUSG00000087929	ENSMUST00000157304	14894	115486365	Gm23234	predicted gene, 23234	0	0	2	Peak in ActWT, no peak in NaiveWT	Peak in ActWT, no peak in ActDKO
1	106544814	106545314	Promoter (1-2kb)	106546496	106546631	2	ENSMUSG00000098344	ENSMUST00000183743	1317	102466254	Mir3473f	microRNA 3473f	2	0	2		Peak in ActWT, no peak in ActDKO
7	73479489	73479989	Promoter (<=1kb)	73474583	73478828	2	ENSMUSG00000078671	ENSMUST00000198225	-661	244059	Chd2	chromodomain helicase DNA binding protein 2	2	0	2		Peak in ActWT, no peak in ActDKO
2	12977283	12978256	Promoter (<=1kb)	12977939	13001859	1	ENSMUSG00000026730	ENSMUST00000195521	0	19212	Pter	phosphotriesterase related	0	0	2	Peak in ActWT, no peak in NaiveWT	Peak in ActWT, no peak in ActDKO
6	66471699	66472199	Distal Intergenic	66454194	66465738	2	ENSMUSG00000107479	ENSMUST00000203449	-5961	NA	NA	NA	2	0	2		Peak in ActWT, no peak in ActDKO
13	113869187	113869687	Intron (ENSMUST00000091201/ENSMUSG00000042348, intron 1 of 4)	113794622	114155276	1	ENSMUSG00000042348	ENSMUST00000224068	74565	218639	Arl15	ADP-ribosylation factor-like 15	2	0	2		Peak in ActWT, no peak in ActDKO
18	56886768	56887268	Intron (ENSMUST00000102912/ENSMUSG00000032656, intron 1 of 4)	56915362	56916088	2	ENSMUSG00000117917	ENSMUST00000237269	28820	100416382	Gm18087	ribosomal protein S3 pseudogene	2	0	2		Peak in ActWT, no peak in ActDKO
10	119031170	119031670	Intron (ENSMUST00000220074/ENSMUSG00000112778, intron 3 of 3)	119018346	119021670	2	ENSMUSG00000112540	ENSMUST00000217840	-9500	NA	NA	NA	2	0	2		Peak in ActWT, no peak in ActDKO
16	38449745	38450245	Promoter (1-2kb)	38451982	38453494	1	ENSMUSG00000097576	ENSMUST00000180735	-1737	NA	NA	NA	0	0	2	Peak in ActWT, no peak in NaiveWT	Peak in ActWT, no peak in ActDKO
17	47927053	47927553	Promoter (2-3kb)	47867133	47924645	2	ENSMUSG00000023991	ENSMUST00000113265	-2408	74123	Foxp4	forkhead box P4	0	0	2	Peak in ActWT, no peak in NaiveWT	Peak in ActWT, no peak in ActDKO
10	93225723	93226223	Exon (ENSMUST00000069965/ENSMUSG00000020015, exon 8 of 17)	93239023	93265743	1	ENSMUSG00000020015	ENSMUST00000216729	-12800	237459	Cdk17	cyclin-dependent kinase 17	2	0	2		Peak in ActWT, no peak in ActDKO
3	131334317	131334817	Intron (ENSMUST00000090246/ENSMUSG00000050931, intron 3 of 5)	131318985	131344933	2	ENSMUSG00000050931	ENSMUST00000090246	10116	74442	Sgms2	sphingomyelin synthase 2	2	0	2		Peak in ActWT, no peak in ActDKO
6	48741228	48741728	Promoter (<=1kb)	48739501	48741444	2	ENSMUSG00000044867	ENSMUST00000205172	0	NA	NA	NA	1	0	2		Peak in ActWT, no peak in ActDKO
1	136116144	136116644	Promoter (<=1kb)	136117256	136119529	1	ENSMUSG00000026407	ENSMUST00000159106	-612	12292	Cacna1s	calcium channel, voltage-dependent, L type, alpha 1S subunit	2	0	2		Peak in ActWT, no peak in ActDKO
19	32726384	32726884	Intron (ENSMUST00000236985/ENSMUSG00000013662, intron 1 of 10)	32672822	32739751	2	ENSMUSG00000013662	ENSMUST00000236985	12867	67979	Atad1	ATPase family, AAA domain containing 1	2	0	2		Peak in ActWT, no peak in ActDKO
9	36800690	36801190	Distal Intergenic	36779159	36797393	2	ENSMUSG00000062762	ENSMUST00000238932	-3297	13663	Ei24	etoposide induced 2.4 mRNA	0	0	2	Peak in ActWT, no peak in NaiveWT	Peak in ActWT, no peak in ActDKO
19	9984195	9984695	Promoter (<=1kb)	9984147	9985093	1	ENSMUSG00000024661	ENSMUST00000236403	48	14319	Fth1	ferritin heavy polypeptide 1	2	0	2		Peak in ActWT, no peak in ActDKO
11	79122499	79122999	Intron (ENSMUST00000018478/ENSMUSG00000018334, intron 1 of 18)	79013440	79146407	2	ENSMUSG00000018334	ENSMUST00000018478	23408	16706	Ksr1	kinase suppressor of ras 1	2	0	2		Peak in ActWT, no peak in ActDKO
17	64833383	64833883	Promoter (2-3kb)	64832523	64836071	2	ENSMUSG00000024088	ENSMUST00000024896	2188	78057	4930583I09Rik	RIKEN cDNA 4930583I09 gene	0	0	2	Peak in ActWT, no peak in NaiveWT	Peak in ActWT, no peak in ActDKO
16	94736952	94737452	Intron (ENSMUST00000232585/ENSMUSG00000116641, intron 1 of 4)	94721894	94753438	1	ENSMUSG00000116641	ENSMUST00000232585	15058	NA	NA	NA	0	0	2	Peak in ActWT, no peak in NaiveWT	Peak in ActWT, no peak in ActDKO
2	102873818	102874318	Intron (ENSMUST00000005218/ENSMUSG00000005087, intron 1 of 18)	102897960	102898066	1	ENSMUSG00000065683	ENSMUST00000083749	-23642	115489663	Gm23731	predicted gene, 23731	2	0	2		Peak in ActWT, no peak in ActDKO
17	34949499	34949999	Promoter (1-2kb)	34950952	34951017	2	ENSMUSG00000093009	ENSMUST00000175268	1018	100217427	Snord52	small nucleolar RNA, C/D box 52	0	0	2	Peak in ActWT, no peak in NaiveWT	Peak in ActWT, no peak in ActDKO
15	44622954	44623454	Intron (ENSMUST00000227691/ENSMUSG00000022339, intron 1 of 6)	44619591	44641026	1	ENSMUSG00000022339	ENSMUST00000022964	3363	55960	Ebag9	estrogen receptor-binding fragment-associated gene 9	0	0	2	Peak in ActWT, no peak in NaiveWT	Peak in ActWT, no peak in ActDKO
19	57994441	57994941	Intron (ENSMUST00000077282/ENSMUSG00000054843, intron 27 of 28)	58051167	58051236	1	ENSMUSG00000093757	ENSMUST00000176631	-56226	100885835	Mir5623	microRNA 5623	2	0	2		Peak in ActWT, no peak in ActDKO
6	125266352	125266852	Promoter (<=1kb)	125265619	125273777	1	ENSMUSG00000108129	ENSMUST00000205000	733	73870	4930417O13Rik	RIKEN cDNA 4930417O13 gene	2	0	2		Peak in ActWT, no peak in ActDKO
12	118255501	118256001	Intron (ENSMUST00000026367/ENSMUSG00000025323, intron 4 of 5)	118231595	118234564	2	ENSMUSG00000113831	ENSMUST00000220671	-20937	NA	NA	NA	2	0	2		Peak in ActWT, no peak in ActDKO
10	39520254	39520754	Intron (ENSMUST00000063091/ENSMUSG00000019843, intron 5 of 13)	39511739	39564422	1	ENSMUSG00000019843	ENSMUST00000136659	8515	14360	Fyn	Fyn proto-oncogene	2	0	2		Peak in ActWT, no peak in ActDKO
17	73064447	73064947	Distal Intergenic	73020952	73029078	2	ENSMUSG00000117096	ENSMUST00000233236	-35369	NA	NA	NA	2	0	2		Peak in ActWT, no peak in ActDKO
2	70808394	70808894	Intron (ENSMUST00000135128/ENSMUSG00000041997, intron 1 of 21)	70750994	70825228	2	ENSMUSG00000041997	ENSMUST00000124629	16334	228012	Tlk1	tousled-like kinase 1	2	0	2		Peak in ActWT, no peak in ActDKO
2	65183770	65184270	Intron (ENSMUST00000112429/ENSMUSG00000034903, intron 1 of 13)	65136350	65235995	2	ENSMUSG00000034903	ENSMUST00000132478	51725	319876	Cobll1	Cobl-like 1	0	0	2	Peak in ActWT, no peak in NaiveWT	Peak in ActWT, no peak in ActDKO
10	17732953	17733453	Distal Intergenic	17723242	17723973	1	ENSMUSG00000039910	ENSMUST00000218370	9711	17684	Cited2	Cbp/p300-interacting transactivator, with Glu/Asp-rich carboxy-terminal domain, 2	2	0	2		Peak in ActWT, no peak in ActDKO
3	116414480	116414980	Intron (ENSMUST00000106491/ENSMUSG00000033502, intron 2 of 13)	116322210	116422649	2	ENSMUSG00000033502	ENSMUST00000197830	7669	229776	Cdc14a	CDC14 cell division cycle 14A	2	0	2		Peak in ActWT, no peak in ActDKO
11	54151035	54151535	Distal Intergenic	54158926	54160056	1	ENSMUSG00000036045	ENSMUST00000125096	-7391	NA	NA	NA	2	0	2		Peak in ActWT, no peak in ActDKO
2	132111176	132111676	Promoter (<=1kb)	132094224	132111448	2	ENSMUSG00000027340	ENSMUST00000128899	0	54338	Slc23a2	solute carrier family 23 (nucleobase transporters), member 2	2	0	2		Peak in ActWT, no peak in ActDKO
16	92813519	92814019	Intron (ENSMUST00000023673/ENSMUSG00000022952, intron 2 of 7)	92695592	92825778	2	ENSMUSG00000022952	ENSMUST00000186296	11759	12394	Runx1	runt related transcription factor 1	2	0	2		Peak in ActWT, no peak in ActDKO
10	96407351	96408322	Promoter (<=1kb)	96408850	96409038	2	ENSMUSG00000094249	ENSMUST00000179683	716	NA	NA	NA	2	0	2		Peak in ActWT, no peak in ActDKO
8	126612813	126613313	Distal Intergenic	126588296	126593986	2	ENSMUSG00000051495	ENSMUST00000054960	-18827	270110	Irf2bp2	interferon regulatory factor 2 binding protein 2	2	0	2		Peak in ActWT, no peak in ActDKO
3	95027647	95028147	Distal Intergenic	95032928	95033916	2	ENSMUSG00000005625	ENSMUST00000147960	5769	19185	Psmd4	proteasome (prosome, macropain) 26S subunit, non-ATPase, 4	2	0	2		Peak in ActWT, no peak in ActDKO
6	112465170	112465670	Intron (ENSMUST00000075477/ENSMUSG00000062694, intron 1 of 1)	112459505	112472872	1	ENSMUSG00000062694	ENSMUST00000075477	5665	12391	Cav3	caveolin 3	0	0	2	Peak in ActWT, no peak in NaiveWT	Peak in ActWT, no peak in ActDKO
4	155054572	155055072	Promoter (<=1kb)	154985699	155054752	2	ENSMUSG00000029055	ENSMUST00000186598	0	269615	Plch2	phospholipase C, eta 2	2	0	2		Peak in ActWT, no peak in ActDKO
5	23394157	23394657	Promoter (1-2kb)	23396103	23396883	1	ENSMUSG00000105042	ENSMUST00000197390	-1446	NA	NA	NA	2	0	2		Peak in ActWT, no peak in ActDKO
2	131841192	131841692	Intron (ENSMUST00000143453/ENSMUSG00000086822, intron 1 of 2)	131845356	131845595	2	ENSMUSG00000081422	ENSMUST00000119484	3903	NA	NA	NA	0	0	2	Peak in ActWT, no peak in NaiveWT	Peak in ActWT, no peak in ActDKO
2	131258709	131259209	Distal Intergenic	131262495	131283437	1	ENSMUSG00000037514	ENSMUST00000131779	-3286	74450	Pank2	pantothenate kinase 2	0	0	2	Peak in ActWT, no peak in NaiveWT	Peak in ActWT, no peak in ActDKO
1	164903378	164903878	Intron (ENSMUST00000194322/ENSMUSG00000104117, intron 2 of 3)	164804095	164899591	2	ENSMUSG00000103659	ENSMUST00000193955	-3787	NA	NA	NA	0	0	2	Peak in ActWT, no peak in NaiveWT	Peak in ActWT, no peak in ActDKO
11	103378234	103378734	Intron (ENSMUST00000041272/ENSMUSG00000034247, intron 6 of 11)	103331498	103363692	2	ENSMUSG00000034255	ENSMUST00000116102	-14542	544817	Arhgap27	Rho GTPase activating protein 27	0	0	2	Peak in ActWT, no peak in NaiveWT	Peak in ActWT, no peak in ActDKO
15	74993599	74994099	Downstream (<1kb)	74994878	74997634	2	ENSMUSG00000075602	ENSMUST00000023248	3535	110454	Ly6a	lymphocyte antigen 6 complex, locus A	2	0	2		Peak in ActWT, no peak in ActDKO
12	98574180	98574680	Promoter (<=1kb)	98456719	98574712	2	ENSMUSG00000033854	ENSMUST00000221305	32	72258	Kcnk10	potassium channel, subfamily K, member 10	0	0	2	Peak in ActWT, no peak in NaiveWT	Peak in ActWT, no peak in ActDKO
2	154753992	154754492	Distal Intergenic	154769255	154769932	2	ENSMUSG00000098640	ENSMUST00000184654	15440	435692	Gm14214	ribosomal protein L7A pseudogene	2	0	2		Peak in ActWT, no peak in ActDKO
4	59000580	59001080	Promoter (2-3kb)	59003172	59025573	1	ENSMUSG00000070972	ENSMUST00000095070	-2092	72429	Dnajc25	DnaJ heat shock protein family (Hsp40) member C25	2	0	2		Peak in ActWT, no peak in ActDKO
2	168594640	168595140	Intron (ENSMUST00000099067/ENSMUSG00000027544, intron 1 of 6)	168566477	168590365	2	ENSMUSG00000027544	ENSMUST00000138546	-4275	18019	Nfatc2	nuclear factor of activated T cells, cytoplasmic, calcineurin dependent 2	0	0	2	Peak in ActWT, no peak in NaiveWT	Peak in ActWT, no peak in ActDKO
11	99041290	99041790	Promoter (<=1kb)	99041760	99051701	1	ENSMUSG00000017493	ENSMUST00000177092	0	16010	Igfbp4	insulin-like growth factor binding protein 4	2	0	2		Peak in ActWT, no peak in ActDKO
1	64078359	64078859	Promoter (<=1kb)	64078654	64090782	1	ENSMUSG00000086836	ENSMUST00000149820	0	NA	NA	NA	2	0	2		Peak in ActWT, no peak in ActDKO
11	44892849	44893349	Intron (ENSMUST00000109268/ENSMUSG00000057098, intron 8 of 15)	44912138	44972914	1	ENSMUSG00000057098	ENSMUST00000140822	-18789	13591	Ebf1	early B cell factor 1	2	0	2		Peak in ActWT, no peak in ActDKO
13	51754684	51755184	Promoter (<=1kb)	51725271	51754765	2	ENSMUSG00000021451	ENSMUST00000139018	0	20354	Sema4d	sema domain, immunoglobulin domain (Ig), transmembrane domain (TM) and short cytoplasmic domain, (semaphorin) 4D	1	0	2		Peak in ActWT, no peak in ActDKO
14	66268981	66269481	Intron (ENSMUST00000022622/ENSMUSG00000059456, intron 1 of 30)	66153844	66280982	2	ENSMUSG00000059456	ENSMUST00000111121	11501	19229	Ptk2b	PTK2 protein tyrosine kinase 2 beta	0	0	2	Peak in ActWT, no peak in NaiveWT	Peak in ActWT, no peak in ActDKO
17	32341040	32341540	Intron (ENSMUST00000236039/ENSMUSG00000002625, intron 2 of 12)	32332834	32336553	2	ENSMUSG00000002625	ENSMUST00000237936	-4487	54194	Akap8l	A kinase (PRKA) anchor protein 8-like	2	0	2		Peak in ActWT, no peak in ActDKO
14	53802433	53802933	Distal Intergenic	53806639	53807115	1	ENSMUSG00000096397	ENSMUST00000103672	-3706	627777	Trav17	T cell receptor alpha variable 17	2	0	2		Peak in ActWT, no peak in ActDKO
7	16055507	16056007	Distal Intergenic	16061814	16096334	1	ENSMUSG00000078796	ENSMUST00000209369	-5807	666528	Zfp541	zinc finger protein 541	0	0	2	Peak in ActWT, no peak in NaiveWT	Peak in ActWT, no peak in ActDKO
11	102432485	102432985	Promoter (<=1kb)	102432785	102434257	1	ENSMUSG00000034708	ENSMUST00000135517	0	14824	Grn	granulin	2	0	2		Peak in ActWT, no peak in ActDKO
6	125160986	125161486	Promoter (1-2kb)	125161853	125162527	2	ENSMUSG00000057666	ENSMUST00000147954	1041	14433	Gapdh	glyceraldehyde-3-phosphate dehydrogenase	0	0	2	Peak in ActWT, no peak in NaiveWT	Peak in ActWT, no peak in ActDKO
2	6592195	6592695	Promoter (<=1kb)	6546872	6592800	2	ENSMUSG00000002107	ENSMUST00000182355	105	14007	Celf2	CUGBP, Elav-like family member 2	0	0	2	Peak in ActWT, no peak in NaiveWT	Peak in ActWT, no peak in ActDKO
3	153260503	153261003	Intron (ENSMUST00000200397/ENSMUSG00000052544, intron 3 of 4)	153205366	153225783	2	ENSMUSG00000052544	ENSMUST00000199707	-34720	20447	St6galnac3	ST6 (alpha-N-acetyl-neuraminyl-2,3-beta-galactosyl-1,3)-N-acetylgalactosaminide alpha-2,6-sialyltransferase 3	2	0	2		Peak in ActWT, no peak in ActDKO
4	43484234	43484734	Promoter (<=1kb)	43482081	43483734	2	ENSMUSG00000028460	ENSMUST00000030180	-500	54390	Sit1	suppression inducing transmembrane adaptor 1	2	0	2		Peak in ActWT, no peak in ActDKO
9	66560229	66560729	Intron (ENSMUST00000127569/ENSMUSG00000032376, intron 3 of 14)	66545462	66566926	2	ENSMUSG00000032376	ENSMUST00000124519	6197	235441	Usp3	ubiquitin specific peptidase 3	2	0	2		Peak in ActWT, no peak in ActDKO
2	104985944	104986444	Intron (ENSMUST00000111114/ENSMUSG00000045106, intron 14 of 17)	104992190	105017851	1	ENSMUSG00000045106	ENSMUST00000144358	-5746	211936	Ccdc73	coiled-coil domain containing 73	0	0	2	Peak in ActWT, no peak in NaiveWT	Peak in ActWT, no peak in ActDKO
3	88294967	88295467	Promoter (1-2kb)	88282760	88296838	2	ENSMUSG00000010538	ENSMUST00000010682	1371	76927	Tsacc	TSSK6 activating co-chaperone	0	0	2	Peak in ActWT, no peak in NaiveWT	Peak in ActWT, no peak in ActDKO
3	37645050	37645550	Promoter (<=1kb)	37644607	37647952	1	ENSMUSG00000106062	ENSMUST00000199414	443	NA	NA	NA	0	0	2	Peak in ActWT, no peak in NaiveWT	Peak in ActWT, no peak in ActDKO
15	79723413	79723913	Downstream (<1kb)	79718911	79720181	1	ENSMUSG00000042535	ENSMUST00000230496	4502	14904	Gtpbp1	GTP binding protein 1	2	0	2		Peak in ActWT, no peak in ActDKO
7	104169750	104170250	Promoter (1-2kb)	104167383	104168342	2	ENSMUSG00000083513	ENSMUST00000121599	-1408	258137	Olfr647-ps1	olfactory receptor 647, pseudogene 1	2	0	2		Peak in ActWT, no peak in ActDKO
1	106352723	106353223	Intron (ENSMUST00000061047/ENSMUSG00000044340, intron 10 of 16)	106317238	106319015	1	ENSMUSG00000044340	ENSMUST00000124895	35485	98432	Phlpp1	PH domain and leucine rich repeat protein phosphatase 1	0	0	2	Peak in ActWT, no peak in NaiveWT	Peak in ActWT, no peak in ActDKO
4	118260492	118260992	Intron (ENSMUST00000049074/ENSMUSG00000033295, intron 5 of 32)	118209005	118236445	2	ENSMUSG00000033295	ENSMUST00000150096	-24047	19268	Ptprf	protein tyrosine phosphatase, receptor type, F	2	0	2		Peak in ActWT, no peak in ActDKO
6	145745320	145745820	Promoter (<=1kb)	145738693	145746273	2	ENSMUSG00000085658	ENSMUST00000144757	453	NA	NA	NA	0	0	2	Peak in ActWT, no peak in NaiveWT	Peak in ActWT, no peak in ActDKO
14	79542542	79543042	Intron (ENSMUST00000040131/ENSMUSG00000036461, intron 2 of 8)	79562167	79562292	2	ENSMUSG00000093684	ENSMUST00000176930	19250	NA	NA	NA	2	0	2		Peak in ActWT, no peak in ActDKO
9	111046141	111046641	Distal Intergenic	111052781	111053193	2	ENSMUSG00000104654	ENSMUST00000197851	6552	NA	NA	NA	2	0	2		Peak in ActWT, no peak in ActDKO
2	3749381	3749881	Intron (ENSMUST00000226435/ENSMUSG00000026655, intron 2 of 4)	3752986	3755177	2	ENSMUSG00000085205	ENSMUST00000131044	5296	NA	NA	NA	2	0	2		Peak in ActWT, no peak in ActDKO
13	36962259	36962759	Promoter (<=1kb)	36963239	36973329	1	ENSMUSG00000114329	ENSMUST00000224527	-480	NA	NA	NA	0	0	2	Peak in ActWT, no peak in NaiveWT	Peak in ActWT, no peak in ActDKO
17	35016661	35017161	Promoter (<=1kb)	35016638	35026520	1	ENSMUSG00000007030	ENSMUST00000172499	23	27762	Vwa7	von Willebrand factor A domain containing 7	2	0	2		Peak in ActWT, no peak in ActDKO
6	31412390	31412890	Intron (ENSMUST00000026699/ENSMUSG00000025609, intron 1 of 17)	31398859	31433131	1	ENSMUSG00000025609	ENSMUST00000154954	13531	27418	Mkln1	muskelin 1, intracellular mediator containing kelch motifs	2	0	2		Peak in ActWT, no peak in ActDKO
10	93167227	93167727	Intron (ENSMUST00000215495/ENSMUSG00000020015, intron 1 of 6)	93162785	93162903	1	ENSMUSG00000089214	ENSMUST00000158589	4442	100316689	Mir1931	microRNA 1931	2	0	2		Peak in ActWT, no peak in ActDKO
9	94682220	94682720	Intron (ENSMUST00000033463/ENSMUSG00000031129, intron 1 of 15)	94669932	94718846	1	ENSMUSG00000031129	ENSMUST00000162870	12288	331004	Slc9a9	solute carrier family 9 (sodium/hydrogen exchanger), member 9	2	0	2		Peak in ActWT, no peak in ActDKO
4	133712989	133713489	Intron (ENSMUST00000105897/ENSMUSG00000007880, intron 4 of 19)	133717050	133717108	2	ENSMUSG00000104566	ENSMUST00000200408	3619	102465707	Mir7227	microRNA 7227	2	0	2		Peak in ActWT, no peak in ActDKO
10	41604833	41605333	Exon (ENSMUST00000219054/ENSMUSG00000075225, exon 2 of 21)	41538849	41611319	2	ENSMUSG00000075225	ENSMUST00000219054	5986	75973	Ccdc162	coiled-coil domain containing 162	2	0	2		Peak in ActWT, no peak in ActDKO
3	108140792	108141292	Intron (ENSMUST00000000001/ENSMUSG00000000001, intron 1 of 8)	108107280	108146146	2	ENSMUSG00000000001	ENSMUST00000000001	4854	14679	Gnai3	guanine nucleotide binding protein (G protein), alpha inhibiting 3	2	0	2		Peak in ActWT, no peak in ActDKO
3	135629805	135630305	Intron (ENSMUST00000029812/ENSMUSG00000028163, intron 6 of 24)	135617994	135622142	2	ENSMUSG00000028163	ENSMUST00000196246	-7663	18033	Nfkb1	nuclear factor of kappa light polypeptide gene enhancer in B cells 1, p105	0	0	2	Peak in ActWT, no peak in NaiveWT	Peak in ActWT, no peak in ActDKO
5	72759383	72759883	Intron (ENSMUST00000071944/ENSMUSG00000029217, intron 16 of 18)	72695978	72752777	2	ENSMUSG00000054892	ENSMUST00000113604	-6606	22165	Txk	TXK tyrosine kinase	2	0	2		Peak in ActWT, no peak in ActDKO
11	119871088	119871588	3' UTR	119857444	119884967	1	ENSMUSG00000025583	ENSMUST00000131217	13644	74370	Rptor	regulatory associated protein of MTOR, complex 1	2	0	2		Peak in ActWT, no peak in ActDKO
X	153832006	153832506	Promoter (<=1kb)	153832225	153833510	1	ENSMUSG00000046550	ENSMUST00000148708	0	278240	Spin2c	spindlin family, member 2C	2	0	2		Peak in ActWT, no peak in ActDKO
12	40125560	40126060	Intron (ENSMUST00000078481/ENSMUSG00000002565, intron 2 of 13)	40059769	40134183	2	ENSMUSG00000002565	ENSMUST00000078481	8123	20259	Scin	scinderin	0	0	2	Peak in ActWT, no peak in NaiveWT	Peak in ActWT, no peak in ActDKO
6	30041629	30042129	Distal Intergenic	30047988	30153458	1	ENSMUSG00000058440	ENSMUST00000115212	-5859	18181	Nrf1	nuclear respiratory factor 1	0	0	2	Peak in ActWT, no peak in NaiveWT	Peak in ActWT, no peak in ActDKO
10	75137055	75137555	Intron (ENSMUST00000164107/ENSMUSG00000009681, intron 5 of 22)	75160360	75171548	1	ENSMUSG00000009681	ENSMUST00000218591	-22805	110279	Bcr	BCR activator of RhoGEF and GTPase	2	0	2		Peak in ActWT, no peak in ActDKO
14	70278684	70279184	Intron (ENSMUST00000228911/ENSMUSG00000022092, intron 1 of 14)	70217865	70289277	2	ENSMUSG00000022092	ENSMUST00000228911	10093	19057	Ppp3cc	protein phosphatase 3, catalytic subunit, gamma isoform	2	0	2		Peak in ActWT, no peak in ActDKO
15	6588171	6588671	Intron (ENSMUST00000090461/ENSMUSG00000022148, intron 1 of 17)	6585002	6634806	1	ENSMUSG00000022148	ENSMUST00000160612	3169	23880	Fyb	FYN binding protein	1	0	2		Peak in ActWT, no peak in ActDKO
16	30971831	30972331	Promoter (1-2kb)	30969393	30973518	2	ENSMUSG00000087605	ENSMUST00000123905	1187	NA	NA	NA	2	0	2		Peak in ActWT, no peak in ActDKO
7	68297582	68298082	Promoter (2-3kb)	68300113	68363087	1	ENSMUSG00000074071	ENSMUST00000098378	-2031	434197	Fam169b	family with sequence similarity 169, member B	2	0	2		Peak in ActWT, no peak in ActDKO
10	70095878	70096378	Promoter (<=1kb)	70097121	70193200	1	ENSMUSG00000048701	ENSMUST00000147545	-743	76551	Ccdc6	coiled-coil domain containing 6	2	0	2		Peak in ActWT, no peak in ActDKO
6	54812882	54813382	Distal Intergenic	54816916	54893500	1	ENSMUSG00000058446	ENSMUST00000079869	-3534	387524	Znrf2	zinc and ring finger 2	0	0	2	Peak in ActWT, no peak in NaiveWT	Peak in ActWT, no peak in ActDKO
X	159686801	159687301	Intron (ENSMUST00000112456/ENSMUSG00000040990, intron 2 of 17)	159697316	159865400	1	ENSMUSG00000040990	ENSMUST00000123433	-10015	58194	Sh3kbp1	SH3-domain kinase binding protein 1	2	0	2		Peak in ActWT, no peak in ActDKO
19	57411702	57412202	Distal Intergenic	57418291	57423494	2	ENSMUSG00000117927	ENSMUST00000237878	11292	NA	NA	NA	2	0	2		Peak in ActWT, no peak in ActDKO
13	43215868	43216368	Intron (ENSMUST00000055341/ENSMUSG00000051335, intron 1 of 1)	43151744	43171501	2	ENSMUSG00000021368	ENSMUST00000021797	-44367	67046	Tbc1d7	TBC1 domain family, member 7	2	0	2		Peak in ActWT, no peak in ActDKO
2	151564806	151565306	Distal Intergenic	151572622	151590005	1	ENSMUSG00000027456	ENSMUST00000028950	-7316	228765	Sdcbp2	syndecan binding protein (syntenin) 2	0	0	2	Peak in ActWT, no peak in NaiveWT	Peak in ActWT, no peak in ActDKO
13	23749555	23750055	Promoter (1-2kb)	23751126	23751598	1	ENSMUSG00000061615	ENSMUST00000078369	-1071	319172	H2ac4	H2A clustered histone 4	0	0	2	Peak in ActWT, no peak in NaiveWT	Peak in ActWT, no peak in ActDKO
1	52648110	52648610	Promoter (2-3kb)	52645181	52650027	1	ENSMUSG00000043015	ENSMUST00000191076	2929	227094	Nemp2	nuclear envelope integral membrane protein 2	2	0	2		Peak in ActWT, no peak in ActDKO
12	112876321	112876821	Promoter (<=1kb)	112875211	112875814	2	ENSMUSG00000113830	ENSMUST00000221685	-507	NA	NA	NA	2	0	2		Peak in ActWT, no peak in ActDKO
11	4522146	4522646	Intron (ENSMUST00000109943/ENSMUSG00000034354, intron 4 of 17)	4480890	4528406	2	ENSMUSG00000034354	ENSMUST00000123506	5760	74302	Mtmr3	myotubularin related protein 3	0	0	2	Peak in ActWT, no peak in NaiveWT	Peak in ActWT, no peak in ActDKO
18	57254995	57255495	Intron (ENSMUST00000075770/ENSMUSG00000024593, intron 9 of 24)	57314871	57315140	2	ENSMUSG00000118230	ENSMUST00000235284	59645	NA	NA	NA	0	0	2	Peak in ActWT, no peak in NaiveWT	Peak in ActWT, no peak in ActDKO
9	100454332	100454832	Downstream (2-3kb)	100450322	100451912	1	ENSMUSG00000101287	ENSMUST00000187637	4010	NA	NA	NA	2	0	2		Peak in ActWT, no peak in ActDKO
4	155245840	155246340	Distal Intergenic	155249802	155256419	1	ENSMUSG00000073684	ENSMUST00000126803	-3462	67513	Faap20	Fanconi anemia core complex associated protein 20	0	0	2	Peak in ActWT, no peak in NaiveWT	Peak in ActWT, no peak in ActDKO
9	20893070	20893570	Promoter (<=1kb)	20893243	20894023	1	ENSMUSG00000118421	ENSMUST00000238741	0	NA	NA	NA	0	0	2	Peak in ActWT, no peak in NaiveWT	Peak in ActWT, no peak in ActDKO
4	9133262	9133762	Distal Intergenic	9210003	9210108	1	ENSMUSG00000075958	ENSMUST00000082782	-76241	115490007	Gm23423	predicted gene, 23423	0	0	2	Peak in ActWT, no peak in NaiveWT	Peak in ActWT, no peak in ActDKO
10	78396148	78396648	Promoter (2-3kb)	78393320	78393628	1	ENSMUSG00000064317	ENSMUST00000072739	2828	NA	NA	NA	2	0	2		Peak in ActWT, no peak in ActDKO
14	120278771	120279271	Intron (ENSMUST00000088419/ENSMUSG00000022139, intron 1 of 8)	120275730	120328406	1	ENSMUSG00000022139	ENSMUST00000227508	3041	105559	Mbnl2	muscleblind like splicing factor 2	2	0	2		Peak in ActWT, no peak in ActDKO
7	88356829	88357329	Distal Intergenic	88343969	88344101	1	ENSMUSG00000077693	ENSMUST00000104505	12860	115485621	Gm25345	predicted gene, 25345	2	0	2		Peak in ActWT, no peak in ActDKO
10	39487946	39488446	Intron (ENSMUST00000148152/ENSMUSG00000019843, intron 3 of 4)	39511739	39564422	1	ENSMUSG00000019843	ENSMUST00000136659	-23293	14360	Fyn	Fyn proto-oncogene	2	0	2		Peak in ActWT, no peak in ActDKO
6	134372936	134373436	Intron (ENSMUST00000203352/ENSMUSG00000107666, intron 3 of 8)	134396318	134438736	1	ENSMUSG00000030200	ENSMUST00000032321	-22882	66813	Bcl2l14	BCL2-like 14 (apoptosis facilitator)	0	0	2	Peak in ActWT, no peak in NaiveWT	Peak in ActWT, no peak in ActDKO
2	170133427	170133927	Promoter (<=1kb)	170120619	170133945	2	ENSMUSG00000052056	ENSMUST00000125162	18	228913	Zfp217	zinc finger protein 217	2	0	2		Peak in ActWT, no peak in ActDKO
13	97309370	97309870	Distal Intergenic	97283183	97285560	1	ENSMUSG00000097932	ENSMUST00000181148	26187	NA	NA	NA	2	0	2		Peak in ActWT, no peak in ActDKO
7	67421000	67421500	Distal Intergenic	67429073	67443933	2	ENSMUSG00000109329	ENSMUST00000208755	22433	NA	NA	NA	2	0	2		Peak in ActWT, no peak in ActDKO
14	33334190	33334690	Intron (ENSMUST00000111956/ENSMUSG00000063506, intron 4 of 10)	33319703	33369934	1	ENSMUSG00000063506	ENSMUST00000111955	14487	239027	Arhgap22	Rho GTPase activating protein 22	0	0	2	Peak in ActWT, no peak in NaiveWT	Peak in ActWT, no peak in ActDKO
14	59295688	59296188	Promoter (1-2kb)	59276913	59297522	2	ENSMUSG00000044703	ENSMUST00000062307	1334	219131	Phf11a	PHD finger protein 11A	2	0	2		Peak in ActWT, no peak in ActDKO
10	34234120	34234620	Promoter (<=1kb)	34230907	34233531	2	ENSMUSG00000111149	ENSMUST00000216701	-589	NA	NA	NA	2	0	2		Peak in ActWT, no peak in ActDKO
9	61910580	61911080	Downstream (2-3kb)	61913284	61914542	2	ENSMUSG00000007892	ENSMUST00000008036	3462	56040	Rplp1	ribosomal protein, large, P1	0	0	2	Peak in ActWT, no peak in NaiveWT	Peak in ActWT, no peak in ActDKO
9	65523905	65524405	Intron (ENSMUST00000216282/ENSMUSG00000111818, intron 1 of 1)	65501457	65520193	2	ENSMUSG00000066510	ENSMUST00000217646	-3712	330963	Ankdd1a	ankyrin repeat and death domain containing 1A	2	0	2		Peak in ActWT, no peak in ActDKO
16	78606216	78606716	Distal Intergenic	78624747	78624853	1	ENSMUSG00000093988	ENSMUST00000083459	-18031	115488727	Gm24861	predicted gene, 24861	2	0	2		Peak in ActWT, no peak in ActDKO
4	89306403	89306903	3' UTR	89306299	89311039	2	ENSMUSG00000073802	ENSMUST00000097981	4136	12579	Cdkn2b	cyclin dependent kinase inhibitor 2B	0	0	2	Peak in ActWT, no peak in NaiveWT	Peak in ActWT, no peak in ActDKO
18	5464556	5465056	Distal Intergenic	5518415	5521109	2	ENSMUSG00000063087	ENSMUST00000177190	56053	791318	Gm10125	predicted gene 10125	0	0	2	Peak in ActWT, no peak in NaiveWT	Peak in ActWT, no peak in ActDKO
13	5674525	5675025	Intron (ENSMUST00000222871/ENSMUSG00000114053, intron 1 of 2)	5611460	5639324	2	ENSMUSG00000114053	ENSMUST00000223067	-35201	NA	NA	NA	0	0	2	Peak in ActWT, no peak in NaiveWT	Peak in ActWT, no peak in ActDKO
1	69683051	69683551	Promoter (<=1kb)	69538768	69684157	2	ENSMUSG00000025997	ENSMUST00000188110	606	22779	Ikzf2	IKAROS family zinc finger 2	2	0	2		Peak in ActWT, no peak in ActDKO
9	44882533	44883033	Promoter (<=1kb)	44881750	44884397	1	ENSMUSG00000110773	ENSMUST00000213473	783	NA	NA	NA	2	0	2		Peak in ActWT, no peak in ActDKO
4	152125151	152125651	Exon (ENSMUST00000207676/ENSMUSG00000028943, exon 12 of 12)	152120857	152128925	2	ENSMUSG00000028943	ENSMUST00000049305	3274	56226	Espn	espin	2	0	2		Peak in ActWT, no peak in ActDKO
8	123015039	123015539	Intron (ENSMUST00000127664/ENSMUSG00000092329, intron 1 of 15)	122883822	123042020	2	ENSMUSG00000035569	ENSMUST00000098334	26481	77087	Ankrd11	ankyrin repeat domain 11	2	0	2		Peak in ActWT, no peak in ActDKO
13	28431716	28432216	Distal Intergenic	28394453	28420066	2	ENSMUSG00000113216	ENSMUST00000222823	-11650	NA	NA	NA	0	0	2	Peak in ActWT, no peak in NaiveWT	Peak in ActWT, no peak in ActDKO
11	34046942	34047442	Promoter (<=1kb)	34047168	34090224	1	ENSMUSG00000002699	ENSMUST00000109329	0	16822	Lcp2	lymphocyte cytosolic protein 2	2	0	2		Peak in ActWT, no peak in ActDKO
9	123840167	123840667	Exon (ENSMUST00000084715/ENSMUSG00000025241, exon 4 of 19)	123838645	123844606	2	ENSMUSG00000025241	ENSMUST00000216136	3939	17281	Fyco1	FYVE and coiled-coil domain containing 1	0	0	2	Peak in ActWT, no peak in NaiveWT	Peak in ActWT, no peak in ActDKO
13	37013064	37013564	Intron (ENSMUST00000037491/ENSMUSG00000039109, intron 3 of 14)	36938916	37049187	2	ENSMUSG00000039109	ENSMUST00000224783	35623	74145	F13a1	coagulation factor XIII, A1 subunit	0	0	2	Peak in ActWT, no peak in NaiveWT	Peak in ActWT, no peak in ActDKO
17	50148106	50148606	Intron (ENSMUST00000044503/ENSMUSG00000039316, intron 2 of 9)	50114019	50117459	1	ENSMUSG00000117117	ENSMUST00000233275	34087	NA	NA	NA	2	0	2		Peak in ActWT, no peak in ActDKO
10	86731119	86731619	Promoter (<=1kb)	86731987	86732388	2	ENSMUSG00000056366	ENSMUST00000070435	769	NA	NA	NA	2	0	2		Peak in ActWT, no peak in ActDKO
13	30793850	30794350	Promoter (<=1kb)	30784433	30795226	2	ENSMUSG00000113515	ENSMUST00000222202	876	NA	NA	NA	0	0	2	Peak in ActWT, no peak in NaiveWT	Peak in ActWT, no peak in ActDKO
16	36665693	36666193	Promoter (<=1kb)	36603869	36666077	2	ENSMUSG00000022901	ENSMUST00000089620	0	12524	Cd86	CD86 antigen	2	0	2		Peak in ActWT, no peak in ActDKO
12	108557741	108558241	Promoter (2-3kb)	108537344	108555618	2	ENSMUSG00000097788	ENSMUST00000180576	-2123	NA	NA	NA	0	0	2	Peak in ActWT, no peak in NaiveWT	Peak in ActWT, no peak in ActDKO
2	167959425	167959925	Intron (ENSMUST00000147210/ENSMUSG00000027540, intron 1 of 6)	167951048	167965067	1	ENSMUSG00000027540	ENSMUST00000142717	8377	19246	Ptpn1	protein tyrosine phosphatase, non-receptor type 1	2	0	2		Peak in ActWT, no peak in ActDKO
11	50231296	50231796	Promoter (<=1kb)	50232245	50232306	1	ENSMUSG00000098474	ENSMUST00000185146	-449	102466765	Mir6919	microRNA 6919	2	0	2		Peak in ActWT, no peak in ActDKO
11	64015308	64015808	Promoter (2-3kb)	64012615	64015224	1	ENSMUSG00000084884	ENSMUST00000130860	2693	NA	NA	NA	2	0	2		Peak in ActWT, no peak in ActDKO
1	160984441	160984941	Promoter (<=1kb)	160984768	160997443	1	ENSMUSG00000026715	ENSMUST00000194592	0	11905	Serpinc1	serine (or cysteine) peptidase inhibitor, clade C (antithrombin), member 1	0	0	2	Peak in ActWT, no peak in NaiveWT	Peak in ActWT, no peak in ActDKO
16	13159044	13159544	Distal Intergenic	13132391	13144491	1	ENSMUSG00000022545	ENSMUST00000156393	26653	50505	Ercc4	excision repair cross-complementing rodent repair deficiency, complementation group 4	2	0	2		Peak in ActWT, no peak in ActDKO
3	105900640	105901140	Intron (ENSMUST00000164730/ENSMUSG00000000562, intron 1 of 1)	105904421	105908926	1	ENSMUSG00000000562	ENSMUST00000000574	-3281	11542	Adora3	adenosine A3 receptor	2	0	2		Peak in ActWT, no peak in ActDKO
17	87298930	87299430	Intron (ENSMUST00000041110/ENSMUSG00000036918, intron 3 of 19)	87292811	87380086	1	ENSMUSG00000036918	ENSMUST00000154255	6119	225049	Ttc7	tetratricopeptide repeat domain 7	2	0	2		Peak in ActWT, no peak in ActDKO
5	52615440	52615940	Intron (ENSMUST00000064097/ENSMUSG00000052295, intron 1 of 2)	52607550	52619012	2	ENSMUSG00000052295	ENSMUST00000064097	3072	211001	8030423F21Rik	RIKEN cDNA 8030423F21 gene	0	0	2	Peak in ActWT, no peak in NaiveWT	Peak in ActWT, no peak in ActDKO
6	87447166	87447666	Distal Intergenic	87460115	87463647	2	ENSMUSG00000030047	ENSMUST00000203559	15981	232201	Arhgap25	Rho GTPase activating protein 25	0	0	2	Peak in ActWT, no peak in NaiveWT	Peak in ActWT, no peak in ActDKO
4	130915367	130915867	Promoter (<=1kb)	130915468	130928690	1	ENSMUSG00000028581	ENSMUST00000123550	0	16792	Laptm5	lysosomal-associated protein transmembrane 5	0	0	2	Peak in ActWT, no peak in NaiveWT	Peak in ActWT, no peak in ActDKO
2	153162794	153163294	Promoter (1-2kb)	153161548	153193535	1	ENSMUSG00000068040	ENSMUST00000147978	1246	99237	Tm9sf4	transmembrane 9 superfamily protein member 4	0	0	2	Peak in ActWT, no peak in NaiveWT	Peak in ActWT, no peak in ActDKO
16	90999752	91000252	Intron (ENSMUST00000121759/ENSMUSG00000022973, intron 2 of 31)	90960492	91011061	2	ENSMUSG00000022973	ENSMUST00000118246	10809	104015	Synj1	synaptojanin 1	0	0	2	Peak in ActWT, no peak in NaiveWT	Peak in ActWT, no peak in ActDKO
9	114613002	114613502	Intron (ENSMUST00000070117/ENSMUSG00000056167, intron 12 of 19)	114602088	114602192	2	ENSMUSG00000087925	ENSMUST00000157300	-10810	NA	NA	NA	2	0	2		Peak in ActWT, no peak in ActDKO
3	97932950	97933450	Promoter (2-3kb)	97930173	97967018	1	ENSMUSG00000074388	ENSMUST00000098828	2777	433632	Gm5544	predicted gene 5544	2	0	2		Peak in ActWT, no peak in ActDKO
17	28331967	28332467	Promoter (2-3kb)	28329278	28331027	1	ENSMUSG00000037805	ENSMUST00000141049	2689	19896	Rpl10a	ribosomal protein L10A	0	0	2	Peak in ActWT, no peak in NaiveWT	Peak in ActWT, no peak in ActDKO
9	69156305	69156805	Intron (ENSMUST00000034766/ENSMUSG00000032238, intron 1 of 10)	69195541	69250834	1	ENSMUSG00000032238	ENSMUST00000132355	-38736	19883	Rora	RAR-related orphan receptor alpha	0	0	2	Peak in ActWT, no peak in NaiveWT	Peak in ActWT, no peak in ActDKO
2	166910495	166910995	Intron (ENSMUST00000171410/ENSMUSG00000002718, intron 1 of 6)	166915180	166945793	1	ENSMUSG00000002718	ENSMUST00000168599	-4185	110750	Cse1l	chromosome segregation 1-like (S. cerevisiae)	0	0	2	Peak in ActWT, no peak in NaiveWT	Peak in ActWT, no peak in ActDKO
1	39105361	39105861	Distal Intergenic	39081252	39083338	2	ENSMUSG00000103182	ENSMUST00000195455	-22023	NA	NA	NA	2	0	2		Peak in ActWT, no peak in ActDKO
6	125084392	125084892	Promoter (<=1kb)	125083437	125084029	1	ENSMUSG00000107761	ENSMUST00000203956	955	NA	NA	NA	2	0	2		Peak in ActWT, no peak in ActDKO
6	89631932	89632432	Distal Intergenic	89643988	89675529	1	ENSMUSG00000000811	ENSMUST00000000828	-11556	232223	Txnrd3	thioredoxin reductase 3	2	0	2		Peak in ActWT, no peak in ActDKO
X	57338474	57338974	Promoter (<=1kb)	57231485	57338729	2	ENSMUSG00000031133	ENSMUST00000033468	0	73341	Arhgef6	Rac/Cdc42 guanine nucleotide exchange factor (GEF) 6	2	0	2		Peak in ActWT, no peak in ActDKO
2	127139120	127139620	Promoter (2-3kb)	127140529	127142590	2	ENSMUSG00000074825	ENSMUST00000154021	2970	73338	Itpripl1	inositol 1,4,5-triphosphate receptor interacting protein-like 1	0	0	2	Peak in ActWT, no peak in NaiveWT	Peak in ActWT, no peak in ActDKO
8	120403829	120404329	Intron (ENSMUST00000127664/ENSMUSG00000092329, intron 1 of 15)	120443459	120443549	2	ENSMUSG00000080549	ENSMUST00000116899	39220	NA	NA	NA	2	0	2		Peak in ActWT, no peak in ActDKO
19	4019125	4019625	Distal Intergenic	4007497	4012806	2	ENSMUSG00000037916	ENSMUST00000042497	-6319	17995	Ndufv1	NADH:ubiquinone oxidoreductase core subunit V1	2	0	2		Peak in ActWT, no peak in ActDKO
2	71522758	71523258	Intron (ENSMUST00000037210/ENSMUSG00000041921, intron 7 of 9)	71516454	71527919	2	ENSMUSG00000084946	ENSMUST00000140271	4661	NA	NA	NA	2	0	2		Peak in ActWT, no peak in ActDKO
12	91803431	91803931	Downstream (2-3kb)	91806065	91813960	2	ENSMUSG00000020964	ENSMUST00000165282	10029	20338	Sel1l	sel-1 suppressor of lin-12-like (C. elegans)	0	0	2	Peak in ActWT, no peak in NaiveWT	Peak in ActWT, no peak in ActDKO
14	54351006	54351506	Promoter (<=1kb)	54349462	54351636	2	ENSMUSG00000105501	ENSMUST00000200008	130	NA	NA	NA	2	0	2		Peak in ActWT, no peak in ActDKO
10	93261190	93261690	Intron (ENSMUST00000215286/ENSMUSG00000020015, intron 16 of 16)	93239023	93265743	1	ENSMUSG00000020015	ENSMUST00000216729	22167	237459	Cdk17	cyclin-dependent kinase 17	2	0	2		Peak in ActWT, no peak in ActDKO
12	99407085	99407585	Intron (ENSMUST00000085108/ENSMUSG00000033713, intron 1 of 5)	99341503	99412605	2	ENSMUSG00000033713	ENSMUST00000177269	5020	71375	Foxn3	forkhead box N3	2	0	2		Peak in ActWT, no peak in ActDKO
17	7882915	7883415	Intron (ENSMUST00000160177/ENSMUSG00000090069, intron 2 of 2)	7926000	7934897	1	ENSMUSG00000033450	ENSMUST00000036370	-42585	72536	Tagap	T cell activation Rho GTPase activating protein	0	0	2	Peak in ActWT, no peak in NaiveWT	Peak in ActWT, no peak in ActDKO
14	46817258	46817758	Promoter (<=1kb)	46815198	46817793	2	ENSMUSG00000062014	ENSMUST00000226842	35	63985	Gmfb	glia maturation factor, beta	0	0	2	Peak in ActWT, no peak in NaiveWT	Peak in ActWT, no peak in ActDKO
3	128122049	128122549	Intron (ENSMUST00000197413/ENSMUSG00000105816, intron 5 of 5)	128124205	128133360	2	ENSMUSG00000105816	ENSMUST00000198478	10811	402774	D030025E07Rik	RIKEN cDNA D030025E07 gene	2	0	2		Peak in ActWT, no peak in ActDKO
14	70402328	70402828	Intron (ENSMUST00000048129/ENSMUSG00000033644, intron 10 of 22)	70422171	70422280	2	ENSMUSG00000088717	ENSMUST00000158092	19452	NA	NA	NA	2	0	2		Peak in ActWT, no peak in ActDKO
14	54578081	54578581	Promoter (<=1kb)	54567472	54577558	2	ENSMUSG00000022178	ENSMUST00000054487	-523	16475	Ajuba	ajuba LIM protein	2	0	2		Peak in ActWT, no peak in ActDKO
15	59905840	59906340	Distal Intergenic	59929618	59930290	2	ENSMUSG00000115734	ENSMUST00000227398	23950	665602	Gm7708	phosphoglycerate mutase 1 pseudogene	2	0	2		Peak in ActWT, no peak in ActDKO
12	85305436	85305936	Exon (ENSMUST00000040992/ENSMUSG00000034290, exon 20 of 22)	85288591	85299358	1	ENSMUSG00000045064	ENSMUST00000059341	16845	72350	Zc2hc1c	zinc finger, C2HC-type containing 1C	2	0	2		Peak in ActWT, no peak in ActDKO
2	60757036	60757536	Intron (ENSMUST00000028347/ENSMUSG00000026970, intron 10 of 13)	60753560	60762321	2	ENSMUSG00000026970	ENSMUST00000123046	4785	56878	Rbms1	RNA binding motif, single stranded interacting protein 1	2	0	2		Peak in ActWT, no peak in ActDKO
6	87399632	87400132	Distal Intergenic	87383256	87388935	2	ENSMUSG00000030048	ENSMUST00000032127	-10697	68888	Gkn3	gastrokine 3	2	0	2		Peak in ActWT, no peak in ActDKO
17	34169216	34169716	Distal Intergenic	34156845	34160101	1	ENSMUSG00000079547	ENSMUST00000174765	12371	14999	H2-DMb1	histocompatibility 2, class II, locus Mb1	2	0	2		Peak in ActWT, no peak in ActDKO
5	9141850	9142350	Intron (ENSMUST00000196029/ENSMUSG00000079659, intron 2 of 5)	9132559	9152045	2	ENSMUSG00000042508	ENSMUST00000183525	9695	23857	Dmtf1	cyclin D binding myb-like transcription factor 1	0	0	2	Peak in ActWT, no peak in NaiveWT	Peak in ActWT, no peak in ActDKO
15	59453231	59453731	Intron (ENSMUST00000168722/ENSMUSG00000059586, intron 3 of 4)	59374287	59601684	1	ENSMUSG00000059586	ENSMUST00000079703	78944	68501	Nsmce2	NSE2/MMS21 homolog, SMC5-SMC6 complex SUMO ligase	0	0	2	Peak in ActWT, no peak in NaiveWT	Peak in ActWT, no peak in ActDKO
7	25209293	25209793	Intron (ENSMUST00000206750/ENSMUSG00000054499, intron 4 of 4)	25217668	25217725	2	ENSMUSG00000098325	ENSMUST00000184632	7932	102466794	Mir7048	microRNA 7048	2	0	2		Peak in ActWT, no peak in ActDKO
6	122872769	122873269	Promoter (1-2kb)	122874474	122888941	1	ENSMUSG00000030327	ENSMUST00000032477	-1205	67602	Necap1	NECAP endocytosis associated 1	2	0	2		Peak in ActWT, no peak in ActDKO
17	73142132	73142632	Intron (ENSMUST00000130574/ENSMUSG00000054469, intron 1 of 1)	73126427	73240155	1	ENSMUSG00000054469	ENSMUST00000232703	15705	225010	Lclat1	lysocardiolipin acyltransferase 1	2	0	2		Peak in ActWT, no peak in ActDKO
10	14115776	14116276	Intron (ENSMUST00000187083/ENSMUSG00000015501, intron 4 of 12)	14149084	14154446	2	ENSMUSG00000101014	ENSMUST00000189331	38170	NA	NA	NA	2	0	2		Peak in ActWT, no peak in ActDKO
1	39907005	39907505	Intron (ENSMUST00000163854/ENSMUSG00000026074, intron 2 of 30)	39901230	40024925	1	ENSMUSG00000026074	ENSMUST00000192509	5775	26921	Map4k4	mitogen-activated protein kinase kinase kinase kinase 4	2	0	2		Peak in ActWT, no peak in ActDKO
11	103951054	103951554	Promoter (2-3kb)	103880518	103954024	2	ENSMUSG00000034187	ENSMUST00000145126	2470	18195	Nsf	N-ethylmaleimide sensitive fusion protein	2	0	2		Peak in ActWT, no peak in ActDKO
8	84701265	84701765	Promoter (<=1kb)	84701449	84702943	1	ENSMUSG00000034041	ENSMUST00000238364	0	17095	Lyl1	lymphoblastomic leukemia 1	2	0	2		Peak in ActWT, no peak in ActDKO
2	93823473	93823973	Promoter (<=1kb)	93695631	93822568	2	ENSMUSG00000027198	ENSMUST00000028623	-905	14043	Ext2	exostosin glycosyltransferase 2	2	0	2		Peak in ActWT, no peak in ActDKO
13	107574897	107575397	Distal Intergenic	107537010	107565331	2	ENSMUSG00000114534	ENSMUST00000224949	-9566	NA	NA	NA	0	0	2	Peak in ActWT, no peak in NaiveWT	Peak in ActWT, no peak in ActDKO
8	57637835	57638335	Promoter (1-2kb)	57639330	57640133	2	ENSMUSG00000110238	ENSMUST00000211401	1798	NA	NA	NA	2	0	2		Peak in ActWT, no peak in ActDKO
19	10714010	10714510	3' UTR	10719102	10722074	2	ENSMUSG00000024669	ENSMUST00000235856	7564	12507	Cd5	CD5 antigen	0	0	2	Peak in ActWT, no peak in NaiveWT	Peak in ActWT, no peak in ActDKO
4	56070503	56071003	Distal Intergenic	55969023	55993739	2	ENSMUSG00000085643	ENSMUST00000134099	-76764	NA	NA	NA	2	0	2		Peak in ActWT, no peak in ActDKO
10	18992947	18993447	Distal Intergenic	19007267	19008845	2	ENSMUSG00000019850	ENSMUST00000154749	15398	21929	Tnfaip3	tumor necrosis factor, alpha-induced protein 3	0	0	2	Peak in ActWT, no peak in NaiveWT	Peak in ActWT, no peak in ActDKO
2	128377552	128378052	Intron (ENSMUST00000225087/ENSMUSG00000074813, intron 1 of 6)	128372111	128402965	2	ENSMUSG00000074813	ENSMUST00000239270	24913	100043424	Morrbid	myeloid RNA regulator of BCL2L11 induced cell death	0	0	2	Peak in ActWT, no peak in NaiveWT	Peak in ActWT, no peak in ActDKO
4	150488091	150488591	Promoter (<=1kb)	150488393	150621962	1	ENSMUSG00000039852	ENSMUST00000105680	0	68703	Rere	arginine glutamic acid dipeptide (RE) repeats	2	0	2		Peak in ActWT, no peak in ActDKO
9	119988205	119988705	Intron (ENSMUST00000177637/ENSMUSG00000052336, intron 2 of 2)	119974261	119984658	2	ENSMUSG00000032515	ENSMUST00000213936	-3547	215418	Csrnp1	cysteine-serine-rich nuclear protein 1	2	0	2		Peak in ActWT, no peak in ActDKO
1	85973340	85973840	Intron (ENSMUST00000186560/ENSMUSG00000100108, intron 2 of 3)	85938318	85961007	2	ENSMUSG00000049608	ENSMUST00000086975	-12333	227326	Gpr55	G protein-coupled receptor 55	0	0	2	Peak in ActWT, no peak in NaiveWT	Peak in ActWT, no peak in ActDKO
9	72676413	72676913	Intron (ENSMUST00000034740/ENSMUSG00000032216, intron 3 of 28)	72668680	72720355	1	ENSMUSG00000032216	ENSMUST00000184333	7733	17999	Nedd4	neural precursor cell expressed, developmentally down-regulated 4	0	0	2	Peak in ActWT, no peak in NaiveWT	Peak in ActWT, no peak in ActDKO
19	11440819	11441319	Promoter (2-3kb)	11443553	11458193	1	ENSMUSG00000056290	ENSMUST00000136366	-2234	60361	Ms4a4b	membrane-spanning 4-domains, subfamily A, member 4B	1	0	2		Peak in ActWT, no peak in ActDKO
3	37152242	37152742	Distal Intergenic	37120523	37125959	2	ENSMUSG00000027720	ENSMUST00000029275	-26283	16183	Il2	interleukin 2	2	0	2		Peak in ActWT, no peak in ActDKO
13	29780682	29781182	Intron (ENSMUST00000140278/ENSMUSG00000006191, intron 4 of 16)	29777296	29855431	2	ENSMUSG00000006191	ENSMUST00000124532	74249	68916	Cdkal1	CDK5 regulatory subunit associated protein 1-like 1	2	0	2		Peak in ActWT, no peak in ActDKO
4	101508847	101509347	Promoter (<=1kb)	101508030	101599104	1	ENSMUSG00000028528	ENSMUST00000146489	817	72685	Dnajc6	DnaJ heat shock protein family (Hsp40) member C6	2	0	2		Peak in ActWT, no peak in ActDKO
1	84838535	84839035	Promoter (<=1kb)	84794231	84838731	2	ENSMUSG00000026219	ENSMUST00000187818	0	14897	Trip12	thyroid hormone receptor interactor 12	2	0	2		Peak in ActWT, no peak in ActDKO
X	20770954	20771454	Distal Intergenic	20778816	20783083	1	ENSMUSG00000118509	ENSMUST00000238979	-7362	NA	NA	NA	2	0	2		Peak in ActWT, no peak in ActDKO
12	102672704	102673204	Exon (ENSMUST00000178129/ENSMUSG00000096751, exon 3 of 3)	102684928	102685020	2	ENSMUSG00000089324	ENSMUST00000158699	11816	100316812	Mir1936	microRNA 1936	2	0	2		Peak in ActWT, no peak in ActDKO
12	80256949	80257449	Promoter (1-2kb)	80196949	80258784	2	ENSMUSG00000015143	ENSMUST00000220351	1335	109711	Actn1	actinin, alpha 1	2	0	2		Peak in ActWT, no peak in ActDKO
3	86986380	86986880	Promoter (<=1kb)	86986551	86989780	1	ENSMUSG00000041750	ENSMUST00000194208	0	12480	Cd1d2	CD1d2 antigen	2	0	2		Peak in ActWT, no peak in ActDKO
3	19456234	19456734	Distal Intergenic	19508595	19610732	1	ENSMUSG00000027606	ENSMUST00000118968	-51861	66326	Dnajc5b	DnaJ heat shock protein family (Hsp40) member C5 beta	0	0	2	Peak in ActWT, no peak in NaiveWT	Peak in ActWT, no peak in ActDKO
12	35712626	35713126	Distal Intergenic	35672380	35695118	2	ENSMUSG00000113985	ENSMUST00000222153	-17508	71581	9130015A21Rik	RIKEN cDNA 9130015A21 gene	0	0	2	Peak in ActWT, no peak in NaiveWT	Peak in ActWT, no peak in ActDKO
3	37649924	37650424	Distal Intergenic	37644607	37647952	1	ENSMUSG00000106062	ENSMUST00000199414	5317	NA	NA	NA	0	0	2	Peak in ActWT, no peak in NaiveWT	Peak in ActWT, no peak in ActDKO
17	17645651	17646151	Promoter (2-3kb)	17648821	17649883	1	ENSMUSG00000116818	ENSMUST00000232676	-2670	665140	Gm7513	farnesyl diphosphate synthetase pseudogene	2	0	2		Peak in ActWT, no peak in ActDKO
15	97212972	97213472	Distal Intergenic	97247107	97385676	1	ENSMUSG00000044250	ENSMUST00000059433	-33635	239647	Pced1b	PC-esterase domain containing 1B	2	0	2		Peak in ActWT, no peak in ActDKO
10	84903830	84904330	Intron (ENSMUST00000060397/ENSMUSG00000020037, intron 17 of 17)	84917616	85016447	1	ENSMUSG00000035620	ENSMUST00000038523	-13286	237422	Ric8b	RIC8 guanine nucleotide exchange factor B	2	0	2		Peak in ActWT, no peak in ActDKO
7	139840484	139840984	5' UTR	139834962	139841204	1	ENSMUSG00000025475	ENSMUST00000129454	5522	52389	Adgra1	adhesion G protein-coupled receptor A1	0	0	2	Peak in ActWT, no peak in NaiveWT	Peak in ActWT, no peak in ActDKO
15	99130157	99130657	Promoter (2-3kb)	99133067	99133172	2	ENSMUSG00000088377	ENSMUST00000157752	2515	115488564	Gm25183	predicted gene, 25183	2	0	2		Peak in ActWT, no peak in ActDKO
11	21119565	21120065	Intron (ENSMUST00000156122/ENSMUSG00000020134, intron 1 of 3)	21135469	21150323	1	ENSMUSG00000020134	ENSMUST00000101477	-15404	67245	Peli1	pellino 1	2	0	2		Peak in ActWT, no peak in ActDKO
13	91680894	91681394	Intron (ENSMUST00000156547/ENSMUSG00000003992, intron 10 of 12)	91670437	91691432	1	ENSMUSG00000003992	ENSMUST00000137658	10457	66970	Ssbp2	single-stranded DNA binding protein 2	0	0	2	Peak in ActWT, no peak in NaiveWT	Peak in ActWT, no peak in ActDKO
8	119926399	119926899	Intron (ENSMUST00000144458/ENSMUSG00000031826, intron 1 of 13)	119937682	119941404	1	ENSMUSG00000031826	ENSMUST00000211935	-10783	22224	Usp10	ubiquitin specific peptidase 10	2	0	2		Peak in ActWT, no peak in ActDKO
9	45060054	45060554	Promoter (<=1kb)	45059249	45065653	1	ENSMUSG00000070305	ENSMUST00000187113	805	319742	Mpzl3	myelin protein zero-like 3	0	0	2	Peak in ActWT, no peak in NaiveWT	Peak in ActWT, no peak in ActDKO
16	10730898	10731398	Intron (ENSMUST00000115824/ENSMUSG00000068663, intron 22 of 23)	10669248	10683539	2	ENSMUSG00000087384	ENSMUST00000126849	-47359	NA	NA	NA	2	0	2		Peak in ActWT, no peak in ActDKO
5	118048365	118048865	Intron (ENSMUST00000031304/ENSMUSG00000029359, intron 2 of 7)	118041317	118046380	1	ENSMUSG00000029359	ENSMUST00000145526	7048	57816	Tesc	tescalcin	2	0	2		Peak in ActWT, no peak in ActDKO
18	80609520	80610020	Promoter (<=1kb)	80607390	80608975	2	ENSMUSG00000033016	ENSMUST00000237776	-545	18018	Nfatc1	nuclear factor of activated T cells, cytoplasmic, calcineurin dependent 1	2	0	2		Peak in ActWT, no peak in ActDKO
11	109271360	109271860	Intron (ENSMUST00000020920/ENSMUSG00000020599, intron 7 of 18)	109225361	109250151	2	ENSMUSG00000020599	ENSMUST00000103062	-21209	19739	Rgs9	regulator of G-protein signaling 9	0	0	2	Peak in ActWT, no peak in NaiveWT	Peak in ActWT, no peak in ActDKO
3	88324815	88325315	Promoter (<=1kb)	88325023	88331313	1	ENSMUSG00000001418	ENSMUST00000177005	0	56700	Glmp	glycosylated lysosomal membrane protein	2	0	2		Peak in ActWT, no peak in ActDKO
5	107352558	107353058	Intron (ENSMUST00000031215/ENSMUSG00000029279, intron 7 of 18)	107359837	107386361	1	ENSMUSG00000029279	ENSMUST00000162804	-6779	114642	Brdt	bromodomain, testis-specific	2	0	2		Peak in ActWT, no peak in ActDKO
9	59348971	59349471	Intron (ENSMUST00000026265/ENSMUSG00000025235, intron 1 of 15)	59330418	59353439	2	ENSMUSG00000025235	ENSMUST00000214832	3968	102774	Bbs4	Bardet-Biedl syndrome 4 (human)	0	0	2	Peak in ActWT, no peak in NaiveWT	Peak in ActWT, no peak in ActDKO
3	131137075	131137575	Promoter (<=1kb)	131136785	131139042	1	ENSMUSG00000104612	ENSMUST00000200349	290	NA	NA	NA	0	0	2	Peak in ActWT, no peak in NaiveWT	Peak in ActWT, no peak in ActDKO
9	95331221	95331721	Distal Intergenic	95399292	95406722	2	ENSMUSG00000033350	ENSMUST00000036267	75001	54371	Chst2	carbohydrate sulfotransferase 2	0	0	2	Peak in ActWT, no peak in NaiveWT	Peak in ActWT, no peak in ActDKO
11	30195726	30196629	Promoter (1-2kb)	30106785	30198257	2	ENSMUSG00000020315	ENSMUST00000102838	1628	20742	Sptbn1	spectrin beta, non-erythrocytic 1	2	0	2		Peak in ActWT, no peak in ActDKO
1	60759871	60760371	Intron (ENSMUST00000132833/ENSMUSG00000026012, intron 3 of 3)	60746402	60764626	1	ENSMUSG00000026012	ENSMUST00000153207	13469	12487	Cd28	CD28 antigen	2	0	2		Peak in ActWT, no peak in ActDKO
15	82351414	82351914	Promoter (<=1kb)	82350161	82351207	2	ENSMUSG00000022450	ENSMUST00000230589	-207	67130	Ndufa6	NADH:ubiquinone oxidoreductase subunit A6	0	0	2	Peak in ActWT, no peak in NaiveWT	Peak in ActWT, no peak in ActDKO
4	135221476	135221976	Intron (ENSMUST00000037099/ENSMUSG00000037242, intron 4 of 5)	135213969	135272814	2	ENSMUSG00000037242	ENSMUST00000037099	50838	29876	Clic4	chloride intracellular channel 4 (mitochondrial)	2	0	2		Peak in ActWT, no peak in ActDKO
5	124248085	124248585	Promoter (<=1kb)	124118691	124249451	2	ENSMUSG00000029406	ENSMUST00000161273	866	19679	Pitpnm2	phosphatidylinositol transfer protein, membrane-associated 2	2	0	2		Peak in ActWT, no peak in ActDKO
13	51742475	51742975	Intron (ENSMUST00000110040/ENSMUSG00000021451, intron 2 of 16)	51725341	51748726	2	ENSMUSG00000021451	ENSMUST00000143396	5751	20354	Sema4d	sema domain, immunoglobulin domain (Ig), transmembrane domain (TM) and short cytoplasmic domain, (semaphorin) 4D	2	0	2		Peak in ActWT, no peak in ActDKO
17	4991792	4992292	Promoter (2-3kb)	4994332	5097733	1	ENSMUSG00000069729	ENSMUST00000124362	-2040	239985	Arid1b	AT rich interactive domain 1B (SWI-like)	0	0	2	Peak in ActWT, no peak in NaiveWT	Peak in ActWT, no peak in ActDKO
11	65733784	65734284	Promoter (<=1kb)	65734733	65734832	2	ENSMUSG00000076460	ENSMUST00000103261	548	791070	Mir744	microRNA 744	0	0	2	Peak in ActWT, no peak in NaiveWT	Peak in ActWT, no peak in ActDKO
6	15782961	15783461	Intron (ENSMUST00000101663/ENSMUSG00000041390, intron 4 of 4)	15811323	15813058	1	ENSMUSG00000108046	ENSMUST00000204851	-27862	NA	NA	NA	0	0	2	Peak in ActWT, no peak in NaiveWT	Peak in ActWT, no peak in ActDKO
12	73646094	73646594	Promoter (2-3kb)	73648921	73651897	1	ENSMUSG00000021108	ENSMUST00000220898	-2327	18755	Prkch	protein kinase C, eta	2	0	2		Peak in ActWT, no peak in ActDKO
17	17423822	17424322	Intron (ENSMUST00000115576/ENSMUSG00000047786, intron 1 of 5)	17389943	17411993	2	ENSMUSG00000097379	ENSMUST00000181390	-11829	NA	NA	NA	2	0	2		Peak in ActWT, no peak in ActDKO
11	116359031	116359531	Promoter (<=1kb)	116336353	116359081	2	ENSMUSG00000052949	ENSMUST00000149147	0	217340	Rnf157	ring finger protein 157	2	0	2		Peak in ActWT, no peak in ActDKO
15	53216293	53216793	Intron (ENSMUST00000077273/ENSMUSG00000061731, intron 1 of 10)	53083146	53196255	2	ENSMUSG00000061731	ENSMUST00000110244	-20038	14042	Ext1	exostosin glycosyltransferase 1	2	0	2		Peak in ActWT, no peak in ActDKO
5	137773515	137774015	Distal Intergenic	137778849	137779762	1	ENSMUSG00000029725	ENSMUST00000126126	-4834	69871	Ppp1r35	protein phosphatase 1, regulatory subunit 35	0	0	2	Peak in ActWT, no peak in NaiveWT	Peak in ActWT, no peak in ActDKO
15	83426727	83427227	Promoter (2-3kb)	83388550	83423790	2	ENSMUSG00000016664	ENSMUST00000230816	-2937	23970	Pacsin2	protein kinase C and casein kinase substrate in neurons 2	2	0	2		Peak in ActWT, no peak in ActDKO
3	102738410	102738910	Promoter (2-3kb)	102720231	102735417	2	ENSMUSG00000086745	ENSMUST00000146624	-2993	78491	Tspan2os	tetraspanin 2, opposite strand	2	0	2		Peak in ActWT, no peak in ActDKO
4	134913370	134913870	Promoter (1-2kb)	134898391	134915015	2	ENSMUSG00000028822	ENSMUST00000105863	1145	71817	Tmem50a	transmembrane protein 50A	2	0	2		Peak in ActWT, no peak in ActDKO
6	134791435	134791935	Promoter (<=1kb)	134737496	134791334	2	ENSMUSG00000030203	ENSMUST00000149776	-101	70686	Dusp16	dual specificity phosphatase 16	2	0	2		Peak in ActWT, no peak in ActDKO
14	62347160	62347660	Promoter (<=1kb)	62347299	62355327	1	ENSMUSG00000021932	ENSMUST00000156608	0	67153	Rnaseh2b	ribonuclease H2, subunit B	0	0	2	Peak in ActWT, no peak in NaiveWT	Peak in ActWT, no peak in ActDKO
9	56264562	56265062	Promoter (<=1kb)	56263599	56265167	1	ENSMUSG00000102617	ENSMUST00000192330	963	NA	NA	NA	2	0	2		Peak in ActWT, no peak in ActDKO
14	11160706	11161206	Promoter (<=1kb)	11161529	11180851	1	ENSMUSG00000089785	ENSMUST00000223716	-323	NA	NA	NA	2	0	2		Peak in ActWT, no peak in ActDKO
6	15671310	15671810	Distal Intergenic	15636124	15638369	1	ENSMUSG00000107703	ENSMUST00000204192	35186	NA	NA	NA	0	0	2	Peak in ActWT, no peak in NaiveWT	Peak in ActWT, no peak in ActDKO
14	10398001	10398501	Intron (ENSMUST00000161302/ENSMUSG00000060579, intron 2 of 6)	10377697	10379948	2	ENSMUSG00000114749	ENSMUST00000223594	-18053	NA	NA	NA	0	0	2	Peak in ActWT, no peak in NaiveWT	Peak in ActWT, no peak in ActDKO
4	62619408	62619908	Promoter (<=1kb)	62619520	62703018	1	ENSMUSG00000059810	ENSMUST00000084521	0	50780	Rgs3	regulator of G-protein signaling 3	2	0	2		Peak in ActWT, no peak in ActDKO
11	54777522	54778022	Intron (ENSMUST00000064104/ENSMUSG00000052298, intron 1 of 5)	54740310	54787625	2	ENSMUSG00000052298	ENSMUST00000135903	9603	72729	Cdc42se2	CDC42 small effector 2	2	0	2		Peak in ActWT, no peak in ActDKO
2	113829416	113829916	Promoter (<=1kb)	113776362	113829121	2	ENSMUSG00000023236	ENSMUST00000024005	-295	20394	Scg5	secretogranin V	2	0	2		Peak in ActWT, no peak in ActDKO
19	41258705	41259205	Intron (ENSMUST00000025989/ENSMUSG00000025016, intron 1 of 13)	41213792	41263980	2	ENSMUSG00000025016	ENSMUST00000237871	4775	107358	Tm9sf3	transmembrane 9 superfamily member 3	2	0	2		Peak in ActWT, no peak in ActDKO
2	92994422	92994922	Intron (ENSMUST00000111274/ENSMUSG00000075028, intron 4 of 6)	93009973	93013910	2	ENSMUSG00000075028	ENSMUST00000130441	18988	100042784	Prdm11	PR domain containing 11	0	0	2	Peak in ActWT, no peak in NaiveWT	Peak in ActWT, no peak in ActDKO
7	25779907	25780407	Intron (ENSMUST00000002677/ENSMUSG00000002602, intron 4 of 19)	25766518	25774678	2	ENSMUSG00000002602	ENSMUST00000132038	-5229	26362	Axl	AXL receptor tyrosine kinase	0	0	2	Peak in ActWT, no peak in NaiveWT	Peak in ActWT, no peak in ActDKO
3	52568878	52569378	Distal Intergenic	52612835	52613836	1	ENSMUSG00000070490	ENSMUST00000076317	-43457	100039762	Gm10293	glyceraldehyde-3-phosphate dehydrogenase pseudogene	2	0	2		Peak in ActWT, no peak in ActDKO
13	52024699	52025199	Promoter (2-3kb)	52019774	52021927	2	ENSMUSG00000102173	ENSMUST00000192362	-2772	NA	NA	NA	2	0	2		Peak in ActWT, no peak in ActDKO
7	31172143	31172643	Distal Intergenic	31182037	31182823	1	ENSMUSG00000099536	ENSMUST00000187492	-9394	NA	NA	NA	2	0	2		Peak in ActWT, no peak in ActDKO
3	135516834	135517334	Promoter (<=1kb)	135517150	135542327	1	ENSMUSG00000028164	ENSMUST00000123061	0	110173	Manba	mannosidase, beta A, lysosomal	2	0	2		Peak in ActWT, no peak in ActDKO
7	58771640	58772140	Intron (ENSMUST00000168747/ENSMUSG00000025324, intron 2 of 20)	58720199	58722889	1	ENSMUSG00000109434	ENSMUST00000207705	51441	NA	NA	NA	0	0	2	Peak in ActWT, no peak in NaiveWT	Peak in ActWT, no peak in ActDKO
1	40053829	40054329	Distal Intergenic	40049039	40050368	2	ENSMUSG00000102985	ENSMUST00000193054	-3461	NA	NA	NA	0	0	2	Peak in ActWT, no peak in NaiveWT	Peak in ActWT, no peak in ActDKO
6	108531821	108532321	Intron (ENSMUST00000032192/ENSMUSG00000030102, intron 60 of 61)	108519029	108525687	2	ENSMUSG00000107458	ENSMUST00000203360	-6134	NA	NA	NA	2	0	2		Peak in ActWT, no peak in ActDKO
10	95195706	95196206	Intron (ENSMUST00000220279/ENSMUSG00000045867, intron 1 of 1)	95160361	95165660	1	ENSMUSG00000112682	ENSMUST00000220149	35345	NA	NA	NA	2	0	2		Peak in ActWT, no peak in ActDKO
19	61066415	61066915	Intron (ENSMUST00000003313/ENSMUSG00000003228, intron 4 of 15)	61116533	61117373	2	ENSMUSG00000074733	ENSMUST00000181469	50458	414758	Zfp950	zinc finger protein 950	0	0	2	Peak in ActWT, no peak in NaiveWT	Peak in ActWT, no peak in ActDKO
5	90365313	90365813	Promoter (<=1kb)	90253193	90366185	2	ENSMUSG00000055204	ENSMUST00000218526	372	81702	Ankrd17	ankyrin repeat domain 17	2	0	2		Peak in ActWT, no peak in ActDKO
2	181303151	181303651	Downstream (2-3kb)	181306459	181314500	2	ENSMUSG00000027581	ENSMUST00000103045	10849	20262	Stmn3	stathmin-like 3	0	0	2	Peak in ActWT, no peak in NaiveWT	Peak in ActWT, no peak in ActDKO
14	118110601	118111101	Downstream (<1kb)	118111911	118132744	2	ENSMUSG00000022130	ENSMUST00000227350	21643	76355	Tgds	TDP-glucose 4,6-dehydratase	0	0	2	Peak in ActWT, no peak in NaiveWT	Peak in ActWT, no peak in ActDKO
12	110447327	110447827	Promoter (<=1kb)	110447307	110570911	1	ENSMUSG00000017843	ENSMUST00000223168	20	26931	Ppp2r5c	protein phosphatase 2, regulatory subunit B', gamma	2	0	2		Peak in ActWT, no peak in ActDKO
17	64333866	64334366	Promoter (1-2kb)	64281005	64331916	2	ENSMUSG00000024083	ENSMUST00000172818	-1950	224938	Pja2	praja ring finger ubiquitin ligase 2	0	0	2	Peak in ActWT, no peak in NaiveWT	Peak in ActWT, no peak in ActDKO
4	135419002	135419502	Promoter (2-3kb)	135416555	135416633	2	ENSMUSG00000076123	ENSMUST00000102169	-2369	735285	Mir700	microRNA 700	0	0	2	Peak in ActWT, no peak in NaiveWT	Peak in ActWT, no peak in ActDKO
3	103314283	103314783	Promoter (2-3kb)	103311439	103329159	1	ENSMUSG00000033014	ENSMUST00000197779	2844	94093	Trim33	tripartite motif-containing 33	2	0	2		Peak in ActWT, no peak in ActDKO
5	122968288	122968788	Intron (ENSMUST00000046073/ENSMUSG00000029475, intron 4 of 22)	122934836	122953117	2	ENSMUSG00000029475	ENSMUST00000138929	-15171	30841	Kdm2b	lysine (K)-specific demethylase 2B	2	0	2		Peak in ActWT, no peak in ActDKO
7	126629771	126630271	Promoter (<=1kb)	126624948	126630861	2	ENSMUSG00000030717	ENSMUST00000191413	590	56312	Nupr1	nuclear protein transcription regulator 1	0	0	2	Peak in ActWT, no peak in NaiveWT	Peak in ActWT, no peak in ActDKO
4	59274129	59274629	Distal Intergenic	59260051	59263269	1	ENSMUSG00000086952	ENSMUST00000124589	14078	NA	NA	NA	2	0	2		Peak in ActWT, no peak in ActDKO
11	49209212	49209712	Promoter (2-3kb)	49212688	49218809	1	ENSMUSG00000046311	ENSMUST00000180016	-2976	22720	Zfp62	zinc finger protein 62	0	0	2	Peak in ActWT, no peak in NaiveWT	Peak in ActWT, no peak in ActDKO
7	114297105	114297605	Distal Intergenic	114264606	114276118	2	ENSMUSG00000030751	ENSMUST00000033008	-20987	26440	Psma1	proteasome subunit alpha 1	2	0	2		Peak in ActWT, no peak in ActDKO
9	11396771	11397271	Distal Intergenic	11277000	11278043	2	ENSMUSG00000110734	ENSMUST00000216671	-118728	NA	NA	NA	2	0	2		Peak in ActWT, no peak in ActDKO
10	63428629	63429129	Promoter (<=1kb)	63430098	65002965	1	ENSMUSG00000060843	ENSMUST00000105441	-969	216033	Ctnna3	catenin (cadherin associated protein), alpha 3	2	0	2		Peak in ActWT, no peak in ActDKO
18	39716973	39717473	Exon (ENSMUST00000235128/ENSMUSG00000117922, exon 2 of 3)	39633103	39734959	2	ENSMUSG00000117922	ENSMUST00000235128	17486	NA	NA	NA	0	0	2	Peak in ActWT, no peak in NaiveWT	Peak in ActWT, no peak in ActDKO
13	36940276	36940776	Intron (ENSMUST00000037491/ENSMUSG00000039109, intron 8 of 14)	36963239	36973329	1	ENSMUSG00000114329	ENSMUST00000224527	-22463	NA	NA	NA	0	0	2	Peak in ActWT, no peak in NaiveWT	Peak in ActWT, no peak in ActDKO
5	118271631	118272131	Distal Intergenic	118266449	118266580	1	ENSMUSG00000095477	ENSMUST00000104098	5182	115486301	Gm25076	predicted gene, 25076	2	0	2		Peak in ActWT, no peak in ActDKO
5	86066503	86067003	Promoter (<=1kb)	86066757	86067756	1	ENSMUSG00000106282	ENSMUST00000199619	0	NA	NA	NA	2	0	2		Peak in ActWT, no peak in ActDKO
10	42068460	42068960	Distal Intergenic	42054113	42055306	2	ENSMUSG00000085666	ENSMUST00000121229	-13154	NA	NA	NA	2	0	2		Peak in ActWT, no peak in ActDKO
12	76694817	76695317	Promoter (2-3kb)	76691980	76692261	1	ENSMUSG00000088356	ENSMUST00000157731	2837	NA	NA	NA	2	0	2		Peak in ActWT, no peak in ActDKO
4	148644019	148644519	Promoter (<=1kb)	148643317	148671572	1	ENSMUSG00000070577	ENSMUST00000105698	702	230909	Gm572	predicted gene 572	2	0	2		Peak in ActWT, no peak in ActDKO
17	6008554	6009054	Promoter (<=1kb)	6008034	6017627	1	ENSMUSG00000023805	ENSMUST00000232567	520	20975	Synj2	synaptojanin 2	2	0	2		Peak in ActWT, no peak in ActDKO
12	17084739	17085566	Distal Intergenic	17065413	17074550	1	ENSMUSG00000113447	ENSMUST00000221508	19326	NA	NA	NA	0	0	2	Peak in ActWT, no peak in NaiveWT	Peak in ActWT, no peak in ActDKO
1	191955100	191955600	Distal Intergenic	191977370	191988283	1	ENSMUSG00000049353	ENSMUST00000180463	-21770	74023	Rd3	retinal degeneration 3	2	0	2		Peak in ActWT, no peak in ActDKO
6	72565939	72566439	3' UTR	72555979	72557847	1	ENSMUSG00000056737	ENSMUST00000127770	9960	12332	Capg	capping protein (actin filament), gelsolin-like	2	0	2		Peak in ActWT, no peak in ActDKO
16	51493907	51494407	Distal Intergenic	51416634	51416948	2	ENSMUSG00000116855	ENSMUST00000232313	-76959	NA	NA	NA	0	0	2	Peak in ActWT, no peak in NaiveWT	Peak in ActWT, no peak in ActDKO
8	105727322	105727822	Intron (ENSMUST00000013294/ENSMUSG00000013150, intron 2 of 2)	105708303	105710168	1	ENSMUSG00000013158	ENSMUST00000211852	19019	71046	4933405L10Rik	RIKEN cDNA 4933405L10 gene	2	0	2		Peak in ActWT, no peak in ActDKO
X	12069074	12069574	Intron (ENSMUST00000065143/ENSMUSG00000040363, intron 1 of 14)	12036740	12080553	2	ENSMUSG00000040363	ENSMUST00000065143	10979	71458	Bcor	BCL6 interacting corepressor	2	0	2		Peak in ActWT, no peak in ActDKO
11	98049662	98050162	Intron (ENSMUST00000017544/ENSMUSG00000017400, intron 1 of 10)	98036623	98053462	2	ENSMUSG00000017400	ENSMUST00000017544	3300	217154	Stac2	SH3 and cysteine rich domain 2	2	0	2		Peak in ActWT, no peak in ActDKO
4	32336569	32337069	Intron (ENSMUST00000108180/ENSMUSG00000040270, intron 2 of 6)	32417435	32586108	1	ENSMUSG00000040270	ENSMUST00000171600	-80366	12014	Bach2	BTB and CNC homology, basic leucine zipper transcription factor 2	1	0	2		Peak in ActWT, no peak in ActDKO
2	6213008	6213508	Promoter (<=1kb)	6188465	6213033	2	ENSMUSG00000039063	ENSMUST00000042658	0	67856	Echdc3	enoyl Coenzyme A hydratase domain containing 3	2	0	2		Peak in ActWT, no peak in ActDKO
7	58730744	58731244	Intron (ENSMUST00000168747/ENSMUSG00000025324, intron 1 of 20)	58720199	58722889	1	ENSMUSG00000109434	ENSMUST00000207705	10545	NA	NA	NA	2	0	2		Peak in ActWT, no peak in ActDKO
5	137817070	137817570	Exon (ENSMUST00000035852/ENSMUSG00000037108, exon 13 of 17)	137810829	137822321	1	ENSMUSG00000037108	ENSMUST00000141642	6241	381678	Zcwpw1	zinc finger, CW type with PWWP domain 1	0	0	2	Peak in ActWT, no peak in NaiveWT	Peak in ActWT, no peak in ActDKO
17	31119363	31119863	Distal Intergenic	31110965	31114488	1	ENSMUSG00000024030	ENSMUST00000236241	8398	11307	Abcg1	ATP binding cassette subfamily G member 1	2	0	2		Peak in ActWT, no peak in ActDKO
1	161378850	161379350	Distal Intergenic	161395409	161418410	1	ENSMUSG00000026700	ENSMUST00000028024	-16059	22164	Tnfsf4	tumor necrosis factor (ligand) superfamily, member 4	0	0	2	Peak in ActWT, no peak in NaiveWT	Peak in ActWT, no peak in ActDKO
19	14563483	14563983	Intron (ENSMUST00000052011/ENSMUSG00000024642, intron 5 of 19)	14543726	14595539	2	ENSMUSG00000024642	ENSMUST00000235975	31556	21888	Tle4	transducin-like enhancer of split 4	2	0	2		Peak in ActWT, no peak in ActDKO
8	36130321	36130821	Intron (ENSMUST00000110492/ENSMUSG00000050271, intron 4 of 5)	36156010	36161034	1	ENSMUSG00000109704	ENSMUST00000209819	-25189	330738	Gm38414	predicted gene, 38414	2	0	2		Peak in ActWT, no peak in ActDKO
2	68981301	68981801	Intron (ENSMUST00000028426/ENSMUSG00000027035, intron 3 of 9)	68989381	68993383	1	ENSMUSG00000104262	ENSMUST00000193717	-7580	NA	NA	NA	2	0	2		Peak in ActWT, no peak in ActDKO
12	85687752	85688252	Promoter (1-2kb)	85689292	85689823	1	ENSMUSG00000034266	ENSMUST00000222781	-1040	53314	Batf	basic leucine zipper transcription factor, ATF-like	2	0	2		Peak in ActWT, no peak in ActDKO
11	46356815	46357315	Intron (ENSMUST00000109237/ENSMUSG00000020395, intron 5 of 16)	46342287	46345020	1	ENSMUSG00000085853	ENSMUST00000148132	14528	100503965	Gm12167	predicted gene 12167	0	0	2	Peak in ActWT, no peak in NaiveWT	Peak in ActWT, no peak in ActDKO
7	17024724	17025224	Promoter (<=1kb)	17009949	17024746	2	ENSMUSG00000003099	ENSMUST00000127311	0	19060	Ppp5c	protein phosphatase 5, catalytic subunit	2	0	2		Peak in ActWT, no peak in ActDKO
3	153905857	153906357	Promoter (<=1kb)	153857149	153906138	2	ENSMUSG00000005493	ENSMUST00000005630	0	55993	Msh4	mutS homolog 4	0	0	2	Peak in ActWT, no peak in NaiveWT	Peak in ActWT, no peak in ActDKO
11	51761152	51761652	Promoter (1-2kb)	51740562	51763634	2	ENSMUSG00000036391	ENSMUST00000154325	1982	77371	Sec24a	Sec24 related gene family, member A (S. cerevisiae)	0	0	2	Peak in ActWT, no peak in NaiveWT	Peak in ActWT, no peak in ActDKO
18	73547431	73547931	Distal Intergenic	73533403	73533550	2	ENSMUSG00000065922	ENSMUST00000083988	-13881	NA	NA	NA	0	0	2	Peak in ActWT, no peak in NaiveWT	Peak in ActWT, no peak in ActDKO
17	5125205	5125705	Intron (ENSMUST00000092723/ENSMUSG00000069729, intron 3 of 18)	5110766	5112110	2	ENSMUSG00000081783	ENSMUST00000122283	-13095	100416143	Gm15599	tubulin, alpha 1B pseudogene	2	0	2		Peak in ActWT, no peak in ActDKO
2	29820267	29820767	Promoter (<=1kb)	29820075	29843145	1	ENSMUSG00000069020	ENSMUST00000149379	192	68205	Urm1	ubiquitin related modifier 1	2	0	2		Peak in ActWT, no peak in ActDKO
16	92979890	92980390	Distal Intergenic	93072755	93072822	1	ENSMUSG00000098983	ENSMUST00000184529	-92365	NA	NA	NA	2	0	2		Peak in ActWT, no peak in ActDKO
3	103772802	103773302	Promoter (<=1kb)	103772308	103777996	1	ENSMUSG00000085754	ENSMUST00000138430	494	NA	NA	NA	2	0	2		Peak in ActWT, no peak in ActDKO
17	80332348	80332848	Intron (ENSMUST00000068175/ENSMUSG00000054901, intron 1 of 17)	80347540	80370404	1	ENSMUSG00000054901	ENSMUST00000225018	-14692	381112	Arhgef33	Rho guanine nucleotide exchange factor (GEF) 33	2	0	2		Peak in ActWT, no peak in ActDKO
6	52903179	52903679	Intron (ENSMUST00000136250/ENSMUSG00000063568, intron 1 of 4)	52768797	52909620	2	ENSMUSG00000063568	ENSMUST00000136250	5941	231986	Jazf1	JAZF zinc finger 1	0	0	2	Peak in ActWT, no peak in NaiveWT	Peak in ActWT, no peak in ActDKO
3	65793463	65793963	Intron (ENSMUST00000177434/ENSMUSG00000074579, intron 9 of 12)	65771511	65771617	2	ENSMUSG00000065330	ENSMUST00000083396	-21846	115489761	Gm25755	predicted gene, 25755	0	0	2	Peak in ActWT, no peak in NaiveWT	Peak in ActWT, no peak in ActDKO
1	165681173	165681673	Intron (ENSMUST00000097474/ENSMUSG00000040723, intron 1 of 5)	165694765	165694907	1	ENSMUSG00000105249	ENSMUST00000196594	-13092	NA	NA	NA	2	0	2		Peak in ActWT, no peak in ActDKO
16	38385310	38385810	Distal Intergenic	38371998	38374137	1	ENSMUSG00000022803	ENSMUST00000146342	13312	64082	Popdc2	popeye domain containing 2	0	0	2	Peak in ActWT, no peak in NaiveWT	Peak in ActWT, no peak in ActDKO
2	170310681	170311181	Distal Intergenic	170285035	170285880	1	ENSMUSG00000084013	ENSMUST00000118388	25646	NA	NA	NA	0	0	2	Peak in ActWT, no peak in NaiveWT	Peak in ActWT, no peak in ActDKO
18	64618611	64619111	Intron (ENSMUST00000025482/ENSMUSG00000039529, intron 1 of 27)	64611990	64613099	2	ENSMUSG00000118133	ENSMUST00000238142	-5512	629480	Gm6978	predicted gene 6978	0	0	2	Peak in ActWT, no peak in NaiveWT	Peak in ActWT, no peak in ActDKO
4	155492231	155492731	Promoter (<=1kb)	155492909	155543087	1	ENSMUSG00000029064	ENSMUST00000176411	-178	14688	Gnb1	guanine nucleotide binding protein (G protein), beta 1	2	0	2		Peak in ActWT, no peak in ActDKO
14	78409983	78410483	Distal Intergenic	78461292	78461818	1	ENSMUSG00000115450	ENSMUST00000227356	-50809	NA	NA	NA	0	0	2	Peak in ActWT, no peak in NaiveWT	Peak in ActWT, no peak in ActDKO
14	118673471	118673971	Promoter (2-3kb)	118483811	118676931	2	ENSMUSG00000032849	ENSMUST00000226703	2960	239273	Abcc4	ATP-binding cassette, sub-family C (CFTR/MRP), member 4	2	0	2		Peak in ActWT, no peak in ActDKO
8	111565664	111566164	Intron (ENSMUST00000172856/ENSMUSG00000033545, intron 2 of 5)	111561840	111606796	1	ENSMUSG00000033545	ENSMUST00000173692	3824	170737	Znrf1	zinc and ring finger 1	2	0	2		Peak in ActWT, no peak in ActDKO
15	84313387	84313887	3' UTR	84323209	84323352	2	ENSMUSG00000089267	ENSMUST00000158642	9465	115488558	Gm22890	predicted gene, 22890	2	0	2		Peak in ActWT, no peak in ActDKO
1	153633630	153634130	Distal Intergenic	153619604	153620673	2	ENSMUSG00000099858	ENSMUST00000186414	-12957	626096	Gm6652	predicted gene 6652	0	0	2	Peak in ActWT, no peak in NaiveWT	Peak in ActWT, no peak in ActDKO
4	156234649	156235149	Promoter (<=1kb)	156229044	156234857	2	ENSMUSG00000078485	ENSMUST00000105569	0	231002	Plekhn1	pleckstrin homology domain containing, family N member 1	2	0	2		Peak in ActWT, no peak in ActDKO
2	30062502	30063002	Promoter (<=1kb)	30062601	30071118	1	ENSMUSG00000054766	ENSMUST00000125824	0	56086	Set	SET nuclear oncogene	2	0	2		Peak in ActWT, no peak in ActDKO
2	34970327	34970827	Distal Intergenic	34964738	34964904	2	ENSMUSG00000083533	ENSMUST00000121107	-5423	NA	NA	NA	2	0	2		Peak in ActWT, no peak in ActDKO
19	12517855	12518355	Promoter (1-2kb)	12519800	12523576	1	ENSMUSG00000114644	ENSMUST00000226106	-1445	NA	NA	NA	2	0	2		Peak in ActWT, no peak in ActDKO
1	39280922	39281422	Intron (ENSMUST00000173050/ENSMUSG00000026077, intron 2 of 2)	39276283	39276565	2	ENSMUSG00000092553	ENSMUST00000174365	-4357	NA	NA	NA	2	0	2		Peak in ActWT, no peak in ActDKO
14	27044984	27045484	Intron (ENSMUST00000035336/ENSMUSG00000040717, intron 1 of 12)	27039256	27102509	1	ENSMUSG00000040717	ENSMUST00000225146	5728	171463	Il17rd	interleukin 17 receptor D	2	0	2		Peak in ActWT, no peak in ActDKO
7	117604375	117604875	Intron (ENSMUST00000160035/ENSMUSG00000030657, intron 5 of 6)	117475492	117549359	1	ENSMUSG00000030657	ENSMUST00000161889	128883	233781	Xylt1	xylosyltransferase 1	0	0	2	Peak in ActWT, no peak in NaiveWT	Peak in ActWT, no peak in ActDKO
16	49156103	49156603	Intron (ENSMUST00000168680/ENSMUSG00000092009, intron 30 of 40)	49057486	49199104	1	ENSMUSG00000092009	ENSMUST00000168680	98617	667772	Myh15	myosin, heavy chain 15	2	0	2		Peak in ActWT, no peak in ActDKO
1	191965035	191965535	Distal Intergenic	191977370	191988283	1	ENSMUSG00000049353	ENSMUST00000180463	-11835	74023	Rd3	retinal degeneration 3	2	0	2		Peak in ActWT, no peak in ActDKO
9	96975073	96975573	Intron (ENSMUST00000055433/ENSMUSG00000046997, intron 2 of 2)	96943972	96971975	2	ENSMUSG00000046997	ENSMUST00000159298	-3098	211949	Spsb4	splA/ryanodine receptor domain and SOCS box containing 4	0	0	2	Peak in ActWT, no peak in NaiveWT	Peak in ActWT, no peak in ActDKO
11	103346146	103346646	Promoter (1-2kb)	103344753	103350124	1	ENSMUSG00000085887	ENSMUST00000124462	1393	653030	Arhgap27os3	Rho GTPase activating protein 27, opposite strand 3	2	0	2		Peak in ActWT, no peak in ActDKO
14	121102549	121103049	Promoter (<=1kb)	121102079	121238659	1	ENSMUSG00000025555	ENSMUST00000153607	470	223254	Farp1	FERM, RhoGEF (Arhgef) and pleckstrin domain protein 1 (chondrocyte-derived)	0	0	2	Peak in ActWT, no peak in NaiveWT	Peak in ActWT, no peak in ActDKO
13	75789497	75789997	Distal Intergenic	75802706	75803298	1	ENSMUSG00000113409	ENSMUST00000223406	-12709	666786	Gm8288	high mobility group box 2 pseudogene	0	0	2	Peak in ActWT, no peak in NaiveWT	Peak in ActWT, no peak in ActDKO
15	61651195	61651695	Intron (ENSMUST00000229538/ENSMUSG00000116031, intron 4 of 4)	61534676	61745184	2	ENSMUSG00000116031	ENSMUST00000229538	93489	432956	D030024E09Rik	RIKEN cDNA D030024E09 gene	2	0	2		Peak in ActWT, no peak in ActDKO
2	165411434	165411934	Promoter (2-3kb)	165406705	165409066	2	ENSMUSG00000018459	ENSMUST00000145513	-2368	114644	Slc13a3	solute carrier family 13 (sodium-dependent dicarboxylate transporter), member 3	0	0	2	Peak in ActWT, no peak in NaiveWT	Peak in ActWT, no peak in ActDKO
3	8664482	8664982	Promoter (1-2kb)	8664796	8666625	2	ENSMUSG00000040289	ENSMUST00000192102	1643	15213	Hey1	hairy/enhancer-of-split related with YRPW motif 1	2	0	2		Peak in ActWT, no peak in ActDKO
9	14983068	14984018	Distal Intergenic	15007918	15010508	2	ENSMUSG00000031934	ENSMUST00000166933	26490	55991	Panx1	pannexin 1	2	0	2		Peak in ActWT, no peak in ActDKO
15	53563121	53563621	Intron (ENSMUST00000078673/ENSMUSG00000058656, intron 4 of 4)	53613067	53613198	2	ENSMUSG00000077567	ENSMUST00000104379	49577	115485981	Gm23200	predicted gene, 23200	0	0	2	Peak in ActWT, no peak in NaiveWT	Peak in ActWT, no peak in ActDKO
13	112426451	112426951	Promoter (<=1kb)	112424222	112426340	2	ENSMUSG00000114869	ENSMUST00000224307	-111	NA	NA	NA	2	0	2		Peak in ActWT, no peak in ActDKO
1	13293342	13293842	Promoter (2-3kb)	13289812	13290506	2	ENSMUSG00000102639	ENSMUST00000194484	-2836	NA	NA	NA	2	0	2		Peak in ActWT, no peak in ActDKO
2	164794222	164794722	Promoter (1-2kb)	164792768	164796489	2	ENSMUSG00000017307	ENSMUST00000133053	1767	170789	Acot8	acyl-CoA thioesterase 8	2	0	2		Peak in ActWT, no peak in ActDKO
5	77273080	77273580	Promoter (<=1kb)	77272757	77272838	1	ENSMUSG00000093061	ENSMUST00000175320	323	100628577	Mir5098	microRNA 5098	2	0	2		Peak in ActWT, no peak in ActDKO
19	6995945	6996445	Promoter (<=1kb)	6993018	6996037	2	ENSMUSG00000037349	ENSMUST00000041686	0	68323	Nudt22	nudix (nucleoside diphosphate linked moiety X)-type motif 22	2	0	2		Peak in ActWT, no peak in ActDKO
11	75563662	75564615	Promoter (1-2kb)	75566007	75570189	1	ENSMUSG00000038178	ENSMUST00000145901	-1392	215113	Slc43a2	solute carrier family 43, member 2	0	0	2	Peak in ActWT, no peak in NaiveWT	Peak in ActWT, no peak in ActDKO
13	15850614	15851114	Intron (ENSMUST00000220672/ENSMUSG00000113701, intron 3 of 3)	15817316	15820679	1	ENSMUSG00000113290	ENSMUST00000222059	33298	NA	NA	NA	2	0	2		Peak in ActWT, no peak in ActDKO
17	5303295	5303795	Intron (ENSMUST00000092723/ENSMUSG00000069729, intron 8 of 18)	5388763	5417396	1	ENSMUSG00000101133	ENSMUST00000190865	-84968	NA	NA	NA	2	0	2		Peak in ActWT, no peak in ActDKO
9	53240647	53241147	Intron (ENSMUST00000065630/ENSMUSG00000053289, intron 1 of 17)	53098635	53248053	2	ENSMUSG00000053289	ENSMUST00000065630	6906	77591	Ddx10	DEAD box helicase 10	0	0	2	Peak in ActWT, no peak in NaiveWT	Peak in ActWT, no peak in ActDKO
9	118669668	118670168	Intron (ENSMUST00000044165/ENSMUSG00000039115, intron 9 of 27)	118685835	118807231	1	ENSMUSG00000039115	ENSMUST00000125021	-15667	104099	Itga9	integrin alpha 9	2	0	2		Peak in ActWT, no peak in ActDKO
19	29406047	29406547	Distal Intergenic	29410919	29471161	1	ENSMUSG00000016498	ENSMUST00000112576	-4372	58205	Pdcd1lg2	programmed cell death 1 ligand 2	0	0	2	Peak in ActWT, no peak in NaiveWT	Peak in ActWT, no peak in ActDKO
5	3497676	3498176	Promoter (1-2kb)	3498625	3500072	2	ENSMUSG00000105534	ENSMUST00000196630	1896	NA	NA	NA	2	0	2		Peak in ActWT, no peak in ActDKO
4	33243840	33244340	Downstream (1-2kb)	33246004	33247575	2	ENSMUSG00000040128	ENSMUST00000155616	3235	108767	Pnrc1	proline-rich nuclear receptor coactivator 1	2	0	2		Peak in ActWT, no peak in ActDKO
1	87259280	87259780	Distal Intergenic	87264363	87310836	1	ENSMUSG00000026255	ENSMUST00000118687	-4583	98363	Efhd1	EF hand domain containing 1	0	0	2	Peak in ActWT, no peak in NaiveWT	Peak in ActWT, no peak in ActDKO
6	119091124	119091624	Intron (ENSMUST00000186889/ENSMUSG00000051331, intron 1 of 46)	118593799	119080007	2	ENSMUSG00000051331	ENSMUST00000187386	-11117	12288	Cacna1c	calcium channel, voltage-dependent, L type, alpha 1C subunit	0	0	2	Peak in ActWT, no peak in NaiveWT	Peak in ActWT, no peak in ActDKO
2	6352490	6352990	Promoter (<=1kb)	6352733	6443494	1	ENSMUSG00000039046	ENSMUST00000042503	0	98910	Usp6nl	USP6 N-terminal like	2	0	2		Peak in ActWT, no peak in ActDKO
6	144942713	144943213	Distal Intergenic	145015676	145032843	2	ENSMUSG00000030268	ENSMUST00000136819	89630	12035	Bcat1	branched chain aminotransferase 1, cytosolic	0	0	2	Peak in ActWT, no peak in NaiveWT	Peak in ActWT, no peak in ActDKO
7	132793194	132793694	Intron (ENSMUST00000124096/ENSMUSG00000030849, intron 2 of 6)	132759268	132786935	2	ENSMUSG00000030956	ENSMUST00000106166	-6259	77938	Fam53b	family with sequence similarity 53, member B	2	0	2		Peak in ActWT, no peak in ActDKO
3	68973541	68974041	Promoter (<=1kb)	68940128	68973745	2	ENSMUSG00000027778	ENSMUST00000176754	0	68259	Ift80	intraflagellar transport 80	2	0	2		Peak in ActWT, no peak in ActDKO
14	21636467	21636967	Intron (ENSMUST00000182855/ENSMUSG00000021767, intron 11 of 16)	21625752	21626726	1	ENSMUSG00000021767	ENSMUST00000226589	10715	54169	Kat6b	K(lysine) acetyltransferase 6B	2	0	2		Peak in ActWT, no peak in ActDKO
10	4079701	4080201	Intron (ENSMUST00000117291/ENSMUSG00000040675, intron 20 of 27)	4104313	4104469	1	ENSMUSG00000065792	ENSMUST00000083858	-24112	115487531	Gm25515	predicted gene, 25515	2	0	2		Peak in ActWT, no peak in ActDKO
4	62648848	62649348	Intron (ENSMUST00000065870/ENSMUSG00000059810, intron 18 of 19)	62652570	62659840	1	ENSMUSG00000059810	ENSMUST00000127254	-3222	50780	Rgs3	regulator of G-protein signaling 3	0	0	2	Peak in ActWT, no peak in NaiveWT	Peak in ActWT, no peak in ActDKO
14	78454042	78454542	Distal Intergenic	78461292	78461818	1	ENSMUSG00000115450	ENSMUST00000227356	-6750	NA	NA	NA	0	0	2	Peak in ActWT, no peak in NaiveWT	Peak in ActWT, no peak in ActDKO
11	100524217	100524717	Promoter (<=1kb)	100476358	100523598	2	ENSMUSG00000020917	ENSMUST00000165111	-619	104112	Acly	ATP citrate lyase	0	0	2	Peak in ActWT, no peak in NaiveWT	Peak in ActWT, no peak in ActDKO
3	52298634	52299134	Intron (ENSMUST00000053764/ENSMUSG00000044167, intron 1 of 2)	52282241	52284309	1	ENSMUSG00000102844	ENSMUST00000193915	16393	NA	NA	NA	2	0	2		Peak in ActWT, no peak in ActDKO
8	34229393	34229893	Distal Intergenic	34216859	34226145	1	ENSMUSG00000100605	ENSMUST00000188318	12534	102636691	Gm29243	predicted gene 29243	2	0	2		Peak in ActWT, no peak in ActDKO
15	59006602	59007102	Intron (ENSMUST00000080371/ENSMUSG00000022353, intron 3 of 14)	58984136	58988905	1	ENSMUSG00000115062	ENSMUST00000226216	22466	NA	NA	NA	2	0	2		Peak in ActWT, no peak in ActDKO
7	114209797	114210297	Promoter (<=1kb)	114208634	114209088	2	ENSMUSG00000110407	ENSMUST00000211484	-709	NA	NA	NA	2	0	2		Peak in ActWT, no peak in ActDKO
11	8688859	8689359	Distal Intergenic	8431652	8664681	2	ENSMUSG00000020422	ENSMUST00000239111	-24178	319939	Tns3	tensin 3	0	0	2	Peak in ActWT, no peak in NaiveWT	Peak in ActWT, no peak in ActDKO
16	45141857	45142357	3' UTR	45144027	45151921	2	ENSMUSG00000022664	ENSMUST00000152364	9564	74102	Slc35a5	solute carrier family 35, member A5	0	0	2	Peak in ActWT, no peak in NaiveWT	Peak in ActWT, no peak in ActDKO
5	62854239	62854739	Intron (ENSMUST00000238474/ENSMUSG00000090326, intron 8 of 9)	62813823	62888308	1	ENSMUSG00000090326	ENSMUST00000170704	40416	100322896	Dthd1	death domain containing 1	0	0	2	Peak in ActWT, no peak in NaiveWT	Peak in ActWT, no peak in ActDKO
7	68148265	68148765	Promoter (<=1kb)	68148590	68187969	1	ENSMUSG00000005533	ENSMUST00000207621	0	16001	Igf1r	insulin-like growth factor I receptor	2	0	2		Peak in ActWT, no peak in ActDKO
17	83706743	83707243	Promoter (<=1kb)	83706191	83814905	1	ENSMUSG00000055817	ENSMUST00000067826	552	116871	Mta3	metastasis associated 3	2	0	2		Peak in ActWT, no peak in ActDKO
7	101836320	101836820	Promoter (<=1kb)	101833515	101836603	2	ENSMUSG00000032737	ENSMUST00000211514	0	16332	Inppl1	inositol polyphosphate phosphatase-like 1	2	0	2		Peak in ActWT, no peak in ActDKO
17	34295963	34296463	Intron (ENSMUST00000174074/ENSMUSG00000092415, intron 2 of 2)	34283216	34287823	2	ENSMUSG00000036594	ENSMUST00000173944	-8140	14960	H2-Aa	histocompatibility 2, class II antigen A, alpha	2	0	2		Peak in ActWT, no peak in ActDKO
8	69985191	69985691	Intron (ENSMUST00000177851/ENSMUSG00000036180, intron 1 of 11)	69907076	69996233	2	ENSMUSG00000036180	ENSMUST00000177851	10542	234366	Gatad2a	GATA zinc finger domain containing 2A	2	0	2		Peak in ActWT, no peak in ActDKO
10	83184186	83184686	Intron (ENSMUST00000040110/ENSMUSG00000034612, intron 2 of 2)	83158025	83158127	2	ENSMUSG00000088270	ENSMUST00000157645	-26059	NA	NA	NA	2	0	2		Peak in ActWT, no peak in ActDKO
9	44999086	44999586	Promoter (<=1kb)	44999429	45002985	1	ENSMUSG00000111203	ENSMUST00000214762	0	NA	NA	NA	2	0	2		Peak in ActWT, no peak in ActDKO
16	89904677	89905177	Intron (ENSMUST00000163370/ENSMUSG00000002489, intron 3 of 27)	89898421	89918985	2	ENSMUSG00000002489	ENSMUST00000139544	13808	21844	Tiam1	T cell lymphoma invasion and metastasis 1	2	0	2		Peak in ActWT, no peak in ActDKO
1	39234797	39235297	Intron (ENSMUST00000173050/ENSMUSG00000026077, intron 1 of 2)	39194212	39363236	1	ENSMUSG00000026077	ENSMUST00000056815	40585	18143	Npas2	neuronal PAS domain protein 2	2	0	2		Peak in ActWT, no peak in ActDKO
18	37818000	37818500	Promoter (1-2kb)	37819513	37841873	1	ENSMUSG00000102543	ENSMUST00000055935	-1013	93708	Pcdhgc5	protocadherin gamma subfamily C, 5	0	0	2	Peak in ActWT, no peak in NaiveWT	Peak in ActWT, no peak in ActDKO
X	11599006	11599506	Promoter (1-2kb)	11601354	11601569	1	ENSMUSG00000083492	ENSMUST00000121327	-1848	NA	NA	NA	2	0	2		Peak in ActWT, no peak in ActDKO
1	144374037	144374537	Distal Intergenic	144312032	144312436	2	ENSMUSG00000100441	ENSMUST00000187999	-61601	639456	Gm7266	predicted gene 7266	0	0	2	Peak in ActWT, no peak in NaiveWT	Peak in ActWT, no peak in ActDKO
2	65279136	65279636	Promoter (1-2kb)	65277417	65278426	1	ENSMUSG00000083707	ENSMUST00000118148	1719	383705	Gm13592	glyceraldehyde-3-phosphate dehydrogenase pseudogene	1	0	2		Peak in ActWT, no peak in ActDKO
2	59161318	59161818	Promoter (<=1kb)	59161927	59215031	1	ENSMUSG00000026991	ENSMUST00000122888	-109	227937	Pkp4	plakophilin 4	2	0	2		Peak in ActWT, no peak in ActDKO
4	47302520	47303020	Promoter (<=1kb)	47303722	47313162	1	ENSMUSG00000028339	ENSMUST00000107730	-702	12819	Col15a1	collagen, type XV, alpha 1	2	0	2		Peak in ActWT, no peak in ActDKO
6	53455418	53455918	Intron (ENSMUST00000203528/ENSMUSG00000053007, intron 5 of 10)	53433974	53434137	1	ENSMUSG00000096147	ENSMUST00000083282	21444	115490478	LOC115490478	U1 spliceosomal RNA	0	0	2	Peak in ActWT, no peak in NaiveWT	Peak in ActWT, no peak in ActDKO
1	167220528	167221028	Downstream (1-2kb)	167226227	167236835	2	ENSMUSG00000026558	ENSMUST00000195443	15807	80914	Uck2	uridine-cytidine kinase 2	2	0	2		Peak in ActWT, no peak in ActDKO
17	42990015	42990515	Distal Intergenic	43016555	43089189	1	ENSMUSG00000023915	ENSMUST00000024708	-26040	94185	Tnfrsf21	tumor necrosis factor receptor superfamily, member 21	0	0	2	Peak in ActWT, no peak in NaiveWT	Peak in ActWT, no peak in ActDKO
6	134261895	134262395	Exon (ENSMUST00000169529/ENSMUSG00000030199, exon 3 of 3)	134247565	134248557	1	ENSMUSG00000030199	ENSMUST00000145869	14330	14011	Etv6	ets variant 6	0	0	2	Peak in ActWT, no peak in NaiveWT	Peak in ActWT, no peak in ActDKO
1	136122851	136123351	Downstream (2-3kb)	136116577	136119822	2	ENSMUSG00000102717	ENSMUST00000194155	-3029	NA	NA	NA	2	0	2		Peak in ActWT, no peak in ActDKO
17	36946999	36947499	Promoter (1-2kb)	36945078	36947286	1	ENSMUSG00000036492	ENSMUST00000174669	1921	386454	Rnf39	ring finger protein 39	2	0	2		Peak in ActWT, no peak in ActDKO
18	39653984	39654484	Intron (ENSMUST00000235128/ENSMUSG00000117922, intron 2 of 2)	39660877	39663283	1	ENSMUSG00000117983	ENSMUST00000236724	-6393	NA	NA	NA	0	0	2	Peak in ActWT, no peak in NaiveWT	Peak in ActWT, no peak in ActDKO
7	68085652	68086152	Intron (ENSMUST00000005671/ENSMUSG00000005533, intron 2 of 20)	68148590	68187969	1	ENSMUSG00000005533	ENSMUST00000207621	-62438	16001	Igf1r	insulin-like growth factor I receptor	2	0	2		Peak in ActWT, no peak in ActDKO
10	128135343	128135843	Promoter (1-2kb)	128133324	128134235	2	ENSMUSG00000040043	ENSMUST00000217722	-1108	56516	Rbms2	RNA binding motif, single stranded interacting protein 2	2	0	2		Peak in ActWT, no peak in ActDKO
8	61461931	61462431	Distal Intergenic	61487734	61506694	1	ENSMUSG00000031641	ENSMUST00000034058	-25303	234309	Cbr4	carbonyl reductase 4	0	0	2	Peak in ActWT, no peak in NaiveWT	Peak in ActWT, no peak in ActDKO
12	84846908	84847408	Intron (ENSMUST00000002073/ENSMUSG00000002020, intron 3 of 35)	84875769	84878132	1	ENSMUSG00000092130	ENSMUST00000171853	-28361	100303738	D030025P21Rik	RIKEN cDNA D030025P21 gene	0	0	2	Peak in ActWT, no peak in NaiveWT	Peak in ActWT, no peak in ActDKO
5	91273906	91274882	Exon (ENSMUST00000200707/ENSMUSG00000107198, exon 4 of 6)	91257571	91283421	2	ENSMUSG00000107198	ENSMUST00000200707	8539	100503265	Gm19619	predicted gene, 19619	0	0	2	Peak in ActWT, no peak in NaiveWT	Peak in ActWT, no peak in ActDKO
11	4123231	4123731	Promoter (<=1kb)	4111157	4123415	2	ENSMUSG00000003585	ENSMUST00000145173	0	67815	Sec14l2	SEC14-like lipid binding 2	2	0	2		Peak in ActWT, no peak in ActDKO
11	82196258	82196758	Exon (ENSMUST00000138333/ENSMUSG00000020702, exon 9 of 11)	82176659	82179812	2	ENSMUSG00000020702	ENSMUST00000021043	-16446	20290	Ccl1	chemokine (C-C motif) ligand 1	0	0	2	Peak in ActWT, no peak in NaiveWT	Peak in ActWT, no peak in ActDKO
15	100424340	100424840	Promoter (<=1kb)	100409269	100424214	2	ENSMUSG00000023030	ENSMUST00000154331	-126	18174	Slc11a2	solute carrier family 11 (proton-coupled divalent metal ion transporters), member 2	2	0	2		Peak in ActWT, no peak in ActDKO
2	72157463	72157963	Intron (ENSMUST00000090826/ENSMUSG00000049044, intron 6 of 30)	72097603	72148796	2	ENSMUSG00000085439	ENSMUST00000126462	-8667	NA	NA	NA	2	0	2		Peak in ActWT, no peak in ActDKO
2	131842401	131842901	Promoter (2-3kb)	131845356	131845595	2	ENSMUSG00000081422	ENSMUST00000119484	2694	NA	NA	NA	0	0	2	Peak in ActWT, no peak in NaiveWT	Peak in ActWT, no peak in ActDKO
4	88876571	88877071	Downstream (2-3kb)	88879538	88880201	2	ENSMUSG00000045364	ENSMUST00000056014	3130	230405	Ifne	interferon epsilon	0	0	2	Peak in ActWT, no peak in NaiveWT	Peak in ActWT, no peak in ActDKO
6	94552571	94553071	Intron (ENSMUST00000061118/ENSMUSG00000045100, intron 5 of 9)	94534140	94603862	1	ENSMUSG00000045100	ENSMUST00000205173	18431	67582	Slc25a26	solute carrier family 25 (mitochondrial carrier, phosphate carrier), member 26	0	0	2	Peak in ActWT, no peak in NaiveWT	Peak in ActWT, no peak in ActDKO
2	80684585	80685085	Distal Intergenic	80707589	80707715	1	ENSMUSG00000077404	ENSMUST00000104216	-22504	115486149	Gm25420	predicted gene, 25420	2	0	2		Peak in ActWT, no peak in ActDKO
12	101014252	101014752	Exon (ENSMUST00000223029/ENSMUSG00000113634, exon 5 of 5)	101021673	101021768	2	ENSMUSG00000080575	ENSMUST00000116925	7016	100316805	Mir1190	microRNA 1190	1	0	2		Peak in ActWT, no peak in ActDKO
5	140565914	140566414	Promoter (<=1kb)	140563119	140565071	2	ENSMUSG00000036586	ENSMUST00000042993	-843	77998	Grifin	galectin-related inter-fiber protein	1	0	2		Peak in ActWT, no peak in ActDKO
6	97321091	97321591	Promoter (2-3kb)	97308137	97324140	2	ENSMUSG00000030064	ENSMUST00000155326	2549	232288	Frmd4b	FERM domain containing 4B	2	0	2		Peak in ActWT, no peak in ActDKO
3	121312401	121312901	Intron (ENSMUST00000039442/ENSMUSG00000039887, intron 2 of 3)	121291890	121320661	1	ENSMUSG00000039887	ENSMUST00000198341	20511	66789	Alg14	asparagine-linked glycosylation 14	2	0	2		Peak in ActWT, no peak in ActDKO
10	96104655	96105155	Distal Intergenic	96047628	96096005	2	ENSMUSG00000117008	ENSMUST00000233655	-8650	NA	NA	NA	0	0	2	Peak in ActWT, no peak in NaiveWT	Peak in ActWT, no peak in ActDKO
13	23298844	23299344	Promoter (<=1kb)	23298049	23298196	1	ENSMUSG00000080698	ENSMUST00000119479	795	NA	NA	NA	0	0	2	Peak in ActWT, no peak in NaiveWT	Peak in ActWT, no peak in ActDKO
9	50553434	50553934	Promoter (<=1kb)	50554827	50581840	1	ENSMUSG00000039217	ENSMUST00000213916	-893	16173	Il18	interleukin 18	0	0	2	Peak in ActWT, no peak in NaiveWT	Peak in ActWT, no peak in ActDKO
13	92030678	92031178	Promoter (<=1kb)	92028496	92030904	2	ENSMUSG00000021708	ENSMUST00000149630	0	19418	Rasgrf2	RAS protein-specific guanine nucleotide-releasing factor 2	2	0	2		Peak in ActWT, no peak in ActDKO
12	86882706	86883206	Promoter (1-2kb)	86880701	86884798	2	ENSMUSG00000034168	ENSMUST00000038422	1592	238330	Irf2bpl	interferon regulatory factor 2 binding protein-like	2	0	2		Peak in ActWT, no peak in ActDKO
1	43110453	43110953	Intron (ENSMUST00000010434/ENSMUSG00000010290, intron 2 of 3)	43098710	43115947	1	ENSMUSG00000010290	ENSMUST00000010434	11743	98404	AI597479	expressed sequence AI597479	2	0	2		Peak in ActWT, no peak in ActDKO
8	115159840	115160340	Intron (ENSMUST00000004756/ENSMUSG00000004637, intron 8 of 8)	115052814	115052913	2	ENSMUSG00000088428	ENSMUST00000157803	-106927	NA	NA	NA	2	0	2		Peak in ActWT, no peak in ActDKO
4	7912551	7913474	Distal Intergenic	7820916	7821047	1	ENSMUSG00000094771	ENSMUST00000179446	91635	115486280	Gm23860	predicted gene, 23860	0	0	2	Peak in ActWT, no peak in NaiveWT	Peak in ActWT, no peak in ActDKO
13	54101943	54102443	Intron (ENSMUST00000021930/ENSMUSG00000021474, intron 8 of 10)	54092711	54096224	1	ENSMUSG00000021474	ENSMUST00000222285	9232	14057	Sfxn1	sideroflexin 1	0	0	2	Peak in ActWT, no peak in NaiveWT	Peak in ActWT, no peak in ActDKO
11	108925123	108925623	Promoter (1-2kb)	108923181	108949511	1	ENSMUSG00000000142	ENSMUST00000106711	1942	12006	Axin2	axin 2	2	0	2		Peak in ActWT, no peak in ActDKO
13	102908450	102908950	Promoter (2-3kb)	102735002	102906106	2	ENSMUSG00000034751	ENSMUST00000171791	-2344	328329	Mast4	microtubule associated serine/threonine kinase family member 4	0	0	2	Peak in ActWT, no peak in NaiveWT	Peak in ActWT, no peak in ActDKO
1	174043354	174043854	Promoter (2-3kb)	174041118	174043523	1	ENSMUSG00000045381	ENSMUST00000052975	2236	258712	Olfr433	olfactory receptor 433	0	0	2	Peak in ActWT, no peak in NaiveWT	Peak in ActWT, no peak in ActDKO
12	69288677	69289177	Distal Intergenic	69296681	69301117	1	ENSMUSG00000020978	ENSMUST00000151571	-7504	69554	Klhdc2	kelch domain containing 2	0	0	2	Peak in ActWT, no peak in NaiveWT	Peak in ActWT, no peak in ActDKO
18	32979340	32979840	Intron (ENSMUST00000234205/ENSMUSG00000038128, intron 4 of 14)	33004663	33004766	2	ENSMUSG00000088077	ENSMUST00000157452	24926	NA	NA	NA	2	0	2		Peak in ActWT, no peak in ActDKO
3	148867596	148868096	Intron (ENSMUST00000106128/ENSMUSG00000028184, intron 2 of 22)	148827172	148835525	2	ENSMUSG00000028184	ENSMUST00000197521	-32071	99633	Adgrl2	adhesion G protein-coupled receptor L2	2	0	2		Peak in ActWT, no peak in ActDKO
15	58817957	58818457	Promoter (1-2kb)	58819323	58819478	2	ENSMUSG00000065049	ENSMUST00000083115	1021	115488605	Gm24041	predicted gene, 24041	0	0	2	Peak in ActWT, no peak in NaiveWT	Peak in ActWT, no peak in ActDKO
6	37388513	37389013	Intron (ENSMUST00000041093/ENSMUSG00000038648, intron 1 of 11)	37334292	37336535	2	ENSMUSG00000038648	ENSMUST00000128534	-51978	208647	Creb3l2	cAMP responsive element binding protein 3-like 2	0	0	2	Peak in ActWT, no peak in NaiveWT	Peak in ActWT, no peak in ActDKO
1	36965767	36966267	Distal Intergenic	36957930	36958427	2	ENSMUSG00000080054	ENSMUST00000116168	-7340	NA	NA	NA	0	0	2	Peak in ActWT, no peak in NaiveWT	Peak in ActWT, no peak in ActDKO
17	35225358	35225858	Intron (ENSMUST00000048994/ENSMUSG00000042419, intron 2 of 3)	35220836	35221657	2	ENSMUSG00000042419	ENSMUST00000176748	-3701	18038	Nfkbil1	nuclear factor of kappa light polypeptide gene enhancer in B cells inhibitor like 1	0	0	2	Peak in ActWT, no peak in NaiveWT	Peak in ActWT, no peak in ActDKO
19	34202639	34203139	Intron (ENSMUST00000054956/ENSMUSG00000024776, intron 1 of 10)	34192822	34231442	1	ENSMUSG00000024776	ENSMUST00000129535	9817	76630	Stambpl1	STAM binding protein like 1	2	0	2		Peak in ActWT, no peak in ActDKO
9	22366736	22367236	Intron (ENSMUST00000040912/ENSMUSG00000036777, intron 8 of 23)	22370552	22371779	2	ENSMUSG00000111069	ENSMUST00000214468	4543	NA	NA	NA	2	0	2		Peak in ActWT, no peak in ActDKO
10	96349210	96349710	Intron (ENSMUST00000218518/ENSMUSG00000112290, intron 1 of 2)	96336090	96345824	2	ENSMUSG00000112749	ENSMUST00000218388	-3386	NA	NA	NA	0	0	2	Peak in ActWT, no peak in NaiveWT	Peak in ActWT, no peak in ActDKO
6	21955421	21955921	Intron (ENSMUST00000031680/ENSMUSG00000029670, intron 4 of 11)	21952057	21954256	1	ENSMUSG00000029670	ENSMUST00000141689	3364	71777	Ing3	inhibitor of growth family, member 3	2	0	2		Peak in ActWT, no peak in ActDKO
2	105127544	105128044	Promoter (<=1kb)	105127210	105172681	1	ENSMUSG00000016458	ENSMUST00000139585	334	22431	Wt1	Wilms tumor 1 homolog	0	0	2	Peak in ActWT, no peak in NaiveWT	Peak in ActWT, no peak in ActDKO
15	12435860	12436360	Intron (ENSMUST00000075317/ENSMUSG00000022197, intron 5 of 23)	12404932	12412380	2	ENSMUSG00000022197	ENSMUST00000191339	-23480	68070	Pdzd2	PDZ domain containing 2	2	0	2		Peak in ActWT, no peak in ActDKO
10	60416826	60417326	Intron (ENSMUST00000073242/ENSMUSG00000012819, intron 20 of 66)	60376772	60406453	2	ENSMUSG00000012819	ENSMUST00000144462	-10373	22295	Cdh23	cadherin 23 (otocadherin)	0	0	2	Peak in ActWT, no peak in NaiveWT	Peak in ActWT, no peak in ActDKO
9	22143298	22143798	Distal Intergenic	22126727	22135711	2	ENSMUSG00000001348	ENSMUST00000165735	-7587	11433	Acp5	acid phosphatase 5, tartrate resistant	2	0	2		Peak in ActWT, no peak in ActDKO
2	167723649	167724149	Intron (ENSMUST00000141923/ENSMUSG00000006462, intron 2 of 3)	167691181	167697801	1	ENSMUSG00000006462	ENSMUST00000130679	32468	329562	A530013C23Rik	RIKEN cDNA A530013C23 gene	2	0	2		Peak in ActWT, no peak in ActDKO
17	25836936	25837436	Promoter (<=1kb)	25834465	25837295	2	ENSMUSG00000025735	ENSMUST00000026831	0	214951	Rhbdl1	rhomboid like 1	2	0	2		Peak in ActWT, no peak in ActDKO
17	36030816	36031316	Promoter (1-2kb)	36029773	36032541	2	ENSMUSG00000067212	ENSMUST00000174161	1225	15040	H2-T23	histocompatibility 2, T region locus 23	2	0	2		Peak in ActWT, no peak in ActDKO
12	25117815	25118315	Distal Intergenic	25129174	25134931	1	ENSMUSG00000112937	ENSMUST00000223429	-10859	NA	NA	NA	2	0	2		Peak in ActWT, no peak in ActDKO
2	35881804	35882304	Promoter (<=1kb)	35784085	35882002	2	ENSMUSG00000026885	ENSMUST00000160939	0	74410	Ttll11	tubulin tyrosine ligase-like family, member 11	0	0	2	Peak in ActWT, no peak in NaiveWT	Peak in ActWT, no peak in ActDKO
16	76341621	76342121	Intron (ENSMUST00000121927/ENSMUSG00000048490, intron 2 of 3)	76294646	76323658	2	ENSMUSG00000048490	ENSMUST00000140483	-17963	268903	Nrip1	nuclear receptor interacting protein 1	2	0	2		Peak in ActWT, no peak in ActDKO
2	128374847	128375347	Intron (ENSMUST00000225087/ENSMUSG00000074813, intron 1 of 6)	128372111	128402965	2	ENSMUSG00000074813	ENSMUST00000239270	27618	100043424	Morrbid	myeloid RNA regulator of BCL2L11 induced cell death	0	0	2	Peak in ActWT, no peak in NaiveWT	Peak in ActWT, no peak in ActDKO
9	100446014	100446514	Distal Intergenic	100450322	100451912	1	ENSMUSG00000101287	ENSMUST00000187637	-3808	NA	NA	NA	2	0	2		Peak in ActWT, no peak in ActDKO
2	173273865	173274365	Promoter (1-2kb)	173228046	173276189	2	ENSMUSG00000038400	ENSMUST00000139306	1824	65112	Pmepa1	prostate transmembrane protein, androgen induced 1	0	0	2	Peak in ActWT, no peak in NaiveWT	Peak in ActWT, no peak in ActDKO
15	5513169	5513669	Intron (ENSMUST00000211750/ENSMUSG00000110018, intron 2 of 8)	5496318	5594983	1	ENSMUSG00000110018	ENSMUST00000228069	16851	71432	5430437J10Rik	RIKEN cDNA 5430437J10 gene	0	0	2	Peak in ActWT, no peak in NaiveWT	Peak in ActWT, no peak in ActDKO
10	111226471	111226971	Intron (ENSMUST00000105275/ENSMUSG00000020189, intron 3 of 23)	111233629	111248449	1	ENSMUSG00000020189	ENSMUST00000217693	-6658	237542	Osbpl8	oxysterol binding protein-like 8	2	0	2		Peak in ActWT, no peak in ActDKO
19	3805468	3805968	Promoter (1-2kb)	3804394	3807402	1	ENSMUSG00000045098	ENSMUST00000176125	1074	225888	Kmt5b	lysine methyltransferase 5B	2	0	2		Peak in ActWT, no peak in ActDKO
17	46457610	46458110	3' UTR	46439578	46440097	2	ENSMUSG00000091742	ENSMUST00000166852	-17513	328825	Gm5093	ribosomal protein L11 pseudogene	1	0	2		Peak in ActWT, no peak in ActDKO
1	130550745	130551245	Intron (ENSMUST00000125681/ENSMUSG00000085526, intron 4 of 4)	130595570	130595676	2	ENSMUSG00000064395	ENSMUST00000082461	44431	115487602	Gm23623	predicted gene, 23623	2	0	2		Peak in ActWT, no peak in ActDKO
4	62663373	62663873	Promoter (<=1kb)	62663622	62689823	1	ENSMUSG00000059810	ENSMUST00000126338	0	50780	Rgs3	regulator of G-protein signaling 3	2	0	2		Peak in ActWT, no peak in ActDKO
9	69762013	69762513	Promoter (<=1kb)	69761146	69830199	1	ENSMUSG00000097623	ENSMUST00000180914	867	319970	B230323A14Rik	RIKEN cDNA B230323A14 gene	0	0	2	Peak in ActWT, no peak in NaiveWT	Peak in ActWT, no peak in ActDKO
4	124738708	124739208	Promoter (2-3kb)	124741850	124801511	1	ENSMUSG00000028894	ENSMUST00000094782	-2642	16330	Inpp5b	inositol polyphosphate-5-phosphatase B	0	0	2	Peak in ActWT, no peak in NaiveWT	Peak in ActWT, no peak in ActDKO
1	156986192	156986692	Intron (ENSMUST00000190681/ENSMUSG00000101768, intron 2 of 2)	156939838	156940196	1	ENSMUSG00000101905	ENSMUST00000186765	46354	NA	NA	NA	2	0	2		Peak in ActWT, no peak in ActDKO
15	62804355	62804855	Distal Intergenic	62793201	62793334	1	ENSMUSG00000088897	ENSMUST00000158272	11154	115485999	Gm22521	predicted gene, 22521	0	0	2	Peak in ActWT, no peak in NaiveWT	Peak in ActWT, no peak in ActDKO
7	88459764	88460264	Intron (ENSMUST00000107256/ENSMUSG00000030559, intron 2 of 2)	88448675	88449230	2	ENSMUSG00000080748	ENSMUST00000117390	-10534	NA	NA	NA	0	0	2	Peak in ActWT, no peak in NaiveWT	Peak in ActWT, no peak in ActDKO
10	40428945	40429445	Intron (ENSMUST00000216736/ENSMUSG00000038481, intron 2 of 11)	40349092	40350103	2	ENSMUSG00000038491	ENSMUST00000044774	-78842	NA	NA	NA	2	0	2		Peak in ActWT, no peak in ActDKO
4	43970325	43970825	Exon (ENSMUST00000030202/ENSMUSG00000028480, exon 4 of 5)	43957692	43979118	1	ENSMUSG00000028480	ENSMUST00000107855	12633	384009	Glipr2	GLI pathogenesis-related 2	2	0	2		Peak in ActWT, no peak in ActDKO
1	97577032	97577532	Distal Intergenic	97544264	97545448	2	ENSMUSG00000103179	ENSMUST00000192636	-31584	NA	NA	NA	0	0	2	Peak in ActWT, no peak in NaiveWT	Peak in ActWT, no peak in ActDKO
19	47143290	47143790	Promoter (<=1kb)	47140909	47144254	2	ENSMUSG00000079258	ENSMUST00000111813	464	546729	Calhm1	calcium homeostasis modulator 1	0	0	2	Peak in ActWT, no peak in NaiveWT	Peak in ActWT, no peak in ActDKO
2	126598972	126599472	Promoter (<=1kb)	126594584	126598261	2	ENSMUSG00000027360	ENSMUST00000124396	-711	15186	Hdc	histidine decarboxylase	2	0	2		Peak in ActWT, no peak in ActDKO
6	71156641	71157141	Distal Intergenic	71164799	71166119	1	ENSMUSG00000108206	ENSMUST00000204123	-7658	NA	NA	NA	2	0	2		Peak in ActWT, no peak in ActDKO
15	62939255	62939755	Distal Intergenic	62980648	62981817	1	ENSMUSG00000106988	ENSMUST00000201023	-40893	22089	Tsg101-ps	tumor susceptibility gene 101, pseudogene	0	0	2	Peak in ActWT, no peak in NaiveWT	Peak in ActWT, no peak in ActDKO
15	76778515	76779015	Intron (ENSMUST00000036176/ENSMUSG00000033697, intron 1 of 11)	76751677	76794825	2	ENSMUSG00000033697	ENSMUST00000176855	15810	223666	Arhgap39	Rho GTPase activating protein 39	0	0	2	Peak in ActWT, no peak in NaiveWT	Peak in ActWT, no peak in ActDKO
1	40845214	40845714	Intron (ENSMUST00000114765/ENSMUSG00000079588, intron 4 of 4)	40863737	40864232	2	ENSMUSG00000094136	ENSMUST00000178542	18518	NA	NA	NA	0	0	2	Peak in ActWT, no peak in NaiveWT	Peak in ActWT, no peak in ActDKO
5	21735552	21736052	Promoter (1-2kb)	21737141	21757152	1	ENSMUSG00000029017	ENSMUST00000030882	-1089	73078	Pmpcb	peptidase (mitochondrial processing) beta	2	0	2		Peak in ActWT, no peak in ActDKO
2	44804434	44804934	Intron (ENSMUST00000112810/ENSMUSG00000036890, intron 3 of 10)	44788265	44790951	1	ENSMUSG00000083849	ENSMUST00000121620	16169	100416285	Gm13477	centromere protein C1 pseudogene	2	0	2		Peak in ActWT, no peak in ActDKO
15	60169115	60169615	Intron (ENSMUST00000227875/ENSMUSG00000115681, intron 1 of 4)	60145034	60164457	2	ENSMUSG00000115681	ENSMUST00000226736	-4658	NA	NA	NA	2	0	2		Peak in ActWT, no peak in ActDKO
16	45327130	45327630	Distal Intergenic	45392245	45400312	2	ENSMUSG00000022661	ENSMUST00000167355	72682	17470	Cd200	CD200 antigen	0	0	2	Peak in ActWT, no peak in NaiveWT	Peak in ActWT, no peak in ActDKO
7	66937008	66937508	Intron (ENSMUST00000156396/ENSMUSG00000058145, intron 8 of 8)	66959817	66961918	2	ENSMUSG00000109079	ENSMUST00000207830	24410	NA	NA	NA	2	0	2		Peak in ActWT, no peak in ActDKO
12	55484212	55484712	Distal Intergenic	55490407	55491810	2	ENSMUSG00000021025	ENSMUST00000219869	7098	18035	Nfkbia	nuclear factor of kappa light polypeptide gene enhancer in B cells inhibitor, alpha	0	0	2	Peak in ActWT, no peak in NaiveWT	Peak in ActWT, no peak in ActDKO
2	75792268	75792768	Distal Intergenic	75777188	75782306	1	ENSMUSG00000086813	ENSMUST00000135682	15080	NA	NA	NA	2	0	2		Peak in ActWT, no peak in ActDKO
18	55549675	55550175	Distal Intergenic	55516122	55517114	2	ENSMUSG00000103555	ENSMUST00000192601	-32561	NA	NA	NA	2	0	2		Peak in ActWT, no peak in ActDKO
4	150040430	150040930	Distal Intergenic	150049013	150056976	1	ENSMUSG00000086665	ENSMUST00000134236	-8083	NA	NA	NA	0	0	2	Peak in ActWT, no peak in NaiveWT	Peak in ActWT, no peak in ActDKO
2	166684307	166684807	Promoter (2-3kb)	166682074	166682420	1	ENSMUSG00000089145	ENSMUST00000158520	2233	NA	NA	NA	2	0	2		Peak in ActWT, no peak in ActDKO
10	60744523	60745023	Intron (ENSMUST00000117513/ENSMUSG00000020100, intron 2 of 5)	60712072	60752782	2	ENSMUSG00000020100	ENSMUST00000117513	7759	71279	Slc29a3	solute carrier family 29 (nucleoside transporters), member 3	0	0	2	Peak in ActWT, no peak in NaiveWT	Peak in ActWT, no peak in ActDKO
4	152196217	152196717	Intron (ENSMUST00000075363/ENSMUSG00000028937, intron 1 of 8)	152199810	152271847	1	ENSMUSG00000028937	ENSMUST00000105652	-3093	70025	Acot7	acyl-CoA thioesterase 7	2	0	2		Peak in ActWT, no peak in ActDKO
13	37783619	37784119	Intron (ENSMUST00000122842/ENSMUSG00000039087, intron 1 of 3)	37778400	37893849	1	ENSMUSG00000039087	ENSMUST00000122842	5219	68750	Rreb1	ras responsive element binding protein 1	0	0	2	Peak in ActWT, no peak in NaiveWT	Peak in ActWT, no peak in ActDKO
3	79127767	79128267	Intron (ENSMUST00000118100/ENSMUSG00000062232, intron 1 of 23)	79062516	79144977	2	ENSMUSG00000062232	ENSMUST00000118100	16710	76089	Rapgef2	Rap guanine nucleotide exchange factor (GEF) 2	2	0	2		Peak in ActWT, no peak in ActDKO
12	91734595	91735095	Exon (ENSMUST00000170984/ENSMUSG00000020961, exon 4 of 4)	91641543	91743855	2	ENSMUSG00000020961	ENSMUST00000164713	8760	108800	Ston2	stonin 2	2	0	2		Peak in ActWT, no peak in ActDKO
11	4138809	4139309	Promoter (<=1kb)	4139364	4139446	1	ENSMUSG00000093080	ENSMUST00000175339	-55	100526466	Mir3060	microRNA 3060	0	0	2	Peak in ActWT, no peak in NaiveWT	Peak in ActWT, no peak in ActDKO
12	85822692	85823192	Promoter (<=1kb)	85819332	85822250	2	ENSMUSG00000021252	ENSMUST00000148323	-442	58520	Erg28	ergosterol biosynthesis 28	0	0	2	Peak in ActWT, no peak in NaiveWT	Peak in ActWT, no peak in ActDKO
5	21213805	21214305	Promoter (<=1kb)	21214009	21214260	1	ENSMUSG00000104920	ENSMUST00000199108	0	NA	NA	NA	2	0	2		Peak in ActWT, no peak in ActDKO
11	78920414	78920914	Promoter (<=1kb)	78920787	78960254	1	ENSMUSG00000020826	ENSMUST00000018610	0	18126	Nos2	nitric oxide synthase 2, inducible	0	0	2	Peak in ActWT, no peak in NaiveWT	Peak in ActWT, no peak in ActDKO
15	44598004	44598504	Intron (ENSMUST00000209244/ENSMUSG00000038725, intron 77 of 77)	44591920	44594815	1	ENSMUSG00000038725	ENSMUST00000209939	6084	192190	Pkhd1l1	polycystic kidney and hepatic disease 1-like 1	0	0	2	Peak in ActWT, no peak in NaiveWT	Peak in ActWT, no peak in ActDKO
4	115786345	115786845	Promoter (<=1kb)	115787743	115811261	1	ENSMUSG00000028710	ENSMUST00000175725	-898	230649	Atpaf1	ATP synthase mitochondrial F1 complex assembly factor 1	0	0	2	Peak in ActWT, no peak in NaiveWT	Peak in ActWT, no peak in ActDKO
1	138025615	138026115	Distal Intergenic	137987657	137987776	2	ENSMUSG00000088564	ENSMUST00000157939	-37839	NA	NA	NA	0	0	2	Peak in ActWT, no peak in NaiveWT	Peak in ActWT, no peak in ActDKO
4	109134943	109135443	Intron (ENSMUST00000194478/ENSMUSG00000028559, intron 3 of 23)	109061650	109118036	2	ENSMUSG00000028559	ENSMUST00000160271	-16907	100273	Osbpl9	oxysterol binding protein-like 9	0	0	2	Peak in ActWT, no peak in NaiveWT	Peak in ActWT, no peak in ActDKO
13	37403629	37404129	Intron (ENSMUST00000021860/ENSMUSG00000021423, intron 3 of 4)	37421833	37424279	2	ENSMUSG00000100760	ENSMUST00000189445	20150	NA	NA	NA	0	0	2	Peak in ActWT, no peak in NaiveWT	Peak in ActWT, no peak in ActDKO
14	103036969	103037469	Distal Intergenic	102987412	103033803	2	ENSMUSG00000114980	ENSMUST00000226662	-3166	71264	4933432I03Rik	RIKEN cDNA 4933432I03 gene	0	0	2	Peak in ActWT, no peak in NaiveWT	Peak in ActWT, no peak in ActDKO
5	149266865	149267365	Promoter (1-2kb)	149265347	149287727	1	ENSMUSG00000060063	ENSMUST00000200806	1518	11690	Alox5ap	arachidonate 5-lipoxygenase activating protein	2	0	2		Peak in ActWT, no peak in ActDKO
4	148074581	148075081	Promoter (<=1kb)	148071607	148075420	2	ENSMUSG00000078494	ENSMUST00000144031	339	NA	NA	NA	2	0	2		Peak in ActWT, no peak in ActDKO
10	94021046	94022036	Promoter (<=1kb)	93996914	94020723	2	ENSMUSG00000036099	ENSMUST00000150344	-323	215008	Vezt	vezatin, adherens junctions transmembrane protein	0	0	2	Peak in ActWT, no peak in NaiveWT	Peak in ActWT, no peak in ActDKO
18	6377476	6377976	Distal Intergenic	6371352	6371660	2	ENSMUSG00000095614	ENSMUST00000179994	-5816	102637200	Gm6291	prothymosin alpha pseudogene	2	0	2		Peak in ActWT, no peak in ActDKO
1	58315472	58315972	Promoter (<=1kb)	58254117	58315656	2	ENSMUSG00000089822	ENSMUST00000161126	0	NA	NA	NA	2	0	2		Peak in ActWT, no peak in ActDKO
6	12016733	12017233	Intron (ENSMUST00000115511/ENSMUSG00000029629, intron 16 of 17)	12006820	12081100	1	ENSMUSG00000029629	ENSMUST00000203045	9913	75725	Phf14	PHD finger protein 14	2	0	2		Peak in ActWT, no peak in ActDKO
9	83549780	83550280	Promoter (1-2kb)	83548350	83638299	1	ENSMUSG00000032261	ENSMUST00000188030	1430	212531	Sh3bgrl2	SH3 domain binding glutamic acid-rich protein like 2	2	0	2		Peak in ActWT, no peak in ActDKO
4	88998221	88998721	Intron (ENSMUST00000232991/ENSMUSG00000117251, intron 1 of 1)	88995118	89039192	2	ENSMUSG00000117251	ENSMUST00000232991	40471	NA	NA	NA	0	0	2	Peak in ActWT, no peak in NaiveWT	Peak in ActWT, no peak in ActDKO
13	69485801	69486301	Distal Intergenic	69514000	69514176	1	ENSMUSG00000113486	ENSMUST00000221578	-27699	NA	NA	NA	0	0	2	Peak in ActWT, no peak in NaiveWT	Peak in ActWT, no peak in ActDKO
5	121564407	121564907	Downstream (1-2kb)	121567878	121571187	2	ENSMUSG00000029455	ENSMUST00000196694	6280	11669	Aldh2	aldehyde dehydrogenase 2, mitochondrial	2	0	2		Peak in ActWT, no peak in ActDKO
19	55261365	55261865	Intron (ENSMUST00000225551/ENSMUSG00000024981, intron 1 of 4)	55253369	55297720	1	ENSMUSG00000024981	ENSMUST00000043150	7996	433256	Acsl5	acyl-CoA synthetase long-chain family member 5	0	0	2	Peak in ActWT, no peak in NaiveWT	Peak in ActWT, no peak in ActDKO
16	95303628	95304128	Promoter (1-2kb)	95297356	95301661	2	ENSMUSG00000116716	ENSMUST00000232622	-1967	NA	NA	NA	2	0	2		Peak in ActWT, no peak in ActDKO
11	70805699	70806199	Intron (ENSMUST00000108534/ENSMUSG00000057135, intron 1 of 4)	70791364	70812559	2	ENSMUSG00000057135	ENSMUST00000074572	6360	327957	Scimp	SLP adaptor and CSK interacting membrane protein	2	0	2		Peak in ActWT, no peak in ActDKO
6	142845694	142846194	Intron (ENSMUST00000032421/ENSMUSG00000030283, intron 4 of 4)	142814385	142816955	1	ENSMUSG00000072683	ENSMUST00000159599	31309	665037	Gm7457	predicted gene 7457	0	0	2	Peak in ActWT, no peak in NaiveWT	Peak in ActWT, no peak in ActDKO
1	164993120	164993620	Distal Intergenic	165024345	165024456	1	ENSMUSG00000080561	ENSMUST00000116911	-30725	NA	NA	NA	0	0	2	Peak in ActWT, no peak in NaiveWT	Peak in ActWT, no peak in ActDKO
15	66799693	66800193	Promoter (<=1kb)	66798750	66850721	1	ENSMUSG00000053469	ENSMUST00000166403	943	21819	Tg	thyroglobulin	2	0	2		Peak in ActWT, no peak in ActDKO
5	8761724	8762224	Distal Intergenic	8731661	8735768	2	ENSMUSG00000104535	ENSMUST00000199172	-25956	NA	NA	NA	0	0	2	Peak in ActWT, no peak in NaiveWT	Peak in ActWT, no peak in ActDKO
18	4336307	4336807	Promoter (<=1kb)	4331341	4336295	2	ENSMUSG00000024235	ENSMUST00000105472	-12	26410	Map3k8	mitogen-activated protein kinase kinase kinase 8	2	0	2		Peak in ActWT, no peak in ActDKO
11	69390313	69390813	Downstream (1-2kb)	69393263	69395333	2	ENSMUSG00000044795	ENSMUST00000108660	4520	327951	Cyb5d1	cytochrome b5 domain containing 1	2	0	2		Peak in ActWT, no peak in ActDKO
11	79197353	79197853	Distal Intergenic	79212796	79213243	1	ENSMUSG00000081000	ENSMUST00000121698	-14943	NA	NA	NA	0	0	2	Peak in ActWT, no peak in NaiveWT	Peak in ActWT, no peak in ActDKO
3	37189688	37190188	Distal Intergenic	37182885	37188593	1	ENSMUSG00000084754	ENSMUST00000148448	6803	102639848	Gm12532	predicted gene 12532	0	0	2	Peak in ActWT, no peak in NaiveWT	Peak in ActWT, no peak in ActDKO
10	84836110	84836610	Promoter (1-2kb)	84834746	84906534	1	ENSMUSG00000020037	ENSMUST00000166696	1364	71137	Rfx4	regulatory factor X, 4 (influences HLA class II expression)	2	0	2		Peak in ActWT, no peak in ActDKO
9	41233485	41233985	Distal Intergenic	41228882	41232191	1	ENSMUSG00000111308	ENSMUST00000213107	4603	NA	NA	NA	0	0	2	Peak in ActWT, no peak in NaiveWT	Peak in ActWT, no peak in ActDKO
10	12821255	12821755	Intron (ENSMUST00000076817/ENSMUSG00000019820, intron 1 of 73)	12747924	12826938	2	ENSMUSG00000019820	ENSMUST00000219130	5183	22288	Utrn	utrophin	0	0	2	Peak in ActWT, no peak in NaiveWT	Peak in ActWT, no peak in ActDKO
5	110583092	110583592	Intron (ENSMUST00000040001/ENSMUSG00000033316, intron 2 of 10)	110603521	110621377	1	ENSMUSG00000033316	ENSMUST00000200404	-19929	231605	Galnt9	polypeptide N-acetylgalactosaminyltransferase 9	2	0	2		Peak in ActWT, no peak in ActDKO
12	17568454	17568954	Promoter (<=1kb)	17568478	17568849	2	ENSMUSG00000113131	ENSMUST00000222500	0	NA	NA	NA	2	0	2		Peak in ActWT, no peak in ActDKO
11	108204709	108205209	Intron (ENSMUST00000059595/ENSMUSG00000050965, intron 2 of 16)	108181850	108194126	1	ENSMUSG00000084978	ENSMUST00000153899	22859	NA	NA	NA	0	0	2	Peak in ActWT, no peak in NaiveWT	Peak in ActWT, no peak in ActDKO
4	155207820	155208320	Intron (ENSMUST00000084103/ENSMUSG00000029050, intron 2 of 7)	155154075	155222535	2	ENSMUSG00000029050	ENSMUST00000084103	14215	20481	Ski	ski sarcoma viral oncogene homolog (avian)	2	0	2		Peak in ActWT, no peak in ActDKO
8	25090213	25090713	Promoter (<=1kb)	25062433	25091346	2	ENSMUSG00000031557	ENSMUST00000125466	633	83436	Plekha2	pleckstrin homology domain-containing, family A (phosphoinositide binding specific) member 2	2	0	2		Peak in ActWT, no peak in ActDKO
17	12171161	12171661	Intron (ENSMUST00000164143/ENSMUSG00000023827, intron 2 of 4)	12189921	12190456	1	ENSMUSG00000063911	ENSMUST00000074412	-18260	21669	Tdgf1-ps2	teratocarcinoma-derived growth factor, pseudogene 2	0	0	2	Peak in ActWT, no peak in NaiveWT	Peak in ActWT, no peak in ActDKO
1	176949944	176950444	Intron (ENSMUST00000133305/ENSMUSG00000026504, intron 16 of 16)	176927999	176932711	2	ENSMUSG00000087082	ENSMUST00000150600	-17233	NA	NA	NA	2	0	2		Peak in ActWT, no peak in ActDKO
19	7294070	7294570	Promoter (<=1kb)	7276759	7295447	2	ENSMUSG00000024969	ENSMUST00000025921	877	13728	Mark2	MAP/microtubule affinity regulating kinase 2	2	0	2		Peak in ActWT, no peak in ActDKO
7	35992512	35993012	Distal Intergenic	36097378	36100518	1	ENSMUSG00000108711	ENSMUST00000205504	-104366	NA	NA	NA	2	0	2		Peak in ActWT, no peak in ActDKO
4	87976429	87976929	Intron (ENSMUST00000078090/ENSMUSG00000028496, intron 2 of 10)	87837419	88032813	2	ENSMUSG00000028496	ENSMUST00000141526	55884	70122	Mllt3	myeloid/lymphoid or mixed-lineage leukemia; translocated to, 3	0	0	2	Peak in ActWT, no peak in NaiveWT	Peak in ActWT, no peak in ActDKO
4	119359550	119360050	Promoter (<=1kb)	119322893	119359895	2	ENSMUSG00000028637	ENSMUST00000154606	0	73332	Ccdc30	coiled-coil domain containing 30	2	0	2		Peak in ActWT, no peak in ActDKO
3	144407480	144407980	Distal Intergenic	144427180	144427672	2	ENSMUSG00000106416	ENSMUST00000198953	19692	NA	NA	NA	0	0	2	Peak in ActWT, no peak in NaiveWT	Peak in ActWT, no peak in ActDKO
17	50170020	50170520	Intron (ENSMUST00000044503/ENSMUSG00000039316, intron 1 of 9)	50036623	50190497	2	ENSMUSG00000039316	ENSMUST00000156094	19977	76438	Rftn1	raftlin lipid raft linker 1	2	0	2		Peak in ActWT, no peak in ActDKO
3	84848742	84849242	Intron (ENSMUST00000107679/ENSMUSG00000028086, intron 1 of 13)	84864145	84979198	1	ENSMUSG00000028086	ENSMUST00000107678	-14903	50754	Fbxw7	F-box and WD-40 domain protein 7	2	0	2		Peak in ActWT, no peak in ActDKO
3	90111641	90112141	Intron (ENSMUST00000029548/ENSMUSG00000027939, intron 2 of 39)	90104134	90212048	1	ENSMUSG00000027939	ENSMUST00000200410	7507	77595	Nup210l	nucleoporin 210-like	2	0	2		Peak in ActWT, no peak in ActDKO
9	22641012	22641512	Promoter (2-3kb)	22643841	22888280	1	ENSMUSG00000035919	ENSMUST00000127296	-2329	319845	Bbs9	Bardet-Biedl syndrome 9 (human)	2	0	2		Peak in ActWT, no peak in ActDKO
3	21794472	21794972	Intron (ENSMUST00000191725/ENSMUSG00000103441, intron 1 of 2)	21753529	21800773	2	ENSMUSG00000103441	ENSMUST00000191725	5801	NA	NA	NA	0	0	2	Peak in ActWT, no peak in NaiveWT	Peak in ActWT, no peak in ActDKO
14	65331876	65332376	Intron (ENSMUST00000223901/ENSMUSG00000114209, intron 1 of 1)	65326331	65337604	1	ENSMUSG00000114209	ENSMUST00000223901	5545	NA	NA	NA	2	0	2		Peak in ActWT, no peak in ActDKO
3	149338639	149339139	Promoter (1-2kb)	149340903	149341008	2	ENSMUSG00000089269	ENSMUST00000158644	1869	115489794	Gm26468	predicted gene, 26468	0	0	2	Peak in ActWT, no peak in NaiveWT	Peak in ActWT, no peak in ActDKO
1	151124939	151125439	Distal Intergenic	151136507	151137780	1	ENSMUSG00000097426	ENSMUST00000181451	-11068	NA	NA	NA	0	0	2	Peak in ActWT, no peak in NaiveWT	Peak in ActWT, no peak in ActDKO
6	48687345	48687845	Promoter (2-3kb)	48684582	48692060	1	ENSMUSG00000054435	ENSMUST00000090070	2763	107526	Gimap4	GTPase, IMAP family member 4	2	0	2		Peak in ActWT, no peak in ActDKO
6	144541223	144541723	Intron (ENSMUST00000141102/ENSMUSG00000041540, intron 3 of 13)	144481225	144501416	1	ENSMUSG00000087157	ENSMUST00000156443	59998	NA	NA	NA	2	0	2		Peak in ActWT, no peak in ActDKO
7	127082270	127082770	Promoter (2-3kb)	127079481	127079587	1	ENSMUSG00000064429	ENSMUST00000082495	2789	115486776	Gm22747	predicted gene, 22747	2	0	2		Peak in ActWT, no peak in ActDKO
3	51772243	51772743	Intron (ENSMUST00000118075/ENSMUSG00000061143, intron 1 of 3)	51757124	51762088	2	ENSMUSG00000102732	ENSMUST00000194588	-10155	NA	NA	NA	0	0	2	Peak in ActWT, no peak in NaiveWT	Peak in ActWT, no peak in ActDKO
17	35021100	35021600	Exon (ENSMUST00000007245/ENSMUSG00000007030, exon 8 of 17)	35016638	35026520	1	ENSMUSG00000007030	ENSMUST00000172499	4462	27762	Vwa7	von Willebrand factor A domain containing 7	2	0	2		Peak in ActWT, no peak in ActDKO
12	106643215	106643715	Distal Intergenic	106695716	106716324	2	ENSMUSG00000085820	ENSMUST00000124363	72609	71033	4933406K04Rik	RIKEN cDNA 4933406K04 gene	0	0	2	Peak in ActWT, no peak in NaiveWT	Peak in ActWT, no peak in ActDKO
16	33193622	33194122	Intron (ENSMUST00000232100/ENSMUSG00000022807, intron 1 of 12)	33185071	33243312	1	ENSMUSG00000022807	ENSMUST00000039733	8551	106326	Osbpl11	oxysterol binding protein-like 11	2	0	2		Peak in ActWT, no peak in ActDKO
13	5511366	5511866	Intron (ENSMUST00000223343/ENSMUSG00000114098, intron 3 of 5)	5541551	5551032	2	ENSMUSG00000114053	ENSMUST00000221213	39166	NA	NA	NA	0	0	2	Peak in ActWT, no peak in NaiveWT	Peak in ActWT, no peak in ActDKO
5	100871915	100872415	Intron (ENSMUST00000112887/ENSMUSG00000029314, intron 4 of 13)	100884133	100886482	1	ENSMUSG00000106178	ENSMUST00000197115	-11718	NA	NA	NA	2	0	2		Peak in ActWT, no peak in ActDKO
1	193303477	193303977	Promoter (1-2kb)	193302243	193343875	1	ENSMUSG00000026639	ENSMUST00000159955	1234	16780	Lamb3	laminin, beta 3	2	0	2		Peak in ActWT, no peak in ActDKO
8	91555322	91555822	Intron (ENSMUST00000069718/ENSMUSG00000055932, intron 8 of 8)	91528835	91532724	2	ENSMUSG00000109709	ENSMUST00000211177	-22598	NA	NA	NA	0	0	2	Peak in ActWT, no peak in NaiveWT	Peak in ActWT, no peak in ActDKO
1	106351490	106351990	Intron (ENSMUST00000061047/ENSMUSG00000044340, intron 10 of 16)	106317238	106319015	1	ENSMUSG00000044340	ENSMUST00000124895	34252	98432	Phlpp1	PH domain and leucine rich repeat protein phosphatase 1	0	0	2	Peak in ActWT, no peak in NaiveWT	Peak in ActWT, no peak in ActDKO
15	25695838	25696338	Intron (ENSMUST00000110457/ENSMUSG00000022272, intron 2 of 40)	25681798	25682125	1	ENSMUSG00000089639	ENSMUST00000161524	14040	NA	NA	NA	2	0	2		Peak in ActWT, no peak in ActDKO
1	52763953	52764453	Distal Intergenic	52756719	52757129	1	ENSMUSG00000100230	ENSMUST00000188413	7234	NA	NA	NA	2	0	2		Peak in ActWT, no peak in ActDKO
2	169396251	169396751	Downstream (2-3kb)	169389081	169395524	1	ENSMUSG00000086840	ENSMUST00000148458	7170	NA	NA	NA	0	0	2	Peak in ActWT, no peak in NaiveWT	Peak in ActWT, no peak in ActDKO
11	3196436	3196936	Promoter (<=1kb)	3196454	3196824	2	ENSMUSG00000082658	ENSMUST00000119333	0	NA	NA	NA	0	0	2	Peak in ActWT, no peak in NaiveWT	Peak in ActWT, no peak in ActDKO
4	40680393	40680893	Promoter (2-3kb)	40678332	40678778	1	ENSMUSG00000081720	ENSMUST00000117626	2061	NA	NA	NA	2	0	2		Peak in ActWT, no peak in ActDKO
13	37019356	37019856	Intron (ENSMUST00000037491/ENSMUSG00000039109, intron 3 of 14)	36938916	37049187	2	ENSMUSG00000039109	ENSMUST00000224783	29331	74145	F13a1	coagulation factor XIII, A1 subunit	0	0	2	Peak in ActWT, no peak in NaiveWT	Peak in ActWT, no peak in ActDKO
2	13560408	13560908	Distal Intergenic	13573927	13574833	1	ENSMUSG00000026728	ENSMUST00000141365	-13019	22352	Vim	vimentin	2	0	2		Peak in ActWT, no peak in ActDKO
1	135929769	135930269	Distal Intergenic	135871395	135919207	2	ENSMUSG00000026413	ENSMUST00000027667	-10562	18772	Pkp1	plakophilin 1	0	0	2	Peak in ActWT, no peak in NaiveWT	Peak in ActWT, no peak in ActDKO
4	122898286	122898786	Distal Intergenic	122859047	122886056	2	ENSMUSG00000028656	ENSMUST00000106257	-12230	12331	Cap1	CAP, adenylate cyclase-associated protein 1 (yeast)	2	0	2		Peak in ActWT, no peak in ActDKO
15	77823180	77824053	Intron (ENSMUST00000016771/ENSMUSG00000022443, intron 1 of 40)	77794652	77813231	2	ENSMUSG00000022443	ENSMUST00000124844	-9949	17886	Myh9	myosin, heavy polypeptide 9, non-muscle	2	0	2		Peak in ActWT, no peak in ActDKO
16	57215509	57216448	Intron (ENSMUST00000023431/ENSMUSG00000022749, intron 2 of 17)	57192608	57201233	2	ENSMUSG00000022749	ENSMUST00000231391	-14276	67581	Tbc1d23	TBC1 domain family, member 23	0	0	2	Peak in ActWT, no peak in NaiveWT	Peak in ActWT, no peak in ActDKO
6	29198523	29199023	Downstream (1-2kb)	29200445	29203420	2	ENSMUSG00000003500	ENSMUST00000162242	4397	23917	Impdh1	inosine monophosphate dehydrogenase 1	2	0	2		Peak in ActWT, no peak in ActDKO
6	131298517	131299017	Downstream (<1kb)	131284388	131293244	2	ENSMUSG00000030188	ENSMUST00000032307	-5273	66441	Magohb	mago homolog B, exon junction complex core component	0	0	2	Peak in ActWT, no peak in NaiveWT	Peak in ActWT, no peak in ActDKO
11	67048469	67048969	Intron (ENSMUST00000146338/ENSMUSG00000020910, intron 2 of 4)	67038041	67052570	2	ENSMUSG00000020910	ENSMUST00000116363	3601	66358	Adprm	ADP-ribose/CDP-alcohol diphosphatase, manganese dependent	0	0	2	Peak in ActWT, no peak in NaiveWT	Peak in ActWT, no peak in ActDKO
4	120006270	120006770	Intron (ENSMUST00000106307/ENSMUSG00000028634, intron 2 of 8)	120032766	120065063	1	ENSMUSG00000028634	ENSMUST00000227491	-25996	16656	Hivep3	human immunodeficiency virus type I enhancer binding protein 3	0	0	2	Peak in ActWT, no peak in NaiveWT	Peak in ActWT, no peak in ActDKO
X	74943857	74944357	Promoter (<=1kb)	74944963	74952044	1	ENSMUSG00000081357	ENSMUST00000122102	-606	619334	Xlr4e-ps	X-linked lymphocyte-regulated 4E, pseudogene	2	0	2		Peak in ActWT, no peak in ActDKO
9	86357683	86358183	Intron (ENSMUST00000034986/ENSMUSG00000032415, intron 9 of 9)	86316141	86316684	2	ENSMUSG00000083731	ENSMUST00000117532	-40999	100416091	Gm16202	sorting nexin 4 pseudogene	0	0	2	Peak in ActWT, no peak in NaiveWT	Peak in ActWT, no peak in ActDKO
12	115262408	115262908	Promoter (<=1kb)	115262684	115287908	1	ENSMUSG00000103168	ENSMUST00000195683	0	102633020	Gm30948	predicted gene, 30948	2	0	2		Peak in ActWT, no peak in ActDKO
4	47351395	47351895	Promoter (1-2kb)	47353222	47414931	1	ENSMUSG00000007613	ENSMUST00000007757	-1327	21812	Tgfbr1	transforming growth factor, beta receptor I	2	0	2		Peak in ActWT, no peak in ActDKO
11	118483241	118483741	Promoter (<=1kb)	118484490	118487509	1	ENSMUSG00000033857	ENSMUST00000168689	-749	217364	Engase	endo-beta-N-acetylglucosaminidase	0	0	2	Peak in ActWT, no peak in NaiveWT	Peak in ActWT, no peak in ActDKO
14	18301530	18302030	Intron (ENSMUST00000022296/ENSMUSG00000021774, intron 3 of 5)	18285213	18327291	2	ENSMUSG00000021774	ENSMUST00000162831	25261	22194	Ube2e1	ubiquitin-conjugating enzyme E2E 1	2	0	2		Peak in ActWT, no peak in ActDKO
6	136683599	136684099	Distal Intergenic	136695005	136695283	2	ENSMUSG00000107850	ENSMUST00000203395	11184	NA	NA	NA	2	0	2		Peak in ActWT, no peak in ActDKO
17	44532718	44533218	Intron (ENSMUST00000162816/ENSMUSG00000039153, intron 5 of 5)	44561990	44563172	1	ENSMUSG00000090048	ENSMUST00000160203	-28772	NA	NA	NA	0	0	2	Peak in ActWT, no peak in NaiveWT	Peak in ActWT, no peak in ActDKO
5	120679598	120680098	Promoter (1-2kb)	120678593	120679306	1	ENSMUSG00000029602	ENSMUST00000154759	1005	19415	Rasal1	RAS protein activator like 1 (GAP1 like)	2	0	2		Peak in ActWT, no peak in ActDKO
2	93198804	93199304	Promoter (<=1kb)	93198919	93200598	1	ENSMUSG00000068735	ENSMUST00000143164	0	277414	Trp53i11	transformation related protein 53 inducible protein 11	2	0	2		Peak in ActWT, no peak in ActDKO
5	44223153	44223653	Promoter (<=1kb)	44224510	44225324	1	ENSMUSG00000105149	ENSMUST00000199879	-857	NA	NA	NA	2	0	2		Peak in ActWT, no peak in ActDKO
10	43452274	43452774	Intron (ENSMUST00000159139/ENSMUSG00000038240, intron 7 of 7)	43456427	43456501	2	ENSMUSG00000094955	ENSMUST00000178135	3727	NA	NA	NA	2	0	2		Peak in ActWT, no peak in ActDKO
2	72865374	72865874	Distal Intergenic	72784674	72813717	2	ENSMUSG00000085427	ENSMUST00000148327	-51657	76218	6430710C18Rik	RIKEN cDNA 6430710C18 gene	0	0	2	Peak in ActWT, no peak in NaiveWT	Peak in ActWT, no peak in ActDKO
10	81267943	81268443	Promoter (<=1kb)	81268172	81273246	1	ENSMUSG00000004931	ENSMUST00000057798	0	57267	Apba3	amyloid beta (A4) precursor protein-binding, family A, member 3	2	0	2		Peak in ActWT, no peak in ActDKO
17	12738053	12738553	Promoter (2-3kb)	12741311	12860136	1	ENSMUSG00000078247	ENSMUST00000160932	-2758	104103	Airn	antisense Igf2r RNA	0	0	2	Peak in ActWT, no peak in NaiveWT	Peak in ActWT, no peak in ActDKO
7	49462456	49462956	Intron (ENSMUST00000183659/ENSMUSG00000052512, intron 10 of 39)	49469712	49471710	1	ENSMUSG00000102148	ENSMUST00000193746	-6756	NA	NA	NA	2	0	2		Peak in ActWT, no peak in ActDKO
10	77939510	77940010	Promoter (1-2kb)	77917289	77938037	2	ENSMUSG00000009292	ENSMUST00000126206	-1473	28240	Trpm2	transient receptor potential cation channel, subfamily M, member 2	0	0	2	Peak in ActWT, no peak in NaiveWT	Peak in ActWT, no peak in ActDKO
11	5333626	5334126	Intron (ENSMUST00000109867/ENSMUSG00000041961, intron 2 of 8)	5278602	5381740	2	ENSMUSG00000041961	ENSMUST00000172492	47614	407821	Znrf3	zinc and ring finger 3	0	0	2	Peak in ActWT, no peak in NaiveWT	Peak in ActWT, no peak in ActDKO
19	14641393	14641893	Distal Intergenic	14658667	14658933	1	ENSMUSG00000103488	ENSMUST00000193515	-16774	NA	NA	NA	2	0	2		Peak in ActWT, no peak in ActDKO
8	69149026	69149526	Intron (ENSMUST00000185176/ENSMUSG00000036306, intron 1 of 3)	69135503	69140953	2	ENSMUSG00000036306	ENSMUST00000037049	-8073	211134	Lzts1	leucine zipper, putative tumor suppressor 1	0	0	2	Peak in ActWT, no peak in NaiveWT	Peak in ActWT, no peak in ActDKO
9	21908164	21908664	3' UTR	21914892	21918089	2	ENSMUSG00000019066	ENSMUST00000128442	9425	19340	Rab3d	RAB3D, member RAS oncogene family	2	0	2		Peak in ActWT, no peak in ActDKO
1	21633990	21634490	Intron (ENSMUST00000029667/ENSMUSG00000028033, intron 1 of 13)	21511933	21513056	2	ENSMUSG00000082935	ENSMUST00000119064	-120934	665489	Gm7658	eukaryotic translation initiation factor 3, subunit M pseudogene	0	0	2	Peak in ActWT, no peak in NaiveWT	Peak in ActWT, no peak in ActDKO
4	119932618	119933118	Intron (ENSMUST00000143837/ENSMUSG00000028634, intron 1 of 1)	120032766	120065063	1	ENSMUSG00000028634	ENSMUST00000227491	-99648	16656	Hivep3	human immunodeficiency virus type I enhancer binding protein 3	0	0	2	Peak in ActWT, no peak in NaiveWT	Peak in ActWT, no peak in ActDKO
16	95436555	95437055	Intron (ENSMUST00000233881/ENSMUSG00000040732, intron 2 of 10)	95360806	95459245	2	ENSMUSG00000040732	ENSMUST00000121809	22190	13876	Erg	ETS transcription factor	0	0	2	Peak in ActWT, no peak in NaiveWT	Peak in ActWT, no peak in ActDKO
6	113330517	113331017	Promoter (2-3kb)	113333318	113335068	1	ENSMUSG00000030271	ENSMUST00000147945	-2301	18294	Ogg1	8-oxoguanine DNA-glycosylase 1	2	0	2		Peak in ActWT, no peak in ActDKO
X	7763539	7764039	Promoter (<=1kb)	7763943	7766792	1	ENSMUSG00000000134	ENSMUST00000144900	0	209446	Tfe3	transcription factor E3	2	0	2		Peak in ActWT, no peak in ActDKO
X	20921859	20922359	Promoter (<=1kb)	20860511	20921004	2	ENSMUSG00000037217	ENSMUST00000115345	-855	20964	Syn1	synapsin I	0	0	2	Peak in ActWT, no peak in NaiveWT	Peak in ActWT, no peak in ActDKO
19	34569957	34570457	5' UTR	34583531	34588731	1	ENSMUSG00000074896	ENSMUST00000102825	-13074	15959	Ifit3	interferon-induced protein with tetratricopeptide repeats 3	2	0	2		Peak in ActWT, no peak in ActDKO
4	46618278	46618778	Intron (ENSMUST00000084621/ENSMUSG00000039813, intron 6 of 12)	46536943	46602202	2	ENSMUSG00000028337	ENSMUST00000107756	-16076	107684	Coro2a	coronin, actin binding protein 2A	2	0	2		Peak in ActWT, no peak in ActDKO
1	156574029	156574529	Intron (ENSMUST00000173929/ENSMUSG00000026596, intron 1 of 2)	156583108	156588248	1	ENSMUSG00000104293	ENSMUST00000195501	-8579	NA	NA	NA	2	0	2		Peak in ActWT, no peak in ActDKO
9	25243937	25244437	Distal Intergenic	25252439	25308571	1	ENSMUSG00000001833	ENSMUST00000115272	-8002	235072	Septin7	septin 7	0	0	2	Peak in ActWT, no peak in NaiveWT	Peak in ActWT, no peak in ActDKO
15	76779423	76779923	Intron (ENSMUST00000036176/ENSMUSG00000033697, intron 1 of 11)	76751677	76794825	2	ENSMUSG00000033697	ENSMUST00000176855	14902	223666	Arhgap39	Rho GTPase activating protein 39	0	0	2	Peak in ActWT, no peak in NaiveWT	Peak in ActWT, no peak in ActDKO
17	47543178	47543678	Intron (ENSMUST00000182129/ENSMUSG00000034165, intron 1 of 5)	47505241	47598649	1	ENSMUSG00000034165	ENSMUST00000182506	37937	12445	Ccnd3	cyclin D3	2	0	2		Peak in ActWT, no peak in ActDKO
13	58188390	58188890	Promoter (2-3kb)	58184896	58191318	2	ENSMUSG00000114524	ENSMUST00000224851	2428	NA	NA	NA	2	0	2		Peak in ActWT, no peak in ActDKO
6	55019963	55020463	Distal Intergenic	55038007	55079500	1	ENSMUSG00000029777	ENSMUST00000003572	-17544	353172	Gars	glycyl-tRNA synthetase	0	0	2	Peak in ActWT, no peak in NaiveWT	Peak in ActWT, no peak in ActDKO
12	99183263	99183763	Distal Intergenic	99161277	99162808	2	ENSMUSG00000113210	ENSMUST00000223511	-20455	67639	4930474N09Rik	RIKEN cDNA 4930474N09 gene	0	0	2	Peak in ActWT, no peak in NaiveWT	Peak in ActWT, no peak in ActDKO
1	54835158	54836115	Intron (ENSMUST00000179030/ENSMUSG00000052331, intron 1 of 27)	54762368	54813443	2	ENSMUSG00000052331	ENSMUST00000178905	-21715	329154	Ankrd44	ankyrin repeat domain 44	2	0	2		Peak in ActWT, no peak in ActDKO
2	26753254	26753754	Distal Intergenic	26722387	26723081	2	ENSMUSG00000082951	ENSMUST00000119000	-30173	NA	NA	NA	2	0	2		Peak in ActWT, no peak in ActDKO
16	84698667	84699167	Distal Intergenic	84703167	84715245	1	ENSMUSG00000097418	ENSMUST00000185662	-4000	100653389	Mir155hg	Mir155 host gene (non-protein coding)	0	0	2	Peak in ActWT, no peak in NaiveWT	Peak in ActWT, no peak in ActDKO
14	118682580	118683080	Intron (ENSMUST00000036554/ENSMUSG00000032849, intron 1 of 30)	118483811	118676931	2	ENSMUSG00000032849	ENSMUST00000226703	-5649	239273	Abcc4	ATP-binding cassette, sub-family C (CFTR/MRP), member 4	2	0	2		Peak in ActWT, no peak in ActDKO
6	97315859	97316359	Intron (ENSMUST00000113355/ENSMUSG00000030064, intron 12 of 23)	97307213	97312430	2	ENSMUSG00000030064	ENSMUST00000146191	-3429	232288	Frmd4b	FERM domain containing 4B	0	0	2	Peak in ActWT, no peak in NaiveWT	Peak in ActWT, no peak in ActDKO
15	67513812	67514312	Distal Intergenic	67226769	67377094	1	ENSMUSG00000102069	ENSMUST00000187233	287043	69334	1700012I11Rik	RIKEN cDNA 1700012I11 gene	0	0	2	Peak in ActWT, no peak in NaiveWT	Peak in ActWT, no peak in ActDKO
12	59021265	59021765	Promoter (2-3kb)	59024666	59027887	1	ENSMUSG00000060121	ENSMUST00000182710	-2901	66603	Gemin2	gem nuclear organelle associated protein 2	2	0	2		Peak in ActWT, no peak in ActDKO
9	44854208	44854708	Intron (ENSMUST00000002095/ENSMUSG00000002028, intron 1 of 35)	44856437	44859175	2	ENSMUSG00000111017	ENSMUST00000213541	4467	NA	NA	NA	0	0	2	Peak in ActWT, no peak in NaiveWT	Peak in ActWT, no peak in ActDKO
8	126875657	126876157	Promoter (<=1kb)	126812640	126876438	2	ENSMUSG00000110697	ENSMUST00000212406	281	NA	NA	NA	0	0	2	Peak in ActWT, no peak in NaiveWT	Peak in ActWT, no peak in ActDKO
13	24597128	24597628	Promoter (1-2kb)	24598349	24599052	2	ENSMUSG00000085603	ENSMUST00000118346	1424	NA	NA	NA	2	0	2		Peak in ActWT, no peak in ActDKO
14	25562251	25562751	Intron (ENSMUST00000162645/ENSMUSG00000007817, intron 3 of 23)	25534439	25534523	1	ENSMUSG00000093081	ENSMUST00000175340	27812	100526533	Mir3075	microRNA 3075	0	0	2	Peak in ActWT, no peak in NaiveWT	Peak in ActWT, no peak in ActDKO
1	43520187	43520687	Intron (ENSMUST00000187435/ENSMUSG00000066877, intron 2 of 2)	43532405	43554062	1	ENSMUSG00000066877	ENSMUST00000202540	-11718	17974	Nck2	non-catalytic region of tyrosine kinase adaptor protein 2	2	0	2		Peak in ActWT, no peak in ActDKO
11	117824550	117825050	Promoter (<=1kb)	117824834	117825817	2	ENSMUSG00000025574	ENSMUST00000150027	767	21877	Tk1	thymidine kinase 1	2	0	2		Peak in ActWT, no peak in ActDKO
2	27294611	27295111	Intron (ENSMUST00000185188/ENSMUSG00000009621, intron 8 of 29)	27268919	27278879	2	ENSMUSG00000009621	ENSMUST00000148067	-15732	22325	Vav2	vav 2 oncogene	0	0	2	Peak in ActWT, no peak in NaiveWT	Peak in ActWT, no peak in ActDKO
4	89090886	89091386	Distal Intergenic	89058796	89084614	1	ENSMUSG00000085183	ENSMUST00000129601	32090	100040617	Wincr1	WNT induced non-coding RNA 1	0	0	2	Peak in ActWT, no peak in NaiveWT	Peak in ActWT, no peak in ActDKO
4	132756983	132757483	Promoter (<=1kb)	132732966	132757252	2	ENSMUSG00000028885	ENSMUST00000030709	0	100340	Smpdl3b	sphingomyelin phosphodiesterase, acid-like 3B	2	0	2		Peak in ActWT, no peak in ActDKO
5	75416863	75417363	Distal Intergenic	75387775	75399372	2	ENSMUSG00000107386	ENSMUST00000202494	-17491	NA	NA	NA	0	0	2	Peak in ActWT, no peak in NaiveWT	Peak in ActWT, no peak in ActDKO
12	36267927	36268427	Intron (ENSMUST00000220656/ENSMUSG00000113832, intron 1 of 3)	36264925	36291051	1	ENSMUSG00000113832	ENSMUST00000220656	3002	105244859	Gm40392	predicted gene, 40392	0	0	2	Peak in ActWT, no peak in NaiveWT	Peak in ActWT, no peak in ActDKO
16	35768299	35768799	Promoter (<=1kb)	35697548	35769330	2	ENSMUSG00000022848	ENSMUST00000149892	531	224132	Slc49a4	solute carrier family 49 member 4	2	0	2		Peak in ActWT, no peak in ActDKO
8	92329225	92329725	Intron (ENSMUST00000178064/ENSMUSG00000031736, intron 3 of 3)	92336668	92339250	2	ENSMUSG00000095651	ENSMUST00000178584	9525	NA	NA	NA	2	0	2		Peak in ActWT, no peak in ActDKO
5	124030180	124030680	Promoter (1-2kb)	124027763	124032258	2	ENSMUSG00000066278	ENSMUST00000199741	1578	330192	Vps37b	vacuolar protein sorting 37B	1	0	2		Peak in ActWT, no peak in ActDKO
13	45685127	45685627	Intron (ENSMUST00000091628/ENSMUSG00000046876, intron 6 of 7)	45749572	45755206	1	ENSMUSG00000114131	ENSMUST00000221126	-63945	NA	NA	NA	0	0	2	Peak in ActWT, no peak in NaiveWT	Peak in ActWT, no peak in ActDKO
13	28434199	28434699	Distal Intergenic	28394453	28420066	2	ENSMUSG00000113216	ENSMUST00000222823	-14133	NA	NA	NA	0	0	2	Peak in ActWT, no peak in NaiveWT	Peak in ActWT, no peak in ActDKO
10	77411119	77411619	Intron (ENSMUST00000020496/ENSMUSG00000020262, intron 1 of 10)	77325338	77417854	2	ENSMUSG00000020262	ENSMUST00000150512	6235	110532	Adarb1	adenosine deaminase, RNA-specific, B1	0	0	2	Peak in ActWT, no peak in NaiveWT	Peak in ActWT, no peak in ActDKO
18	56687633	56688133	Distal Intergenic	56707813	56753424	1	ENSMUSG00000024590	ENSMUST00000025486	-19680	16906	Lmnb1	lamin B1	0	0	2	Peak in ActWT, no peak in NaiveWT	Peak in ActWT, no peak in ActDKO
11	20341063	20342002	Distal Intergenic	20335012	20336013	2	ENSMUSG00000078965	ENSMUST00000180654	-5050	100042746	Gm12033	glyceraldehyde-3-phosphate dehydrogenase pseudogene	0	0	2	Peak in ActWT, no peak in NaiveWT	Peak in ActWT, no peak in ActDKO
3	37856207	37856707	Distal Intergenic	37841798	37843065	1	ENSMUSG00000105252	ENSMUST00000196718	14409	NA	NA	NA	0	0	2	Peak in ActWT, no peak in NaiveWT	Peak in ActWT, no peak in ActDKO
8	34805111	34805611	Promoter (1-2kb)	34807297	34819894	1	ENSMUSG00000031530	ENSMUST00000033930	-1686	319520	Dusp4	dual specificity phosphatase 4	2	0	2		Peak in ActWT, no peak in ActDKO
8	120227166	120227666	Promoter (<=1kb)	120204434	120228230	2	ENSMUSG00000097960	ENSMUST00000183235	564	434353	A330074K22Rik	RIKEN cDNA A330074K22 gene	0	0	2	Peak in ActWT, no peak in NaiveWT	Peak in ActWT, no peak in ActDKO
1	40380077	40380577	Distal Intergenic	40353852	40354536	1	ENSMUSG00000103230	ENSMUST00000192199	26225	NA	NA	NA	2	0	2		Peak in ActWT, no peak in ActDKO
15	100312279	100312779	Intron (ENSMUST00000230472/ENSMUSG00000054619, intron 2 of 2)	100305171	100313187	1	ENSMUSG00000054619	ENSMUST00000230018	7108	70152	Mettl7a1	methyltransferase like 7A1	2	0	2		Peak in ActWT, no peak in ActDKO
2	91791611	91792111	Intron (ENSMUST00000099712/ENSMUSG00000040506, intron 8 of 18)	91773232	91824519	1	ENSMUSG00000040506	ENSMUST00000133490	18379	228361	Ambra1	autophagy/beclin 1 regulator 1	2	0	2		Peak in ActWT, no peak in ActDKO
9	32089834	32090334	Distal Intergenic	32078281	32078765	1	ENSMUSG00000110840	ENSMUST00000214707	11553	NA	NA	NA	0	0	2	Peak in ActWT, no peak in NaiveWT	Peak in ActWT, no peak in ActDKO
16	55745020	55745520	Distal Intergenic	55739918	55740152	1	ENSMUSG00000116969	ENSMUST00000232350	5102	NA	NA	NA	0	0	2	Peak in ActWT, no peak in NaiveWT	Peak in ActWT, no peak in ActDKO
12	72533607	72534107	Promoter (2-3kb)	72536383	72580119	1	ENSMUSG00000034501	ENSMUST00000044352	-2276	67708	Pcnx4	pecanex homolog 4	0	0	2	Peak in ActWT, no peak in NaiveWT	Peak in ActWT, no peak in ActDKO
15	61991118	61991618	Distal Intergenic	61987422	61990253	1	ENSMUSG00000022346	ENSMUST00000160009	3696	17869	Myc	myelocytomatosis oncogene	0	0	2	Peak in ActWT, no peak in NaiveWT	Peak in ActWT, no peak in ActDKO
1	164987888	164988388	Distal Intergenic	164960923	164961402	1	ENSMUSG00000101189	ENSMUST00000187517	26965	NA	NA	NA	0	0	2	Peak in ActWT, no peak in NaiveWT	Peak in ActWT, no peak in ActDKO
15	37656381	37656881	Intron (ENSMUST00000168992/ENSMUSG00000051359, intron 2 of 6)	37700704	37720853	1	ENSMUSG00000086125	ENSMUST00000136305	-43823	NA	NA	NA	0	0	2	Peak in ActWT, no peak in NaiveWT	Peak in ActWT, no peak in ActDKO
10	13438398	13438898	Intron (ENSMUST00000105545/ENSMUSG00000062866, intron 1 of 12)	13207717	13474412	2	ENSMUSG00000062866	ENSMUST00000105545	35514	215789	Phactr2	phosphatase and actin regulator 2	0	0	2	Peak in ActWT, no peak in NaiveWT	Peak in ActWT, no peak in ActDKO
19	57802770	57803270	Intron (ENSMUST00000077282/ENSMUSG00000054843, intron 26 of 28)	57611034	58133343	1	ENSMUSG00000054843	ENSMUST00000077282	191736	226255	Atrnl1	attractin like 1	2	0	2		Peak in ActWT, no peak in ActDKO
7	80766911	80767411	Exon (ENSMUST00000167377/ENSMUSG00000030536, exon 4 of 38)	80751845	80753141	1	ENSMUSG00000108321	ENSMUST00000205608	15066	NA	NA	NA	0	0	2	Peak in ActWT, no peak in NaiveWT	Peak in ActWT, no peak in ActDKO
16	43600410	43600910	Intron (ENSMUST00000114694/ENSMUSG00000022708, intron 13 of 14)	43640655	43640737	1	ENSMUSG00000076372	ENSMUST00000102417	-39745	100124467	Mir568	microRNA 568	0	0	2	Peak in ActWT, no peak in NaiveWT	Peak in ActWT, no peak in ActDKO
11	72550062	72550562	Promoter (<=1kb)	72498155	72550506	2	ENSMUSG00000020798	ENSMUST00000092940	0	77577	Spns3	spinster homolog 3	2	0	2		Peak in ActWT, no peak in ActDKO
7	118480219	118480719	Promoter (<=1kb)	118480495	118483348	1	ENSMUSG00000109167	ENSMUST00000208648	0	NA	NA	NA	0	0	2	Peak in ActWT, no peak in NaiveWT	Peak in ActWT, no peak in ActDKO
3	84731930	84732430	Intron (ENSMUST00000154148/ENSMUSG00000102805, intron 3 of 9)	84690223	84692544	1	ENSMUSG00000056498	ENSMUST00000128344	41707	320782	Tmem154	transmembrane protein 154	2	0	2		Peak in ActWT, no peak in ActDKO
3	87959230	87959730	Distal Intergenic	87952144	87952985	1	ENSMUSG00000004885	ENSMUST00000163040	7086	12904	Crabp2	cellular retinoic acid binding protein II	0	0	2	Peak in ActWT, no peak in NaiveWT	Peak in ActWT, no peak in ActDKO
2	61563192	61563692	Distal Intergenic	61578585	61654171	1	ENSMUSG00000064289	ENSMUST00000112502	-14893	21353	Tank	TRAF family member-associated Nf-kappa B activator	0	0	2	Peak in ActWT, no peak in NaiveWT	Peak in ActWT, no peak in ActDKO
1	91056355	91056855	Promoter (2-3kb)	91053586	91128287	1	ENSMUSG00000026305	ENSMUST00000189617	2769	16978	Lrrfip1	leucine rich repeat (in FLII) interacting protein 1	2	0	2		Peak in ActWT, no peak in ActDKO
11	26184771	26185271	Intron (ENSMUST00000125773/ENSMUSG00000032985, intron 1 of 5)	26202240	26202348	1	ENSMUSG00000099015	ENSMUST00000185114	-16969	102466154	Mir6372	microRNA 6372	0	0	2	Peak in ActWT, no peak in NaiveWT	Peak in ActWT, no peak in ActDKO
18	89459017	89459517	Intron (ENSMUST00000097495/ENSMUSG00000073514, intron 5 of 7)	89534040	89534462	2	ENSMUSG00000089885	ENSMUST00000159905	74945	NA	NA	NA	0	0	2	Peak in ActWT, no peak in NaiveWT	Peak in ActWT, no peak in ActDKO
12	100668400	100669351	Intron (ENSMUST00000222731/ENSMUSG00000021180, intron 2 of 16)	100624785	100626793	2	ENSMUSG00000113250	ENSMUST00000221653	-41607	NA	NA	NA	0	0	2	Peak in ActWT, no peak in NaiveWT	Peak in ActWT, no peak in ActDKO
11	84895519	84896019	Promoter (2-3kb)	84893087	84893153	1	ENSMUSG00000092644	ENSMUST00000174903	2432	NA	NA	NA	0	0	2	Peak in ActWT, no peak in NaiveWT	Peak in ActWT, no peak in ActDKO
13	12473676	12474176	3' UTR	12439415	12464944	2	ENSMUSG00000057554	ENSMUST00000124888	-8732	56048	Lgals8	lectin, galactose binding, soluble 8	2	0	2		Peak in ActWT, no peak in ActDKO
13	8542671	8543171	Intron (ENSMUST00000064473/ENSMUSG00000052551, intron 1 of 9)	8553020	8557635	1	ENSMUSG00000113742	ENSMUST00000220604	-9849	NA	NA	NA	0	0	2	Peak in ActWT, no peak in NaiveWT	Peak in ActWT, no peak in ActDKO
7	12927057	12927557	Promoter (<=1kb)	12927416	12931072	1	ENSMUSG00000033967	ENSMUST00000045870	0	381845	Rnf225	ring finger protein 225	0	0	2	Peak in ActWT, no peak in NaiveWT	Peak in ActWT, no peak in ActDKO
3	96639140	96639640	Promoter (2-3kb)	96637053	96643800	1	ENSMUSG00000028102	ENSMUST00000147821	2087	18632	Pex11b	peroxisomal biogenesis factor 11 beta	2	0	2		Peak in ActWT, no peak in ActDKO
11	109670357	109670857	Intron (ENSMUST00000155559/ENSMUSG00000020614, intron 11 of 11)	109665944	109666976	1	ENSMUSG00000020612	ENSMUST00000155532	4413	19084	Prkar1a	protein kinase, cAMP dependent regulatory, type I, alpha	2	0	2		Peak in ActWT, no peak in ActDKO
2	32361478	32361978	Promoter (1-2kb)	32363010	32367407	1	ENSMUSG00000039205	ENSMUST00000125769	-1032	68379	Ciz1	CDKN1A interacting zinc finger protein 1	2	0	2		Peak in ActWT, no peak in ActDKO
18	73491681	73492181	Distal Intergenic	73533403	73533550	2	ENSMUSG00000065922	ENSMUST00000083988	41369	NA	NA	NA	0	0	2	Peak in ActWT, no peak in NaiveWT	Peak in ActWT, no peak in ActDKO
4	53919087	53919587	Distal Intergenic	53905696	53905820	1	ENSMUSG00000077418	ENSMUST00000104230	13391	115486270	Gm23745	predicted gene, 23745	2	0	2		Peak in ActWT, no peak in ActDKO
13	49428006	49428506	Intron (ENSMUST00000220447/ENSMUSG00000021385, intron 1 of 12)	49421614	49462901	1	ENSMUSG00000021385	ENSMUST00000021817	6392	75678	Ippk	inositol 1,3,4,5,6-pentakisphosphate 2-kinase	2	0	2		Peak in ActWT, no peak in ActDKO
1	52470898	52471398	Intron (ENSMUST00000186764/ENSMUSG00000002881, intron 5 of 8)	52459241	52467057	2	ENSMUSG00000002881	ENSMUST00000167732	-3841	17936	Nab1	Ngfi-A binding protein 1	0	0	2	Peak in ActWT, no peak in NaiveWT	Peak in ActWT, no peak in ActDKO
19	11050149	11050649	Promoter (<=1kb)	11047617	11050566	2	ENSMUSG00000075010	ENSMUST00000099676	0	107350	AW112010	expressed sequence AW112010	2	0	2		Peak in ActWT, no peak in ActDKO
18	54957574	54958074	Promoter (<=1kb)	54888637	54956757	2	ENSMUSG00000052713	ENSMUST00000238150	-817	269023	Zfp608	zinc finger protein 608	0	0	2	Peak in ActWT, no peak in NaiveWT	Peak in ActWT, no peak in ActDKO
2	129330535	129331035	Distal Intergenic	129315329	129315479	2	ENSMUSG00000065057	ENSMUST00000083123	-15056	115489650	Gm25703	predicted gene, 25703	0	0	2	Peak in ActWT, no peak in NaiveWT	Peak in ActWT, no peak in ActDKO
2	70933029	70933529	Distal Intergenic	70966165	70973388	2	ENSMUSG00000041975	ENSMUST00000140293	39859	228019	Mettl8	methyltransferase like 8	2	0	2		Peak in ActWT, no peak in ActDKO
10	81550155	81550655	Distal Intergenic	81528724	81545190	2	ENSMUSG00000034781	ENSMUST00000043604	-4965	14672	Gna11	guanine nucleotide binding protein, alpha 11	2	0	2		Peak in ActWT, no peak in ActDKO
6	72940509	72941009	Distal Intergenic	72953236	72957247	1	ENSMUSG00000097569	ENSMUST00000180809	-12227	NA	NA	NA	2	0	2		Peak in ActWT, no peak in ActDKO
4	144980026	144980526	Exon (ENSMUST00000141208/ENSMUSG00000020220, exon 6 of 6)	144974926	144983961	2	ENSMUSG00000020220	ENSMUST00000147511	3435	230895	Vps13d	vacuolar protein sorting 13D	0	0	2	Peak in ActWT, no peak in NaiveWT	Peak in ActWT, no peak in ActDKO
8	81639069	81639569	Intron (ENSMUST00000172167/ENSMUSG00000037940, intron 2 of 4)	81665876	81667072	2	ENSMUSG00000090732	ENSMUST00000168243	27503	NA	NA	NA	0	0	2	Peak in ActWT, no peak in NaiveWT	Peak in ActWT, no peak in ActDKO
3	121797273	121797773	Intron (ENSMUST00000197383/ENSMUSG00000028127, intron 1 of 18)	121787500	121788572	2	ENSMUSG00000105597	ENSMUST00000198169	-8701	NA	NA	NA	0	0	2	Peak in ActWT, no peak in NaiveWT	Peak in ActWT, no peak in ActDKO
3	8845690	8846190	Intron (ENSMUST00000042148/ENSMUSG00000040269, intron 2 of 2)	8881199	8881643	1	ENSMUSG00000081594	ENSMUST00000120582	-35009	NA	NA	NA	0	0	2	Peak in ActWT, no peak in NaiveWT	Peak in ActWT, no peak in ActDKO
3	96010186	96010686	Intron (ENSMUST00000015891/ENSMUSG00000015747, intron 14 of 14)	95988429	95996001	2	ENSMUSG00000015745	ENSMUST00000015889	-14185	67220	Plekho1	pleckstrin homology domain containing, family O member 1	0	0	2	Peak in ActWT, no peak in NaiveWT	Peak in ActWT, no peak in ActDKO
4	120759657	120760157	Promoter (2-3kb)	120757954	120762175	2	ENSMUSG00000032897	ENSMUST00000127030	2018	18046	Nfyc	nuclear transcription factor-Y gamma	0	0	2	Peak in ActWT, no peak in NaiveWT	Peak in ActWT, no peak in ActDKO
9	21354325	21354825	3' UTR	21348363	21353978	1	ENSMUSG00000057193	ENSMUST00000213535	5962	68682	Slc44a2	solute carrier family 44, member 2	0	0	2	Peak in ActWT, no peak in NaiveWT	Peak in ActWT, no peak in ActDKO
10	93361685	93362185	Distal Intergenic	93335393	93348877	1	ENSMUSG00000110647	ENSMUST00000212186	26292	NA	NA	NA	0	0	2	Peak in ActWT, no peak in NaiveWT	Peak in ActWT, no peak in ActDKO
1	82902046	82902546	Distal Intergenic	82913325	82914130	1	ENSMUSG00000113880	ENSMUST00000220768	-10779	NA	NA	NA	2	0	2		Peak in ActWT, no peak in ActDKO
16	51299876	51300376	Distal Intergenic	51362452	51363832	2	ENSMUSG00000081453	ENSMUST00000118650	63456	NA	NA	NA	0	0	2	Peak in ActWT, no peak in NaiveWT	Peak in ActWT, no peak in ActDKO
17	31344075	31344575	Intron (ENSMUST00000171233/ENSMUSG00000024036, intron 17 of 19)	31335887	31350464	1	ENSMUSG00000024036	ENSMUST00000235220	8188	224674	Slc37a1	solute carrier family 37 (glycerol-3-phosphate transporter), member 1	2	0	2		Peak in ActWT, no peak in ActDKO
5	100620955	100621455	Distal Intergenic	100592404	100592756	2	ENSMUSG00000104993	ENSMUST00000197922	-28199	NA	NA	NA	2	0	2		Peak in ActWT, no peak in ActDKO
13	29903232	29903732	Downstream (2-3kb)	29940283	29942261	1	ENSMUSG00000086893	ENSMUST00000144277	-36551	NA	NA	NA	0	0	2	Peak in ActWT, no peak in NaiveWT	Peak in ActWT, no peak in ActDKO
6	143146743	143147243	Intron (ENSMUST00000204101/ENSMUSG00000108094, intron 5 of 8)	143109214	143153931	2	ENSMUSG00000108094	ENSMUST00000204101	6688	102633311	Gm31108	predicted gene, 31108	2	0	2		Peak in ActWT, no peak in ActDKO
19	7274302	7274802	3' UTR	7276852	7278094	2	ENSMUSG00000024969	ENSMUST00000171044	3292	13728	Mark2	MAP/microtubule affinity regulating kinase 2	2	0	2		Peak in ActWT, no peak in ActDKO
13	107573463	107573963	Distal Intergenic	107537010	107565331	2	ENSMUSG00000114534	ENSMUST00000224949	-8132	NA	NA	NA	0	0	2	Peak in ActWT, no peak in NaiveWT	Peak in ActWT, no peak in ActDKO
15	36287473	36287973	Distal Intergenic	36239933	36283147	2	ENSMUSG00000022280	ENSMUST00000022890	-4326	30945	Rnf19a	ring finger protein 19A	0	0	2	Peak in ActWT, no peak in NaiveWT	Peak in ActWT, no peak in ActDKO
12	100773064	100773564	Distal Intergenic	100769023	100769128	2	ENSMUSG00000064572	ENSMUST00000082638	-3936	115488106	Gm25801	predicted gene, 25801	2	0	2		Peak in ActWT, no peak in ActDKO
16	24861278	24861778	Intron (ENSMUST00000038053/ENSMUSG00000033306, intron 9 of 12)	24845175	24979450	1	ENSMUSG00000033306	ENSMUST00000232546	16103	210126	Lpp	LIM domain containing preferred translocation partner in lipoma	0	0	2	Peak in ActWT, no peak in NaiveWT	Peak in ActWT, no peak in ActDKO
14	62389369	62389869	Downstream (2-3kb)	62347299	62355327	1	ENSMUSG00000021932	ENSMUST00000156608	42070	67153	Rnaseh2b	ribonuclease H2, subunit B	0	0	2	Peak in ActWT, no peak in NaiveWT	Peak in ActWT, no peak in ActDKO
13	9589126	9589626	Intron (ENSMUST00000174552/ENSMUSG00000048264, intron 17 of 36)	9610806	9666861	1	ENSMUSG00000048264	ENSMUST00000222280	-21180	208440	Dip2c	disco interacting protein 2 homolog C	0	0	2	Peak in ActWT, no peak in NaiveWT	Peak in ActWT, no peak in ActDKO
6	145001779	145002279	Intron (ENSMUST00000032402/ENSMUSG00000030268, intron 10 of 10)	145015676	145032843	2	ENSMUSG00000030268	ENSMUST00000136819	30564	12035	Bcat1	branched chain aminotransferase 1, cytosolic	0	0	2	Peak in ActWT, no peak in NaiveWT	Peak in ActWT, no peak in ActDKO
15	53000080	53000580	Distal Intergenic	53089931	53107868	2	ENSMUSG00000061731	ENSMUST00000140798	107288	14042	Ext1	exostosin glycosyltransferase 1	0	0	2	Peak in ActWT, no peak in NaiveWT	Peak in ActWT, no peak in ActDKO
12	84767359	84767859	Intron (ENSMUST00000021668/ENSMUSG00000021242, intron 1 of 3)	84756492	84762540	2	ENSMUSG00000021242	ENSMUST00000223200	-4819	67963	Npc2	NPC intracellular cholesterol transporter 2	2	0	2		Peak in ActWT, no peak in ActDKO
2	160745414	160745914	Intron (ENSMUST00000151590/ENSMUSG00000016933, intron 2 of 32)	160740987	160762506	1	ENSMUSG00000016933	ENSMUST00000017077	4427	18803	Plcg1	phospholipase C, gamma 1	2	0	2		Peak in ActWT, no peak in ActDKO
6	83762791	83763291	Promoter (<=1kb)	83761756	83762842	2	ENSMUSG00000099354	ENSMUST00000189308	0	67934	1700124L16Rik	RIKEN cDNA 1700124L16 gene	2	0	2		Peak in ActWT, no peak in ActDKO
1	171762006	171762506	Distal Intergenic	171767127	171801184	1	ENSMUSG00000015316	ENSMUST00000015460	-4621	27218	Slamf1	signaling lymphocytic activation molecule family member 1	2	0	2		Peak in ActWT, no peak in ActDKO
5	65832038	65832538	Distal Intergenic	65825242	65826874	1	ENSMUSG00000037795	ENSMUST00000201044	6796	333789	N4bp2	NEDD4 binding protein 2	2	0	2		Peak in ActWT, no peak in ActDKO
13	30724807	30725307	Distal Intergenic	30731777	30732036	1	ENSMUSG00000081905	ENSMUST00000120583	-6470	NA	NA	NA	0	0	2	Peak in ActWT, no peak in NaiveWT	Peak in ActWT, no peak in ActDKO
11	97793110	97793610	Distal Intergenic	97799000	97806839	1	ENSMUSG00000038366	ENSMUST00000143571	-5390	16796	Lasp1	LIM and SH3 protein 1	2	0	2		Peak in ActWT, no peak in ActDKO
8	94006900	94007400	Intron (ENSMUST00000053766/ENSMUSG00000031751, intron 1 of 13)	93999215	94012127	2	ENSMUSG00000031751	ENSMUST00000143265	4727	23802	Amfr	autocrine motility factor receptor	0	0	2	Peak in ActWT, no peak in NaiveWT	Peak in ActWT, no peak in ActDKO
11	88692378	88692878	Intron (ENSMUST00000107909/ENSMUSG00000069769, intron 5 of 13)	88343889	88718101	2	ENSMUSG00000069769	ENSMUST00000092794	25223	76626	Msi2	musashi RNA-binding protein 2	2	0	2		Peak in ActWT, no peak in ActDKO
16	36983687	36984187	Intron (ENSMUST00000075869/ENSMUSG00000047746, intron 1 of 3)	36966073	36979136	2	ENSMUSG00000047746	ENSMUST00000114806	-4551	207215	Fbxo40	F-box protein 40	0	0	2	Peak in ActWT, no peak in NaiveWT	Peak in ActWT, no peak in ActDKO
11	79827067	79827567	Intron (ENSMUST00000131441/ENSMUSG00000086474, intron 2 of 4)	79796193	79805172	2	ENSMUSG00000086474	ENSMUST00000162268	-21895	NA	NA	NA	0	0	2	Peak in ActWT, no peak in NaiveWT	Peak in ActWT, no peak in ActDKO
7	99450629	99451129	Promoter (1-2kb)	99448842	99454992	1	ENSMUSG00000035314	ENSMUST00000208061	1787	233552	Gdpd5	glycerophosphodiester phosphodiesterase domain containing 5	2	0	2		Peak in ActWT, no peak in ActDKO
7	135659462	135659962	Intron (ENSMUST00000211140/ENSMUSG00000041836, intron 7 of 20)	135648457	135652314	2	ENSMUSG00000097471	ENSMUST00000181940	-7148	67765	5830432E09Rik	RIKEN cDNA 5830432E09 gene	2	0	2		Peak in ActWT, no peak in ActDKO
15	99154650	99155150	Intron (ENSMUST00000230628/ENSMUSG00000051934, intron 2 of 5)	99174850	99174937	2	ENSMUSG00000087991	ENSMUST00000157366	19787	NA	NA	NA	2	0	2		Peak in ActWT, no peak in ActDKO
5	134241718	134242218	Promoter (<=1kb)	134238843	134242411	2	ENSMUSG00000060261	ENSMUST00000172553	193	14886	Gtf2i	general transcription factor II I	0	0	2	Peak in ActWT, no peak in NaiveWT	Peak in ActWT, no peak in ActDKO
8	120699466	120699966	Intron (ENSMUST00000127664/ENSMUSG00000092329, intron 1 of 15)	120685399	120686265	1	ENSMUSG00000104484	ENSMUST00000193913	14067	NA	NA	NA	2	0	2		Peak in ActWT, no peak in ActDKO
19	29323441	29323941	Promoter (1-2kb)	29321344	29325356	2	ENSMUSG00000050957	ENSMUST00000052380	1415	27356	Insl6	insulin-like 6	2	0	2		Peak in ActWT, no peak in ActDKO
18	69084540	69085040	Distal Intergenic	69022199	69022273	2	ENSMUSG00000098366	ENSMUST00000184434	-62267	102465187	Mir145b	microRNA 145b	2	0	2		Peak in ActWT, no peak in ActDKO
16	38546243	38546743	Intron (ENSMUST00000036210/ENSMUSG00000034064, intron 3 of 10)	38525140	38550222	2	ENSMUSG00000034064	ENSMUST00000153187	3479	224143	Poglut1	protein O-glucosyltransferase 1	0	0	2	Peak in ActWT, no peak in NaiveWT	Peak in ActWT, no peak in ActDKO
11	83646451	83646951	Promoter (<=1kb)	83645046	83645621	2	ENSMUSG00000081906	ENSMUST00000182502	-830	194905	Rpl9-ps1	ribosomal protein L9, pseudogene 1	0	0	2	Peak in ActWT, no peak in NaiveWT	Peak in ActWT, no peak in ActDKO
15	80799655	80800155	Promoter (<=1kb)	80798715	80919235	1	ENSMUSG00000047888	ENSMUST00000228071	940	213988	Tnrc6b	trinucleotide repeat containing 6b	2	0	2		Peak in ActWT, no peak in ActDKO
18	23912834	23913334	Distal Intergenic	23943897	23944122	1	ENSMUSG00000117504	ENSMUST00000235052	-30563	NA	NA	NA	0	0	2	Peak in ActWT, no peak in NaiveWT	Peak in ActWT, no peak in ActDKO
13	42093579	42094079	Intron (ENSMUST00000060148/ENSMUSG00000021366, intron 2 of 8)	42052404	42154631	1	ENSMUSG00000021366	ENSMUST00000220525	41175	110521	Hivep1	human immunodeficiency virus type I enhancer binding protein 1	2	0	2		Peak in ActWT, no peak in ActDKO
7	67854269	67854769	Distal Intergenic	67832291	67849632	2	ENSMUSG00000109193	ENSMUST00000208560	-4637	NA	NA	NA	0	0	2	Peak in ActWT, no peak in NaiveWT	Peak in ActWT, no peak in ActDKO
12	100282205	100282705	Intron (ENSMUST00000223300/ENSMUSG00000113679, intron 1 of 3)	100276609	100300908	1	ENSMUSG00000113679	ENSMUST00000223300	5596	100038713	Gm10432	predicted gene 10432	2	0	2		Peak in ActWT, no peak in ActDKO
18	64936004	64936504	Intron (ENSMUST00000235343/ENSMUSG00000024589, intron 1 of 30)	64921129	65080728	1	ENSMUSG00000024589	ENSMUST00000224516	14875	83814	Nedd4l	neural precursor cell expressed, developmentally down-regulated gene 4-like	2	0	2		Peak in ActWT, no peak in ActDKO
2	101978472	101979428	Intron (ENSMUST00000111222/ENSMUSG00000048058, intron 4 of 5)	102039629	102066725	1	ENSMUSG00000085417	ENSMUST00000140238	-60201	NA	NA	NA	2	0	2		Peak in ActWT, no peak in ActDKO
9	112213750	112214250	Intron (ENSMUST00000159432/ENSMUSG00000032503, intron 1 of 17)	112116220	112217261	2	ENSMUSG00000032503	ENSMUST00000159451	3011	74100	Arpp21	cyclic AMP-regulated phosphoprotein, 21	2	0	2		Peak in ActWT, no peak in ActDKO
15	80034242	80034742	Intron (ENSMUST00000230187/ENSMUSG00000116125, intron 4 of 4)	80002391	80014977	2	ENSMUSG00000000489	ENSMUST00000229168	-19265	18591	Pdgfb	platelet derived growth factor, B polypeptide	2	0	2		Peak in ActWT, no peak in ActDKO
3	146778856	146779356	Promoter (2-3kb)	146729867	146781416	2	ENSMUSG00000005034	ENSMUST00000005164	2060	18749	Prkacb	protein kinase, cAMP dependent, catalytic, beta	2	0	2		Peak in ActWT, no peak in ActDKO
4	42941347	42941847	3' UTR	42938254	42939833	1	ENSMUSG00000036062	ENSMUST00000131234	3093	230085	Phf24	PHD finger protein 24	0	0	2	Peak in ActWT, no peak in NaiveWT	Peak in ActWT, no peak in ActDKO
11	106544811	106545311	Intron (ENSMUST00000042780/ENSMUSG00000040548, intron 4 of 11)	106502393	106567110	2	ENSMUSG00000040548	ENSMUST00000207249	21799	21763	Tex2	testis expressed gene 2	2	0	2		Peak in ActWT, no peak in ActDKO
17	28643808	28644308	Promoter (<=1kb)	28637783	28644585	2	ENSMUSG00000036196	ENSMUST00000232805	277	224661	Slc26a8	solute carrier family 26, member 8	2	0	2		Peak in ActWT, no peak in ActDKO
8	61464209	61464709	Distal Intergenic	61487734	61506694	1	ENSMUSG00000031641	ENSMUST00000034058	-23025	234309	Cbr4	carbonyl reductase 4	0	0	2	Peak in ActWT, no peak in NaiveWT	Peak in ActWT, no peak in ActDKO
1	138293248	138293748	Distal Intergenic	138273738	138289462	1	ENSMUSG00000026394	ENSMUST00000027643	19510	338375	Atp6v1g3	ATPase, H+ transporting, lysosomal V1 subunit G3	0	0	2	Peak in ActWT, no peak in NaiveWT	Peak in ActWT, no peak in ActDKO
8	34743064	34743564	Distal Intergenic	34807297	34819894	1	ENSMUSG00000031530	ENSMUST00000033930	-63733	319520	Dusp4	dual specificity phosphatase 4	0	0	2	Peak in ActWT, no peak in NaiveWT	Peak in ActWT, no peak in ActDKO
11	70835120	70835620	Distal Intergenic	70844778	70943105	1	ENSMUSG00000020817	ENSMUST00000076270	-9158	54189	Rabep1	rabaptin, RAB GTPase binding effector protein 1	0	0	2	Peak in ActWT, no peak in NaiveWT	Peak in ActWT, no peak in ActDKO
1	36915143	36915643	Promoter (<=1kb)	36913601	36916539	2	ENSMUSG00000102930	ENSMUST00000194317	896	NA	NA	NA	2	0	2		Peak in ActWT, no peak in ActDKO
13	92293117	92293617	Intron (ENSMUST00000185852/ENSMUSG00000014850, intron 12 of 23)	92305980	92307183	1	ENSMUSG00000100622	ENSMUST00000188317	-12363	NA	NA	NA	0	0	2	Peak in ActWT, no peak in NaiveWT	Peak in ActWT, no peak in ActDKO
4	21782294	21782794	Promoter (<=1kb)	21781737	21837870	1	ENSMUSG00000040455	ENSMUST00000137293	557	77593	Usp45	ubiquitin specific petidase 45	0	0	2	Peak in ActWT, no peak in NaiveWT	Peak in ActWT, no peak in ActDKO
10	127177649	127178149	Promoter (<=1kb)	127174785	127176989	2	ENSMUSG00000040441	ENSMUST00000218658	-660	216441	Slc26a10	solute carrier family 26, member 10	2	0	2		Peak in ActWT, no peak in ActDKO
5	29587900	29588400	Promoter (2-3kb)	29590829	29600724	1	ENSMUSG00000039000	ENSMUST00000197953	-2429	100763	Ube3c	ubiquitin protein ligase E3C	0	0	2	Peak in ActWT, no peak in NaiveWT	Peak in ActWT, no peak in ActDKO
6	72971040	72971540	Distal Intergenic	72982477	72983062	2	ENSMUSG00000107661	ENSMUST00000203834	11522	100417110	Gm18402	mediator complex subunit 29 pseudogene	2	0	2		Peak in ActWT, no peak in ActDKO
12	3845035	3845535	Intron (ENSMUST00000085826/ENSMUSG00000020661, intron 2 of 3)	3849635	3907887	1	ENSMUSG00000020661	ENSMUST00000174483	-4100	13435	Dnmt3a	DNA methyltransferase 3A	0	0	2	Peak in ActWT, no peak in NaiveWT	Peak in ActWT, no peak in ActDKO
18	59175022	59175861	Promoter (<=1kb)	59175401	59182021	1	ENSMUSG00000058152	ENSMUST00000237594	0	78923	Chsy3	chondroitin sulfate synthase 3	0	0	2	Peak in ActWT, no peak in NaiveWT	Peak in ActWT, no peak in ActDKO
6	48817788	48818288	Promoter (<=1kb)	48819024	48820467	1	ENSMUSG00000107574	ENSMUST00000204322	-736	NA	NA	NA	2	0	2		Peak in ActWT, no peak in ActDKO
11	51811951	51812451	Downstream (1-2kb)	51842301	51857125	2	ENSMUSG00000020387	ENSMUST00000151277	44674	76901	Jade2	jade family PHD finger 2	0	0	2	Peak in ActWT, no peak in NaiveWT	Peak in ActWT, no peak in ActDKO
6	29842984	29843484	Intron (ENSMUST00000143707/ENSMUSG00000029772, intron 1 of 1)	29853760	29909215	1	ENSMUSG00000029772	ENSMUST00000064872	-10276	74340	Ahcyl2	S-adenosylhomocysteine hydrolase-like 2	0	0	2	Peak in ActWT, no peak in NaiveWT	Peak in ActWT, no peak in ActDKO
13	32428379	32428879	Distal Intergenic	32379907	32383688	2	ENSMUSG00000085770	ENSMUST00000138574	-44691	NA	NA	NA	0	0	2	Peak in ActWT, no peak in NaiveWT	Peak in ActWT, no peak in ActDKO
6	48600667	48601167	Promoter (<=1kb)	48602063	48623227	1	ENSMUSG00000007216	ENSMUST00000204095	-896	243372	Zfp775	zinc finger protein 775	0	0	2	Peak in ActWT, no peak in NaiveWT	Peak in ActWT, no peak in ActDKO
4	44624881	44625381	Intron (ENSMUST00000014174/ENSMUSG00000014030, intron 6 of 9)	44607491	44607568	2	ENSMUSG00000092761	ENSMUST00000175020	-17313	100628590	Mir5120	microRNA 5120	0	0	2	Peak in ActWT, no peak in NaiveWT	Peak in ActWT, no peak in ActDKO
6	131393912	131394412	Distal Intergenic	131364855	131388476	2	ENSMUSG00000030189	ENSMUST00000087865	-5436	56449	Ybx3	Y box protein 3	0	0	2	Peak in ActWT, no peak in NaiveWT	Peak in ActWT, no peak in ActDKO
16	25048772	25049272	Distal Intergenic	25059639	25069058	1	ENSMUSG00000096960	ENSMUST00000181655	-10367	319487	A230028O05Rik	RIKEN cDNA A230028O05 gene	0	0	2	Peak in ActWT, no peak in NaiveWT	Peak in ActWT, no peak in ActDKO
18	56685128	56685628	Distal Intergenic	56667778	56668222	1	ENSMUSG00000118275	ENSMUST00000235398	17350	NA	NA	NA	0	0	2	Peak in ActWT, no peak in NaiveWT	Peak in ActWT, no peak in ActDKO
6	59451001	59451501	Distal Intergenic	59347226	59426294	2	ENSMUSG00000045441	ENSMUST00000051065	-24707	243385	Gprin3	GPRIN family member 3	0	0	2	Peak in ActWT, no peak in NaiveWT	Peak in ActWT, no peak in ActDKO
4	63636070	63636570	Promoter (1-2kb)	63634421	63639440	1	ENSMUSG00000086817	ENSMUST00000147067	1649	102632940	Gm11482	predicted gene 11482	0	0	2	Peak in ActWT, no peak in NaiveWT	Peak in ActWT, no peak in ActDKO
15	97236934	97237434	Distal Intergenic	97247107	97385676	1	ENSMUSG00000044250	ENSMUST00000059433	-9673	239647	Pced1b	PC-esterase domain containing 1B	2	0	2		Peak in ActWT, no peak in ActDKO
14	78658065	78658565	Intron (ENSMUST00000226342/ENSMUSG00000034731, intron 2 of 29)	78598060	78651744	2	ENSMUSG00000034731	ENSMUST00000227820	-6321	380921	Dgkh	diacylglycerol kinase, eta	0	0	2	Peak in ActWT, no peak in NaiveWT	Peak in ActWT, no peak in ActDKO
2	6562722	6563222	Intron (ENSMUST00000002176/ENSMUSG00000002107, intron 11 of 15)	6546872	6592800	2	ENSMUSG00000002107	ENSMUST00000182355	29578	14007	Celf2	CUGBP, Elav-like family member 2	0	0	2	Peak in ActWT, no peak in NaiveWT	Peak in ActWT, no peak in ActDKO
15	28021569	28022069	Promoter (2-3kb)	27902839	28024954	2	ENSMUSG00000022263	ENSMUST00000226775	2885	223435	Trio	triple functional domain (PTPRF interacting)	2	0	2		Peak in ActWT, no peak in ActDKO
11	119089073	119089573	Promoter (2-3kb)	119081373	119086221	2	ENSMUSG00000039989	ENSMUST00000145058	-2852	12418	Cbx4	chromobox 4	2	0	2		Peak in ActWT, no peak in ActDKO
3	138062616	138063116	Promoter (1-2kb)	138065052	138081506	1	ENSMUSG00000090066	ENSMUST00000163080	-1936	102634333	1110002E22Rik	RIKEN cDNA 1110002E22 gene	0	0	2	Peak in ActWT, no peak in NaiveWT	Peak in ActWT, no peak in ActDKO
1	144692576	144693076	Distal Intergenic	144752683	144775435	2	ENSMUSG00000026357	ENSMUST00000027603	82359	64214	Rgs18	regulator of G-protein signaling 18	0	0	2	Peak in ActWT, no peak in NaiveWT	Peak in ActWT, no peak in ActDKO
18	79185992	79186492	Distal Intergenic	79196835	79197706	1	ENSMUSG00000117936	ENSMUST00000236221	-10343	NA	NA	NA	0	0	2	Peak in ActWT, no peak in NaiveWT	Peak in ActWT, no peak in ActDKO
1	60936926	60937426	Distal Intergenic	60948230	60948465	2	ENSMUSG00000080800	ENSMUST00000121041	11039	NA	NA	NA	0	0	2	Peak in ActWT, no peak in NaiveWT	Peak in ActWT, no peak in ActDKO
12	100837212	100837712	Intron (ENSMUST00000069782/ENSMUSG00000021185, intron 3 of 12)	100850336	100867420	1	ENSMUSG00000021185	ENSMUST00000222484	-12624	217830	Dglucy	D-glutamate cyclase	2	0	2		Peak in ActWT, no peak in ActDKO
14	87079694	87080194	Intron (ENSMUST00000022599/ENSMUSG00000022021, intron 3 of 27)	87075739	87141143	2	ENSMUSG00000022021	ENSMUST00000226134	60949	56419	Diaph3	diaphanous related formin 3	2	0	2		Peak in ActWT, no peak in ActDKO
13	52180822	52181322	Promoter (<=1kb)	52180411	52181637	1	ENSMUSG00000113399	ENSMUST00000222876	411	NA	NA	NA	0	0	2	Peak in ActWT, no peak in NaiveWT	Peak in ActWT, no peak in ActDKO
14	79114885	79115385	Intron (ENSMUST00000040990/ENSMUSG00000058997, intron 37 of 44)	79106039	79106401	2	ENSMUSG00000115637	ENSMUST00000227710	-8484	NA	NA	NA	0	0	2	Peak in ActWT, no peak in NaiveWT	Peak in ActWT, no peak in ActDKO
5	99329024	99329524	Intron (ENSMUST00000209346/ENSMUSG00000089809, intron 4 of 16)	99274095	99279284	1	ENSMUSG00000105686	ENSMUST00000196434	54929	102638959	Gm35394	predicted gene, 35394	0	0	2	Peak in ActWT, no peak in NaiveWT	Peak in ActWT, no peak in ActDKO
2	30784536	30785036	Distal Intergenic	30795468	30796664	2	ENSMUSG00000044320	ENSMUST00000130396	11628	73598	1700001O22Rik	RIKEN cDNA 1700001O22 gene	2	0	2		Peak in ActWT, no peak in ActDKO
12	108395939	108396439	Intron (ENSMUST00000138456/ENSMUSG00000058070, intron 1 of 6)	108410542	108539575	1	ENSMUSG00000058070	ENSMUST00000054955	-14103	68519	Eml1	echinoderm microtubule associated protein like 1	0	0	2	Peak in ActWT, no peak in NaiveWT	Peak in ActWT, no peak in ActDKO
1	55208818	55209318	Promoter (2-3kb)	55203945	55206489	2	ENSMUSG00000025978	ENSMUST00000133294	-2329	74013	Rftn2	raftlin family member 2	2	0	2		Peak in ActWT, no peak in ActDKO
2	32667684	32668184	Intron (ENSMUST00000113272/ENSMUSG00000026814, intron 2 of 13)	32672843	32673745	1	ENSMUSG00000026814	ENSMUST00000192455	-4659	13805	Eng	endoglin	0	0	2	Peak in ActWT, no peak in NaiveWT	Peak in ActWT, no peak in ActDKO
14	74827467	74827967	Intron (ENSMUST00000088970/ENSMUSG00000068015, intron 3 of 19)	74763323	74806058	2	ENSMUSG00000068015	ENSMUST00000226799	-21409	380916	Lrch1	leucine-rich repeats and calponin homology (CH) domain containing 1	0	0	2	Peak in ActWT, no peak in NaiveWT	Peak in ActWT, no peak in ActDKO
1	181395111	181395611	Intron (ENSMUST00000161880/ENSMUSG00000026514, intron 1 of 5)	181400464	181400756	2	ENSMUSG00000089888	ENSMUST00000159474	5145	102637455	Gm16547	predicted gene 16547	0	0	2	Peak in ActWT, no peak in NaiveWT	Peak in ActWT, no peak in ActDKO
10	69185846	69186719	Intron (ENSMUST00000167286/ENSMUSG00000019944, intron 2 of 4)	69208552	69289900	1	ENSMUSG00000019944	ENSMUST00000164034	-21833	69288	Rhobtb1	Rho-related BTB domain containing 1	0	0	2	Peak in ActWT, no peak in NaiveWT	Peak in ActWT, no peak in ActDKO
4	59036702	59037202	Promoter (<=1kb)	59035772	59041903	1	ENSMUSG00000038607	ENSMUST00000126507	930	14700	Gng10	guanine nucleotide binding protein (G protein), gamma 10	2	0	2		Peak in ActWT, no peak in ActDKO
9	32735974	32736474	Intron (ENSMUST00000238819/ENSMUSG00000032035, intron 7 of 9)	32709652	32711171	2	ENSMUSG00000098843	ENSMUST00000183616	-24803	NA	NA	NA	0	0	2	Peak in ActWT, no peak in NaiveWT	Peak in ActWT, no peak in ActDKO
4	46527434	46527934	Intron (ENSMUST00000184112/ENSMUSG00000039853, intron 2 of 4)	46494819	46534414	2	ENSMUSG00000039853	ENSMUST00000136978	6480	74735	Trim14	tripartite motif-containing 14	2	0	2		Peak in ActWT, no peak in ActDKO
11	80323227	80323727	Exon (ENSMUST00000017836/ENSMUSG00000017692, exon 4 of 9)	80319690	80324158	1	ENSMUSG00000017692	ENSMUST00000138846	3537	246104	Rhbdl3	rhomboid like 3	2	0	2		Peak in ActWT, no peak in ActDKO
17	84267600	84268100	Intron (ENSMUST00000047524/ENSMUSG00000024251, intron 30 of 37)	84287641	84287747	2	ENSMUSG00000065732	ENSMUST00000083798	19647	115488873	Gm24492	predicted gene, 24492	2	0	2		Peak in ActWT, no peak in ActDKO
8	35728193	35728693	Promoter (2-3kb)	35725444	35757517	1	ENSMUSG00000109714	ENSMUST00000210105	2749	NA	NA	NA	0	0	2	Peak in ActWT, no peak in NaiveWT	Peak in ActWT, no peak in ActDKO
19	14465995	14466495	Intron (ENSMUST00000052011/ENSMUSG00000024642, intron 11 of 19)	14543726	14595539	2	ENSMUSG00000024642	ENSMUST00000235975	129044	21888	Tle4	transducin-like enhancer of split 4	2	0	2		Peak in ActWT, no peak in ActDKO
2	101623087	101623587	Promoter (1-2kb)	101624718	101632529	1	ENSMUSG00000032864	ENSMUST00000044031	-1131	19374	Rag2	recombination activating gene 2	0	0	2	Peak in ActWT, no peak in NaiveWT	Peak in ActWT, no peak in ActDKO
1	74015762	74016262	Promoter (<=1kb)	73990374	74016422	2	ENSMUSG00000055322	ENSMUST00000186381	160	21961	Tns1	tensin 1	0	0	2	Peak in ActWT, no peak in NaiveWT	Peak in ActWT, no peak in ActDKO
12	72821094	72821594	Exon (ENSMUST00000222961/ENSMUSG00000113779, exon 3 of 3)	72817712	72821823	1	ENSMUSG00000113779	ENSMUST00000222961	3382	NA	NA	NA	2	0	2		Peak in ActWT, no peak in ActDKO
1	13184943	13185443	Exon (ENSMUST00000124088/ENSMUSG00000005886, exon 6 of 6)	13177462	13179714	2	ENSMUSG00000103506	ENSMUST00000195493	-5229	NA	NA	NA	0	0	2	Peak in ActWT, no peak in NaiveWT	Peak in ActWT, no peak in ActDKO
11	21033805	21034305	Distal Intergenic	21091291	21143005	1	ENSMUSG00000020134	ENSMUST00000156122	-56986	67245	Peli1	pellino 1	2	0	2		Peak in ActWT, no peak in ActDKO
17	27970280	27970780	Intron (ENSMUST00000114842/ENSMUSG00000024219, intron 1 of 24)	27959615	27965316	2	ENSMUSG00000085846	ENSMUST00000145924	-4964	NA	NA	NA	0	0	2	Peak in ActWT, no peak in NaiveWT	Peak in ActWT, no peak in ActDKO
7	127008149	127008649	Intron (ENSMUST00000165096/ENSMUSG00000030681, intron 1 of 14)	126998542	127011865	2	ENSMUSG00000030681	ENSMUST00000133172	3216	78388	Mvp	major vault protein	0	0	2	Peak in ActWT, no peak in NaiveWT	Peak in ActWT, no peak in ActDKO
12	80064982	80065482	Intron (ENSMUST00000218323/ENSMUSG00000111933, intron 1 of 1)	80018415	80081434	2	ENSMUSG00000111933	ENSMUST00000218323	15952	NA	NA	NA	0	0	2	Peak in ActWT, no peak in NaiveWT	Peak in ActWT, no peak in ActDKO
2	32423400	32423900	Promoter (<=1kb)	32415060	32424005	2	ENSMUSG00000026819	ENSMUST00000113307	105	227731	Slc25a25	solute carrier family 25 (mitochondrial carrier, phosphate carrier), member 25	2	0	2		Peak in ActWT, no peak in ActDKO
4	53799298	53799798	Distal Intergenic	53791070	53791456	2	ENSMUSG00000084403	ENSMUST00000117914	-7842	435784	Rps15a-ps8	ribosomal protein S15A, pseudogene 8	0	0	2	Peak in ActWT, no peak in NaiveWT	Peak in ActWT, no peak in ActDKO
7	27740869	27741369	3' UTR	27736956	27750023	1	ENSMUSG00000037640	ENSMUST00000167955	3913	22718	Zfp60	zinc finger protein 60	2	0	2		Peak in ActWT, no peak in ActDKO
2	125994230	125994730	Intron (ENSMUST00000110446/ENSMUSG00000027209, intron 13 of 16)	126034658	126036104	1	ENSMUSG00000027208	ENSMUST00000138576	-39928	14178	Fgf7	fibroblast growth factor 7	0	0	2	Peak in ActWT, no peak in NaiveWT	Peak in ActWT, no peak in ActDKO
1	127627350	127627850	Intron (ENSMUST00000027585/ENSMUSG00000026347, intron 2 of 8)	127486558	127678021	2	ENSMUSG00000026347	ENSMUST00000160616	50171	72160	Tmem163	transmembrane protein 163	0	0	2	Peak in ActWT, no peak in NaiveWT	Peak in ActWT, no peak in ActDKO
12	98244640	98245140	Promoter (1-2kb)	98203796	98243465	2	ENSMUSG00000021003	ENSMUST00000221063	-1175	14420	Galc	galactosylceramidase	0	0	2	Peak in ActWT, no peak in NaiveWT	Peak in ActWT, no peak in ActDKO
1	152291895	152292395	Promoter (<=1kb)	152292183	152292528	2	ENSMUSG00000103744	ENSMUST00000194334	133	NA	NA	NA	2	0	2		Peak in ActWT, no peak in ActDKO
2	70701541	70702041	Intron (ENSMUST00000133432/ENSMUSG00000014959, intron 8 of 9)	70687813	70691721	1	ENSMUSG00000014959	ENSMUST00000136485	13728	70231	Gorasp2	golgi reassembly stacking protein 2	2	0	2		Peak in ActWT, no peak in ActDKO
6	15743412	15743912	Intron (ENSMUST00000101663/ENSMUSG00000041390, intron 3 of 4)	15727799	15770349	1	ENSMUSG00000041390	ENSMUST00000128849	15613	16543	Mdfic	MyoD family inhibitor domain containing	0	0	2	Peak in ActWT, no peak in NaiveWT	Peak in ActWT, no peak in ActDKO
6	17052974	17053474	Distal Intergenic	17058806	17064996	2	ENSMUSG00000084772	ENSMUST00000140746	11522	NA	NA	NA	0	0	2	Peak in ActWT, no peak in NaiveWT	Peak in ActWT, no peak in ActDKO
9	32057654	32058154	Distal Intergenic	32067171	32067296	1	ENSMUSG00000106368	ENSMUST00000175161	-9017	NA	NA	NA	0	0	2	Peak in ActWT, no peak in NaiveWT	Peak in ActWT, no peak in ActDKO
7	116459052	116459552	Distal Intergenic	116443575	116444324	1	ENSMUSG00000108461	ENSMUST00000206201	15477	NA	NA	NA	2	0	2		Peak in ActWT, no peak in ActDKO
1	170862945	170863445	Intron (ENSMUST00000027974/ENSMUSG00000026663, intron 1 of 15)	170704674	170867771	2	ENSMUSG00000026663	ENSMUST00000027974	4326	226641	Atf6	activating transcription factor 6	2	0	2		Peak in ActWT, no peak in ActDKO
17	35295712	35296212	Distal Intergenic	35304206	35306317	2	ENSMUSG00000092438	ENSMUST00000172937	10105	NA	NA	NA	2	0	2		Peak in ActWT, no peak in ActDKO
1	165985768	165986268	Intron (ENSMUST00000160260/ENSMUSG00000026565, intron 1 of 16)	165875457	166002609	2	ENSMUSG00000026565	ENSMUST00000111429	16341	18986	Pou2f1	POU domain, class 2, transcription factor 1	2	0	2		Peak in ActWT, no peak in ActDKO
11	58282139	58282639	Intron (ENSMUST00000108834/ENSMUSG00000069873, intron 1 of 6)	58275060	58293406	1	ENSMUSG00000069873	ENSMUST00000208022	7079	73988	4930438A08Rik	RIKEN cDNA 4930438A08 gene	2	0	2		Peak in ActWT, no peak in ActDKO
17	48416711	48417211	Promoter (<=1kb)	48417280	48421634	1	ENSMUSG00000117104	ENSMUST00000233838	-69	NA	NA	NA	2	0	2		Peak in ActWT, no peak in ActDKO
6	130386777	130387277	Promoter (<=1kb)	130363917	130386874	2	ENSMUSG00000079853	ENSMUST00000032288	0	16627	Klra1	killer cell lectin-like receptor, subfamily A, member 1	2	0	2		Peak in ActWT, no peak in ActDKO
5	3538712	3539212	Distal Intergenic	3543833	3570238	1	ENSMUSG00000058503	ENSMUST00000197082	-4621	68152	Fam133b	family with sequence similarity 133, member B	0	0	2	Peak in ActWT, no peak in NaiveWT	Peak in ActWT, no peak in ActDKO
1	72724335	72724835	Distal Intergenic	72711781	72712570	1	ENSMUSG00000046330	ENSMUST00000211963	12554	19981	Rpl37a	ribosomal protein L37a	0	0	2	Peak in ActWT, no peak in NaiveWT	Peak in ActWT, no peak in ActDKO
10	111368963	111369463	Distal Intergenic	111337124	111347185	1	ENSMUSG00000112246	ENSMUST00000219123	31839	NA	NA	NA	0	0	2	Peak in ActWT, no peak in NaiveWT	Peak in ActWT, no peak in ActDKO
16	75894292	75894792	Intron (ENSMUST00000114239/ENSMUSG00000022876, intron 1 of 7)	75888252	75909279	2	ENSMUSG00000022876	ENSMUST00000150248	14487	67742	Samsn1	SAM domain, SH3 domain and nuclear localization signals, 1	0	0	2	Peak in ActWT, no peak in NaiveWT	Peak in ActWT, no peak in ActDKO
11	76821383	76821883	Intron (ENSMUST00000021201/ENSMUSG00000020841, intron 2 of 20)	76805716	76808826	2	ENSMUSG00000020841	ENSMUST00000132796	-12557	12874	Cpd	carboxypeptidase D	0	0	2	Peak in ActWT, no peak in NaiveWT	Peak in ActWT, no peak in ActDKO
12	34040895	34041395	Distal Intergenic	33957671	33959829	1	ENSMUSG00000035799	ENSMUST00000049089	83224	22160	Twist1	twist basic helix-loop-helix transcription factor 1	0	0	2	Peak in ActWT, no peak in NaiveWT	Peak in ActWT, no peak in ActDKO
12	115847658	115848158	Promoter (<=1kb)	115847881	115848174	2	ENSMUSG00000093896	ENSMUST00000169155	16	100775174	Ighv1-76	immunoglobulin heavy variable 1-76	2	0	2		Peak in ActWT, no peak in ActDKO
6	129199699	129200199	Distal Intergenic	129189015	129189124	2	ENSMUSG00000098268	ENSMUST00000183692	-10575	NA	NA	NA	2	0	2		Peak in ActWT, no peak in ActDKO
13	35999817	36000317	Intron (ENSMUST00000225071/ENSMUSG00000114857, intron 1 of 2)	35995453	36014464	1	ENSMUSG00000114857	ENSMUST00000225071	4364	NA	NA	NA	0	0	2	Peak in ActWT, no peak in NaiveWT	Peak in ActWT, no peak in ActDKO
12	35050933	35051433	Intron (ENSMUST00000221831/ENSMUSG00000020590, intron 1 of 1)	35055101	35056961	1	ENSMUSG00000113792	ENSMUST00000221891	-3668	NA	NA	NA	0	0	2	Peak in ActWT, no peak in NaiveWT	Peak in ActWT, no peak in ActDKO
4	62675378	62675878	Promoter (1-2kb)	62674352	62690001	1	ENSMUSG00000059810	ENSMUST00000138674	1026	50780	Rgs3	regulator of G-protein signaling 3	0	0	2	Peak in ActWT, no peak in NaiveWT	Peak in ActWT, no peak in ActDKO
8	124756587	124757087	Distal Intergenic	124740257	124751832	2	ENSMUSG00000043068	ENSMUST00000055257	-4755	69627	Fam89a	family with sequence similarity 89, member A	0	0	2	Peak in ActWT, no peak in NaiveWT	Peak in ActWT, no peak in ActDKO
11	117788386	117788886	Promoter (2-3kb)	117791188	117792613	1	ENSMUSG00000050106	ENSMUST00000156458	-2302	217356	Tmc8	transmembrane channel-like gene family 8	0	0	2	Peak in ActWT, no peak in NaiveWT	Peak in ActWT, no peak in ActDKO
6	130197509	130198009	Distal Intergenic	130178753	130193112	2	ENSMUSG00000033024	ENSMUST00000071554	-4397	16640	Klra9	killer cell lectin-like receptor subfamily A, member 9	2	0	2		Peak in ActWT, no peak in ActDKO
7	72239999	72240499	Intron (ENSMUST00000079323/ENSMUSG00000032776, intron 4 of 22)	72225368	72229360	2	ENSMUSG00000032776	ENSMUST00000206976	-10639	244049	Mctp2	multiple C2 domains, transmembrane 2	2	0	2		Peak in ActWT, no peak in ActDKO
18	38946584	38947084	Intron (ENSMUST00000148850/ENSMUSG00000118193, intron 2 of 5)	38955709	38970935	1	ENSMUSG00000117994	ENSMUST00000156167	-8625	545253	Gm5820	predicted gene 5820	0	0	2	Peak in ActWT, no peak in NaiveWT	Peak in ActWT, no peak in ActDKO
4	120045787	120046287	Intron (ENSMUST00000106307/ENSMUSG00000028634, intron 2 of 8)	120032766	120065063	1	ENSMUSG00000028634	ENSMUST00000227491	13021	16656	Hivep3	human immunodeficiency virus type I enhancer binding protein 3	0	0	2	Peak in ActWT, no peak in NaiveWT	Peak in ActWT, no peak in ActDKO
11	119817546	119818046	Intron (ENSMUST00000125583/ENSMUSG00000025583, intron 11 of 12)	119822947	119856298	1	ENSMUSG00000025583	ENSMUST00000124401	-4901	74370	Rptor	regulatory associated protein of MTOR, complex 1	0	0	2	Peak in ActWT, no peak in NaiveWT	Peak in ActWT, no peak in ActDKO
10	53925370	53925870	3' UTR	53918719	53977115	2	ENSMUSG00000003746	ENSMUST00000219234	51245	17155	Man1a	mannosidase 1, alpha	0	0	2	Peak in ActWT, no peak in NaiveWT	Peak in ActWT, no peak in ActDKO
2	104863092	104863592	Distal Intergenic	104867805	104951567	1	ENSMUSG00000045106	ENSMUST00000127840	-4213	211936	Ccdc73	coiled-coil domain containing 73	0	0	2	Peak in ActWT, no peak in NaiveWT	Peak in ActWT, no peak in ActDKO
7	45820798	45821298	Promoter (2-3kb)	45819571	45823344	2	ENSMUSG00000058743	ENSMUST00000210232	2046	211480	Kcnj14	potassium inwardly-rectifying channel, subfamily J, member 14	0	0	2	Peak in ActWT, no peak in NaiveWT	Peak in ActWT, no peak in ActDKO
2	155037892	155038775	Intron (ENSMUST00000137333/ENSMUSG00000027596, intron 3 of 4)	155047615	155051011	1	ENSMUSG00000027596	ENSMUST00000148300	-8840	50518	a	nonagouti	0	0	2	Peak in ActWT, no peak in NaiveWT	Peak in ActWT, no peak in ActDKO
18	33088494	33088994	Intron (ENSMUST00000234205/ENSMUSG00000038128, intron 5 of 14)	33004663	33004766	2	ENSMUSG00000088077	ENSMUST00000157452	-83728	NA	NA	NA	0	0	2	Peak in ActWT, no peak in NaiveWT	Peak in ActWT, no peak in ActDKO
1	136707301	136707801	Intron (ENSMUST00000181274/ENSMUSG00000097448, intron 2 of 4)	136697374	136697471	1	ENSMUSG00000092912	ENSMUST00000175171	9927	115487627	Gm24086	predicted gene, 24086	2	0	2		Peak in ActWT, no peak in ActDKO
10	13686251	13686751	Intron (ENSMUST00000162610/ENSMUSG00000019806, intron 4 of 5)	13627198	13635107	1	ENSMUSG00000112055	ENSMUST00000219684	59053	NA	NA	NA	0	0	2	Peak in ActWT, no peak in NaiveWT	Peak in ActWT, no peak in ActDKO
6	89068248	89068748	Intron (ENSMUST00000168837/ENSMUSG00000055403, intron 1 of 2)	89096110	89107834	1	ENSMUSG00000055403	ENSMUST00000153517	-27362	232217	4933427D06Rik	RIKEN cDNA 4933427D06 gene	0	0	2	Peak in ActWT, no peak in NaiveWT	Peak in ActWT, no peak in ActDKO
18	54921793	54922293	Intron (ENSMUST00000064763/ENSMUSG00000052713, intron 3 of 9)	54892481	54895562	2	ENSMUSG00000052713	ENSMUST00000237009	-26231	269023	Zfp608	zinc finger protein 608	0	0	2	Peak in ActWT, no peak in NaiveWT	Peak in ActWT, no peak in ActDKO
2	6559543	6560043	Intron (ENSMUST00000002176/ENSMUSG00000002107, intron 12 of 15)	6546872	6592800	2	ENSMUSG00000002107	ENSMUST00000182355	32757	14007	Celf2	CUGBP, Elav-like family member 2	0	0	2	Peak in ActWT, no peak in NaiveWT	Peak in ActWT, no peak in ActDKO
1	131822772	131823272	Distal Intergenic	131827493	131830276	1	ENSMUSG00000013275	ENSMUST00000132585	-4221	98396	Slc41a1	solute carrier family 41, member 1	0	0	2	Peak in ActWT, no peak in NaiveWT	Peak in ActWT, no peak in ActDKO
17	73656344	73656844	Intron (ENSMUST00000024858/ENSMUSG00000024064, intron 1 of 14)	73635591	73640220	2	ENSMUSG00000090168	ENSMUST00000160562	-16124	NA	NA	NA	0	0	2	Peak in ActWT, no peak in NaiveWT	Peak in ActWT, no peak in ActDKO
11	68502409	68502909	Promoter (<=1kb)	68503019	68552698	1	ENSMUSG00000046207	ENSMUST00000060441	-110	104709	Pik3r6	phosphoinositide-3-kinase regulatory subunit 5	0	0	2	Peak in ActWT, no peak in NaiveWT	Peak in ActWT, no peak in ActDKO
1	172143542	172144042	Promoter (<=1kb)	172144274	172144901	2	ENSMUSG00000089803	ENSMUST00000126220	859	NA	NA	NA	2	0	2		Peak in ActWT, no peak in ActDKO
6	128005298	128005798	Intron (ENSMUST00000112173/ENSMUSG00000030352, intron 2 of 7)	127965747	128034592	2	ENSMUSG00000030352	ENSMUST00000123786	28794	109246	Tspan9	tetraspanin 9	2	0	2		Peak in ActWT, no peak in ActDKO
1	88646564	88647064	Distal Intergenic	88653085	88654845	1	ENSMUSG00000104057	ENSMUST00000194311	-6021	NA	NA	NA	2	0	2		Peak in ActWT, no peak in ActDKO
5	77301447	77301947	Promoter (2-3kb)	77303379	77304315	2	ENSMUSG00000036285	ENSMUST00000150451	2368	56412	Noa1	nitric oxide associated 1	0	0	2	Peak in ActWT, no peak in NaiveWT	Peak in ActWT, no peak in ActDKO
5	88716949	88717449	Distal Intergenic	88720855	88749294	1	ENSMUSG00000006262	ENSMUST00000155298	-3406	68473	Mob1b	MOB kinase activator 1B	0	0	2	Peak in ActWT, no peak in NaiveWT	Peak in ActWT, no peak in ActDKO
6	128826789	128827289	Promoter (<=1kb)	128813706	128826331	2	ENSMUSG00000079298	ENSMUST00000032472	-458	80782	Klrb1b	killer cell lectin-like receptor subfamily B member 1B	0	0	2	Peak in ActWT, no peak in NaiveWT	Peak in ActWT, no peak in ActDKO
17	29671079	29671579	Intron (ENSMUST00000150388/ENSMUSG00000099329, intron 2 of 6)	29676229	29687047	1	ENSMUSG00000024019	ENSMUST00000234388	-4650	74157	Cmtr1	cap methyltransferase 1	0	0	2	Peak in ActWT, no peak in NaiveWT	Peak in ActWT, no peak in ActDKO
4	98020780	98021280	Exon (ENSMUST00000075448/ENSMUSG00000028565, exon 6 of 11)	97911033	98042595	1	ENSMUSG00000028565	ENSMUST00000133011	109747	18027	Nfia	nuclear factor I/A	2	0	2		Peak in ActWT, no peak in ActDKO
5	20754119	20754619	Distal Intergenic	20759663	20774113	2	ENSMUSG00000039987	ENSMUST00000153194	19494	68770	Phtf2	putative homeodomain transcription factor 2	0	0	2	Peak in ActWT, no peak in NaiveWT	Peak in ActWT, no peak in ActDKO
[truncated: 75,415 more rows]
