# Supplementary material for: Developmental epigenetic programming by Tet1/3 determines peripheral CD8 T cell fate
Source: EMBO Rep. 2025 Apr 2;26(10):2494–518. doi: 10.1038/s44319-025-00439-z (PMC12116802; doi:10.1038/s44319-025-00439-z)
Supplement: Supplementary file 4 — Dataset EV3 [file 44319_2025_439_MOESM4_ESM.xlsx]

## Sheet: P14 5dpi WT vs Tet13 cDKO
Dataset EV3: Differentially accessible regions between WT and Tet1/3 cDKO P14 T cells isolated from LCMV-infected mice 5dpi
Gene	log2_DKO_vs_WT	mean_concentration	neg_log10_FDR
Ltk	-2.00892	6.59822	9.42901
AV039307	-2.54143	5.79537	9.33043
Rnf157	-2.69982	5.4673	8.81752
Hnrnpl	-1.53494	7.29593	6.19619
NA	-1.58549	7.0527	6.19619
NA	-1.73308	6.32206	6.01729
NA	-1.86499	6.11326	5.96343
Znrf1	-1.64286	6.51224	5.62363
Uhrf2	-1.63182	6.45429	5.59897
Gldc	-1.76956	6.22222	5.498
Zfp974	-2.16063	5.36093	5.39636
Iyd	-1.56169	6.49917	5.13688
NA	-1.33893	7.74194	5.13688
NA	-1.58434	6.67567	5.08386
Septin9	-1.47356	7.23313	5.08386
NA	-1.71115	5.99613	5.0494
Bcl2l14	-1.7931	5.87898	4.99442
Tox	-2.13186	5.31359	4.96428
NA	-1.48506	6.68792	4.96091
Rhoc	-1.37701	6.94285	4.96091
Gm13531	-1.67839	6.03781	4.96091
Sorl1	-1.5156	6.80873	4.96091
Itga9	-1.67526	6.04579	4.96091
Gm27166	-1.8012	6.11325	4.96091
Gm18896	-1.28004	7.37549	4.85302
NA	-1.51317	6.87899	4.81003
NA	-2.12962	5.14045	4.74613
Ptpn12	-1.42805	6.68883	4.59365
NA	-1.85339	5.60278	4.59365
Rfx4	-1.36017	7.06621	4.59365
NA	-1.96463	5.51341	4.53185
NA	-1.44441	6.57545	4.51428
Fam240a	-1.60121	5.99791	4.51428
Itpr1	-1.20767	7.75275	4.44935
Gtf2i	-1.52012	6.34021	4.34473
Ssbp3	-1.91701	5.30449	4.34473
NA	-1.56063	6.29869	4.34473
Maf	-1.55368	6.06926	4.32487
NA	-1.17298	7.64958	4.18298
Msi2	-1.20869	8.04818	4.11814
NA	-2.04538	5.04402	4.11814
Mapk14	-1.62957	5.85302	4.11814
NA	-1.67438	5.85101	4.11814
NA	-1.9783	5.48158	4.09085
Nxpe4	-1.40477	6.59756	4.04983
NA	-1.24076	6.86907	3.92161
Dnase1l3	-1.30004	7.08216	3.91781
Dnajc5b	-1.28347	6.86347	3.91231
Slc37a2	-1.1969	7.31455	3.87561
Rexo2	-1.57093	5.95737	3.87009
NA	-1.72152	5.73839	3.86985
Pptc7	-1.27046	6.96322	3.84418
NA	-1.27971	6.65112	3.83243
NA	-1.49847	6.34331	3.82675
NA	-1.50876	6.04856	3.7987
Slc37a3	-1.23526	7.8177	3.76665
Rps11-ps3	-1.65295	5.8622	3.76665
Sntb1	-1.38889	6.40724	3.74962
Stk10	-1.22537	7.36318	3.74962
Sik3	-1.52863	6.81128	3.74854
Ap1m2	-1.25425	6.99912	3.73478
Adk	-1.34793	7.16789	3.68786
Rhoh	-1.50435	5.94421	3.67987
NA	-1.27063	6.77808	3.67987
Ksr1	-1.12864	7.65372	3.67633
Coq8a	-1.22187	7.51308	3.65105
NA	-1.28712	6.63158	3.61002
4930417O13Rik	-1.1436	7.32481	3.60079
Gm10222	-1.83843	5.28996	3.59966
Plcl2	-1.10839	7.76366	3.59966
NA	-1.0989	7.6351	3.59966
Sirt2	-1.14915	7.59608	3.59786
Slc38a1	-1.55576	5.95651	3.54788
Rhoh	-1.17514	7.15661	3.50413
Ctla4	-1.25284	6.67604	3.50413
NA	-1.20566	7.19477	3.49449
Afg3l1	-1.19646	7.34428	3.49252
NA	-1.10576	7.56154	3.48454
Gm24234	-1.4035	6.14229	3.48454
Gimap5	-1.15935	7.05196	3.47966
2700097O09Rik	-1.50734	5.84183	3.47966
Ptpn5	-1.37105	6.33004	3.47966
NA	-1.32982	6.4432	3.47966
Prrt1	-1.37322	6.2037	3.42696
Bmp10	-1.63715	5.44231	3.42696
Gm13420	-1.32804	6.37775	3.42195
NA	-1.04982	8.32031	3.37298
Ccdc9b	-2.40056	6.62027	3.36878
Tnfrsf1b	-0.994263	8.18557	3.35641
NA	-1.2626	6.64959	3.34851
NA	-1.07869	7.44089	3.33243
Icam2	-1.23844	6.79769	3.33243
Rbm33	-1.24548	6.72563	3.33021
NA	-1.10283	7.47395	3.3202
Smco4	-1.54173	5.71188	3.30802
Gm23402	-1.47585	5.91122	3.30802
Fnbp1	-1.4776	5.70042	3.30632
Itk	-1.4546	5.80926	3.29464
NA	-1.32218	6.27988	3.28764
NA	-1.13301	7.51278	3.28764
Map4k1	2.01324	5.38814	3.28764
Mir21a	-1.10326	7.22421	3.28757
Nfkb1	-1.42748	5.85507	3.20936
Prkch	-1.049	7.61264	3.20936
Phtf2	-1.61495	5.63383	3.20936
Mir6362	-1.67635	5.40447	3.20936
Sh3kbp1	-2.14363	4.7245	3.20936
Exph5	-1.3034	6.48837	3.20788
Cpox	-1.26374	6.6163	3.20763
Dock2	-1.05933	7.46261	3.20287
Traj15	-1.37874	5.98446	3.20287
Tmem163	-1.19118	7.09962	3.20287
NA	-1.08958	7.20337	3.15428
NA	-1.1528	7.03594	3.15139
Supt3	-1.39567	6.04016	3.12751
Fndc1	-0.999549	7.94187	3.12751
Celf2	-1.60309	5.36375	3.12751
Mllt3	-1.24824	6.42442	3.11659
Extl3	-1.72454	5.19113	3.11207
NA	-1.09297	7.03851	3.10549
NA	-1.2075	6.59545	3.06891
Kit	-1.78384	5.00918	3.06891
Inpp4b	-1.39827	5.84586	3.0647
NA	-1.52665	5.64552	3.06378
Mmp10	-1.49327	5.9704	3.06378
Prkca	-1.59544	5.46422	3.06378
Nxpe2	-1.4148	5.74944	3.06378
NA	-1.04065	7.81255	3.06378
Eif3j1	-1.45554	6.10873	3.04198
Gm15550	-1.54966	5.55942	3.04105
NA	-1.09465	7.43959	3.04105
NA	-1.68946	5.28863	3.04105
Sik3	-1.70027	5.15925	3.04105
NA	-1.52543	5.81908	3.04105
Atxn1	-1.03987	7.35109	3.01666
Lclat1	-1.18814	6.71767	3.00928
NA	-1.38941	5.79707	3.00928
NA	-1.43187	5.70584	3.00928
Trim8	-1.15874	6.70162	3.00085
NA	-1.26734	7.15986	2.98625
Wdr95	-1.03624	7.31414	2.97985
Bcl11b	-0.914597	8.52266	2.97985
Atxn1	-1.32768	5.98644	2.97407
Prkca	-1.41034	5.82642	2.97407
Mbnl1	-1.31816	6.38488	2.97407
NA	-1.32769	6.00479	2.97407
NA	-1.43519	5.69744	2.97338
NA	-1.25333	6.22634	2.96944
Prps1l1	-1.40487	5.91285	2.96944
Tsen2	-1.20517	6.78812	2.96727
Zbtb38	-0.956788	7.87028	2.96474
Pvt1	-0.985098	7.75895	2.96474
NA	-1.29914	6.45155	2.96474
Ets1	-1.02461	8.23451	2.96304
Fut8	-1.40821	5.89777	2.96304
Platr14	-1.74326	5.14325	2.9616
Sema7a	-1.2316	6.46055	2.95883
Neu3	-1.23177	6.62467	2.95046
Car14	-1.1376	6.71287	2.95024
Slc37a2	-1.34156	6.81582	2.95024
Rcbtb2	-1.63194	5.1663	2.94521
Stat4	-1.04648	7.08445	2.92032
Bhlhe40	-0.97716	7.77678	2.92032
Havcr2	-1.02117	7.31273	2.92032
Baz1a	-1.19735	6.79121	2.92032
Adap1	-1.00468	7.8728	2.91197
NA	-1.32468	5.91232	2.90819
Arid5b	-1.10644	6.85418	2.89939
Rnf157	-0.91406	8.55942	2.89607
Mtss1	-1.36991	5.77792	2.89607
Diaph3	-1.379	5.8362	2.89163
Cep43	-2.04823	4.6894	2.8847
Zscan22	-1.13909	6.54959	2.88245
NA	-1.43784	5.52267	2.87921
Fyco1	-1.00494	7.41165	2.87921
Atxn7l1	-1.25087	6.71504	2.87921
NA	-1.3685	6.10962	2.87921
NA	-1.10326	6.83555	2.87921
Tgfbr1	-1.26236	6.07576	2.86518
1700017B05Rik	-1.00823	7.29145	2.86518
Hpcal1	-1.26892	6.11054	2.8612
Cd2	-1.13724	6.62565	2.84979
NA	-1.17469	6.61984	2.84979
Msi2	-1.42623	5.90679	2.83106
Gse1	-1.19268	6.54327	2.83106
NA	-1.12984	6.6924	2.83106
4933405E24Rik	-1.11908	6.80271	2.83106
Fyn	-1.04207	7.06685	2.82367
Bend4	-1.31836	5.84865	2.82367
Ahdc1	-1.13578	6.56847	2.80876
Sae1	-1.46204	5.50607	2.79837
Rab3ip	-1.36832	5.7179	2.79837
Map4k1	-1.21522	6.42004	2.7936
NA	-1.15018	6.40691	2.79136
Tnfrsf9	-1.02568	7.11322	2.77815
Desi2	-1.01348	7.31712	2.77023
Gm30906	-1.22985	6.12451	2.77004
Slc7a5	-0.989877	7.26499	2.76582
Crtam	-1.12061	6.5118	2.75963
Ms4a6b	-1.0325	7.28158	2.75963
NA	-1.64032	5.36879	2.74774
NA	-1.5289	5.58768	2.74774
Taok3	-1.05377	6.98955	2.74251
Hnrnpl	-1.34104	6.19369	2.74251
Gm11110	-0.97865	7.44994	2.74054
NA	-1.30015	5.87059	2.73532
Atxn7l1	-1.31043	5.91767	2.73243
Gm28042	-1.03916	8.26267	2.73241
NA	-1.39867	5.51606	2.72787
Wbp1l	-0.928077	8.58275	2.72687
NA	-1.36733	5.65698	2.72618
Pdcd1	-1.06828	7.79404	2.72618
Ankrd55	-1.22986	6.36671	2.72618
NA	-1.33421	5.87756	2.72618
Rexo2	-1.2829	6.79763	2.72618
Traj37	-1.06247	7.23365	2.72618
Nfyc	-1.34198	5.73674	2.72074
NA	-1.66064	5.19168	2.70683
NA	-1.13071	6.67194	2.70347
C030013C21Rik	-1.01143	7.01007	2.70326
Cdcp2	-1.15901	6.37555	2.70326
Cmip	-1.29044	6.14727	2.70326
Twsg1	-1.26001	7.14012	2.70057
Lpin1	-1.35796	5.61184	2.70057
NA	-0.998911	7.50114	2.69959
Slc38a1	-1.02194	7.09636	2.69959
Prkcq	-1.32323	5.76532	2.69445
Map9	-1.11258	7.43529	2.6937
Gm6032	-1.39398	6.20118	2.6937
NA	-1.12726	6.40049	2.6937
Mmd	-1.2243	6.10935	2.6937
Sqor	-1.43332	6.10435	2.68677
St7	-1.15228	6.47299	2.68337
NA	-1.4627	5.44866	2.66851
Ncor2	-1.10322	7.16802	2.66804
Irak2	-0.993052	7.08702	2.66504
Ralgds	-1.07832	6.74099	2.65554
Rpl17-ps1	-1.07115	6.93718	2.64932
NA	-1.21995	6.66246	2.64932
NA	-0.881261	9.0339	2.6483
Gpr68	-0.982125	8.40857	2.64669
Gm11186	-1.43178	5.42929	2.64017
Lnx2	-1.20004	6.20862	2.63963
Ubac2	-1.1786	6.48592	2.63963
NA	-1.15045	6.71054	2.63963
Hif1a	-1.35504	5.69131	2.63963
Micu1	-1.23668	6.31382	2.63963
Syne3	-1.02009	7.13895	2.63963
Cyth4	-0.974162	7.87608	2.63648
Arhgap17	-1.30921	5.83334	2.63429
NA	-0.975771	7.71837	2.63429
Smim5	-1.24415	6.08698	2.63429
NA	-1.30122	5.79863	2.63266
Zfp608	-1.23217	5.93958	2.63145
Rhoh	-1.56784	5.1571	2.63062
NA	-1.00175	7.38476	2.62956
NA	-0.986356	7.85794	2.62855
Fam53b	-1.22579	6.14715	2.62855
Enpp6	-1.68186	5.0054	2.62855
Gstp3	-1.0985	6.67423	2.62401
Pigl	-1.15306	6.29354	2.61981
NA	-1.22258	6.0584	2.61952
Traj26	-1.09598	6.94145	2.61228
Gm14718	-1.36991	5.61338	2.61228
Akap13	-1.17066	6.55537	2.60646
NA	-0.96793	8.1259	2.60626
Nr4a2	-1.00996	6.93229	2.60562
Ttpal	-1.20782	6.34855	2.60399
NA	-1.37074	5.93952	2.60399
H2-K1	-0.782006	11.1624	2.60348
Tm2d3	-1.3575	5.60039	2.60259
Glb1	-1.03746	6.96501	2.59977
NA	-1.10325	6.70138	2.59881
Dnajc13	-1.66052	5.24465	2.59881
Mtmr3	-1.24082	6.27665	2.59555
NA	-0.928775	7.73026	2.59162
Lclat1	-1.78607	4.81771	2.59162
Specc1l	-1.15523	7.02948	2.58599
Hsbp1l1	-1.06368	6.80789	2.5859
NA	-0.929003	7.84374	2.5851
NA	-1.58374	5.07268	2.58467
Lgals3	-1.22721	6.04453	2.58278
Rora	-1.37317	5.63565	2.58278
Dglucy	-1.60809	4.99292	2.57722
Raf1	-0.985969	7.31241	2.57563
NA	-1.31912	6.15433	2.57563
NA	-1.33161	5.66051	2.57563
NA	-1.023	6.76043	2.57563
8430426J06Rik	-0.951706	7.83625	2.57482
Fars2	-1.6472	5.07847	2.56486
A430093F15Rik	-0.889695	7.80589	2.56372
Gm36339	-1.16973	6.1107	2.56372
Col11a2	-1.09123	6.95837	2.56372
Slc43a2	-1.15579	6.19169	2.56372
Anp32a	-1.11845	6.32447	2.55848
1700016G22Rik	-0.993844	7.19888	2.55848
Tnfrsf1b	-0.93049	7.8549	2.53984
Plec	-0.936252	7.48302	2.53984
Mapk14	-1.15329	6.14759	2.53984
NA	-1.52645	5.2115	2.53984
Upb1	-1.13375	6.25382	2.53804
Gm26369	-1.03984	6.62932	2.53364
Trpm6	-1.32537	5.84079	2.53364
Nf2	-1.0957	6.59094	2.53355
Map3k20	-1.14101	6.20184	2.5332
Thada	-1.14576	6.4182	2.5332
NA	-1.07838	6.43383	2.52897
Plekha5	-1.24526	6.23198	2.52897
Cd3e	-1.47668	5.25599	2.52522
Ccl1	-1.36745	5.5063	2.52306
Slc37a2	-1.07242	6.7033	2.52306
Tox	-1.41725	5.32523	2.52225
Gm4278	-1.26253	5.77397	2.52225
NA	-1.13523	6.30333	2.52225
Gm33104	-0.921884	7.9018	2.51706
NA	-0.944851	7.68112	2.51706
Srfbp1	-1.29523	5.78858	2.51706
Fam71b	-0.944082	7.3893	2.51706
Pkp4	-0.907907	7.65268	2.51554
Abr	-1.28421	5.94846	2.51554
Gata3	-0.949206	7.70601	2.50904
Il17a	-1.56898	5.15652	2.50904
Phlda1	-1.10301	6.47668	2.50897
NA	-1.43768	5.37341	2.50467
Gm9321	-1.03054	6.77354	2.49791
NA	-1.22	6.1622	2.49791
Gm23567	-1.22752	6.13807	2.49791
NA	-1.04277	6.92868	2.49582
Prrc2b	-1.18124	6.66257	2.49582
NA	-1.15799	6.16708	2.49582
Gm21885	-1.00981	7.94088	2.49582
Emp1	-0.99452	7.21313	2.49582
Etv6	-1.53542	5.22811	2.49582
NA	-1.17316	6.70313	2.49397
Rapgef1	-0.914272	7.49708	2.49397
NA	-1.11555	6.58439	2.48826
NA	-1.11077	6.43734	2.48557
Tns1	-1.3092	5.71772	2.48226
Ubac2	-0.88317	8.37669	2.4794
NA	-1.32338	5.56239	2.4794
NA	-1.10186	6.36021	2.47705
Nktr	-1.40854	5.41535	2.47705
Slc16a11	-1.46497	5.19023	2.47705
NA	-1.74768	4.74661	2.47705
Secisbp2	-1.04888	6.90182	2.47705
NA	-1.02878	6.63197	2.47705
Gm32031	-0.947735	7.46221	2.47705
Epb41	-0.999775	6.90938	2.47705
Lag3	-1.31576	6.03024	2.47705
NA	-1.01939	6.65591	2.47705
Sgms1	-1.14564	6.18201	2.47705
Slc1a2	-1.03076	7.12751	2.47705
Tcf12	-1.12237	6.16445	2.47282
Btbd2	-0.946642	7.33344	2.47282
Mapre2	-1.04784	6.50787	2.47282
Hmbs	-0.959527	7.31852	2.47282
Zbtb16	-0.953361	7.37929	2.47224
NA	-0.857085	7.95542	2.47224
NA	-0.926899	7.39357	2.47224
Cep41	-1.20696	6.03121	2.46839
Gm17767	-1.09213	6.36422	2.46839
Nebl	-1.1173	6.46852	2.468
Nmur1	-0.944937	7.17519	2.46717
Ube2d1	-1.61139	4.84515	2.46717
Pla1a	-1.03644	6.69625	2.46631
P4ha2	-1.76747	4.73401	2.46446
Aig1	-1.04372	6.74376	2.46127
Dock2	-0.967131	7.0489	2.45039
Atg10	-1.07989	6.89927	2.45039
Adrb2	-0.951761	7.50871	2.45003
Srgn	-1.03271	6.55831	2.44929
Polr2b	-1.63754	4.81745	2.44857
Commd3	-1.01489	7.12603	2.44857
Cstf3	-1.1821	6.87592	2.44857
Nsmaf	-1.17613	6.06336	2.44446
Rab11fip4os2	-1.21229	5.90951	2.44031
NA	-1.59894	4.98394	2.43879
Pdcd1	-1.0039	6.86469	2.43879
Vps50	-0.92321	7.48452	2.43879
E4f1	-1.26196	5.91147	2.43457
Agpat4	-0.965306	7.74923	2.43232
Hbs1l	-1.25482	5.80391	2.42649
F12	-1.0114	7.21239	2.42649
NA	-1.23159	5.80035	2.42323
Gm21010	-1.47728	5.31537	2.42323
Ago2	-1.07178	6.52272	2.42158
Gm11186	-1.11904	6.59753	2.42087
Psmb9	-1.00612	6.97398	2.42069
Gm23402	-1.18566	5.90502	2.42069
NA	-1.13962	6.07214	2.41712
Pstpip1	-0.840692	8.47827	2.41712
Plec	-1.0879	6.55968	2.41249
Ptpn22	-0.9583	6.93884	2.41118
Ifih1	-1.20949	6.00256	2.41114
Utrn	-1.17076	6.03028	2.4078
Ranbp10	-1.05903	6.41169	2.40737
Rapgef1	-0.973092	7.02571	2.40483
A430090L17Rik	-1.04796	6.7684	2.40483
Kcnk5	-0.926454	7.63915	2.40354
Rasgrp1	-1.07866	6.42297	2.40354
Inpp4b	-1.50296	5.13225	2.40281
Mir5623	-1.225	5.80108	2.40218
NA	-1.61191	5.19758	2.40165
NA	-1.06785	6.32714	2.4002
Ralgds	-0.943226	7.33153	2.39612
NA	-1.12086	6.24431	2.39381
Nsmaf	-1.00451	6.94391	2.39221
LOC115490478	-1.18171	6.40342	2.39187
Fam25c	-1.10331	6.17225	2.39081
NA	-1.10377	6.25678	2.39081
Cep295nl	-1.03067	7.32237	2.38749
Tex2	-1.30126	6.02061	2.38571
NA	-1.07422	6.36785	2.38494
Dock2	-1.69618	4.89121	2.38494
Rad23b	-1.39243	5.32232	2.38286
Vps13c	-1.21649	5.735	2.37948
NA	-0.968317	7.31127	2.37837
Bcl11b	-1.0107	6.55205	2.37833
Cacna1d	-1.4556	5.36017	2.37833
Rapgef5	-1.34667	5.51632	2.37833
Ino80c	-1.17956	5.91078	2.37622
NA	-0.981632	7.04745	2.37464
Chst2	-1.44393	5.30117	2.37326
Usp10	-0.927245	7.52481	2.37326
4933411E08Rik	-0.913628	7.62156	2.37326
Sik1	-1.12875	6.2656	2.37326
Zzz3	-1.56527	4.8635	2.37326
Runx3	-0.973836	6.91971	2.37326
Tex2	-1.28406	5.56708	2.37326
NA	-0.926927	7.3661	2.37326
Lamc1	-1.23332	5.84534	2.37255
Filip1l	-1.24669	5.90257	2.36627
Sntb1	-1.56486	5.082	2.36542
NA	-1.28301	5.54661	2.36521
Srpk1	-1.12522	6.60333	2.36521
Rapgef1	-0.938003	7.37098	2.36521
NA	-1.21268	5.8705	2.36521
NA	-1.25067	5.76065	2.36521
NA	-1.07638	6.74879	2.36521
Mir31	-1.04124	6.55373	2.36521
Bend4	-1.21565	5.8104	2.35979
Gfod1	-0.868106	8.04977	2.35567
Fgf2	-1.32448	5.53495	2.35567
Chd7	-1.0989	6.34488	2.35447
NA	-1.37559	5.7843	2.35283
8430426J06Rik	-1.24546	5.94877	2.35283
Ncoa2	-1.1161	6.33013	2.35283
Tecpr1	-1.13655	6.19557	2.34794
NA	-1.61491	4.99902	2.3464
Socs3	-0.905825	7.25879	2.34345
Vangl2	-1.21971	5.92788	2.34345
Dclk1	-1.30984	5.61597	2.34235
Cbwd1	-1.21613	6.04909	2.34235
NA	-1.45501	5.16492	2.34038
Ppm1h	-0.94229	6.984	2.34038
Lag3	-1.12746	6.17515	2.34038
NA	-0.987171	6.72113	2.34038
Vmp1	-1.08866	6.32488	2.34038
Elapor1	-1.04502	7.10263	2.34038
Gm11443	-0.927947	7.61303	2.33991
Prex1	-0.97316	7.18447	2.33977
E230025N22Rik	-1.36773	5.69756	2.33827
Ubash3b	-1.13034	6.24869	2.33596
Myo1e	-1.05051	6.3991	2.33596
Ffar1	-1.45079	5.311	2.33596
Lsm4	-1.06539	6.70703	2.33596
Btla	-1.10795	6.27781	2.33596
Mllt3	-0.952276	7.12569	2.33596
Ddx54	-0.98517	7.35252	2.33596
NA	-0.912153	7.60841	2.33572
Rpl17-ps1	-1.00332	7.17635	2.33494
1700025M24Rik	-1.01194	7.18953	2.33494
Gm23460	-1.10039	6.37067	2.33494
Plcd4	-0.957634	7.09455	2.33494
NA	-1.48996	4.97178	2.33494
Ifih1	-1.47091	5.03646	2.33494
NA	-0.940915	7.53901	2.33494
NA	-1.49587	4.98731	2.33494
Cflar	-1.12739	6.05108	2.33494
Map4k4	-1.32029	5.40763	2.33494
Gm13982	-1.28989	5.56684	2.33295
Tapt1	-1.42748	5.16679	2.33285
NA	-1.31423	5.45927	2.32943
NA	-1.41019	5.75937	2.32914
NA	-1.0148	6.68294	2.32798
Gm22170	-1.52064	5.00804	2.32398
Lamc2	-1.21691	5.71201	2.32307
Lck	-0.863978	7.77702	2.32307
Rapgef1	-0.969395	6.85357	2.32161
E130308A19Rik	-1.19603	6.4945	2.32089
Scfd2	-1.08221	6.57403	2.3156
NA	-0.940729	6.88095	2.3123
Pitpnm2	-1.09783	6.07845	2.3044
Fam98c	-1.14458	6.21441	2.3044
Lsm1	-0.845491	7.90094	2.30254
Chst3	-0.923634	7.4604	2.30254
NA	-1.18285	6.13543	2.30253
Ppef2	-1.12834	6.19304	2.30149
Pstpip1	-1.01336	6.58783	2.29992
NA	-1.15608	5.97768	2.29992
Sptbn5	-1.50751	5.01212	2.29992
Hipk2	-0.979661	7.31107	2.29688
Yjefn3	-0.883823	7.74172	2.2936
Gm16433	-0.867684	7.46566	2.29308
Casp3	-0.955865	6.8353	2.29308
NA	-0.89221	7.32909	2.29308
Iqgap1	-0.98507	6.68411	2.29308
NA	-1.47477	5.62175	2.29199
Gm5305	-1.23816	5.77621	2.28924
Acoxl	1.43492	5.48821	2.28363
NA	-1.01932	6.47421	2.28363
Kdm2b	-1.02144	6.63085	2.28363
NA	-1.31153	5.5524	2.28363
Sesn3	-0.92377	7.18058	2.28363
Gm25256	-1.37562	5.35196	2.28051
Rapgef1	-1.14231	6.00875	2.27976
Cd83	-1.18151	6.29335	2.27841
NA	-1.15348	5.95117	2.27654
Lrp1	-1.17825	6.07184	2.27532
Mtap	-1.40915	5.2726	2.27532
Raf1	-1.17052	5.81564	2.27399
Rora	-0.952719	7.23608	2.27399
St3gal1	-1.03159	6.62545	2.27399
Cdc27	-1.35212	5.35612	2.27399
NA	-1.03077	6.91973	2.27207
Nfkb1	-1.58798	4.90212	2.26741
Bhlhe40	-0.967693	6.70108	2.26298
Phkg2	-0.883446	7.67336	2.26189
Cd101	-1.38388	5.24439	2.26189
Itgal	-0.992925	6.5009	2.26189
Hic1	-0.886905	7.84723	2.25993
A430093F15Rik	-0.953749	6.79125	2.25969
Kdm1a	-1.09018	6.95345	2.25561
NA	-1.32359	5.41529	2.25561
Sik3	-1.10773	6.03399	2.25561
Lysmd3	-1.1826	5.74272	2.25525
NA	-1.00256	6.56439	2.25486
Glis1	-0.955377	6.85612	2.25486
Dock8	-1.03876	6.52662	2.25361
NA	-1.13434	5.95722	2.24795
Spata5	-1.05977	6.30964	2.24792
NA	-1.1377	6.04825	2.24792
NA	-1.09033	6.16035	2.24792
NA	-0.899243	7.20945	2.24645
Pdcd1	-1.07849	6.1197	2.24505
Rpia	-1.09135	6.08259	2.24425
Polg2	-0.812513	8.29349	2.24256
NA	-0.894464	7.84593	2.24196
Pip4k2a	-1.21177	5.97814	2.24196
Rel	-0.898669	7.47226	2.2418
Tnfrsf25	-0.974886	6.79354	2.2418
Atp5b	-0.836487	8.52092	2.2418
NA	-1.1442	6.06994	2.2418
Tdg	-1.24698	5.67895	2.2418
Tasor	-0.99983	6.64321	2.2418
Sae1	-1.02983	7.03727	2.2418
Ndufb2	-0.979878	7.19241	2.2418
Gm7860	-0.943668	7.50971	2.2418
NA	-1.20167	6.02413	2.2418
Ccdc160	-1.59174	4.75033	2.2418
Pecam1	-0.924708	7.34568	2.24009
NA	-1.02215	6.39741	2.23949
Il18r1	-1.11071	6.18346	2.23546
NA	-1.1825	5.70455	2.23467
NA	-1.4728	5.31469	2.23467
Bcl11b	-0.920985	7.46485	2.23467
Frmd5	1.71546	5.28177	2.23467
Rbm20	-0.91469	7.14125	2.23467
NA	-0.903861	7.33551	2.23467
Ano10	-0.992364	6.70987	2.23143
NA	-0.920828	7.1144	2.23143
Mfsd4b2	-1.39129	5.23163	2.23126
1700126H18Rik	-0.945917	7.0508	2.23108
NA	-1.39116	5.56936	2.23108
Ppp2r5c	-1.20928	5.78202	2.22922
Dglucy	-1.28432	5.47271	2.22922
NA	-0.948475	6.88417	2.228
Tnfrsf1b	-0.895702	7.88566	2.228
NA	-0.853445	7.82565	2.22748
Adh4	-1.47172	5.64912	2.22697
NA	-0.953842	6.87251	2.22672
Acot7	-0.870857	7.68223	2.22506
Socs5	-1.11467	6.05751	2.22506
Gramd1b	-0.932008	7.82154	2.22506
Traj52	-0.973596	6.67039	2.22371
Rin3	-0.864158	8.32736	2.22236
Ighj4	-0.902153	9.6565	2.22201
Ralgds	-0.944652	7.75728	2.22201
NA	-1.16758	5.93714	2.21998
Traj7	-0.989501	7.2542	2.21943
NA	-1.0325	6.29323	2.21674
NA	-1.18509	5.90537	2.21641
Mettl8	-0.83691	7.77358	2.21641
Gm15511	-1.32209	5.47813	2.2155
Rem2	-0.960016	6.83245	2.21128
Tox	-1.55513	4.92207	2.2105
NA	-1.30983	5.63745	2.21042
NA	-0.981298	7.3397	2.20982
Usp6nl	-1.19885	5.79735	2.20946
Pmaip1	-0.958829	6.83581	2.20841
Slc25a27	-1.11689	6.71455	2.20841
Usp6nl	-1.22993	5.60837	2.20486
NA	-1.05713	6.30288	2.20486
Cd8a	-1.23112	5.58947	2.20486
Gm7432	-1.18974	6.05471	2.20486
Lnx2	-0.912153	7.41395	2.20486
Iltifb	-1.29151	5.6867	2.20486
Cd28	-0.898371	7.76266	2.20486
NA	-0.896991	7.90724	2.20486
Enpp1	-1.56551	4.72844	2.20315
NA	-0.887811	7.35003	2.20179
Tox	-1.59069	4.72686	2.20179
Sla	-0.997858	6.84709	2.20179
Atxn1	-1.12275	6.20374	2.20179
Nr4a2	-0.877115	7.47512	2.20179
Elk4	-0.853868	7.37546	2.20155
Slc7a1	-1.03396	6.24767	2.20064
Itpk1	-1.20228	5.80631	2.20061
NA	-0.996474	6.63499	2.19286
NA	-1.01677	6.32391	2.19284
Pnpo	-0.816851	8.08017	2.19284
Serpinb6b	-1.10412	6.26049	2.19284
Gm15941	-1.18563	5.78964	2.19213
NA	-0.975272	6.63003	2.19086
Rapgef1	-0.844128	7.63552	2.18928
Bvht	-1.44395	5.18436	2.18862
Srgap3	-0.907309	7.12126	2.1862
NA	-1.27078	5.70034	2.1856
Gm23460	-1.05975	6.83963	2.1856
NA	-1.18627	5.88934	2.1856
Ubb	-0.85131	7.35374	2.18288
Prex1	-0.881244	7.70731	2.18205
Cd28	-0.906238	7.84922	2.18124
Nxpe1-ps	-1.08824	6.1611	2.17794
NA	-1.08896	6.31301	2.17794
Mir6362	-1.06143	6.26347	2.17182
NA	-1.06802	6.29275	2.17182
Traf1	-1.10981	6.0733	2.17182
NA	-0.837352	7.6597	2.17138
Eif3h	-0.96504	7.07547	2.17138
Bcl11b	-1.10902	6.21641	2.17132
NA	-0.952613	6.93679	2.17078
NA	-1.07899	6.68029	2.16937
NA	-0.856518	7.46054	2.16806
NA	-0.904747	7.26645	2.16565
Fyb	-1.08462	6.41461	2.16565
Ubap2	-1.24325	5.55338	2.16565
Stxbp3	-1.01241	6.34007	2.16565
Dop1b	-1.10488	6.18282	2.16565
Tmpo	-1.54297	4.88646	2.16565
Ptpn5	-0.955748	6.99766	2.16565
NA	-1.07511	6.16068	2.16565
Ip6k1	-0.845564	8.39783	2.16565
Lrrfip1	-0.924049	7.01379	2.16565
Ski	-0.83042	7.71407	2.16565
Prkch	-0.819935	8.44265	2.16565
Tox	-1.44686	5.06765	2.16514
NA	-0.896599	7.11407	2.16468
NA	-1.52663	4.88882	2.16468
NA	-0.950112	6.81578	2.16468
Atf6	-1.1115	5.95168	2.16407
Cd6	-1.06657	6.15995	2.16407
Izumo1r	-0.851462	7.33923	2.16407
Ccr9	-1.03855	6.30912	2.16407
Kcnip2	-1.01164	6.56059	2.16098
Pts	-1.05915	6.08073	2.15887
St6gal1	-1.50932	5.05136	2.15806
S1pr1	-1.03621	6.36748	2.15806
Etv6	-1.3328	5.53568	2.15683
Ext2	-1.2187	5.92199	2.15679
Cpd	-0.936484	7.33927	2.15124
Tnrc6b	-1.16039	6.17586	2.1501
Il1rl1	-1.06239	6.71862	2.14998
3300005D01Rik	-0.913945	7.17001	2.14935
Extl3	-1.14791	5.881	2.14935
Ankrd54	-0.79377	9.01285	2.14903
Arhgap26	-0.900057	7.62583	2.14843
Cdk17	-1.1118	5.99411	2.14843
Smad7	-1.02884	6.73141	2.14785
Il1rl1	-0.803873	7.86872	2.14663
Plcb4	-1.47149	5.1029	2.14544
Gm18335	-1.15026	6.38955	2.14544
Ankrd6	-1.63283	4.77024	2.14403
NA	-0.961666	6.60433	2.14301
Tbc1d4	-1.3135	5.72738	2.14168
Mettl17	-0.997697	6.5611	2.14168
NA	-1.26466	5.66842	2.14168
NA	-1.1173	5.97549	2.14168
NA	-1.19244	5.7868	2.1395
Zfp608	-1.30157	5.97322	2.1392
NA	-0.826543	7.72477	2.1392
Lnx2	-0.941584	6.5988	2.13767
Cd28	-0.876516	7.75928	2.13635
Gm15550	-0.961914	7.32815	2.13635
NA	-0.849053	7.47782	2.13539
Ypel2	-0.975055	6.63371	2.13539
NA	-0.838535	7.36155	2.13539
Pou2f2	-0.970277	6.58399	2.13539
Snora26	-1.05346	6.19432	2.13539
Stx11	-1.00479	6.5189	2.13445
Gm24433	-1.49619	5.53601	2.13445
Celsr1	-1.30061	5.39381	2.13349
NA	-0.931562	6.73924	2.13225
Synj2	-0.991697	6.39914	2.13225
NA	-0.880761	7.65675	2.13225
NA	-1.63071	4.80645	2.13225
Rem2	-0.91251	7.34329	2.13225
A830005F24Rik	-1.04539	6.12593	2.13225
Ccdc28b	-0.811012	8.10727	2.13225
NA	-0.993727	6.71735	2.13225
Ambra1	-1.13509	5.8877	2.13126
Ago2	-0.864232	7.39146	2.13126
Zfp128	-0.921715	7.16261	2.13126
Sec24a	-0.839803	7.52518	2.12937
Gpr55	-1.08268	6.04433	2.1288
Mtmr3	-1.55724	4.79192	2.12801
Serp2	-1.29876	5.41575	2.12692
Rad51b	-1.33809	5.2788	2.12688
Sidt1	-1.17218	5.93422	2.12675
NA	-1.01896	6.72961	2.12516
Arhgap26	-0.857719	7.70216	2.12385
Itpr1	-1.0944	6.03948	2.12385
NA	-1.11197	5.87486	2.12385
Plcxd2	-1.05756	6.20277	2.12385
Pithd1	-1.08837	6.20789	2.12141
Afap1l2	-0.975403	6.58603	2.11982
Plekho1	-1.04965	6.05985	2.11866
NA	-0.943844	7.00608	2.11866
Sephs2	-0.994405	6.40169	2.11866
NA	-1.54341	4.86464	2.11837
NA	-0.918619	6.7184	2.11739
NA	-0.937067	7.08787	2.11627
Bcar1	-1.19643	5.66968	2.11502
Pabpc1l	-0.98069	6.72906	2.1135
Pnrc1	-1.08354	5.93828	2.1135
Slamf1	-1.11693	5.88311	2.1135
Spred2	-0.932396	6.74096	2.1135
4933411E08Rik	-0.910034	7.01268	2.10998
Gtf2i	-0.86106	8.55414	2.10929
NA	-1.072	6.38132	2.10929
NA	-0.962206	7.19279	2.10786
Gse1	-0.823642	8.3045	2.10786
Anp32a	-1.16381	5.79674	2.10786
Cox7a1	-1.0099	6.34104	2.10771
A430093F15Rik	-0.9303	6.77194	2.10771
NA	-1.1907	5.9591	2.1067
NA	-0.977221	6.71032	2.10105
Coro2a	-1.07686	6.24075	2.10091
NA	-0.913004	6.73739	2.09965
Cdc23	-0.921722	6.96972	2.09852
Zdhhc18	-0.931724	6.73099	2.09806
Gm23402	-1.45418	5.33981	2.09598
Shc4	-0.870538	7.36186	2.09564
Ebpl	-0.850777	8.64204	2.09564
Igf2r	-0.945976	6.93828	2.09564
Ilf2	-0.833929	7.65519	2.09564
Osbpl3	-0.820134	8.30865	2.09564
Ccny	-1.63679	4.775	2.09553
Cd68	-0.930236	6.60715	2.09553
Ndst1	-1.3983	5.37139	2.09553
NA	-0.983716	6.79646	2.09553
NA	-1.16713	6.03627	2.09553
Hivep2	-0.924966	6.97187	2.09553
NA	-1.25119	5.86927	2.09553
Ubr1	-1.27388	5.37601	2.09442
NA	-0.978931	6.39054	2.09364
Clta	-0.95231	7.09982	2.09135
Rab3a	-0.753727	8.8883	2.09087
Lncpint	-1.26274	5.32229	2.08875
Bard1	-1.09213	5.9397	2.08875
Rab8b	-0.953968	6.46623	2.08875
NA	-0.968977	6.44147	2.08875
Grap2	-0.887811	7.41644	2.08875
Fyn	-0.989882	6.50902	2.08875
Ncoa2	-1.16049	5.69961	2.08875
NA	-1.02984	6.22837	2.08875
Nfkbia	-1.03666	6.11786	2.08575
Marchf6	-0.993114	6.24548	2.08575
Nlrc5	-0.810092	8.12324	2.08575
Bcl2l1	-0.997564	6.26856	2.08575
NA	-0.889417	6.94819	2.08575
Ptp4a2	-0.850614	8.33349	2.08575
Il1rl1	-1.32872	5.21605	2.08111
Gm11696	-1.02149	6.26796	2.08111
Prxl2a	-0.813937	7.46361	2.08073
Orai1	-0.94802	6.51916	2.08073
Pecam1	-1.43863	4.85937	2.08045
Gm30292	-0.880182	7.25227	2.07906
Vti1a	-1.45886	4.8426	2.07906
Sv2c	-1.13877	5.84249	2.07803
4930438A08Rik	-1.11343	5.85986	2.07803
Gnptab	-0.82485	7.46244	2.07803
Rap1a	-1.25566	5.64027	2.07803
Ttc27	-1.10017	6.05263	2.07803
Slc43a2	-1.37907	5.16873	2.07688
Vps13d	-1.00591	6.72988	2.07667
Zfp939	1.65849	4.97167	2.07667
Ubxn8	-0.944459	6.56137	2.07667
Dusp22	-1.01587	6.60598	2.07667
Ppp2r5d	-1.0588	6.05428	2.07667
Cacna1g	-1.00901	6.58839	2.07635
Fabp4	-1.00032	6.76141	2.07589
Sdcbp2	-1.1803	6.41002	2.07588
Gm5535	-0.989367	6.34879	2.07538
Per1	-0.799755	7.68104	2.07528
Cabcoco1	-0.951806	6.73841	2.07087
Pik3cg	-0.991415	6.41423	2.06984
NA	-0.868089	7.62136	2.06984
Dip2b	-0.884892	6.9257	2.06984
Il10	-0.835823	7.20823	2.06902
NA	-1.60501	4.73193	2.06898
Ctla4	-0.924844	7.03624	2.06868
Cd44	-1.40852	5.5491	2.06868
Cdk17	-0.895167	7.0452	2.06868
NA	-0.993301	7.64288	2.06868
Msi2	-1.15749	5.63496	2.06868
Ubc	-1.01373	6.19549	2.06868
Cd28	-0.934944	6.54587	2.06868
Cetn4	-1.24104	5.60989	2.06868
Pdgfb	-0.893018	7.01076	2.06868
Xdh	-1.12031	5.70622	2.06868
Dscam	-0.989555	6.40488	2.06825
Ptp4a1	-0.798223	8.01554	2.06678
NA	-0.889493	7.54336	2.0658
NA	-0.988501	6.30389	2.0658
Fbxo34	-1.23776	5.39013	2.0658
Ucp2	-0.811303	7.74192	2.06579
NA	-0.911426	6.86983	2.06558
Dnajc5b	-0.941254	7.83086	2.06557
Bcl2a1d	-0.95177	6.67461	2.06557
Ubac2	-1.18423	5.82411	2.06557
Slc4a4	-1.48479	5.16522	2.06496
P2ry10b	-1.05326	6.19599	2.06496
NA	-0.873399	7.93276	2.06417
Tnfsf11	-1.26293	5.42012	2.06267
NA	-0.967449	6.41082	2.06221
Gm5075	-0.853028	7.39454	2.06199
NA	-0.834556	7.24245	2.06039
Trps1	-0.997677	6.55629	2.0597
NA	-0.818225	8.47027	2.05879
NA	-1.32992	5.11293	2.05814
Gm22107	-0.81359	7.40657	2.05814
Abtb2	-0.920949	7.09133	2.05774
Sec23ip	-0.886517	7.00171	2.05774
Nasp	-0.873356	7.0483	2.05774
Irgc1	-1.0177	6.31533	2.05774
Abtb2	-0.818174	7.34694	2.05774
Gimap9	-1.06564	6.35915	2.05774
NA	-1.46051	5.11755	2.05774
Cep43	-1.29577	5.31202	2.05774
Aig1	-1.3135	5.39594	2.05774
NA	-1.20963	5.856	2.05774
Sik3	-0.8491	7.72098	2.05774
Vmp1	-0.803364	8.33608	2.05774
Rnd1	-0.956256	6.46765	2.05774
NA	-0.855965	7.2516	2.05705
Cd2	-0.844911	7.22199	2.05705
Elapor1	-0.932829	6.57328	2.05705
Btla	-1.17399	5.68064	2.05629
Sik1	-0.821326	7.80819	2.05508
NA	-0.951351	6.85115	2.05389
Sik3	-0.938465	8.72495	2.05389
Gm23234	-1.09901	5.87125	2.05389
Fam53b	-1.121	6.01438	2.05389
Hip1r	-0.870474	7.31279	2.05138
Dclk1	-1.32156	5.40899	2.05071
NA	-0.960375	7.3993	2.05071
Gm23513	-0.842046	7.55285	2.05071
Dtx1	-0.940639	7.30614	2.05071
Stat4	-1.15634	5.70329	2.04971
Llgl2	-0.830823	7.22104	2.04549
Tcf7	-0.945934	6.78871	2.04451
Plekha5	-1.07894	6.31746	2.04407
Gm26628	-0.977434	6.32221	2.04266
NA	-1.05469	6.32469	2.04266
NA	-0.977964	7.56415	2.04266
Pip4k2a	-1.09503	5.77626	2.04198
Fignl1	-0.879558	7.33773	2.04198
Hacd3	-1.37552	5.44981	2.04116
A130077B15Rik	-1.50094	4.86965	2.04116
Mir7001	-0.831601	7.38289	2.04021
NA	-0.872048	7.14108	2.03978
Cpox	-0.984488	6.52532	2.0393
NA	-1.28627	5.32342	2.03901
NA	-1.17143	5.67161	2.03901
NA	-0.865508	7.6292	2.03857
Tead3	-0.934106	8.08186	2.03738
Pqbp1	-0.871369	7.45337	2.03738
Actbl2	-1.20336	5.45481	2.03712
Smad7	-0.793825	7.58452	2.03585
NA	-1.16395	5.86048	2.03585
Sema4d	-0.99628	6.23719	2.03585
Gng2	-0.970393	6.49872	2.03585
NA	-0.876212	7.04615	2.03585
Tns4	-0.931003	6.79152	2.03054
Rtkn2	-0.952088	6.718	2.0297
Prkca	-1.40863	4.99426	2.0294
Tcf12	-0.970426	6.51182	2.0294
Ptpn11	-1.17886	5.92592	2.0294
Mthfd1	-0.96761	6.70399	2.02931
Ptpn3	-0.882785	6.87531	2.02931
NA	-1.27834	5.23509	2.02931
NA	-0.844347	7.12581	2.02931
Mfsd13a	-1.05195	6.16027	2.02931
Batf	-0.88742	7.0437	2.02886
Stx1a	-1.03212	6.40676	2.02813
NA	-1.02008	6.14282	2.02666
Plekhb2	-0.924794	7.13365	2.02666
Itga6	-1.11226	5.8191	2.02525
NA	-0.8385	7.34392	2.02427
Tnfsf8	-1.10442	5.75141	2.02318
NA	-0.903039	6.79595	2.02231
Agpat4	-1.09792	5.98369	2.01955
Tars2	-1.38129	5.08837	2.01955
NA	-1.22151	5.46358	2.01955
Spaca6	-1.66483	4.98508	2.01955
NA	-0.863228	6.90808	2.01955
Stk39	-0.880161	6.91242	2.01955
NA	-0.985119	6.48763	2.01955
Lactb2	-0.824899	7.79629	2.01955
Prkch	-0.892016	7.08759	2.01955
Tcf7	-0.944587	6.56123	2.01955
Rapgef5	-0.943432	6.39327	2.01955
Ube2g1	-1.33164	5.22815	2.01955
Nol9	-0.915214	7.08922	2.01955
Tnfrsf9	-0.848572	7.42206	2.01955
Pip5kl1	-1.01596	6.22899	2.01955
Slc2a4	-1.22505	5.56666	2.01817
N4bp1	-0.825374	7.66591	2.01817
Nfat5	-1.11987	6.13912	2.0179
Gm23207	-0.98141	6.22657	2.0173
Ahcyl2	-1.37858	5.13381	2.01418
Rasa3	-0.884669	6.91518	2.01343
Gm27166	-0.913034	6.59678	2.01213
NA	-0.893702	6.64103	2.00738
Stk24	-0.880516	7.05835	2.00705
NA	-0.974986	6.34583	2.00687
NA	-0.883597	7.10472	2.00687
Rpl11	-0.935232	6.48649	2.00635
Atg10	-0.958689	6.91924	2.00635
Tmem164	-0.941785	6.60297	2.00635
Gm23402	-1.18962	5.70371	2.00511
Per1	-0.760354	8.00281	2.00478
Dnajc5b	-1.26421	5.2407	2.00345
Mtap	-1.24564	5.3987	2.00136
Derl3	-0.828173	8.5639	2.00136
Ccr7	-1.01045	6.11813	2.00136
NA	-1.15369	5.6866	2.00124
Ttc16	-0.819908	7.56128	2.00124
NA	-0.905595	7.24458	2.00124
NA	-0.805664	8.2083	2.00124
Gm18255	-1.00361	6.24253	2.00048
Hnrnpr	-0.773015	8.01012	2.00048
Gpr183	-1.07548	6.36463	2.00048
Npepps	-1.03167	5.99493	2.00048
Ago2	-1.01008	6.06245	2.00048
Sdcbp2	-0.897309	6.8297	1.99963
Agpat4	-0.993322	7.24126	1.99936
Vangl2	-1.10399	5.90054	1.99936
Prkd2	-0.941758	6.51383	1.99928
Tbx21	-1.00096	6.18909	1.99927
Bhlhe40	-1.01613	6.099	1.99927
Bbc3	-0.86816	6.79584	1.99927
NA	-1.14391	5.89274	1.99927
NA	-1.58729	4.84916	1.99927
H1f8	-1.05898	6.15581	1.99894
Pim1	-0.83018	7.12751	1.9988
Trim47	-1.09515	6.20551	1.99836
Bin3	-1.05955	5.91209	1.99707
Atg16l2	-0.886191	7.03316	1.99707
Traj35	-1.05647	6.70008	1.99704
Slc25a19	-1.06906	5.98903	1.99704
Rubcnl	-0.911305	7.85546	1.99704
Furin	-0.936821	6.61844	1.99704
Lefty2	-0.941102	6.63198	1.99704
Gypc	-1.35153	5.33222	1.99704
Kdm2b	-0.858315	6.85204	1.99704
Cd5	-0.825979	7.77557	1.99704
Upk1a	-0.986961	7.02395	1.99704
Piezo1	-0.801873	7.31459	1.99704
Prkaca	-0.735078	8.96746	1.99704
NA	-1.1303	5.70807	1.99495
Pvt1	-0.875254	7.43894	1.99495
Tram1	-0.915343	7.29836	1.99495
Mre11a	-0.896228	7.54848	1.99495
Gm5975	-0.839001	7.15519	1.99475
Rbbp6	-1.1353	5.84743	1.99475
NA	-0.945499	6.53191	1.99475
NA	-1.07785	5.8554	1.99475
Traf1	-0.928028	6.81983	1.99475
Rora	-0.891745	6.67882	1.99475
NA	-1.07972	5.79957	1.99475
Crybg2	-0.855429	7.26003	1.99475
Max	-1.22929	5.61446	1.99467
Atxn1	-0.861679	7.61857	1.99398
NA	-0.874968	7.37595	1.99209
Slfn1	-1.0644	5.80224	1.99209
Crebzf	-0.855738	7.01046	1.99158
Ube2v2	-0.955202	6.6291	1.99152
Ech1	-1.08961	6.20357	1.99056
Mllt3	-1.00121	6.58928	1.99042
Cdk6	-1.13994	6.04563	1.9904
Foxp1	-1.01766	6.07799	1.9904
NA	-0.840852	7.53664	1.99028
NA	-0.929334	6.64914	1.98949
Odc1	-1.19768	5.54121	1.98625
Lmtk2	-0.873283	7.46751	1.98592
Hivep1	-1.13799	5.88995	1.9852
Batf	-1.01599	6.1142	1.9852
Tmcc3	-0.926224	7.80826	1.98366
Plcl2	-0.965889	6.35123	1.98366
Sgms1	-0.99929	6.49367	1.98352
Ifi211	-1.47985	4.71554	1.98352
Gm12035	-1.10478	6.26821	1.98352
Nrxn2	-0.874481	7.24721	1.98352
Farp1	-1.1626	5.85058	1.98352
Sgms1	-0.898143	6.88969	1.98352
LOC115487699	-0.843901	8.56855	1.98352
NA	-1.04341	6.14806	1.98238
NA	-0.815915	7.28005	1.98194
Mir7001	-0.874007	7.26009	1.98105
Fastkd1	-0.921079	6.8296	1.98105
I730030J21Rik	-1.05997	5.84089	1.98105
Tbcb	-1.20692	5.51162	1.97908
Gm32090	-0.860768	8.00431	1.97908
Rrp1b	-0.801125	7.87882	1.9776
AW549877	-0.737306	8.71127	1.97641
Vmp1	-1.06406	6.12406	1.97503
Pik3r6	-0.919856	6.6565	1.97503
Hmcn2	-1.56219	4.75673	1.97498
NA	-1.16008	5.63181	1.97476
Olfr1421-ps1	-0.931955	6.45265	1.97361
NA	-1.30235	5.12885	1.97151
Ciapin1	-1.24177	5.51518	1.97151
NA	-0.954726	8.42136	1.97151
Itk	-1.06238	6.0036	1.97151
Furin	-0.980802	6.52119	1.97095
Nsg2	-1.05749	6.16653	1.97079
NA	-1.22384	5.37624	1.97036
Gas2	-1.56931	4.82036	1.97024
Rab8b	-0.851158	7.20873	1.97015
NA	-1.09544	5.68069	1.96852
Atp6ap2	-0.867298	7.64294	1.96614
Prxl2b	-0.915897	6.89837	1.96581
NA	-1.44105	4.74355	1.96557
4921536K21Rik	-0.924685	6.61394	1.96541
Rpia	-1.07245	5.90133	1.96541
Clic4	-1.13034	5.58542	1.96518
Akap13	-1.2229	5.41686	1.96518
Hspb7	-0.760368	7.9224	1.965
NA	-1.08461	5.99218	1.96461
Pin1	-0.738051	9.21728	1.96461
NA	-0.932681	6.42852	1.96461
NA	-0.986653	6.26357	1.96461
Slc2a6	-0.788956	7.4365	1.96461
Smg7	-0.961606	6.44567	1.96461
Srsf12	-0.974334	6.66588	1.96349
NA	-1.02962	6.00717	1.96349
6430710C18Rik	-1.09638	5.67823	1.96349
NA	-0.806667	7.34256	1.96185
Clcn3	-0.765448	8.69556	1.96185
Gm23460	-0.861194	8.0425	1.96127
NA	-0.94786	6.35239	1.96127
Ndrg1	-1.0583	5.98517	1.96119
Pik3ca	-0.962566	6.5786	1.96119
NA	-0.929885	6.43235	1.96119
Gsx2	-0.892281	7.20217	1.96119
Fam107b	-0.826361	7.45023	1.96119
Golph3l	-0.892241	8.26243	1.96119
Glis1	-0.918736	6.76993	1.96119
Depdc7	-1.07769	5.80603	1.96119
Suclg2	-0.950176	6.49912	1.96119
Tg	-0.836671	7.27575	1.96077
3300005D01Rik	-1.06325	6.0849	1.96077
NA	-0.87004	6.81073	1.9587
Pla1a	-0.797971	8.12786	1.9587
Bcl2l11	-1.0335	6.12174	1.95745
Prkag2	-1.46741	4.86179	1.95745
NA	-1.07211	6.28821	1.95745
Gm23231	-0.93558	7.21043	1.95738
Tnfaip3	-0.903815	6.90656	1.95735
Plek	-0.878689	6.79505	1.95734
Ndufb11	-0.827536	7.50259	1.95568
Mbnl2	-0.841129	7.29431	1.95525
Trhr2	-1.00238	6.47398	1.95457
Ccdc88c	-1.08238	5.90079	1.95457
NA	-0.900082	7.56467	1.95457
Slc9a1	-1.18345	5.7364	1.95434
Cdk6	-0.99615	6.28421	1.95299
C2cd3	-0.961163	7.26919	1.95299
Il1rl1	-1.08779	5.80347	1.95299
Galm	-0.906167	6.87676	1.95231
Gpn1	-0.887217	7.15661	1.95036
Rpl18-ps1	-0.976374	6.36218	1.95036
Atxn7l1	-1.07191	6.17648	1.95003
Lactb2	-0.859929	6.84365	1.9486
NA	-1.15977	5.65835	1.94825
Hpn	-0.920863	6.50867	1.94825
Myh9	-0.898584	6.72318	1.94825
Pnrc1	-1.40348	4.76065	1.94655
Acmsd	-1.22865	5.44925	1.94655
Sgms1	-0.926035	6.43644	1.94573
Wfikkn2	-0.970551	6.62059	1.94345
Bspry	-1.057	6.3497	1.94345
Chchd5	-0.883037	7.18764	1.94345
Ifrd1	-1.56905	5.02214	1.94293
Gm12532	-1.07414	5.82205	1.94293
Klf6	-0.824598	7.09028	1.94293
Marveld2	-1.04773	6.15318	1.94293
Gm7457	-1.08066	6.10821	1.94256
Phactr2	-1.3533	5.24518	1.94075
NA	-0.940539	6.45388	1.94024
NA	-1.2677	5.18057	1.94024
Zdhhc16	-0.732296	8.44453	1.94001
Orai2	-1.24805	5.38387	1.94001
H3f3a	-0.900685	6.49822	1.93935
Lysmd2	-1.04757	6.01267	1.93844
Ncaph	-1.12517	5.57048	1.93844
NA	-0.878249	6.85361	1.9375
Rapgef1	-0.844814	7.00945	1.93731
2210016L21Rik	-0.949257	6.41503	1.93731
H2ac14	-0.757974	8.42857	1.93731
Psma6	-0.847461	7.35609	1.93731
Oit3	-0.953492	6.41439	1.93731
Prkch	-0.801509	8.1579	1.93731
Senp3	-0.821985	7.51696	1.93694
Nsd2	-0.916101	6.64299	1.93694
Mmd	-1.08826	5.81429	1.93689
Kdm2b	-0.895432	6.54594	1.93689
Nfkbia	-0.908087	6.50948	1.93689
Rhoh	-1.06554	5.89044	1.93689
Itga9	-0.98949	6.84312	1.93674
Farp1	-0.819033	7.4368	1.93674
Tax1bp1	-0.84265	7.34127	1.93674
NA	-1.00287	6.14421	1.93674
Akap6	-0.911926	6.96848	1.93674
NA	-1.12282	6.02746	1.93674
Fyn	-0.902916	6.9651	1.93674
NA	-1.04606	5.84122	1.93674
Rpsa	-0.812484	7.31693	1.93383
Mmp10	-1.45883	5.0091	1.93329
6430710C18Rik	-1.14624	5.49334	1.93294
1700066B17Rik	-1.12842	5.66302	1.93294
Entpd1	-0.894512	7.19743	1.93294
Dgkg	-1.20965	5.40564	1.93294
Dennd4a	-0.986815	6.62442	1.93292
NA	-0.842074	7.11416	1.93258
Ralbp1	-1.28286	5.14179	1.93256
NA	-0.93497	6.59281	1.93256
Ago2	-0.840287	6.98789	1.93256
Tepsin	-0.758897	8.88308	1.93203
Sik3	-0.844205	6.81553	1.93139
NA	-1.56448	4.70056	1.93139
NA	-1.02627	6.67397	1.93139
Ubac2	-0.902768	6.61036	1.93068
Dock9	-1.02559	6.00574	1.93068
Arhgef3	-0.843675	6.87198	1.92824
Atxn7l1	-0.848918	6.90249	1.92752
Sla	-0.948096	6.50021	1.92437
Cx3cr1	-0.963825	6.6157	1.92387
Havcr2	-0.87413	6.70147	1.92365
Spag1	-0.829242	7.56171	1.92304
Slamf7	-1.25187	5.26585	1.92304
Gm6652	-1.10098	5.61443	1.92187
NA	-0.989194	6.50363	1.92057
Cdh17	-0.814078	7.15637	1.91997
A530088E08Rik	-0.879322	6.86369	1.91995
NA	-0.952838	7.00288	1.91995
NA	-1.03735	5.93186	1.91995
Ago2	-0.822566	7.16352	1.91967
NA	-0.75611	7.87795	1.91967
Khdc1a	-1.36588	4.83607	1.9195
NA	-0.865553	7.10352	1.91914
Zfp260	-0.855199	6.80652	1.91914
Lmnb1	-1.37387	4.8763	1.91879
Irak2	-1.06156	5.7617	1.91847
Tmco4	-0.796866	7.44574	1.91694
Sufu	-0.991305	6.09535	1.91473
Zc3h12d	-1.03599	6.66016	1.91473
Med19	-0.720712	8.89706	1.91281
Srl	-0.807368	7.6086	1.91281
NA	-0.945071	6.66396	1.91069
NA	-0.816356	7.6172	1.90923
Mfsd10	-0.857152	7.63755	1.9088
Mmd	-0.906789	6.68719	1.9088
Fosb	-0.80464	7.14977	1.9088
Cd69	-1.31344	4.97797	1.9088
Dgkh	-1.36909	5.18525	1.9088
Upb1	-1.0577	5.84532	1.9088
NA	-1.42617	4.82405	1.90823
Mbnl2	-1.213	5.40468	1.90823
Tigd2	-1.13956	5.66027	1.90823
Tmem218	-0.819804	8.50151	1.90764
NA	-1.25196	5.17861	1.90615
NA	-0.838197	7.0372	1.90479
Agpat4	-1.19677	5.56081	1.90479
Mir3473f	-1.00067	6.13739	1.90436
NA	-0.929823	6.37857	1.90436
Tbc1d14	-1.0484	5.98774	1.90436
Mboat1	-0.920658	7.09948	1.90436
Rcor3	-1.33561	4.93562	1.90436
NA	-1.03675	6.00077	1.90436
Rbm6-ps2	-0.843748	6.79977	1.90436
NA	-0.929239	6.63815	1.9043
Traj8	-0.999572	6.66837	1.904
Micu1	-0.877054	6.624	1.904
Fam53b	-1.07534	5.68277	1.90298
Rps6kl1	-0.98365	6.38729	1.90298
A930041C12Rik	-0.836081	7.57274	1.90298
Ube2h	-0.931498	6.38568	1.90298
NA	-0.78577	7.72925	1.90203
Pou2f2	-0.975903	6.33062	1.90136
Emb	-0.80507	7.28526	1.90125
NA	-0.97975	6.06599	1.90047
Perp	-0.833961	7.25447	1.90041
Bcl11b	-0.865925	7.15937	1.90041
Pip4k2a	-1.01117	5.98861	1.90015
Canx	-0.774137	8.29478	1.90002
Susd1	-1.01845	6.25842	1.89815
Cdkl4	-0.977737	6.32983	1.89815
Jak2	-0.802605	7.16242	1.89629
Ddx10	-0.787166	7.55715	1.89539
NA	-0.787777	7.59444	1.89539
Kremen1	-1.1057	5.72373	1.89493
AV039307	-0.909327	8.05128	1.89493
Tbc1d7	-0.949017	6.31415	1.89493
Septin9	-0.978767	6.307	1.89493
Arhgef3	-1.10324	5.55545	1.89493
Mogat1	-0.781901	7.7763	1.89493
Gm18730	-0.843634	7.21287	1.89461
Tmem163	-1.05885	5.8192	1.89461
Gm29811	-1.13634	5.50897	1.89461
Chac2	-0.843038	7.04851	1.89461
NA	-0.982298	6.27807	1.89461
Traf1	-0.879968	6.61816	1.89461
Trib1	-0.810101	7.0096	1.89461
Iffo2	-0.835939	7.05175	1.89423
Gm12034	-1.24055	5.37449	1.89423
Mettl27	-0.910601	6.9772	1.89423
NA	-0.740311	8.40797	1.89419
NA	-1.08069	5.77634	1.89419
Itk	-0.872194	6.69389	1.89189
Cdnf	-0.690939	9.31912	1.89189
Napa	-0.751362	8.81911	1.89167
Gm22013	-0.890512	6.57128	1.89117
Ccdc32	-0.872611	6.75642	1.88977
Gm46203	-1.11435	5.54669	1.88977
NA	-0.654115	9.8934	1.88975
NA	-0.835073	7.74971	1.88974
Gm23513	-1.38145	4.87975	1.88974
Sema7a	-0.817493	8.16383	1.88887
NA	-0.951186	6.35346	1.88887
NA	-1.03977	6.26846	1.88802
Mir7688	-1.00896	5.98624	1.88802
Poglut2	-0.843784	6.80784	1.88802
Add3	-1.07377	6.13609	1.88762
Impact	-0.697681	8.82475	1.88762
NA	-1.13483	5.88324	1.88762
Prkch	-0.838959	7.01053	1.88762
NA	-0.83374	7.20472	1.88762
Mir21a	-0.852167	7.19555	1.88762
Nceh1	-0.849234	7.70423	1.88762
Tbc1d22a	-0.906572	6.77571	1.88762
Gbx1	-1.12967	5.83184	1.88728
Dnm3os	-0.955331	6.44486	1.88636
NA	-0.956814	6.77827	1.88568
NA	-0.780255	8.54467	1.88568
Gm25696	-0.804542	7.26566	1.88568
Gna15	-0.818707	7.95688	1.88568
Plxdc2	-1.07687	5.86265	1.88568
Ncoa1	-1.3124	5.38731	1.88568
NA	-0.835907	7.60025	1.88568
Hivep1	-0.956066	6.22459	1.88568
Magix	-0.952577	6.28539	1.88568
Sik1	-0.931689	6.24667	1.88416
Sgms1	-1.02607	6.59661	1.88395
NA	-0.749849	8.05344	1.88379
Tigit	-0.738133	9.02146	1.88289
NA	-1.0243	5.9389	1.88167
D430041D05Rik	1.24509	5.75176	1.88167
Zc3hav1	-0.9758	6.11767	1.88138
Bcar1	-1.12961	5.63384	1.88046
Klhl25	-0.827501	7.55666	1.87952
Fyn	-0.919293	6.37522	1.87889
Dennd5a	-1.16669	5.78966	1.87871
NA	-0.895822	6.43603	1.87852
NA	-0.908143	6.99276	1.87852
NA	-1.35166	5.20482	1.87852
Dusp22	-0.919275	6.46306	1.8785
Tmigd1	-0.934449	7.20493	1.87766
Cblb	-0.845179	6.75029	1.87762
LOC115490478	-1.28378	5.04103	1.87724
Abcb9	-0.804413	7.55889	1.87724
Mad1l1	-0.934257	6.64354	1.87724
NA	-1.00146	6.84424	1.87724
Rpl21-ps8	-0.831022	6.90976	1.87724
Batf3	-0.943487	6.43117	1.87713
Cblb	-0.943635	6.30145	1.87713
Gm10804	-0.798583	7.22006	1.87713
Cytip	-0.944821	6.30938	1.87621
Il1r1	-1.3938	4.80919	1.87621
Hexim2	-0.752927	8.3051	1.87621
Hic1	-0.816477	6.95683	1.87621
E4f1	-0.717298	8.58192	1.87621
Itm2c	-0.995532	6.18701	1.87621
Jak2	-0.872901	6.59416	1.87621
NA	-1.04835	5.76327	1.87621
H2az2	-0.733572	8.57877	1.87621
NA	-1.00236	6.29117	1.87621
A430033K04Rik	-0.797776	7.74285	1.87615
NA	-1.07141	5.83235	1.8761
Tet2	-1.16349	5.55499	1.8761
NA	-1.43743	4.91677	1.8761
NA	-0.8222	6.87717	1.8761
Arl3	-0.922498	6.46281	1.87533
NA	-1.03992	6.31148	1.87533
Spats1	-0.83619	6.79732	1.87533
Prpf8	-0.778245	7.56202	1.87408
Alcam	-1.11113	5.61845	1.87408
Dhx34	-0.906267	6.48491	1.87408
Sdf4	-1.13504	5.81329	1.87408
Muc4	-0.801796	7.07597	1.87408
Lif	-1.15158	5.45682	1.87408
Abt1	-1.03621	6.09919	1.87408
Cd247	-0.795585	7.78868	1.87408
NA	-0.830483	7.07034	1.87408
Ets1	-0.820834	6.90612	1.87408
Ptpn22	-0.734793	8.839	1.87408
Itpr1	-0.907515	6.52867	1.87408
Gm7418	-1.42819	4.9265	1.87408
Psmc3	-0.869082	7.10659	1.87408
Rassf6	-1.01436	5.93983	1.87408
Nxpe1-ps	-1.37161	4.76864	1.87408
Ssh2	-0.943949	6.51608	1.87408
NA	-1.14958	5.50806	1.87408
NA	-0.818968	7.38121	1.87408
NA	-1.02122	5.93869	1.87408
Cybc1	-0.784481	7.22045	1.87408
Psd4	-0.952957	6.26732	1.8737
3110082I17Rik	-0.819141	7.2705	1.8737
Gm19208	-0.929584	6.39537	1.87328
Qrsl1	-0.932319	6.25069	1.87285
Zfp184	-0.843433	6.98205	1.8718
Gramd1b	-0.963583	6.4099	1.8718
Gm23207	-0.882706	6.79798	1.8718
Gm26314	-1.13023	5.67619	1.8718
NA	-0.885072	6.56005	1.8718
Cd9	-1.24935	5.21459	1.8718
NA	-0.770553	8.13686	1.8718
Agpat4	-0.849176	7.70061	1.8718
Anp32a	-0.86185	6.97803	1.8718
Rpa3	-0.795448	8.3586	1.8718
Prrg4	-0.893364	6.64659	1.8718
Gm30906	-1.09134	6.01046	1.8718
Vps54	-1.28471	4.98886	1.8718
Fyn	-1.26597	5.01456	1.8718
NA	-1.06895	5.64648	1.8718
Rps6ka2	-1.15882	5.40449	1.8706
Oxsr1	-1.04555	6.43538	1.87055
Hmg20b	-0.690721	8.75	1.87055
Acot8	-0.74889	8.58687	1.87055
Trex1	-0.861826	6.62195	1.87055
Gm26021	-0.78755	7.3748	1.87055
Mir146	-0.784432	7.75884	1.87055
NA	-1.13116	5.4488	1.87055
Slain1	-0.804772	7.69981	1.8704
Bcas1	-0.947126	6.32432	1.86951
Hdac4	-1.05341	6.34695	1.86951
Ormdl3	-0.843086	7.22962	1.86842
Gm26273	-1.32806	5.16845	1.86842
Calhm5	-0.768035	8.07489	1.86742
Sik3	-0.886095	6.59176	1.867
Noct	-0.942758	6.21442	1.867
Cbx4	-0.80575	7.30363	1.86682
Rpa2	-1.24629	5.56737	1.86669
Scamp2	-1.19183	5.31748	1.86579
Pvt1	-1.29589	5.08029	1.86579
Anxa6	-0.779157	8.16746	1.86579
Zfp790	-0.923634	6.96556	1.86534
Ift140	-0.740929	8.28739	1.86534
Scly	-0.754183	8.40024	1.86402
Gla	-0.872368	6.65835	1.86402
Isoc2b	-0.806842	8.29798	1.86402
Prkca	-0.935042	6.63817	1.86402
Slc37a3	-0.962203	6.50237	1.86402
Gm31814	-0.855068	6.8971	1.86402
Pou6f1	-0.89763	7.05979	1.86402
Gm26225	-0.858117	7.78175	1.86402
Hif1an	-0.872701	7.12962	1.86402
NA	-0.82472	7.57789	1.86402
Psmd8	-1.30258	5.10912	1.86402
Slc15a3	-0.88859	6.78365	1.86402
NA	-0.979505	5.94447	1.86402
Fbxo25	-0.893133	7.15255	1.86402
Nudcd2	-0.805823	7.32063	1.86402
NA	-0.768625	7.90853	1.86402
Bcl11b	-0.825219	6.87867	1.86402
Dynll2	-0.872759	6.50475	1.86402
Gm6652	-0.768636	8.21868	1.86402
Mir6934	-0.783138	8.09956	1.86393
NA	-0.928102	6.28633	1.86393
NA	-0.884387	7.35365	1.86344
NA	-1.17426	5.60795	1.86344
Stx11	-0.884432	6.68957	1.86219
NA	-0.928423	6.71095	1.86219
Fam107b	-0.735189	7.75143	1.86214
Kif13a	-1.07217	5.69449	1.86179
Lif	-0.922894	6.43524	1.86179
Snd1	-0.917962	6.42609	1.86179
NA	-1.00299	6.22984	1.86156
Pigs	-0.797415	7.21287	1.86041
Hnrnpl	-0.797222	9.43872	1.85957
Cytip	-0.813491	7.04959	1.85812
NA	-0.791256	7.56973	1.85805
Slamf1	-1.09764	5.78802	1.85766
Atxn1	-1.16855	5.31164	1.85744
Slamf1	-0.929178	6.42002	1.85708
1700064M15Rik	-1.52501	4.7621	1.8566
NA	-0.745834	8.41439	1.85655
Tg	-0.91388	6.68995	1.85632
Gm26369	-0.961638	6.04141	1.85594
Nf2	-0.843552	7.17656	1.85594
Iqgap1	-1.09178	5.60122	1.8559
Col15a1	-1.04414	5.6777	1.8559
Ifne	-0.826752	6.95032	1.8559
Gm13469	-0.861224	7.43375	1.8559
NA	-0.81755	6.88891	1.85539
Acot7	-1.04082	5.74139	1.85532
Hprt	-0.828131	7.05619	1.8552
Osbpl8	-0.955883	6.46665	1.8552
Arhgap25	-0.824933	7.30407	1.8552
Ube2h	-0.888659	6.8556	1.85244
Myo3b	-0.955368	6.39203	1.85244
NA	-0.807388	7.30292	1.85244
Gm21284	-0.934431	6.38677	1.85244
Celf2	-1.11065	5.56542	1.85234
Ptk2b	-1.24804	5.36664	1.85207
Glo1	-0.840096	7.75363	1.85207
Scd2	-0.879203	6.91902	1.85207
Zbtb17	-0.942447	6.22182	1.85207
Atp5a1	-0.91533	7.2118	1.85207
Ap2a2	-1.31439	5.16842	1.85207
H2ac13	-0.762196	8.2003	1.8518
NA	-1.02718	5.82517	1.85172
Gm23460	-1.36777	4.85211	1.85172
Sgsh	-1.10857	5.53114	1.85172
NA	-1.10904	5.61946	1.85172
Timm8a2	-1.0371	5.83946	1.85172
NA	-0.8009	7.67881	1.85172
Saraf	-0.725333	7.89827	1.85172
Lin54	-0.844267	6.73608	1.85172
Pnp2	-1.13666	5.50833	1.85095
Polk	-0.916303	7.10822	1.85095
Rps20	-0.827555	7.15569	1.85095
Ripor2	-0.757701	7.97055	1.85095
Runx2	-0.897764	6.51266	1.85095
Grb7	-0.937352	6.30038	1.85095
Gls	-0.68858	8.89015	1.84966
Eif2ak3	-0.711336	9.17669	1.84963
Celf2	-0.85349	7.00206	1.84929
Itga9	-1.00068	6.46315	1.84929
NA	-0.816028	8.27541	1.84929
Stat4	-0.767249	7.58925	1.84929
B4galnt3	-1.01673	5.91478	1.84855
NA	-1.43329	4.78086	1.84712
Trpm7	-0.816638	7.48083	1.84712
Parp1	-0.966848	6.1245	1.84712
Mir3473f	-0.954481	6.46368	1.84702
Sox5	-1.35404	4.77175	1.84702
NA	-0.945976	6.34765	1.84702
NA	-0.82781	7.29332	1.84702
NA	-1.34675	4.86963	1.84702
NA	-1.12045	5.53738	1.84702
NA	-0.975524	6.57752	1.84702
Slc7a5	-1.09181	5.56016	1.84702
NA	-0.856983	6.85638	1.84702
Hsp90aa1	-0.851502	6.60165	1.84702
Bcl2l2	-0.709096	9.05012	1.84591
Pik3ca	-0.951271	6.50328	1.84576
NA	-1.24357	5.0415	1.84576
Gm12041	-0.882213	6.88739	1.84548
Mink1	-0.893194	6.48714	1.84512
Slc25a29	-0.7572	8.15735	1.84466
Mthfd2	-0.794364	7.58844	1.84387
St8sia1	-1.09947	5.6483	1.84387
NA	-0.721709	8.29717	1.84387
Kcnmb1	-0.807502	8.3084	1.84386
NA	-1.15379	5.46511	1.84386
Fdxr	-0.767649	8.72862	1.84349
Scml4	-0.85245	6.6596	1.84257
Stat4	-0.817616	7.22627	1.84257
Snx25	-1.17103	5.7451	1.84257
Tnfaip8	-0.875997	6.50436	1.84162
Ssbp3	-0.83683	6.71432	1.84013
Lgals3	-0.800052	8.02121	1.84013
Stt3a	-0.696284	9.402	1.84013
Kif13b	-1.23859	5.24251	1.83982
Ncoa1	-0.999064	6.24716	1.83977
Zdhhc18	-0.890874	6.52902	1.83967
Ankrd28	-0.830237	7.72054	1.83967
Cry1	-1.22813	5.08016	1.8392
Cep57	-1.03242	5.7603	1.83825
Chd7	-0.985088	6.06977	1.83824
Tpd52l2	-0.813324	7.53856	1.83824
Arl6ip1	-0.740546	8.35137	1.83789
NA	-1.02633	6.10203	1.83789
Syne3	-0.794797	7.04604	1.83738
Mir7057	-0.952017	6.14627	1.83561
Tmem161a	-0.857552	7.12848	1.83561
Btn2a2	-1.08351	5.65505	1.8352
Cd9	-0.918121	6.23265	1.8352
Rbm5	1.54614	5.13358	1.8352
NA	-0.891464	8.01061	1.83489
Xrcc1	-0.818622	6.91449	1.83489
Fkbp5	-0.902922	6.35873	1.83371
Mir3066	-0.787166	7.37237	1.83371
Ffar2	-1.03233	5.79298	1.83371
Mxi1	-0.773183	7.35606	1.83351
NA	-1.10288	5.46982	1.83351
Mir130c	-1.02196	6.04577	1.83344
Nfil3	-1.09966	5.53497	1.83344
Runx3	-0.923315	6.9356	1.83344
Arpc5	-0.884909	6.75592	1.83337
Rgs10	-0.875204	6.75208	1.83301
Als2cl	-1.06373	6.01886	1.83256
2610035D17Rik	-0.851544	7.20712	1.83254
NA	-1.04126	5.83582	1.83254
BC004004	-0.879112	7.93445	1.83186
Galnt3	-0.990522	5.88304	1.83186
Rptor	-0.801323	7.36216	1.83186
Ubac2	-0.906869	6.30267	1.83186
Ddx3x	-0.810174	7.03995	1.83186
Chit1	-0.848534	6.91276	1.83184
NA	-0.723542	7.86576	1.83152
NA	-0.925053	6.26517	1.83152
NA	-1.02607	5.7861	1.83152
Mphosph6	-0.772994	7.53141	1.83152
Hpn	-1.04569	5.74293	1.83059
0610009L18Rik	-0.777536	7.72301	1.83059
Pan2	-0.819341	7.51857	1.83059
NA	-0.846343	8.23638	1.83059
Spring1	-0.719037	8.89998	1.83059
NA	-0.846435	6.70978	1.83059
Susd1	-0.870941	6.86054	1.82945
Vmp1	-0.735523	9.01468	1.82908
Gm23101	-0.918487	6.36122	1.82908
NA	-0.844785	6.63423	1.82908
NA	-0.921075	6.46861	1.82872
NA	-1.06104	5.69306	1.82823
Abtb2	-0.817315	6.80995	1.82823
Zbtb3	-0.744921	7.87527	1.82823
Msantd4	-0.788197	8.04753	1.82823
Fars2	-1.0919	6.1447	1.82823
Cd44	-0.921647	6.51393	1.82823
NA	-0.816949	6.79709	1.8279
NA	-1.1044	5.64399	1.8279
Hif1a	-0.715907	8.72383	1.8279
Syne1	-0.83474	7.329	1.8279
Hivep2	-1.0367	5.72934	1.8279
Ccr6	-1.49431	4.72455	1.82747
Plcl1	-1.24227	5.50826	1.82719
Tspan14	-1.3085	5.05796	1.82719
NA	-0.971972	6.06911	1.82719
Neb	-0.733709	8.31715	1.82639
Ints11	-0.793505	7.36512	1.82601
NA	-0.834926	6.93364	1.82601
Fam162a	-1.25365	5.1448	1.82601
Havcr2	-0.805446	6.87324	1.8254
Neil2	-0.849641	7.31523	1.82527
Txndc9	-0.720067	8.29463	1.8252
Itih5	-1.11535	5.4647	1.8252
Fosl2	-0.750803	7.95531	1.8252
NA	-0.892066	6.76992	1.82513
Golgb1	-1.24539	5.10813	1.82513
Fam107b	-0.780153	7.58208	1.82513
Rpl18-ps1	-1.12417	5.66861	1.82472
Hif1a	-0.810978	6.82784	1.82455
Gm7400	-0.893722	6.55747	1.82361
Vim	-1.17928	5.40334	1.82182
Tnfrsf1b	-0.910969	6.29523	1.82182
1810055G02Rik	-0.775503	7.41488	1.82182
NA	-0.879948	6.46313	1.82182
Zswim1	-0.76506	7.76859	1.82182
Azin1	-0.744005	7.66047	1.82162
NA	-0.731888	9.16601	1.82162
4732471J01Rik	-0.883918	6.61209	1.82162
Idh2	-0.7862	7.28595	1.82151
Nup93	-1.01775	5.91214	1.82147
NA	-0.767953	8.28724	1.82147
Mrpl41	-0.705917	9.13451	1.82147
Gm15880	-0.841302	6.57743	1.82079
NA	-0.886386	6.45895	1.82039
Creg1	-0.87455	7.54989	1.81982
NA	-1.12482	5.51331	1.81982
Med25	-1.04446	5.89928	1.81982
NA	-0.947134	6.39929	1.81982
Bola1	-0.835583	7.26901	1.81982
Jdp2	-1.09475	5.46853	1.81982
NA	-0.88655	6.73883	1.81859
Rasa2	-1.08543	5.60213	1.81809
Miga2	-0.787991	8.00626	1.81658
NA	-0.873443	6.50695	1.81616
4933411E08Rik	-1.01597	6.03593	1.81568
Pitrm1	-0.707438	9.15584	1.81568
Nfia	-0.902713	6.6543	1.81568
Themis	-0.918984	6.23077	1.81534
Farp1	-1.30919	4.89698	1.8141
Alkbh6	-0.775375	8.11306	1.8141
Ppm1k	-1.17416	5.42232	1.8141
NA	-0.813931	7.03392	1.8141
Tm9sf3	-0.930569	6.21526	1.81347
Gm25009	-0.911473	6.36968	1.81347
Gm9501	-0.844299	7.27645	1.81336
Sh3d21	-0.915318	6.54382	1.81336
Celf2	-1.36493	4.8697	1.81336
Stx11	-0.737395	7.98734	1.81237
NA	-0.858509	6.65677	1.80922
Eif4a3	-0.798478	7.03052	1.80922
Igf2r	-0.921013	6.40171	1.80922
Naa60	-0.740358	7.91095	1.80922
Rgs3	-0.950612	6.09442	1.80922
NA	-0.85522	6.56748	1.80922
NA	-1.02955	5.80543	1.80922
NA	-0.740333	8.84086	1.80922
Pik3r5	-0.734951	8.4224	1.80922
Ndst2	-0.712297	8.076	1.80922
Gm30173	-0.809626	7.26483	1.80922
Cct6a	-1.08237	5.96382	1.80922
Unc119	-0.931786	6.42371	1.80922
Rbbp8nl	-0.980365	6.32752	1.80922
St6gal1	-1.19468	5.31654	1.80922
Cmip	-0.792728	7.28194	1.80922
Ncor2	-0.825928	6.68804	1.80922
Gm24803	-1.07676	5.62846	1.80922
Arid5b	-1.22519	5.4553	1.80922
Ctla4	-0.732021	7.83572	1.8087
Atp6v1g2	-0.735885	8.26182	1.80859
NA	-0.919147	6.31918	1.80836
Gm19557	-0.829182	6.69842	1.80801
NA	-0.877277	6.67462	1.8075
Traf2	-0.757674	7.72606	1.807
Plekha5	-0.954781	6.00963	1.807
Mbip	-1.01843	6.23878	1.80685
Maml2	-0.83471	6.98687	1.80658
NA	-0.852171	6.68485	1.80658
Ebp	-0.816672	7.17324	1.80658
NA	-0.781967	7.45914	1.80658
Card11	-0.83432	7.35264	1.80622
Fam3c	-1.25033	5.11487	1.80594
Rasa3	-0.910531	6.3527	1.80594
Rgs3	-0.720553	8.42938	1.80543
Gramd3	-1.07716	5.64092	1.80539
Prkch	-0.802736	8.25523	1.80435
NA	-0.816185	6.83916	1.80409
Rpl13a	-0.715047	8.86538	1.80409
Gramd3	-0.821653	7.18192	1.80409
Ermn	-1.13389	5.42196	1.8034
NA	-1.19353	5.60637	1.80333
Cmip	-1.1285	5.62164	1.80253
Stk39	-0.856716	6.60483	1.80252
Cdk6	-0.985386	6.58206	1.80238
NA	-0.963322	6.02097	1.80238
NA	-1.39062	5.00056	1.80238
Arrb1	-0.831602	6.61526	1.80238
NA	-1.02623	5.81995	1.80238
Gm22614	-0.821539	6.9779	1.80238
Arhgap19	-0.741564	8.28592	1.80238
Lmln	-0.74853	7.90603	1.80238
NA	-1.06894	5.8113	1.80238
Akr7a5	-0.855208	6.72177	1.80238
Pitpnm2	-0.957962	5.97437	1.801
1700063D05Rik	-0.848247	7.22711	1.801
Elk1	-0.797467	7.16479	1.801
Aopep	-0.984595	6.1636	1.79975
Atf7ip	-1.07234	5.54398	1.79945
Isoc2a	-0.751444	7.82996	1.79945
Nfia	-1.21786	5.38809	1.79945
Gm10284	-0.878536	7.46515	1.79945
NA	-1.20883	5.1538	1.79945
Dop1b	-0.905526	6.40498	1.79945
Cdk16	-0.801498	7.30053	1.79945
Rora	-0.831894	6.82813	1.79841
Lck	-1.17333	5.2632	1.79841
Ptger2	-0.915113	6.61481	1.79831
Musk	-1.22397	5.0757	1.79804
Prickle1	-0.980559	6.99863	1.79804
NA	-0.992028	6.02995	1.79746
Ctla4	-0.853184	7.33248	1.79722
Dcbld2	-1.06854	5.67979	1.79722
Dock2	-0.91974	6.35147	1.79722
Pde4b	-0.861355	6.47031	1.7971
Gm45521	-1.16762	5.2811	1.7971
Glipr2	-0.918248	6.16895	1.79687
Adamtsl4	-0.717774	8.06435	1.79687
Lancl1	-0.945373	6.31734	1.79668
Cry1	-1.18722	5.26289	1.79617
Hivep2	-0.761674	7.21589	1.79528
NA	-0.957928	6.43881	1.79515
Gm5049	-0.74065	7.44335	1.795
Stimate	-0.822329	7.09223	1.79455
Dag1	-0.814015	7.64252	1.79441
Pgrmc1	-1.31957	4.8431	1.79425
Baz1a	-0.834902	6.80174	1.79425
Gm25515	-0.919788	6.62164	1.79425
Cflar	-0.813376	7.16618	1.7941
Ptk2b	-1.07554	5.65198	1.7941
Slc7a1	-1.25302	5.27579	1.7941
NA	-1.22718	5.03876	1.7941
NA	-0.889386	6.60365	1.79406
Ankrd39	-0.78818	8.45687	1.79373
Ifrd1	-1.06604	5.59248	1.79335
Crtam	-0.821153	6.71734	1.7904
Dnajc5b	-0.781778	7.07257	1.79024
Pik3ip1	-0.680412	8.49606	1.78995
Hnrnpa3	-0.711897	8.34404	1.78936
Thada	-0.80803	6.88172	1.78901
Mthfs	-0.973213	6.09384	1.78872
Crip1	-0.903614	6.30829	1.78831
Itk	-0.923612	7.55747	1.7881
Pdzd2	-0.933496	6.04384	1.7881
Cep164	-0.870972	7.21255	1.78764
NA	-0.762543	7.1741	1.78764
Gm23101	-0.720853	7.82625	1.78764
Sbk1	-0.878621	7.31034	1.78764
Ddx56	-0.829832	6.74582	1.78764
Runx3	-0.754495	7.40115	1.78764
NA	-0.856987	6.7928	1.78764
Abcb9	-0.815549	6.93267	1.78764
Cacna1s	-0.790093	7.05509	1.78764
Entpd7	-0.708566	8.32573	1.78742
Cntn1	-1.39021	4.72591	1.78742
Kdm4d	-0.796166	7.27639	1.78725
Ska2	-0.693478	9.14907	1.78671
Bcr	-0.793759	7.18982	1.78615
Iqce	-0.745949	7.60706	1.7861
1700025G04Rik	-0.820269	7.38354	1.78606
Gm23985	-0.886854	6.49465	1.78601
Slamf6	-0.90804	6.44043	1.78601
Gdi2	-0.787416	7.36871	1.78601
Msi2	-1.03238	5.80243	1.786
Tex2	-1.11748	5.47984	1.786
Adgrg1	-0.707516	7.94277	1.786
Galm	-0.91379	6.9391	1.786
NA	-0.725722	8.29794	1.786
2310043O21Rik	-0.853135	7.61975	1.78567
Gm8031	-0.872641	6.76248	1.78536
Coro2a	-0.809035	6.83847	1.78509
Apoh	-0.867329	7.24855	1.78509
Gata3	-0.9589	6.43573	1.78509
NA	-0.674959	8.48071	1.78502
NA	-0.959465	6.50505	1.78434
NA	-0.860218	6.53323	1.78376
Ap2a1	-0.919382	6.44941	1.78376
NA	-1.11472	5.62328	1.78374
NA	-0.926793	6.41855	1.78374
NA	-0.823297	7.6136	1.78374
Ncaph	-0.845988	6.74473	1.78374
Ciart	-0.744595	7.90887	1.78374
Tcf7	-0.930526	6.08557	1.78374
Suco	-0.952655	5.92631	1.78369
Arhgap39	-0.948345	6.22106	1.78369
Pvt1	-0.877983	6.75482	1.78351
Aspm	-0.774089	7.37098	1.78351
Grap2	-0.846905	7.00479	1.78351
Hmgcr	-0.68177	8.92757	1.78351
Cpd	-1.40567	4.73484	1.78319
Spata2	-0.753824	7.50431	1.78225
NA	-0.75727	7.78695	1.7821
NA	-1.11231	5.42125	1.7821
Lancl2	-0.78819	7.95912	1.7821
Gsn	-0.977845	6.01442	1.7821
Atp11b	-1.10225	5.58382	1.7821
Pdcd1lg2	-0.784838	7.16217	1.7821
NA	-1.10993	5.4853	1.78209
Ccdc141	-1.35623	4.72424	1.78208
Il2ra	-0.968923	6.21326	1.78157
Atxn1	-0.79588	7.41939	1.78056
Kcnip1	-0.783199	7.22177	1.78032
Batf3	-1.03956	5.60804	1.77958
Mthfd2	-0.743382	7.88578	1.77921
Faah	-0.806053	7.24944	1.77905
NA	-0.77417	8.21349	1.77905
Dnajc3	-0.722429	8.51414	1.77905
Lncpint	-0.916874	6.1844	1.77905
Fads6	-0.851761	6.46968	1.77817
NA	-0.895932	6.19239	1.77817
4933404O12Rik	-0.856925	6.78285	1.77817
Timm8a2	-0.962686	6.36916	1.77817
Ccr2	-0.92692	6.51913	1.77817
NA	-0.739515	7.61941	1.77817
Sema4d	-0.871641	6.63228	1.77817
NA	-0.585821	10.4925	1.77817
Cdc6	-0.747138	8.13612	1.77817
Tle1	-0.721144	8.29922	1.77789
Tnip1	-0.93728	6.14363	1.77789
Fam107b	-0.790917	6.91994	1.77776
Zmiz1	-0.73424	7.97438	1.77771
NA	-1.14753	5.21986	1.77771
Dthd1	-0.790198	7.38256	1.77771
Acat1	-0.975165	5.83439	1.77771
Slc25a35	-0.779604	7.91587	1.77771
4732490B19Rik	-0.991745	6.15019	1.77771
Bcor	-1.37106	4.71124	1.77771
Mrpl43	-0.840079	7.38646	1.77771
AI506816	-0.81451	7.05573	1.77771
Bag3	-0.774496	7.26781	1.77744
Dgkz	-0.821806	8.17902	1.77732
Pmaip1	-0.995873	5.75239	1.77704
Gm12258	-0.833216	7.14043	1.77509
Csrnp1	-1.12725	5.28701	1.77316
Plcl1	-0.856259	8.22364	1.773
Dnm2	-0.737973	8.66232	1.77297
NA	-0.829207	6.72397	1.77286
Il2ra	-0.770869	7.18118	1.77218
NA	-1.36691	4.79119	1.77218
Ensa	-0.68403	9.21569	1.77218
Mir6362	-1.05825	5.48834	1.77218
Tnfaip8l1	-0.701841	7.7614	1.77202
Zfp654	-1.01894	6.06018	1.77202
NA	-0.927727	6.31137	1.77161
Il21r	-0.722291	7.77293	1.77161
Zfand1	-0.82643	6.99681	1.77127
Nupr1	-1.17225	5.46227	1.77127
NA	-0.84614	6.66909	1.77103
Nabp2	-0.697411	8.2632	1.77082
Rabac1	-0.738911	7.545	1.77082
Il2ra	-0.778262	7.2543	1.77069
Arntl	-0.763538	8.80842	1.77067
Tmprss6	-1.01343	5.91578	1.77067
NA	-0.894291	6.69033	1.7703
NA	-1.2714	4.88829	1.76993
Morrbid	-0.770985	6.99239	1.76993
Tns1	-1.20435	5.05971	1.76948
NA	-0.763376	7.74038	1.76937
Smad3	-0.850932	7.023	1.76936
NA	-0.808234	8.0875	1.76904
Galnt6	-0.78212	7.19158	1.76864
Cd8b1	-0.895394	6.52245	1.76864
Acin1	-0.695089	8.86669	1.76816
Traf4	-0.810251	6.77669	1.76816
Nedd4l	-0.866529	7.77069	1.76804
Fbxo34	-0.840378	7.51628	1.76756
Gpr55	-1.01848	5.76622	1.76711
Ski	-0.660825	8.76666	1.76711
Slc5a5	-0.988987	5.87824	1.76694
NA	-1.11454	5.31576	1.7642
Eif2b2	-0.828121	7.701	1.76355
Clasrp	-0.892066	6.8643	1.76355
Sft2d3	-0.685992	8.34029	1.76345
Gm25628	-0.748599	7.3598	1.76278
Gm18114	-0.806459	6.72826	1.7627
Mcl1	-1.03587	6.0501	1.76214
NA	-0.864501	7.09514	1.76199
Adam19	-0.846734	6.42227	1.76184
NA	-0.832929	6.80582	1.76184
Hivep1	-1.11084	5.48712	1.76184
Gpr171	-0.99988	5.85544	1.76117
Slc26a11	-0.912709	6.22058	1.76095
Fas	-0.798988	7.24598	1.76087
Fyn	-1.16457	5.3583	1.76013
NA	-0.877673	6.69566	1.76013
Zfp82	-0.845486	7.13728	1.76013
Ubald2	-0.782812	7.02231	1.7575
Rplp0	-0.749773	8.27401	1.75656
Ngdn	-1.04992	5.72157	1.75656
Fam187b	-0.904683	7.13205	1.75656
NA	-0.794492	7.18428	1.75656
NA	-0.790977	7.23786	1.75601
Gm16157	-1.02012	5.63345	1.75601
Irf4	-0.917415	6.07052	1.75601
Terf1	-0.878752	7.39397	1.75601
NA	-0.819753	7.14584	1.75601
Lrrc3c	-1.15188	5.40957	1.75601
Gm11482	-1.13881	5.54929	1.75601
Sufu	-0.837442	6.73294	1.75601
Cops4	-0.861361	6.44768	1.75601
Supt6	-1.12285	5.62838	1.75601
Dock2	-0.736957	7.42295	1.75601
Ripor2	-0.839895	6.97514	1.75601
Asap1	-0.81769	7.20436	1.75601
H2bc12	-0.685851	8.68417	1.75601
NA	-0.943608	6.30971	1.75601
Gm10804	-0.884425	6.72332	1.75601
Ehhadh	-1.00892	5.79143	1.75601
Platr25	-0.813054	6.76294	1.75601
Stk24	-0.9968	5.88777	1.75601
NA	-0.768771	6.97811	1.75601
H3c11	-0.778634	7.61742	1.75601
B3gnt5	-1.20294	5.47751	1.75601
NA	-0.972357	5.96975	1.75601
H3c8	-0.698271	8.85871	1.75601
Mapre3	-0.906279	6.48355	1.75565
Prr14	-0.743281	7.74602	1.75542
Nek3	-0.778139	7.67617	1.75531
Fbxo4	-0.74771	7.80279	1.75518
Mir7048	-0.757156	7.31185	1.75497
Pithd1	-0.769113	7.42776	1.75487
NA	-0.799911	7.12961	1.75487
Cbx8	-0.802356	6.85921	1.75487
St3gal1	-1.10606	5.39435	1.75471
Otulin	-0.769817	6.95951	1.75471
Ccn4	-0.810898	6.86881	1.75423
Ppm1h	-0.813499	6.76388	1.75423
Higd1a	-0.698202	8.6948	1.754
Adam19	-0.792052	7.29607	1.7536
Il18r1	-0.855517	6.75206	1.75351
Fech	-0.810897	6.93393	1.75351
Cd247	-0.851733	6.83573	1.75351
Hk3	-0.960316	6.07582	1.75351
Cyc1	-0.806177	6.85365	1.75351
Tax1bp3	-0.712299	8.28616	1.75351
Dhx37	-0.831599	6.80141	1.75266
Sphk2	-0.725249	7.97181	1.75252
Mir6356	-0.74794	7.20909	1.75222
C030018K13Rik	-1.21578	5.00318	1.75222
Gm21010	-1.31438	4.75079	1.75222
Cox8a	-0.713953	8.09916	1.75222
Lrrfip1	-0.912736	6.25367	1.75213
Trdmt1	-0.91384	6.15409	1.75174
Ccser2	-0.9075	6.25441	1.75
Gm26369	-0.85323	6.97695	1.75
Tmem179b	-0.792805	7.18048	1.75
Nek4	-0.863579	7.9562	1.74988
NA	-1.02688	5.67027	1.74981
NA	-0.723388	8.67664	1.7497
Akr1e1	-1.01644	6.14128	1.7497
Slamf1	-0.814031	6.80859	1.74953
Sgms1	-0.75002	8.38261	1.74918
H3c6	-0.712652	8.03072	1.74918
Mefv	-1.17047	5.16051	1.74918
Abhd8	-0.711828	8.06789	1.74918
Plekha4	-0.757017	7.13565	1.74918
Mir496b	-0.91941	6.14687	1.74918
Ggta1	-0.850723	6.50384	1.74918
Atp2b1	-0.804429	7.05932	1.74918
Gm23402	-1.10678	5.52548	1.74918
5031425E22Rik	-0.722947	8.1628	1.74918
NA	-0.942377	6.24459	1.74918
NA	-0.798337	6.89581	1.74918
Rad51c	-0.797867	6.92324	1.74918
NA	-1.42408	4.72082	1.74918
Rnf125	-1.13792	5.39607	1.74918
Lck	-0.761657	8.14408	1.74918
Epn2	-1.02898	5.6779	1.74918
Prkcq	-0.996997	5.72227	1.74918
Asap3	-0.989657	5.73325	1.74916
NA	-0.921079	6.00934	1.74854
Ankrd50	-1.06566	5.82572	1.74844
Pomgnt1	-1.05242	5.62387	1.74834
Gna15	-0.905145	6.63488	1.74723
Ifng	-0.746403	7.19816	1.74626
Coro2a	-0.989929	5.87436	1.74626
Zc3hav1	-0.916955	6.12159	1.74598
Tmem39a	-0.860666	6.5233	1.74449
Zfp236	-0.876276	6.35487	1.74435
8430426J06Rik	-1.21049	5.08685	1.74397
Atxn7l1	-0.908309	6.38404	1.74379
NA	-0.778111	7.42949	1.74375
Rbm4	-0.696819	8.45052	1.74372
NA	-0.831972	7.66228	1.74372
NA	-0.795984	6.92501	1.7436
NA	-1.28568	4.80775	1.74269
Ccr5	-0.906409	6.76153	1.74221
NA	-0.886284	6.22339	1.74193
Zfpm1	-0.739412	7.84785	1.74131
Mir496b	-1.00282	5.79023	1.74019
Kif11	-0.749815	7.66857	1.73984
Nyap2	-1.10874	5.313	1.73984
NA	-0.85115	7.12043	1.73961
Inpp4b	-0.907444	7.76248	1.73844
NA	-1.09887	5.46907	1.73781
NA	-0.882579	6.42516	1.73774
Osbpl8	-0.902785	6.65099	1.73744
Slc4a8	-0.85783	7.10374	1.73723
Rasa3	-0.828292	7.14915	1.73716
Maf	-0.960976	6.24651	1.73714
N4bp1	-0.766581	8.71132	1.73714
Hivep1	-0.754547	7.17213	1.73714
Zswim8	-0.834848	6.57339	1.73714
NA	-0.798437	6.76663	1.737
Gpx1	-0.703784	7.86724	1.73669
NA	-1.36044	4.82089	1.73669
Sharpin	-0.698122	9.16864	1.73669
Elac1	-1.11501	5.67827	1.73655
Commd9	-0.99268	6.53225	1.73638
Mfap5	-0.850208	7.10874	1.73606
NA	-0.904864	6.0793	1.73588
NA	-1.30593	4.80368	1.73588
Xpo4	-0.831033	6.978	1.73514
Rcbtb2	-0.974694	5.89915	1.7351
Plxnc1	-0.759595	7.24947	1.7351
Lexm	-0.824252	7.6691	1.73495
Bcl11b	-0.925919	6.17742	1.73495
Ubr3	-1.06776	5.68994	1.73387
NA	-1.18299	5.37045	1.73387
Synpo	-0.872229	7.02165	1.73387
Crybg2	-0.919229	6.18336	1.73387
Fam107b	-1.01129	5.71392	1.73387
[truncated: 39,183 more rows]
