# Supplementary material for: Developmental epigenetic programming by Tet1/3 determines peripheral CD8 T cell fate
Source: EMBO Rep. 2025 Apr 2;26(10):2494–518. doi: 10.1038/s44319-025-00439-z (PMC12116802; doi:10.1038/s44319-025-00439-z)
Supplement: Supplementary file 5 — Dataset EV4 [file 44319_2025_439_MOESM5_ESM.xlsx]

## Sheet: Differential JunB binding sites
Dataset EV4: JunB peaks in activated WT and Tet1/3 cDKO T cells
	seqnames	start	end	width	strand	V4	V5	V6	annotation	geneChr	geneStart	geneEnd	geneLength	geneStrand	geneId	transcriptId	distanceToTSS	ENTREZID	SYMBOL	GENENAME	Conc	Conc_DKO	Conc_WT	Fold	p.value	FDR
1	6	146521364	146521864	501	*	27609	0	.	Distal Intergenic	6	146373123	146502223	129101	2	ENSMUSG00000030287	ENSMUST00000139732	-19141	16439	Itpr2	inositol 1,4,5-triphosphate receptor 2	8.61608	9.06571	7.95936	0.997388	3.83045e-14	9.02453e-11
2	17	34603568	34604068	501	*	14613	0	.	Promoter (<=1kb)	17	34601091	34603690	2600	2	ENSMUSG00000015478	ENSMUST00000015622	0	54197	Rnf5	ring finger protein 5	8.13312	8.46674	7.69836	0.399603	1.39349e-06	0.00164153
3	1	125389741	125390241	501	*	1212	0	.	Downstream (2-3kb)	1	125393484	125397612	4129	2	ENSMUSG00000026341	ENSMUST00000186008	7371	74117	Actr3	ARP3 actin-related protein 3	8.35109	8.66237	7.95362	0.367608	2.54383e-06	0.00199776
4	17	30518891	30519391	501	*	14441	0	.	Intron (ENSMUST00000168787/ENSMUSG00000062202, intron 4 of 10)	17	30220341	30513675	293335	2	ENSMUSG00000062202	ENSMUST00000237732	-5216	224671	Btbd9	BTB (POZ) domain containing 9	8.54031	8.88133	8.0929	0.361706	4.87579e-06	0.00287184
5	7	28962151	28962651	501	*	28048	0	.	Promoter (<=1kb)	7	28893248	28962340	69093	2	ENSMUSG00000054808	ENSMUST00000068045	0	60595	Actn4	actinin alpha 4	7.05717	7.42431	6.56348	0.353808	7.52248e-06	0.00354459
6	17	30530093	30530593	501	*	14443	0	.	Promoter (2-3kb)	17	30220334	30527351	307018	2	ENSMUSG00000062202	ENSMUST00000237164	-2742	224671	Btbd9	BTB (POZ) domain containing 9	7.56222	7.95648	7.01794	0.340021	1.20866e-05	0.004746
7	15	58823314	58823814	501	*	11625	0	.	Promoter (<=1kb)	15	58782269	58823530	41262	2	ENSMUSG00000062373	ENSMUST00000072113	0	74868	Tmem65	transmembrane protein 65	7.40097	7.69942	7.02424	0.298111	3.82474e-05	0.0117669
8	16	32750633	32751133	501	*	13155	0	.	Exon (ENSMUST00000132475/ENSMUSG00000079620, exon 2 of 2)	16	32756336	32782391	26056	1	ENSMUSG00000079620	ENSMUST00000135753	-5203	140474	Muc4	mucin 4	7.77887	8.09546	7.37268	0.297173	3.99555e-05	0.0117669
9	2	18917295	18917795	501	*	17773	0	.	Intron (ENSMUST00000006912/ENSMUSG00000026737, intron 1 of 9)	2	18847497	18906274	58778	2	ENSMUSG00000026737	ENSMUST00000152981	-11021	18718	Pip4k2a	phosphatidylinositol-5-phosphate 4-kinase, type II, alpha	7.40784	7.7031	7.03619	0.29054	5.13472e-05	0.0122977
10	2	25549366	25549866	501	*	17888	0	.	Promoter (2-3kb)	2	25517982	25546940	28959	2	ENSMUSG00000026942	ENSMUST00000028311	-2426	22030	Traf2	TNF receptor-associated factor 2	8.06044	8.36102	7.68031	0.290156	5.21974e-05	0.0122977
11	6	54866691	54867191	501	*	26385	0	.	Intron (ENSMUST00000079869/ENSMUSG00000058446, intron 2 of 4)	6	54902422	54905728	3307	1	ENSMUSG00000107841	ENSMUST00000204539	-35231	NA	NA	NA	8.3603	8.6358	8.01948	0.282592	6.94157e-05	0.0146238
12	7	100590682	100591182	501	*	28938	0	.	Promoter (<=1kb)	7	100550583	100591426	40844	2	ENSMUSG00000030706	ENSMUST00000137777	244	52443	Mrpl48	mitochondrial ribosomal protein L48	7.53916	7.83348	7.16899	0.281211	7.44843e-05	0.0146238
13	3	35753845	35754345	501	*	20299	0	.	Promoter (<=1kb)	3	35754106	35756011	1906	1	ENSMUSG00000037400	ENSMUST00000200351	0	76295	Atp11b	ATPase, class VI, type 11B	6.85252	7.20062	6.39276	0.272702	8.42489e-05	0.0152685
14	17	72836137	72836637	501	*	15157	0	.	Promoter (<=1kb)	17	72836453	72851195	14743	1	ENSMUSG00000039770	ENSMUST00000045174	0	383295	Ypel5	yippee like 5	7.77186	8.04095	7.44079	0.273471	0.000103032	0.0173388
15	9	21609800	21610300	501	*	31453	0	.	Promoter (1-2kb)	9	21607863	21608327	465	2	ENSMUSG00000111812	ENSMUST00000217049	-1473	NA	NA	NA	7.44627	7.75823	7.04768	0.26777	0.000120327	0.0187136
16	7	28436219	28436719	501	*	28023	0	.	Promoter (<=1kb)	7	28401461	28436227	34767	2	ENSMUSG00000109336	ENSMUST00000207766	0	233033	Samd4b	sterile alpha motif domain containing 4B	7.76264	8.03144	7.43202	0.268623	0.000127087	0.0187136
17	2	122028299	122028799	501	*	19153	0	.	Promoter (<=1kb)	2	122028546	122056598	28053	1	ENSMUSG00000027236	ENSMUST00000028668	0	78655	Eif3j1	eukaryotic translation initiation factor 3, subunit J1	6.78666	7.1014	6.38353	0.259803	0.000148295	0.0205519
18	X	101332400	101332900	501	*	33661	0	.	Distal Intergenic	20	101314391	101318151	3761	1	ENSMUSG00000031302	ENSMUST00000144860	18009	245537	Nlgn3	neuroligin 3	6.91625	7.252	6.47789	0.244242	0.000224493	0.0293837
19	3	9983858	9984358	501	*	20139	0	.	Distal Intergenic	3	9971188	9972001	814	2	ENSMUSG00000103698	ENSMUST00000192578	-11857	NA	NA	NA	6.89663	7.24154	6.44245	0.239342	0.000244964	0.0296978
20	19	7456804	7457304	501	*	16617	0	.	Exon (ENSMUST00000065304/ENSMUSG00000024758, exon 3 of 9)	19	7425901	7483202	57302	2	ENSMUSG00000024758	ENSMUST00000088169	25898	20168	Rtn3	reticulon 3	7.61213	7.88957	7.26831	0.251637	0.000252104	0.0296978
21	14	62837119	62837619	501	*	10607	0	.	Promoter (<=1kb)	14	62837678	62961509	123832	1	ENSMUSG00000014547	ENSMUST00000014691	-59	268752	Wdfy2	WD repeat and FYVE domain containing 2	8.26136	8.52456	7.93919	0.250392	0.000278101	0.0312002
22	9	42108310	42108810	501	*	31675	0	.	Intron (ENSMUST00000060989/ENSMUSG00000049313, intron 1 of 47)	9	41964720	42124297	159578	2	ENSMUSG00000049313	ENSMUST00000060989	15487	20660	Sorl1	sortilin-related receptor, LDLR class A repeats-containing	8.33726	8.56689	8.06404	0.247143	0.000320132	0.0328135
23	2	44927154	44927654	501	*	18295	0	.	Promoter (<=1kb)	2	44575478	44927161	351684	2	ENSMUSG00000036890	ENSMUST00000130991	0	227835	Gtdc1	glycosyltransferase-like domain containing 1	7.64781	7.91573	7.31852	0.245675	0.000320335	0.0328135
24	12	3338846	3339346	501	*	6897	0	.	Distal Intergenic	12	3343816	3357153	13338	2	ENSMUSG00000097429	ENSMUST00000180719	17807	NA	NA	NA	6.90022	7.18911	6.53862	0.236671	0.000366786	0.0348861
25	3	32396728	32397228	501	*	20275	0	.	Promoter (<=1kb)	3	32397671	32466107	68437	1	ENSMUSG00000027665	ENSMUST00000108243	-443	18706	Pik3ca	phosphatidylinositol-4,5-bisphosphate 3-kinase catalytic subunit alpha	6.88896	7.19988	6.49209	0.23377	0.000370661	0.0348861
26	15	78450053	78450553	501	*	12039	0	.	Intron (ENSMUST00000017086/ENSMUSG00000016942, intron 10 of 17)	15	78443783	78444379	597	2	ENSMUSG00000016942	ENSMUST00000230473	-5674	71753	Tmprss6	transmembrane serine protease 6	7.09382	7.4197	6.67217	0.232461	0.000386495	0.0348861
27	10	18860780	18861280	501	*	2588	0	.	Distal Intergenic	10	18845020	18857073	12054	1	ENSMUSG00000019851	ENSMUST00000019998	15760	64058	Perp	PERP, TP53 apoptosis effector	7.29675	7.59072	6.92713	0.236789	0.000399798	0.0348861
28	11	93995070	93995570	501	*	6013	0	.	Promoter (<=1kb)	11	93996091	94043628	47538	1	ENSMUSG00000020859	ENSMUST00000132772	-521	70834	Spag9	sperm associated antigen 9	7.88358	8.16846	7.52826	0.237822	0.000415033	0.034922
29	7	72269953	72270453	501	*	28505	0	.	Intron (ENSMUST00000079323/ENSMUSG00000032776, intron 1 of 22)	7	72077830	72306608	228779	2	ENSMUSG00000032776	ENSMUST00000079323	36155	244049	Mctp2	multiple C2 domains, transmembrane 2	7.33027	7.62538	6.95884	0.234022	0.000460321	0.0373971
30	2	164804810	164805310	501	*	19765	0	.	Promoter (<=1kb)	2	164792765	164804881	12117	2	ENSMUSG00000017307	ENSMUST00000134611	0	170789	Acot8	acyl-CoA thioesterase 8	6.85937	7.14515	6.50263	0.228407	0.000504896	0.0380701
31	7	24369721	24370221	501	*	27888	0	.	Promoter (<=1kb)	7	24370263	24385205	14943	1	ENSMUSG00000054342	ENSMUST00000205428	-42	16534	Kcnn4	potassium intermediate/small conductance calcium-activated channel, subfamily N, member 4	9.27602	9.47874	9.04008	0.234418	0.000507327	0.0380701
32	2	38536391	38536891	501	*	18258	0	.	Promoter (<=1kb)	2	38533106	38535707	2602	2	ENSMUSG00000108210	ENSMUST00000204769	-684	NA	NA	NA	8.47435	8.69547	8.21309	0.236448	0.000517081	0.0380701
33	4	3938385	3938885	501	*	21911	0	.	Promoter (<=1kb)	4	3904890	3938405	33516	2	ENSMUSG00000003282	ENSMUST00000137439	0	56711	Plag1	pleiomorphic adenoma gene 1	6.76837	7.05535	6.40977	0.227674	0.000558809	0.0394093
34	15	38298879	38299379	501	*	11457	0	.	Promoter (<=1kb)	15	38294416	38299082	4667	2	ENSMUSG00000037465	ENSMUST00000226363	0	21847	Klf10	Kruppel-like factor 10	7.2728	7.5366	6.94972	0.231537	0.000575995	0.0394093
35	10	86778455	86778955	501	*	3684	0	.	Promoter (<=1kb)	10	86779005	86838389	59385	1	ENSMUSG00000054027	ENSMUST00000099396	-50	103466	Nt5dc3	5'-nucleotidase domain containing 3	8.17049	8.43721	7.843	0.230919	0.000585452	0.0394093
36	11	69410553	69411053	501	*	5370	0	.	Promoter (2-3kb)	11	69398508	69413675	15168	2	ENSMUSG00000018476	ENSMUST00000094077	2622	216850	Kdm6b	KDM1 lysine (K)-specific demethylase 6B	8.70605	8.94952	8.41297	0.231368	0.000648216	0.0415394
37	11	100319599	100320099	501	*	6254	0	.	Promoter (<=1kb)	11	100319885	100322096	2212	1	ENSMUSG00000035530	ENSMUST00000049385	0	20918	Eif1	eukaryotic translation initiation factor 1	6.89688	7.19354	6.52298	0.222676	0.000652358	0.0415394
38	17	56507001	56507501	501	*	15017	0	.	Distal Intergenic	17	56511248	56512431	1184	2	ENSMUSG00000044526	ENSMUST00000052211	4930	20834	Znrf4	zinc and ring finger 4	7.80608	8.0675	7.48657	0.228643	0.000683731	0.0418798
39	1	72244879	72245379	501	*	738	0	.	Promoter (<=1kb)	1	72244213	72244403	191	1	ENSMUSG00000093956	ENSMUST00000177868	666	115487688	Gm24497	predicted gene, 24497	6.7736	7.08417	6.37729	0.217182	0.000693257	0.0418798
40	13	43202331	43202831	501	*	8888	0	.	Intron (ENSMUST00000055341/ENSMUSG00000051335, intron 1 of 1)	13	43151744	43171501	19758	2	ENSMUSG00000021368	ENSMUST00000021797	-30830	67046	Tbc1d7	TBC1 domain family, member 7	6.90624	7.19877	6.53889	0.22084	0.000736455	0.0430122
41	5	137786554	137787054	501	*	25582	0	.	Promoter (<=1kb)	5	137781906	137786663	4758	2	ENSMUSG00000029726	ENSMUST00000031740	0	231803	Mepce	methylphosphate capping enzyme	7.07205	7.33536	6.74971	0.22374	0.000748515	0.0430122
42	8	120225655	120226155	501	*	30995	0	.	Promoter (2-3kb)	8	120204434	120228230	23797	2	ENSMUSG00000097960	ENSMUST00000183235	2075	434353	A330074K22Rik	RIKEN cDNA A330074K22 gene	7.17507	7.44682	6.83997	0.222483	0.000788324	0.0442212
43	11	118337655	118338155	501	*	6753	0	.	Intron (ENSMUST00000017610/ENSMUSG00000017466, intron 1 of 4)	11	118332415	118334016	1602	2	ENSMUSG00000076433	ENSMUST00000168100	-3639	58251	Cep295nl	CEP295 N-terminal like	7.60835	7.85167	7.31549	0.225106	0.000837257	0.0450994
44	17	73853648	73854148	501	*	15195	0	.	Distal Intergenic	17	73870431	73871350	920	2	ENSMUSG00000117257	ENSMUST00000233573	17202	240160	Gm4948	trans-2,3-enoyl-CoA reductase pseudogene	7.16692	7.47754	6.77055	0.212668	0.000842264	0.0450994
45	7	81854954	81855454	501	*	28743	0	.	Promoter (<=1kb)	7	81855533	81855794	262	2	ENSMUSG00000066378	ENSMUST00000085094	340	NA	NA	NA	7.66493	7.92568	7.34643	0.222541	0.000869614	0.0455291
46	18	36679106	36679606	501	*	15777	0	.	Promoter (<=1kb)	18	36679215	36683861	4647	1	ENSMUSG00000033272	ENSMUST00000186538	0	67843	Slc35a4	solute carrier family 35, member A4	7.27283	7.53258	6.9558	0.219682	0.00093687	0.0472677
47	8	117074500	117075000	501	*	30943	0	.	Intron (ENSMUST00000098375/ENSMUSG00000034416, intron 4 of 42)	8	116995679	117082449	86771	2	ENSMUSG00000034416	ENSMUST00000098375	7449	76645	Pkd1l2	polycystic kidney disease 1 like 2	7.56751	7.81331	7.27104	0.221617	0.000942947	0.0472677
48	5	24842449	24842949	501	*	24051	0	.	Promoter (<=1kb)	5	24802823	24842624	39802	2	ENSMUSG00000028945	ENSMUST00000030787	0	19744	Rheb	Ras homolog enriched in brain	6.87408	7.15803	6.52021	0.213624	0.00100039	0.0483425
49	17	36001814	36002314	501	*	14715	0	.	Intron (ENSMUST00000173900/ENSMUSG00000092368, intron 1 of 1)	17	35994453	36038435	43983	1	ENSMUSG00000092368	ENSMUST00000173900	7361	NA	NA	NA	8.87251	9.07898	8.63148	0.221405	0.00100543	0.0483425
50	13	23691858	23692358	501	*	8560	0	.	3' UTR	13	23695814	23696725	912	1	ENSMUSG00000036211	ENSMUST00000041052	-3456	107970	H1f6	H1.6 linker histone, cluster member	6.79934	7.1017	6.41633	0.208533	0.0010399	0.048391
51	15	73155254	73155754	501	*	11874	0	.	Intron (ENSMUST00000044113/ENSMUSG00000036698, intron 1 of 18)	15	73128422	73177847	49426	2	ENSMUSG00000036698	ENSMUST00000230464	22093	239528	Ago2	argonaute RISC catalytic subunit 2	6.84935	6.50751	7.12551	-0.211299	0.00105829	0.048391
52	2	34771703	34772203	501	*	18181	0	.	Promoter (<=1kb)	2	34771970	34777547	5578	1	ENSMUSG00000026864	ENSMUST00000028222	0	14828	Hspa5	heat shock protein 5	7.38044	7.64917	7.04992	0.213695	0.00106805	0.048391
53	9	88721810	88722310	501	*	32543	0	.	Promoter (1-2kb)	9	88703983	88720296	16314	2	ENSMUSG00000079427	ENSMUST00000191235	-1514	100039707	Mthfsl	5, 10-methenyltetrahydrofolate synthetase-like	7.08672	7.38169	6.71553	0.209867	0.00110076	0.0485606
54	GL456216.1	16976	17476	501	*	33207	0	.	Promoter (1-2kb)	26	15881	36183	20303	1	ENSMUSG00000063897	ENSMUST00000077235	1095	236082	Dhrsx	dehydrogenase/reductase (SDR family) X chromosome	7.1459	7.41563	6.81388	0.213117	0.00111302	0.0485606
55	2	154603552	154604052	501	*	19581	0	.	Promoter (<=1kb)	2	154585758	154603708	17951	2	ENSMUSG00000000876	ENSMUST00000000896	0	59038	Pxmp4	peroxisomal membrane protein 4	7.46111	7.72327	7.1405	0.212368	0.00115392	0.0494298
56	11	26640423	26640923	501	*	4654	0	.	Distal Intergenic	11	26547848	26593999	46152	2	ENSMUSG00000064090	ENSMUST00000156264	-46424	69922	Vrk2	vaccinia related kinase 2	7.18393	7.46025	6.84183	0.210088	0.00123333	0.051411
57	11	50439740	50440240	501	*	4919	0	.	Distal Intergenic	11	50389286	50431125	41840	2	ENSMUSG00000020375	ENSMUST00000020643	-8615	216724	Rufy1	RUN and FYVE domain containing 1	7.26685	7.53251	6.94098	0.212303	0.00124381	0.051411
58	7	19227763	19228263	501	*	27841	0	.	Promoter (<=1kb)	7	19228334	19247868	19535	1	ENSMUSG00000052214	ENSMUST00000063976	-71	403187	Opa3	optic atrophy 3	8.45006	8.6692	8.19155	0.216031	0.00130477	0.0530005
59	1	180290322	180290822	501	*	2129	0	.	Distal Intergenic	1	180245638	180263438	17801	2	ENSMUSG00000010609	ENSMUST00000133340	-26884	19165	Psen2	presenilin 2	7.02415	7.30873	6.66929	0.205368	0.00133362	0.0532544
60	8	120332721	120333221	501	*	31000	0	.	Intron (ENSMUST00000127664/ENSMUSG00000092329, intron 1 of 15)	8	120228456	120553634	325179	1	ENSMUSG00000031822	ENSMUST00000180448	104265	382034	Gse1	genetic suppressor element 1, coiled-coil protein	7.77689	8.04285	7.45055	0.209868	0.00136419	0.0535673
61	2	11429551	11430051	501	*	17660	0	.	Distal Intergenic	2	11420224	11421220	997	1	ENSMUSG00000082314	ENSMUST00000117854	9327	667211	Gm13296	glyceraldehyde-3-phosphate dehydrogenase pseudogene	7.04935	7.30711	6.73529	0.208218	0.00141795	0.0545544
62	4	151005930	151006430	501	*	23768	0	.	Exon (ENSMUST00000103204/ENSMUSG00000028957, exon 21 of 21)	4	150997097	151001810	4714	1	ENSMUSG00000028963	ENSMUST00000030803	8833	24111	Uts2	urotensin 2	7.71742	7.96564	7.41742	0.211418	0.00143564	0.0545544
63	4	59682451	59682951	501	*	22504	0	.	Intron (ENSMUST00000070150/ENSMUSG00000045071, intron 1 of 3)	4	59691189	59720243	29055	1	ENSMUSG00000045071	ENSMUST00000152797	-8238	230259	E130308A19Rik	RIKEN cDNA E130308A19 gene	6.85456	7.16433	6.45956	0.195311	0.0014847	0.0555231
64	11	109671696	109672196	501	*	6549	0	.	Intron (ENSMUST00000155559/ENSMUSG00000020614, intron 11 of 11)	11	109673474	109676422	2949	2	ENSMUSG00000020614	ENSMUST00000146408	4226	208659	Fam20a	family with sequence similarity 20, member A	7.82331	8.06276	7.53605	0.210077	0.00157715	0.058059
65	9	65200554	65201054	501	*	32204	0	.	Promoter (<=1kb)	9	65201726	65201841	116	2	ENSMUSG00000095892	ENSMUST00000093721	787	97418	Rnu5g	RNA, U5G small nuclear	7.48895	7.73978	7.18512	0.206746	0.00166905	0.0599341
66	13	23749555	23750055	501	*	8568	0	.	Promoter (1-2kb)	13	23751126	23751598	473	1	ENSMUSG00000061615	ENSMUST00000078369	-1071	319172	H2ac4	H2A clustered histone 4	6.74103	7.02922	6.38053	0.19668	0.00168513	0.0599341
67	11	3193484	3193984	501	*	4322	0	.	Promoter (<=1kb)	11	3131881	3193463	61583	2	ENSMUSG00000023764	ENSMUST00000066391	-21	78887	Sfi1	Sfi1 homolog, spindle assembly associated (yeast)	8.11145	8.35203	7.82257	0.207499	0.00173579	0.0599341
68	18	12640531	12641031	501	*	15566	0	.	Promoter (2-3kb)	18	12643344	12689445	46102	1	ENSMUSG00000024424	ENSMUST00000141060	-2313	72747	Ttc39c	tetratricopeptide repeat domain 39C	7.1878	7.47461	6.82945	0.1972	0.00173688	0.0599341
69	13	35131598	35132098	501	*	8741	0	.	Distal Intergenic	13	35167146	35167804	659	2	ENSMUSG00000113906	ENSMUST00000222642	35706	75197	4930529N20Rik	RIKEN cDNA 4930529N20 gene	7.20493	7.47415	6.87368	0.201969	0.00175529	0.0599341
70	4	117190067	117190567	501	*	22976	0	.	Promoter (<=1kb)	4	117189942	117190057	116	1	ENSMUSG00000095676	ENSMUST00000093716	125	115490089	Gm25099	predicted gene, 25099	7.05341	7.32083	6.72489	0.199096	0.00183178	0.0609449
71	13	64153168	64153668	501	*	9282	0	.	Promoter (<=1kb)	13	64133018	64153202	20185	2	ENSMUSG00000044934	ENSMUST00000059817	0	238673	Zfp367	zinc finger protein 367	7.78842	8.02692	7.50252	0.205387	0.00183663	0.0609449
72	17	74869562	74870062	501	*	15223	0	.	Distal Intergenic	17	74861921	74863570	1650	1	ENSMUSG00000024078	ENSMUST00000234264	7641	74196	Ttc27	tetratricopeptide repeat domain 27	7.31288	7.57013	6.99959	0.201631	0.00192791	0.0630857
73	7	16286141	16286641	501	*	27776	0	.	Promoter (<=1kb)	7	16282824	16286025	3202	2	ENSMUSG00000041375	ENSMUST00000145519	-116	243846	Ccdc9	coiled-coil domain containing 9	7.33826	7.5997	7.01873	0.200945	0.00197696	0.0638044
74	2	17845053	17845553	501	*	17745	0	.	Distal Intergenic	2	17796834	17797984	1151	2	ENSMUSG00000081851	ENSMUST00000120245	-47069	NA	NA	NA	7.95737	8.19116	7.67822	0.202432	0.00217698	0.0685878
75	14	79426278	79426778	501	*	10944	0	.	Promoter (<=1kb)	14	79426511	79431036	4526	1	ENSMUSG00000043881	ENSMUST00000061222	0	211255	Kbtbd7	kelch repeat and BTB (POZ) domain containing 7	7.72426	7.94287	7.46651	0.203593	0.0021834	0.0685878
76	15	78607437	78607937	501	*	12055	0	.	Promoter (1-2kb)	15	78605797	78608207	2411	1	ENSMUSG00000018008	ENSMUST00000229233	1640	72318	Cyth4	cytohesin 4	7.31337	7.56583	7.00717	0.198785	0.00225307	0.0690801
77	2	70919883	70920383	501	*	18557	0	.	Distal Intergenic	2	70877829	70884408	6580	1	ENSMUSG00000085868	ENSMUST00000150119	42054	NA	NA	NA	7.15226	7.42849	6.81031	0.192486	0.00225771	0.0690801
78	11	117832327	117832827	501	*	6723	0	.	Promoter (<=1kb)	11	117832273	117835524	3252	1	ENSMUSG00000017718	ENSMUST00000131268	54	71562	Afmid	arylformamidase	8.12781	8.34275	7.87514	0.201843	0.00240149	0.0720735
79	14	121710038	121710538	501	*	11102	0	.	Intron (ENSMUST00000212376/ENSMUSG00000025558, intron 1 of 54)	14	121542506	121698417	155912	2	ENSMUSG00000025558	ENSMUST00000212181	-11621	105445	Dock9	dedicator of cytokinesis 9	7.34209	7.58905	7.04393	0.197387	0.00241673	0.0720735
80	17	35301637	35302137	501	*	14662	0	.	Downstream (2-3kb)	17	35304206	35306317	2112	2	ENSMUSG00000092438	ENSMUST00000172937	4180	NA	NA	NA	8.63416	8.87186	8.34942	0.197891	0.00249577	0.0722866
81	2	10978664	10979164	501	*	17630	0	.	Distal Intergenic	2	10959127	10959964	838	2	ENSMUSG00000082871	ENSMUST00000121271	-18700	NA	NA	NA	6.78603	7.08557	6.40754	0.18422	0.00252744	0.0722866
82	1	144086039	144086539	501	*	1545	0	.	Distal Intergenic	1	143999338	144004161	4824	2	ENSMUSG00000026360	ENSMUST00000127206	-81878	19735	Rgs2	regulator of G-protein signaling 2	6.85563	7.16486	6.4615	0.181353	0.00254431	0.0722866
83	1	155138775	155139275	501	*	1673	0	.	Intron (ENSMUST00000194612/ENSMUSG00000026471, intron 1 of 5)	1	155127874	155134022	6149	2	ENSMUSG00000026471	ENSMUST00000191773	-4753	15064	Mr1	major histocompatibility complex, class I-related	7.4831	7.72303	7.19516	0.197726	0.00254687	0.0722866
84	19	47731206	47731706	501	*	17326	0	.	Promoter (<=1kb)	19	47731682	47735588	3907	1	ENSMUSG00000025066	ENSMUST00000099353	0	67788	Sfr1	SWI5 dependent recombination repair 1	7.13606	7.37266	6.85291	0.195964	0.00260635	0.0722866
85	13	30792182	30792682	501	*	8672	0	.	Promoter (2-3kb)	13	30784433	30795226	10794	2	ENSMUSG00000113515	ENSMUST00000222202	2544	NA	NA	NA	7.69624	7.92474	7.42461	0.198183	0.00265304	0.0722866
86	5	96878755	96879255	501	*	24728	0	.	Promoter (<=1kb)	5	96879342	96891172	11831	1	ENSMUSG00000106319	ENSMUST00000197025	-87	102635874	Gm33100	predicted gene, 33100	7.36329	7.59405	7.08846	0.19632	0.00270541	0.0722866
87	16	91366489	91366989	501	*	13695	0	.	Distal Intergenic	16	91372783	91405589	32807	1	ENSMUSG00000022971	ENSMUST00000023693	-5794	15976	Ifnar2	interferon (alpha and beta) receptor 2	6.79686	7.06898	6.46119	0.186017	0.00271791	0.0722866
88	9	123740790	123741290	501	*	33168	0	.	Intron (ENSMUST00000163559/ENSMUSG00000029530, intron 1 of 2)	9	123762503	123762776	274	1	ENSMUSG00000091149	ENSMUST00000172274	-21213	NA	NA	NA	6.84092	7.11118	6.50807	0.189886	0.0027264	0.0722866
89	13	24536727	24537227	501	*	8582	0	.	Intron (ENSMUST00000238974/ENSMUSG00000036006, intron 1 of 13)	13	24501525	24705198	203674	1	ENSMUSG00000036006	ENSMUST00000238974	35202	193385	Ripor2	RHO family interacting cell polarization regulator 2	7.3142	7.57049	7.00234	0.192094	0.00273618	0.0722866
90	1	191193654	191194154	501	*	2297	0	.	Promoter (2-3kb)	1	191196906	191197013	108	1	ENSMUSG00000088461	ENSMUST00000157836	-2752	NA	NA	NA	8.54743	8.79287	8.25151	0.193746	0.00277211	0.0722866
91	10	80930273	80930773	501	*	3538	0	.	Promoter (<=1kb)	10	80930812	80931759	948	1	ENSMUSG00000015312	ENSMUST00000219449	-39	17873	Gadd45b	growth arrest and DNA-damage-inducible 45 beta	7.4943	7.75072	7.18223	0.191336	0.00279205	0.0722866
92	17	72821919	72822419	501	*	15156	0	.	Distal Intergenic	17	72836453	72851195	14743	1	ENSMUSG00000039770	ENSMUST00000045174	-14034	383295	Ypel5	yippee like 5	6.81554	7.09498	6.46864	0.182812	0.00288667	0.0739239
93	2	17741459	17741959	501	*	17744	0	.	Distal Intergenic	2	17727386	17731464	4079	2	ENSMUSG00000053702	ENSMUST00000130725	-9995	74103	Nebl	nebulette	7.53819	7.80779	7.20635	0.187854	0.0030099	0.0754528
94	3	142560327	142560827	501	*	21755	0	.	Promoter (<=1kb)	3	142560411	142573207	12797	1	ENSMUSG00000028268	ENSMUST00000106221	0	55932	Gbp3	guanylate binding protein 3	7.71953	7.94638	7.45022	0.19464	0.00304262	0.0754528
95	5	135962412	135962912	501	*	25517	0	.	Promoter (<=1kb)	5	135960224	135962327	2104	2	ENSMUSG00000029699	ENSMUST00000054895	-85	109267	Ssc4d	scavenger receptor cysteine rich family, 4 domains	7.51268	7.73604	7.24829	0.193252	0.00310579	0.0754528
96	9	57956754	57957254	501	*	32018	0	.	Intron (ENSMUST00000043059/ENSMUSG00000038264, intron 8 of 13)	9	57940113	57962865	22753	1	ENSMUSG00000038264	ENSMUST00000043059	16641	20361	Sema7a	sema domain, immunoglobulin domain (Ig), and GPI membrane anchor, (semaphorin) 7A	7.38859	7.66298	7.04945	0.185775	0.00311534	0.0754528
97	1	72255374	72255874	501	*	739	0	.	Promoter (<=1kb)	1	72255008	72255198	191	1	ENSMUSG00000093843	ENSMUST00000179876	366	115487691	Gm25939	predicted gene, 25939	7.79116	8.04305	7.4858	0.189707	0.00313093	0.0754528
98	10	19015242	19015742	501	*	2600	0	.	Promoter (<=1kb)	10	19000910	19015410	14501	2	ENSMUSG00000019850	ENSMUST00000019997	0	21929	Tnfaip3	tumor necrosis factor, alpha-induced protein 3	6.81472	7.05953	6.5197	0.188477	0.00313853	0.0754528
99	9	65195630	65196130	501	*	32203	0	.	Promoter (<=1kb)	9	65195353	65238430	43078	1	ENSMUSG00000032392	ENSMUST00000216702	277	214424	Parp16	poly (ADP-ribose) polymerase family, member 16	7.45625	7.69687	7.1673	0.188663	0.00323446	0.0765171
100	17	73263003	73263503	501	*	15181	0	.	Distal Intergenic	17	73252545	73260656	8112	1	ENSMUSG00000117292	ENSMUST00000233479	10458	328855	E330032C10Rik	RIKEN cDNA E330032C10 gene	8.69322	8.91247	8.43458	0.193497	0.00324776	0.0765171
101	X	73227934	73228434	501	*	33536	0	.	Promoter (<=1kb)	20	73228291	73230795	2505	1	ENSMUSG00000078317	ENSMUST00000105111	0	14070	F8a	factor 8-associated gene A	6.80258	7.06322	6.48423	0.185336	0.00336977	0.0786057
102	1	52844646	52845146	501	*	444	0	.	Promoter (<=1kb)	1	52844929	52848693	3765	1	ENSMUSG00000041426	ENSMUST00000186922	0	227095	Hibch	3-hydroxyisobutyryl-Coenzyme A hydrolase	7.40085	7.62533	7.13488	0.191374	0.00345497	0.0795606
103	6	120453090	120453590	501	*	27143	0	.	Distal Intergenic	6	120463247	120483729	20483	1	ENSMUSG00000002897	ENSMUST00000204239	-9657	16172	Il17ra	interleukin 17 receptor A	7.22972	7.47453	6.93471	0.187846	0.00347824	0.0795606
104	8	81014889	81015389	501	*	30395	0	.	Promoter (<=1kb)	8	81015143	81061195	46053	1	ENSMUSG00000037982	ENSMUST00000209272	0	NA	NA	NA	7.70329	7.93073	7.43316	0.189379	0.0036081	0.0817373
105	15	73067386	73067886	501	*	11864	0	.	Distal Intergenic	15	72589620	73061204	471585	2	ENSMUSG00000047921	ENSMUST00000089770	-6182	76510	Trappc9	trafficking protein particle complex 9	7.12269	7.35273	6.84888	0.186275	0.00370782	0.0831965
106	7	110109106	110109606	501	*	29076	0	.	Intron (ENSMUST00000185931/ENSMUSG00000101585, intron 2 of 3)	7	110119990	110121740	1751	1	ENSMUSG00000109904	ENSMUST00000210940	-10384	NA	NA	NA	7.93743	8.15671	7.67874	0.190067	0.00376897	0.0834872
107	X	105079754	105080254	501	*	33704	0	.	Promoter (<=1kb)	20	105079756	105085186	5431	1	ENSMUSG00000031226	ENSMUST00000033577	0	67683	Pbdc1	polysaccharide biosynthesis domain containing 1	6.74509	7.00912	6.42168	0.18143	0.00379165	0.0834872
108	7	16098052	16098552	501	*	27762	0	.	Promoter (<=1kb)	7	16098458	16117975	19518	1	ENSMUSG00000006024	ENSMUST00000006181	0	108124	Napa	N-ethylmaleimide sensitive fusion protein attachment protein alpha	7.48548	7.69692	7.23766	0.188688	0.00384658	0.083664
109	10	13424367	13424867	501	*	2516	0	.	Intron (ENSMUST00000105545/ENSMUSG00000062866, intron 1 of 12)	10	13214258	13388970	174713	2	ENSMUSG00000062866	ENSMUST00000079698	-35397	215789	Phactr2	phosphatase and actin regulator 2	6.99203	7.27711	6.63639	0.174699	0.00388854	0.083664
110	7	16057093	16057593	501	*	27761	0	.	Distal Intergenic	7	16061814	16096334	34521	1	ENSMUSG00000078796	ENSMUST00000209369	-4221	666528	Zfp541	zinc finger protein 541	6.78436	7.03308	6.48364	0.181936	0.00393497	0.083664
111	11	11825643	11826143	501	*	4505	0	.	Promoter (2-3kb)	11	11814103	11822921	8819	2	ENSMUSG00000020182	ENSMUST00000136810	-2722	13195	Ddc	dopa decarboxylase	7.54276	7.76182	7.2844	0.188751	0.00394173	0.083664
112	10	80676850	80677350	501	*	3516	0	.	Promoter (<=1kb)	10	80665327	80676293	10967	2	ENSMUSG00000020190	ENSMUST00000200082	-557	17347	Mknk2	MAP kinase-interacting serine/threonine kinase 2	7.90145	8.10418	7.6655	0.189496	0.0040325	0.0848266
113	13	37007349	37007849	501	*	8775	0	.	Intron (ENSMUST00000037491/ENSMUSG00000039109, intron 3 of 14)	13	36938916	37049187	110272	2	ENSMUSG00000039109	ENSMUST00000224783	41338	74145	F13a1	coagulation factor XIII, A1 subunit	6.77033	6.40419	7.0621	-0.164652	0.00416179	0.0867715
114	1	92064293	92064793	501	*	1052	0	.	Intron (ENSMUST00000097644/ENSMUSG00000026313, intron 2 of 26)	1	92019592	92022097	2506	2	ENSMUSG00000102565	ENSMUST00000192836	-42196	NA	NA	NA	8.01437	8.20764	7.79114	0.188974	0.00425083	0.0878505
115	17	24886224	24886724	501	*	14234	0	.	Promoter (<=1kb)	17	24886643	24892149	5507	1	ENSMUSG00000024160	ENSMUST00000117890	0	79043	Spsb3	splA/ryanodine receptor domain and SOCS box containing 3	7.0732	7.353	6.72575	0.1707	0.004312	0.0883398
116	15	100615178	100615678	501	*	12547	0	.	Promoter (<=1kb)	15	100615349	100620761	5413	1	ENSMUSG00000000346	ENSMUST00000000356	0	23994	Dazap2	DAZ associated protein 2	7.03889	7.29179	6.73203	0.180406	0.00437164	0.0887895
117	8	122906368	122906868	501	*	31067	0	.	Promoter (2-3kb)	8	122895687	122903725	8039	2	ENSMUSG00000035569	ENSMUST00000212337	-2643	77087	Ankrd11	ankyrin repeat domain 11	6.80294	7.05687	6.49457	0.177572	0.00448321	0.0893026
118	9	78527302	78527802	501	*	32455	0	.	Distal Intergenic	9	78520546	78522157	1612	1	ENSMUSG00000111417	ENSMUST00000214586	6756	NA	NA	NA	7.24862	7.49129	6.9567	0.181029	0.0044969	0.0893026
119	7	90353749	90354249	501	*	28819	0	.	Intron (ENSMUST00000207578/ENSMUSG00000030616, intron 2 of 6)	7	90348699	90410439	61741	1	ENSMUSG00000030616	ENSMUST00000239078	5050	83671	Sytl2	synaptotagmin-like 2	6.94399	7.17796	6.66458	0.181849	0.00451062	0.0893026
120	17	88195245	88195745	501	*	15447	0	.	Distal Intergenic	17	88168487	88170604	2118	1	ENSMUSG00000117369	ENSMUST00000233989	26758	NA	NA	NA	7.2269	6.97304	7.4427	-0.183977	0.00463548	0.09101
121	7	106236339	106236839	501	*	29034	0	.	Distal Intergenic	7	106156556	106215326	58771	2	ENSMUSG00000045868	ENSMUST00000183409	-21013	74558	Gvin1	GTPase, very large interferon inducible 1	8.1694	8.36444	7.94381	0.186575	0.00469388	0.0913949
122	7	118243629	118244129	501	*	29207	0	.	Promoter (<=1kb)	7	118131308	118243637	112330	2	ENSMUSG00000030655	ENSMUST00000032891	0	233789	Smg1	SMG1 homolog, phosphatidylinositol 3-kinase-related kinase (C. elegans)	7.53711	7.74137	7.29909	0.18494	0.00478343	0.0916602
123	17	79298834	79299334	501	*	15249	0	.	Distal Intergenic	17	79257410	79258049	640	2	ENSMUSG00000117047	ENSMUST00000232946	-40785	NA	NA	NA	7.08607	7.33451	6.78576	0.176815	0.0048139	0.0916602
124	15	57906602	57907102	501	*	11595	0	.	Distal Intergenic	15	57912199	57970061	57863	1	ENSMUSG00000022364	ENSMUST00000022992	-5097	210544	Tbc1d31	TBC1 domain family, member 31	6.83339	7.09466	6.51411	0.174732	0.00490506	0.0916602
125	10	81378484	81378984	501	*	3574	0	.	Promoter (<=1kb)	10	81366222	81378516	12295	2	ENSMUSG00000020235	ENSMUST00000140901	0	56371	Fzr1	fizzy and cell division cycle 20 related 1	7.30794	7.56436	6.99589	0.175737	0.00492447	0.0916602
126	6	22378423	22378923	501	*	25957	0	.	Distal Intergenic	6	22307882	22356243	48362	2	ENSMUSG00000029672	ENSMUST00000081288	-22180	27999	Fam3c	family with sequence similarity 3, member C	7.27939	7.5241	6.98453	0.178579	0.00492818	0.0916602
127	2	34904881	34905381	501	*	18188	0	.	Promoter (<=1kb)	2	34898082	34904907	6826	2	ENSMUSG00000026873	ENSMUST00000128394	0	74016	Phf19	PHD finger protein 19	7.3357	7.55448	7.07771	0.181972	0.00497551	0.0916602
128	13	93898428	93898928	501	*	9499	0	.	Intron (ENSMUST00000091403/ENSMUSG00000042082, intron 6 of 7)	13	93923187	93923311	125	2	ENSMUSG00000093106	ENSMUST00000175365	24383	NA	NA	NA	6.85084	7.10719	6.53887	0.174769	0.0050271	0.0916602
129	10	82632813	82633313	501	*	3604	0	.	Promoter (2-3kb)	10	82630667	82644289	13623	1	ENSMUSG00000034674	ENSMUST00000145370	2146	21665	Tdg	thymine DNA glycosylase	6.76465	7.00571	6.47507	0.176244	0.00505941	0.0916602
130	19	7483053	7483553	501	*	16618	0	.	Promoter (<=1kb)	19	7425901	7483202	57302	2	ENSMUSG00000024758	ENSMUST00000088169	0	20168	Rtn3	reticulon 3	7.80963	8.02613	7.55481	0.182675	0.00507624	0.0916602
131	6	87838701	87839201	501	*	26746	0	.	Promoter (<=1kb)	6	87814269	87838798	24530	2	ENSMUSG00000030056	ENSMUST00000089497	0	57905	Isy1	ISY1 splicing factor homolog	7.15522	7.40362	6.85496	0.175292	0.00509655	0.0916602
132	2	3713150	3713650	501	*	17508	0	.	Promoter (<=1kb)	2	3713458	3782142	68685	1	ENSMUSG00000026655	ENSMUST00000027965	0	66540	Fam107b	family with sequence similarity 107, member B	7.02523	7.2711	6.72867	0.174807	0.00524188	0.0928061
133	1	53838339	53838839	501	*	462	0	.	Promoter (2-3kb)	1	53832692	53841171	8480	2	ENSMUSG00000042807	ENSMUST00000150677	2332	329152	Hecw2	HECT, C2 and WW domain containing E3 ubiquitin protein ligase 2	9.4327	9.59444	9.25051	0.182359	0.00527958	0.0928061
134	5	104046488	104046988	501	*	24826	0	.	Promoter (<=1kb)	5	104046526	104059782	13257	1	ENSMUSG00000029310	ENSMUST00000150226	0	74167	Nudt9	nudix (nucleoside diphosphate linked moiety X)-type motif 9	6.93466	7.17465	6.64661	0.176397	0.00530227	0.0928061
135	9	66593155	66593655	501	*	32250	0	.	Promoter (<=1kb)	9	66514637	66593142	78506	2	ENSMUSG00000032376	ENSMUST00000127569	-13	235441	Usp3	ubiquitin specific peptidase 3	7.13811	7.38104	6.84582	0.176001	0.00531783	0.0928061
136	11	79610977	79611477	501	*	5738	0	.	Intron (ENSMUST00000017783/ENSMUSG00000017639, intron 1 of 14)	11	79607079	79623163	16085	2	ENSMUSG00000087434	ENSMUST00000145652	11686	790912	Rab11fip4os1	RAB11 family interacting protein 4 (class II), opposite strand 1	7.30731	7.53746	7.03335	0.178404	0.00543744	0.0941956
137	5	99499399	99499899	501	*	24757	0	.	Intron (ENSMUST00000209346/ENSMUSG00000089809, intron 3 of 16)	5	99508389	99511037	2649	1	ENSMUSG00000104753	ENSMUST00000196037	-8490	NA	NA	NA	6.97708	7.20621	6.70456	0.176532	0.00559758	0.0962621
138	19	41323232	41323732	501	*	17154	0	.	Intron (ENSMUST00000059672/ENSMUSG00000025017, intron 7 of 16)	19	41210844	41263997	53154	2	ENSMUSG00000025016	ENSMUST00000025989	-59235	107358	Tm9sf3	transmembrane 9 superfamily member 3	7.24123	7.45309	6.99281	0.179112	0.00565699	0.0965787
139	1	51448693	51449193	501	*	390	0	.	Distal Intergenic	1	51457932	51458931	1000	2	ENSMUSG00000101702	ENSMUST00000189460	9738	NA	NA	NA	7.24226	7.49862	6.93029	0.169795	0.00578374	0.0980324
140	19	4992859	4993359	501	*	16490	0	.	Promoter (<=1kb)	19	4991357	4993113	1757	2	ENSMUSG00000118364	ENSMUST00000236669	0	NA	NA	NA	7.22598	7.46135	6.94458	0.175848	0.00586157	0.0982822
141	18	68189861	68190361	501	*	16142	0	.	Intron (ENSMUST00000063775/ENSMUSG00000024544, intron 3 of 5)	18	68168448	68168967	520	2	ENSMUSG00000118306	ENSMUST00000237336	-20894	100416530	Gm18149	ribosomal protein L17 pseudogene	7.50325	7.7183	7.25042	0.178741	0.00588191	0.0982822
142	11	52098465	52098965	501	*	4969	0	.	Promoter (<=1kb)	11	52098681	52127778	29098	1	ENSMUSG00000020349	ENSMUST00000020608	0	19052	Ppp2ca	protein phosphatase 2 (formerly 2A), catalytic subunit, alpha isoform	7.60543	7.82223	7.35019	0.177997	0.00596148	0.0989102
143	2	69380236	69380736	501	*	18520	0	.	Promoter (<=1kb)	2	69380445	69404533	24089	1	ENSMUSG00000027068	ENSMUST00000063690	0	241452	Dhrs9	dehydrogenase/reductase (SDR family) member 9	7.27328	7.49462	7.01171	0.175853	0.00610385	0.100221
144	1	61050274	61050774	501	*	654	0	.	Distal Intergenic	1	61075674	61076225	552	1	ENSMUSG00000082804	ENSMUST00000119156	-24900	433313	Rpl17-ps1	ribosomal protein L17, pseudogene 1	7.64983	7.87407	7.3842	0.176403	0.00612553	0.100221
145	4	11240319	11240819	501	*	22018	0	.	Intron (ENSMUST00000044616/ENSMUSG00000040738, intron 7 of 27)	4	11232568	11235968	3401	2	ENSMUSG00000040738	ENSMUST00000147372	-4351	72656	Ints8	integrator complex subunit 8	7.50011	7.72934	7.22745	0.174638	0.00628469	0.102115
146	5	109557408	109557908	501	*	24982	0	.	Promoter (<=1kb)	5	109554715	109556473	1759	2	ENSMUSG00000033467	ENSMUST00000198960	-935	57914	Crlf2	cytokine receptor-like factor 2	8.33959	8.54182	8.10433	0.177504	0.00644959	0.104077
147	18	80151535	80152035	501	*	16293	0	.	Promoter (<=1kb)	18	80126311	80151482	25172	2	ENSMUSG00000053950	ENSMUST00000066743	-53	240442	Adnp2	ADNP homeobox 2	7.121	7.35092	6.84737	0.172514	0.0065738	0.10536
148	14	62761021	62761521	501	*	10603	0	.	Promoter (<=1kb)	14	62676330	62761112	84783	2	ENSMUSG00000035161	ENSMUST00000053959	0	18130	Ints6	integrator complex subunit 6	7.17547	7.38635	6.92841	0.174528	0.00663196	0.105574
149	7	30794886	30795386	501	*	28115	0	.	Distal Intergenic	7	30790487	30791085	599	1	ENSMUSG00000074199	ENSMUST00000188036	4399	64661	Krtdap	keratinocyte differentiation associated protein	6.76378	7.04129	6.41986	0.160791	0.00710377	0.112325
150	12	25438628	25439128	501	*	7129	0	.	Intron (ENSMUST00000221270/ENSMUSG00000113669, intron 6 of 7)	12	25394755	25471979	77225	1	ENSMUSG00000113669	ENSMUST00000221270	43873	NA	NA	NA	6.7735	7.04962	6.43172	0.156891	0.00735485	0.114522
151	7	109986143	109986643	501	*	29071	0	.	Promoter (<=1kb)	7	109972187	109986451	14265	2	ENSMUSG00000047554	ENSMUST00000094097	0	233724	Tmem41b	transmembrane protein 41B	6.76177	7.0027	6.47237	0.162884	0.00745603	0.114522
152	11	5521787	5522287	501	*	4419	0	.	Promoter (<=1kb)	11	5521923	5525105	3183	1	ENSMUSG00000020484	ENSMUST00000149159	0	22433	Xbp1	X-box binding protein 1	7.5095	7.71851	7.26498	0.172378	0.00754508	0.114522
153	6	67459333	67459833	501	*	26493	0	.	Intron (ENSMUST00000118364/ENSMUSG00000049093, intron 6 of 10)	6	67422932	67491855	68924	2	ENSMUSG00000049093	ENSMUST00000118364	32022	209590	Il23r	interleukin 23 receptor	7.09754	7.31609	6.83986	0.170555	0.00758746	0.114522
154	6	87037972	87038472	501	*	26719	0	.	Distal Intergenic	6	87042846	87055424	12579	1	ENSMUSG00000029992	ENSMUST00000113657	-4374	14583	Gfpt1	glutamine fructose-6-phosphate transaminase 1	7.02934	7.248	6.77151	0.16699	0.00759155	0.114522
155	14	55724338	55724838	501	*	10469	0	.	Promoter (2-3kb)	14	55716325	55722263	5939	2	ENSMUSG00000040472	ENSMUST00000163889	-2075	56187	Rabggta	Rab geranylgeranyl transferase, a subunit	7.52055	7.73049	7.27478	0.171896	0.00759927	0.114522
156	12	69539262	69539762	501	*	7438	0	.	Distal Intergenic	12	69561229	69561337	109	2	ENSMUSG00000095776	ENSMUST00000177928	21575	NA	NA	NA	7.34648	7.55965	7.09627	0.171278	0.00763075	0.114522
157	9	57339798	57340298	501	*	31988	0	.	Distal Intergenic	9	57334128	57334754	627	1	ENSMUSG00000066626	ENSMUST00000085711	5670	101154638	Gm5121	40S ribosomal protein S8 pseudogene	8.63105	8.79843	8.44166	0.174947	0.00763158	0.114522
158	8	81497513	81498013	501	*	30401	0	.	Intron (ENSMUST00000172167/ENSMUSG00000037940, intron 2 of 4)	8	81342562	82125036	782475	1	ENSMUSG00000037940	ENSMUST00000215332	154951	234515	Inpp4b	inositol polyphosphate-4-phosphatase, type II	8.68389	8.85229	8.49321	0.173942	0.00799315	0.119189
159	10	83094195	83094695	501	*	3623	0	.	Intron (ENSMUST00000040110/ENSMUSG00000034612, intron 2 of 2)	10	83139150	83142038	2889	2	ENSMUSG00000090200	ENSMUST00000160997	47343	NA	NA	NA	7.80749	8.02774	7.54745	0.16888	0.00807074	0.119589
160	9	62122499	62122999	501	*	32122	0	.	Promoter (<=1kb)	9	62057248	62122610	65363	2	ENSMUSG00000032252	ENSMUST00000185675	0	93683	Glce	glucuronyl C5-epimerase	6.80983	7.0315	6.54779	0.165025	0.00838313	0.123442
161	15	80061037	80061537	501	*	12123	0	.	Distal Intergenic	15	80078498	80078591	94	2	ENSMUSG00000077734	ENSMUST00000104546	17054	100302601	Snord83b	small nucleolar RNA, C/D box 83B	7.18372	7.42996	6.88662	0.161594	0.0084925	0.123845
162	9	95314979	95315479	501	*	32593	0	.	Distal Intergenic	9	95399292	95406722	7431	2	ENSMUSG00000033350	ENSMUST00000036267	91243	54371	Chst2	carbohydrate sulfotransferase 2	7.46059	7.66686	7.21982	0.169424	0.00851563	0.123845
163	8	71370637	71371137	501	*	30275	0	.	Promoter (<=1kb)	8	71371298	71374382	3085	1	ENSMUSG00000002396	ENSMUST00000110051	-161	77090	Ocel1	occludin/ELL domain containing 1	7.79136	7.99822	7.54978	0.169268	0.00878129	0.126728
164	17	29490021	29490521	501	*	14410	0	.	Promoter (<=1kb)	17	29490753	29496112	5360	1	ENSMUSG00000024014	ENSMUST00000024811	-232	18712	Pim1	proviral integration site 1	7.75919	7.96151	7.5238	0.169464	0.00882144	0.126728
165	X	20816964	20817464	501	*	33348	0	.	Intron (ENSMUST00000136451/ENSMUSG00000001127, intron 1 of 16)	20	20823737	20823814	78	2	ENSMUSG00000092838	ENSMUST00000175097	6350	NA	NA	NA	7.57285	7.78235	7.32768	0.167665	0.00895655	0.127273
166	1	80340711	80341211	501	*	813	0	.	Promoter (<=1kb)	1	80264923	80340480	75558	2	ENSMUSG00000004364	ENSMUST00000163119	-231	26554	Cul3	cullin 3	6.87761	7.09728	6.61838	0.164875	0.00896745	0.127273
167	1	192745425	192745925	501	*	2340	0	.	Promoter (<=1kb)	1	192745571	192745686	116	1	ENSMUSG00000094131	ENSMUST00000082947	0	115487700	Gm22265	predicted gene, 22265	7.01975	7.25339	6.74081	0.161936	0.00905274	0.127714
168	10	75211775	75212275	501	*	3319	0	.	Promoter (<=1kb)	10	75212073	75311063	98991	1	ENSMUSG00000033444	ENSMUST00000218766	0	74392	Specc1l	sperm antigen with calponin homology and coiled-coil domains 1-like	7.08903	7.31355	6.82302	0.165082	0.00911566	0.127836
169	3	106721531	106722031	501	*	21312	0	.	Promoter (<=1kb)	3	106721728	106732211	10484	1	ENSMUSG00000056260	ENSMUST00000130105	0	321000	Lrif1	ligand dependent nuclear receptor interacting factor 1	8.13656	8.3437	7.8946	0.167572	0.00924136	0.128832
170	1	161907120	161907620	501	*	1815	0	.	Distal Intergenic	1	161892147	161903173	11027	1	ENSMUSG00000103158	ENSMUST00000194266	14973	NA	NA	NA	8.47249	8.67021	8.2433	0.167901	0.00947265	0.130603
171	1	106647283	106647783	501	*	1170	0	.	Intron (ENSMUST00000112751/ENSMUSG00000057329, intron 1 of 1)	1	106604784	106606870	2087	2	ENSMUSG00000103348	ENSMUST00000192399	-40413	NA	NA	NA	6.83765	7.06117	6.57303	0.162714	0.00955827	0.130603
172	9	44105705	44106205	501	*	31710	0	.	Promoter (<=1kb)	9	44105176	44106421	1246	1	ENSMUSG00000034739	ENSMUST00000206722	529	259172	Mfrp	membrane frizzled-related protein	8.35482	8.54009	8.14221	0.169086	0.00958693	0.130603
173	3	142358859	142359359	501	*	21747	0	.	Intron (ENSMUST00000029941/ENSMUSG00000028273, intron 2 of 12)	3	142242680	142391808	149129	2	ENSMUSG00000028273	ENSMUST00000195975	32449	56376	Pdlim5	PDZ and LIM domain 5	6.97782	7.19564	6.72116	0.162397	0.00963013	0.130603
174	10	117721382	117721882	501	*	4035	0	.	Distal Intergenic	10	117688875	117710758	21884	2	ENSMUSG00000020184	ENSMUST00000105263	-10624	17246	Mdm2	transformed mouse 3T3 cell double minute 2	8.29165	8.4591	8.10218	0.169459	0.00964559	0.130603
175	6	108665496	108665996	501	*	26969	0	.	Promoter (2-3kb)	6	108663046	108665665	2620	1	ENSMUSG00000030103	ENSMUST00000204550	2450	20893	Bhlhe40	basic helix-loop-helix family, member e40	7.53136	7.75613	7.26499	0.163178	0.00983963	0.131745
176	4	134853452	134853952	501	*	23425	0	.	Promoter (<=1kb)	4	134802759	134853345	50587	2	ENSMUSG00000028826	ENSMUST00000030628	-107	66146	Maco1	macoilin 1	7.0123	7.21725	6.77333	0.163393	0.00989283	0.131745
177	9	107312728	107313228	501	*	32769	0	.	Distal Intergenic	9	107300380	107301838	1459	2	ENSMUSG00000090570	ENSMUST00000163196	-10890	NA	NA	NA	7.45422	7.67557	7.19264	0.163722	0.00989768	0.131745
178	2	120599520	120600020	501	*	19121	0	.	3' UTR	2	120604819	120607972	3154	2	ENSMUSG00000027286	ENSMUST00000135465	7952	66606	Lrrc57	leucine rich repeat containing 57	7.3359	7.56744	7.05996	0.159322	0.0100465	0.132818
179	5	122288387	122288887	501	*	25270	0	.	Intron (ENSMUST00000053426/ENSMUSG00000038582, intron 1 of 5)	5	122284365	122324281	39917	1	ENSMUSG00000038582	ENSMUST00000053426	4022	320717	Pptc7	PTC7 protein phosphatase homolog	8.59177	8.76185	8.39892	0.168349	0.010091	0.132818
180	5	135957498	135957998	501	*	25516	0	.	Downstream (2-3kb)	5	135960822	135962271	1450	2	ENSMUSG00000029699	ENSMUST00000111150	4273	109267	Ssc4d	scavenger receptor cysteine rich family, 4 domains	6.91535	7.13978	6.64947	0.159424	0.0103205	0.134519
181	8	25597275	25597775	501	*	29904	0	.	Promoter (<=1kb)	8	25578490	25597513	19024	2	ENSMUSG00000037363	ENSMUST00000079160	0	270035	Letm2	leucine zipper-EF-hand containing transmembrane protein 2	6.75503	6.97763	6.4917	0.156819	0.0103685	0.134519
182	4	43040167	43040667	501	*	22262	0	.	Promoter (<=1kb)	4	43032414	43040288	7875	2	ENSMUSG00000036002	ENSMUST00000107958	0	230088	Fam214b	family with sequence similarity 214, member B	8.5704	8.77293	8.33473	0.164477	0.0103915	0.134519
183	9	60999060	60999560	501	*	32068	0	.	Distal Intergenic	9	61013481	61017620	4140	1	ENSMUSG00000111290	ENSMUST00000215132	-13921	330956	Gm5122	predicted gene 5122	8.64261	8.82336	8.43593	0.166664	0.0106264	0.134683
184	8	72570839	72571339	501	*	30344	0	.	Promoter (<=1kb)	8	72565188	72571088	5901	2	ENSMUSG00000044600	ENSMUST00000167290	0	66818	Smim7	small integral membrane protein 7	7.59171	7.84312	7.28705	0.151773	0.010665	0.134683
185	2	173263537	173264037	501	*	19968	0	.	Intron (ENSMUST00000036248/ENSMUSG00000038400, intron 1 of 3)	2	173228046	173276189	48144	2	ENSMUSG00000038400	ENSMUST00000139306	12152	65112	Pmepa1	prostate transmembrane protein, androgen induced 1	7.76662	7.96846	7.53188	0.164668	0.0106754	0.134683
186	17	88112179	88112679	501	*	15442	0	.	Distal Intergenic	17	88125512	88131006	5495	1	ENSMUSG00000058869	ENSMUST00000183295	-12833	225058	Gm4832	predicted gene 4832	8.24947	8.4611	8.00137	0.161662	0.0106895	0.134683
187	9	61669611	61670111	501	*	32095	0	.	Distal Intergenic	9	61763084	61763442	359	1	ENSMUSG00000111739	ENSMUST00000213572	-92973	NA	NA	NA	6.81455	7.05629	6.524	0.156475	0.0107574	0.134683
188	11	54802103	54802603	501	*	5069	0	.	Distal Intergenic	11	54717456	54787675	70220	2	ENSMUSG00000052298	ENSMUST00000064104	-14428	72729	Cdc42se2	CDC42 small effector 2	7.80554	8.00622	7.57236	0.16391	0.0107712	0.134683
189	4	59254394	59254894	501	*	22477	0	.	Distal Intergenic	4	59260051	59263269	3219	1	ENSMUSG00000086952	ENSMUST00000124589	-5157	NA	NA	NA	6.75607	6.99345	6.47178	0.156924	0.0108993	0.134683
190	7	76408114	76408614	501	*	28615	0	.	Promoter (2-3kb)	7	76411062	76700123	289062	1	ENSMUSG00000025754	ENSMUST00000026854	-2448	244071	Agbl1	ATP/GTP binding protein-like 1	7.12664	7.34267	6.87247	0.160352	0.0109901	0.134683
191	7	24081968	24082468	501	*	27882	0	.	Promoter (<=1kb)	7	24081954	24107692	25739	1	ENSMUSG00000057101	ENSMUST00000203854	14	210135	Zfp180	zinc finger protein 180	7.03168	7.24742	6.7779	0.160431	0.0110238	0.134683
192	3	95647984	95648484	501	*	21021	0	.	Distal Intergenic	3	95639304	95641045	1742	1	ENSMUSG00000106383	ENSMUST00000200640	8680	NA	NA	NA	7.05357	7.29217	6.76754	0.153987	0.0110261	0.134683
193	5	62858240	62858740	501	*	24372	0	.	Intron (ENSMUST00000238474/ENSMUSG00000090326, intron 8 of 9)	5	62813823	62888308	74486	1	ENSMUSG00000090326	ENSMUST00000170704	44417	100322896	Dthd1	death domain containing 1	6.93298	7.14071	6.69022	0.158833	0.0110331	0.134683
194	7	45742352	45742852	501	*	28298	0	.	Promoter (<=1kb)	7	45730000	45742483	12484	2	ENSMUSG00000003271	ENSMUST00000210754	0	54200	Sult2b1	sulfotransferase family, cytosolic, 2B, member 1	7.54109	7.73571	7.31607	0.163459	0.0112888	0.137095
195	14	72807221	72807721	501	*	10775	0	.	Intron (ENSMUST00000227565/ENSMUSG00000115532, intron 2 of 5)	14	72789353	72860268	70916	1	ENSMUSG00000115532	ENSMUST00000227565	17868	NA	NA	NA	8.25242	8.42872	8.05153	0.165102	0.0114169	0.13794
196	11	69409400	69409900	501	*	5369	0	.	Intron (ENSMUST00000094077/ENSMUSG00000018476, intron 1 of 22)	11	69398508	69413675	15168	2	ENSMUSG00000018476	ENSMUST00000094077	3775	216850	Kdm6b	KDM1 lysine (K)-specific demethylase 6B	6.9078	7.1218	6.65642	0.158293	0.0117942	0.139985
197	2	154790593	154791093	501	*	19589	0	.	Promoter (<=1kb)	2	154791096	154867245	76150	1	ENSMUSG00000027593	ENSMUST00000109701	-3	19383	Raly	hnRNP-associated with lethal yellow	6.88588	7.11412	6.61462	0.156119	0.0118687	0.139985
198	5	112275152	112275652	501	*	25053	0	.	Promoter (1-2kb)	5	112276691	112315361	38671	1	ENSMUSG00000029344	ENSMUST00000031287	-1039	22022	Tpst2	protein-tyrosine sulfotransferase 2	7.30694	7.51625	7.06204	0.158832	0.011869	0.139985
199	8	106059151	106059651	501	*	30758	0	.	Promoter (<=1kb)	8	106059633	106092576	32944	1	ENSMUSG00000031902	ENSMUST00000212577	0	18021	Nfatc3	nuclear factor of activated T cells, cytoplasmic, calcineurin dependent 3	7.04233	7.24116	6.81166	0.158833	0.0118834	0.139985
200	9	75434028	75434528	501	*	32413	0	.	Distal Intergenic	9	75441524	75466432	24909	1	ENSMUSG00000042487	ENSMUST00000213767	-6996	235497	Leo1	Leo1, Paf1/RNA polymerase II complex component	7.2612	7.49674	6.97956	0.153179	0.0119215	0.139985
201	17	27555447	27555947	501	*	14319	0	.	Promoter (<=1kb)	17	27556497	27562846	6350	1	ENSMUSG00000046711	ENSMUST00000118599	-550	15361	Hmga1	high mobility group AT-hook 1	7.33314	7.55882	7.0655	0.156783	0.0119427	0.139985
202	5	36996445	36996945	501	*	24264	0	.	Distal Intergenic	5	36966104	36989205	23102	2	ENSMUSG00000039474	ENSMUST00000043964	-7240	22393	Wfs1	wolframin ER transmembrane glycoprotein	7.70791	7.90059	7.48547	0.162064	0.0120914	0.141026
203	11	116024098	116024598	501	*	6638	0	.	Promoter (<=1kb)	11	116021961	116024504	2544	2	ENSMUSG00000016559	ENSMUST00000016703	0	15081	H3f3b	H3.3 histone B	7.30299	7.51346	7.05648	0.158485	0.0122396	0.141911
204	12	103341213	103341713	501	*	8034	0	.	Promoter (2-3kb)	12	103321146	103338373	17228	2	ENSMUSG00000021200	ENSMUST00000149431	-2840	65256	Asb2	ankyrin repeat and SOCS box-containing 2	7.09374	7.30351	6.84818	0.158294	0.0123391	0.141911
205	7	101466443	101466943	501	*	28968	0	.	Intron (ENSMUST00000084894/ENSMUSG00000030653, intron 3 of 31)	7	101460944	101494680	33737	1	ENSMUSG00000110195	ENSMUST00000210535	5499	207728	Pde2a	phosphodiesterase 2A, cGMP-stimulated	7.09394	7.30269	6.84979	0.155256	0.0123689	0.141911
206	18	64516316	64516816	501	*	16057	0	.	Promoter (<=1kb)	18	64499647	64516652	17006	2	ENSMUSG00000024587	ENSMUST00000237400	0	70223	Nars	asparaginyl-tRNA synthetase	7.01607	7.24457	6.74445	0.153067	0.0124082	0.141911
207	8	85648507	85649007	501	*	30551	0	.	Intron (ENSMUST00000109686/ENSMUSG00000036902, intron 6 of 8)	8	85636588	85690973	54386	2	ENSMUSG00000036902	ENSMUST00000109686	41966	74513	Neto2	neuropilin (NRP) and tolloid (TLL)-like 2	6.83739	7.07313	6.55548	0.151204	0.0127747	0.143468
208	18	12973618	12974118	501	*	15571	0	.	Promoter (<=1kb)	18	12974298	12982175	7878	1	ENSMUSG00000024423	ENSMUST00000234409	-180	16210	Impact	impact, RWD domain protein	8.50372	8.67197	8.31323	0.162109	0.012938	0.143468
209	12	84193606	84194106	501	*	7770	0	.	Promoter (<=1kb)	12	84149278	84194015	44738	2	ENSMUSG00000042507	ENSMUST00000110294	0	238317	Mideas	mitotic deacetylase associated SANT domain protein	7.0167	7.27754	6.69805	0.146569	0.0129632	0.143468
210	2	30463936	30464436	501	*	18021	0	.	Distal Intergenic	2	30471537	30474219	2683	2	ENSMUSG00000089762	ENSMUST00000065134	9783	72500	Ier5l	immediate early response 5-like	8.20114	8.37123	8.00827	0.161829	0.0130001	0.143468
211	18	23754191	23754691	501	*	15606	0	.	Promoter (<=1kb)	18	23753748	23797997	44250	1	ENSMUSG00000024277	ENSMUST00000149943	443	212307	Mapre2	microtubule-associated protein, RP/EB family, member 2	6.99148	7.20461	6.74131	0.155004	0.0130632	0.143468
212	17	46932919	46933419	501	*	14841	0	.	Promoter (<=1kb)	17	46930243	46933075	2833	2	ENSMUSG00000023977	ENSMUST00000224442	0	224826	Ubr2	ubiquitin protein ligase E3 component n-recognin 2	7.17173	7.40639	6.89136	0.151571	0.0130813	0.143468
213	17	31693408	31693908	501	*	14481	0	.	Promoter (2-3kb)	17	31688735	31690425	1691	2	ENSMUSG00000117656	ENSMUST00000237283	-2983	NA	NA	NA	8.15118	8.38034	7.87862	0.151499	0.0131212	0.143468
214	2	62390790	62391290	501	*	18472	0	.	Intron (ENSMUST00000136879/ENSMUSG00000087518, intron 1 of 4)	2	62364717	62378248	13532	2	ENSMUSG00000035000	ENSMUST00000150979	-12542	13482	Dpp4	dipeptidylpeptidase 4	7.17515	7.38925	6.92364	0.156055	0.0131843	0.143468
215	13	20048200	20048700	501	*	8468	0	.	Distal Intergenic	13	20090596	20264007	173412	1	ENSMUSG00000041112	ENSMUST00000181429	-41896	140580	Elmo1	engulfment and cell motility 1	7.61105	7.8146	7.37398	0.156512	0.0132261	0.143468
216	12	86787109	86787609	501	*	7839	0	.	Distal Intergenic	12	86809957	86810258	302	1	ENSMUSG00000088403	ENSMUST00000157778	-22348	NA	NA	NA	7.47506	7.68629	7.22752	0.156183	0.0132368	0.143468
217	2	77268436	77268936	501	*	18723	0	.	Promoter (2-3kb)	2	77180340	77265768	85429	2	ENSMUSG00000042272	ENSMUST00000102660	-2668	228071	Sestd1	SEC14 and spectrin domains 1	6.96297	6.69689	7.18753	-0.147986	0.0132924	0.143468
218	1	180199181	180199681	501	*	2125	0	.	Promoter (<=1kb)	1	180179248	180199602	20355	2	ENSMUSG00000026489	ENSMUST00000161743	0	67426	Coq8a	coenzyme Q8A	6.92133	7.17901	6.60739	0.144385	0.0133843	0.143468
219	14	18238337	18238837	501	*	9976	0	.	Promoter (<=1kb)	14	18206743	18239011	32269	2	ENSMUSG00000021775	ENSMUST00000225491	174	353187	Nr1d2	nuclear receptor subfamily 1, group D, member 2	7.08022	7.29936	6.82173	0.153311	0.0134094	0.143468
220	12	110591313	110591813	501	*	8154	0	.	Promoter (<=1kb)	12	110590512	110592700	2189	1	ENSMUSG00000113361	ENSMUST00000221143	801	NA	NA	NA	7.16906	7.40467	6.88733	0.148828	0.0134768	0.143468
221	15	62268196	62268696	501	*	11738	0	.	Intron (ENSMUST00000181416/ENSMUSG00000097039, intron 5 of 9)	15	62222603	62242505	19903	1	ENSMUSG00000097039	ENSMUST00000182141	45593	19296	Pvt1	Pvt1 oncogene	7.4567	7.66917	7.20744	0.155924	0.0135085	0.143468
222	2	31303173	31303673	501	*	18068	0	.	Distal Intergenic	2	31314415	31460738	146324	1	ENSMUSG00000055632	ENSMUST00000113532	-10742	665700	Hmcn2	hemicentin 2	8.49055	8.66808	8.28806	0.1604	0.0135187	0.143468
223	7	19272049	19272549	501	*	27844	0	.	Promoter (<=1kb)	7	19256929	19271817	14889	2	ENSMUSG00000030403	ENSMUST00000032561	-232	22323	Vasp	vasodilator-stimulated phosphoprotein	7.09567	7.3225	6.8264	0.15319	0.0135995	0.14368
224	10	127162691	127163191	501	*	4222	0	.	Promoter (2-3kb)	10	127165225	127172330	7106	1	ENSMUSG00000006731	ENSMUST00000006914	-2034	14421	B4galnt1	beta-1,4-N-acetyl-galactosaminyl transferase 1	7.53189	7.72247	7.31226	0.15727	0.0138104	0.144779
225	7	43481100	43481600	501	*	28207	0	.	Promoter (2-3kb)	7	43474186	43478233	4048	2	ENSMUSG00000013367	ENSMUST00000206336	-2867	210094	Iglon5	IgLON family member 5	8.3303	8.50291	8.13421	0.160142	0.0138524	0.144779
226	10	26500513	26501013	501	*	2789	0	.	Distal Intergenic	10	26493098	26498747	5650	1	ENSMUSG00000112797	ENSMUST00000219589	7415	NA	NA	NA	7.08317	7.30869	6.81575	0.150274	0.0139218	0.144779
227	16	84621328	84621828	501	*	13629	0	.	Promoter (1-2kb)	16	84619807	84620128	322	2	ENSMUSG00000084746	ENSMUST00000122797	-1200	NA	NA	NA	6.97866	7.19327	6.72646	0.153641	0.0140062	0.144779
228	4	55532754	55533254	501	*	22424	0	.	Promoter (<=1kb)	4	55527143	55532466	5324	2	ENSMUSG00000003032	ENSMUST00000107619	-288	16600	Klf4	Kruppel-like factor 4 (gut)	6.91038	7.13783	6.64023	0.150727	0.0140109	0.144779
229	16	36602557	36603057	501	*	13229	0	.	Promoter (1-2kb)	16	36603897	36604519	623	2	ENSMUSG00000022901	ENSMUST00000154485	1462	12524	Cd86	CD86 antigen	7.28354	7.50144	7.02677	0.151732	0.0141947	0.146039
230	X	101737261	101737761	501	*	33670	0	.	Promoter (2-3kb)	20	101731535	101734269	2735	2	ENSMUSG00000050232	ENSMUST00000056614	-2992	12766	Cxcr3	chemokine (C-X-C motif) receptor 3	7.04841	7.27964	6.7729	0.150284	0.0144351	0.147865
231	2	3657355	3657855	501	*	17503	0	.	Intron (ENSMUST00000226435/ENSMUSG00000026655, intron 2 of 4)	2	3679802	3680590	789	2	ENSMUSG00000080703	ENSMUST00000118615	22735	NA	NA	NA	8.07379	8.25445	7.86723	0.158278	0.0145158	0.148049
232	5	53588777	53589277	501	*	24339	0	.	Promoter (<=1kb)	5	53590214	53657362	67149	1	ENSMUSG00000039191	ENSMUST00000037618	-937	19664	Rbpj	recombination signal binding protein for immunoglobulin kappa J region	8.50395	8.67707	8.30717	0.158617	0.0146447	0.148099
233	7	125588740	125589240	501	*	29319	0	.	Distal Intergenic	7	125603429	125631506	28078	1	ENSMUSG00000030745	ENSMUST00000206234	-14189	60504	Il21r	interleukin 21 receptor	6.99062	7.1888	6.76081	0.153315	0.0146658	0.148099
234	1	128787206	128787706	501	*	1274	0	.	Distal Intergenic	1	128770599	128774421	3823	2	ENSMUSG00000097283	ENSMUST00000181951	-12785	NA	NA	NA	7.99439	8.17061	7.79361	0.158082	0.0147276	0.148099
235	2	79555355	79555855	501	*	18751	0	.	Distal Intergenic	2	79635352	79672966	37615	1	ENSMUSG00000027007	ENSMUST00000111785	-79497	70599	Itprid2	ITPR interacting domain containing 2	7.47218	7.68707	7.21957	0.152549	0.0147722	0.148099
236	11	115869401	115869901	501	*	6633	0	.	Exon (ENSMUST00000093911/ENSMUSG00000034427, exon 15 of 64)	11	115877516	115880155	2640	1	ENSMUSG00000034427	ENSMUST00000151507	-7615	217328	Myo15b	myosin XVB	6.87211	7.09893	6.60284	0.148698	0.0148866	0.148613
237	8	46641223	46641723	501	*	30095	0	.	Distal Intergenic	8	46617442	46639566	22125	1	ENSMUSG00000031628	ENSMUST00000210534	23781	12367	Casp3	caspase 3	6.78035	7.00374	6.51593	0.14857	0.0150747	0.149152
238	11	61698798	61699298	501	*	5235	0	.	Intron (ENSMUST00000093019/ENSMUSG00000042377, intron 2 of 4)	11	61684419	61709951	25533	1	ENSMUSG00000042377	ENSMUST00000093019	14379	69640	Fam83g	family with sequence similarity 83, member G	7.22983	7.48542	6.919	0.141853	0.0151256	0.149152
239	6	120798015	120798515	501	*	27155	0	.	Promoter (<=1kb)	6	120797574	120797670	97	2	ENSMUSG00000093409	ENSMUST00000176615	-345	NA	NA	NA	6.92832	7.15032	6.66583	0.149631	0.0151304	0.149152
240	12	16591401	16591901	501	*	7036	0	.	Promoter (1-2kb)	12	16537040	16589773	52734	2	ENSMUSG00000020593	ENSMUST00000221230	-1628	14245	Lpin1	lipin 1	6.9859	7.20866	6.72235	0.15018	0.0152644	0.149405
241	11	83789214	83789714	501	*	5832	0	.	Distal Intergenic	11	83800464	83801092	629	1	ENSMUSG00000081342	ENSMUST00000122379	-10750	NA	NA	NA	7.31391	7.55508	7.02416	0.145747	0.015354	0.149405
242	4	88120039	88120539	501	*	22659	0	.	Promoter (<=1kb)	4	88121299	88411004	289706	1	ENSMUSG00000038368	ENSMUST00000159342	-760	230393	Focad	focadhesin	6.91551	7.12264	6.67357	0.150956	0.0154085	0.149405
243	1	88587336	88587836	501	*	990	0	.	Distal Intergenic	1	88551517	88562167	10651	1	ENSMUSG00000100798	ENSMUST00000189394	35819	100503197	Gm19589	predicted gene, 19589	8.44334	8.64178	8.21319	0.153516	0.0154097	0.149405
244	6	146185507	146186007	501	*	27598	0	.	Intron (ENSMUST00000079573/ENSMUSG00000030287, intron 47 of 55)	6	146180336	146196960	16625	2	ENSMUSG00000030287	ENSMUST00000155339	10953	16439	Itpr2	inositol 1,4,5-triphosphate receptor 2	7.6547	7.85166	7.42654	0.153613	0.0159801	0.154299
245	15	83149654	83150154	501	*	12251	0	.	Promoter (<=1kb)	15	83149644	83149794	151	1	ENSMUSG00000065176	ENSMUST00000083242	10	104307	Rnu12	RNA U12, small nuclear	6.88503	7.09371	6.64098	0.149453	0.0160751	0.154583
246	8	4165967	4166467	501	*	29735	0	.	Promoter (<=1kb)	8	4166567	4186880	20314	1	ENSMUSG00000011832	ENSMUST00000177499	-100	213027	Evi5l	ecotropic viral integration site 5 like	8.35269	8.51792	8.16606	0.155934	0.0163098	0.155444
247	18	49721619	49722119	501	*	15902	0	.	Intron (ENSMUST00000163590/ENSMUSG00000024505, intron 4 of 5)	18	49697473	49734106	36634	2	ENSMUSG00000024505	ENSMUST00000139852	11987	68857	Dtwd2	DTW domain containing 2	6.77538	6.99752	6.5127	0.14686	0.0163137	0.155444
248	1	54935409	54935909	501	*	510	0	.	Distal Intergenic	1	54760887	54926387	165501	2	ENSMUSG00000052331	ENSMUST00000180327	-9022	329154	Ankrd44	ankyrin repeat domain 44	6.90853	7.14388	6.62716	0.144413	0.0164685	0.155444
249	15	62239936	62240436	501	*	11734	0	.	Intron (ENSMUST00000182956/ENSMUSG00000097039, intron 4 of 6)	15	62222603	62242505	19903	1	ENSMUSG00000097039	ENSMUST00000182141	17333	19296	Pvt1	Pvt1 oncogene	8.08253	8.24171	7.90359	0.155885	0.0164841	0.155444
250	9	120012709	120013209	501	*	33066	0	.	Promoter (2-3kb)	9	120009805	120011448	1644	1	ENSMUSG00000111089	ENSMUST00000215481	2904	NA	NA	NA	7.14004	7.35942	6.88121	0.148586	0.0165557	0.155444
251	1	153129958	153130458	501	*	1626	0	.	Promoter (2-3kb)	1	153124173	153127234	3062	2	ENSMUSG00000026479	ENSMUST00000189005	-2724	16782	Lamc2	laminin, gamma 2	7.45174	7.6462	7.22693	0.152666	0.0165604	0.155444
252	7	78913658	78914158	501	*	28628	0	.	Promoter (<=1kb)	7	78913765	78920396	6632	1	ENSMUSG00000039236	ENSMUST00000038142	0	57444	Isg20	interferon-stimulated protein	7.45701	7.6712	7.20538	0.148888	0.0167691	0.156542
253	17	52162518	52163018	501	*	14960	0	.	Promoter (2-3kb)	17	52160143	52162844	2702	1	ENSMUSG00000100150	ENSMUST00000191539	2375	100503190	Gm19585	predicted gene, 19585	7.69824	7.90907	7.45124	0.148906	0.0168669	0.156542
254	4	16163653	16164153	501	*	22056	0	.	Promoter (<=1kb)	4	16164110	16266225	102116	1	ENSMUSG00000085112	ENSMUST00000151122	0	100415915	A530072M11Rik	RIKEN cDNA gene A530072M11	6.95305	7.14752	6.72821	0.1501	0.0168768	0.156542
255	1	132010601	132011101	501	*	1350	0	.	Promoter (2-3kb)	1	132008297	132018305	10009	1	ENSMUSG00000026436	ENSMUST00000146432	2304	13714	Elk4	ELK4, member of ETS oncogene family	8.3782	8.54944	8.18387	0.154368	0.0170609	0.157629
256	6	108660215	108660715	501	*	26968	0	.	Promoter (<=1kb)	6	108660629	108666925	6297	1	ENSMUSG00000030103	ENSMUST00000032194	0	20893	Bhlhe40	basic helix-loop-helix family, member e40	7.09766	7.31698	6.83891	0.146341	0.017163	0.157953
257	2	102948413	102948913	501	*	18935	0	.	Distal Intergenic	2	102811141	102901665	90525	2	ENSMUSG00000005087	ENSMUST00000111194	-46748	12505	Cd44	CD44 antigen	8.22753	8.40465	8.02557	0.153588	0.0173107	0.158148
258	4	135079790	135080290	501	*	23436	0	.	Distal Intergenic	4	135118221	135120447	2227	2	ENSMUSG00000086884	ENSMUST00000146152	40157	NA	NA	NA	7.6889	7.86795	7.48445	0.152949	0.0173514	0.158148
259	15	86067430	86067930	501	*	12307	0	.	Promoter (<=1kb)	15	86067813	86122261	54449	1	ENSMUSG00000035900	ENSMUST00000123474	0	223752	Gramd4	GRAM domain containing 4	7.33289	7.53302	7.10047	0.150412	0.0173855	0.158148
260	11	20200946	20201446	501	*	4542	0	.	Promoter (<=1kb)	11	20201432	20226856	25425	1	ENSMUSG00000020149	ENSMUST00000020358	0	19324	Rab1a	RAB1A, member RAS oncogene family	7.55518	7.73459	7.35024	0.152185	0.0175943	0.159431
261	8	25067916	25068416	501	*	29887	0	.	Intron (ENSMUST00000064883/ENSMUSG00000031557, intron 3 of 11)	8	25062433	25091346	28914	2	ENSMUSG00000031557	ENSMUST00000125466	22930	83436	Plekha2	pleckstrin homology domain-containing, family A (phosphoinositide binding specific) member 2	7.62114	7.79635	7.42168	0.152536	0.0176844	0.159634
262	15	36491720	36492220	501	*	11391	0	.	Exon (ENSMUST00000226506/ENSMUSG00000048307, exon 3 of 3)	15	36495942	36496715	774	2	ENSMUSG00000048307	ENSMUST00000228941	4495	68839	Ankrd46	ankyrin repeat domain 46	7.58698	7.82321	7.30434	0.140668	0.0177694	0.159789
263	17	34202914	34203414	501	*	14596	0	.	Promoter (<=1kb)	17	34203527	34216321	12795	1	ENSMUSG00000024339	ENSMUST00000025197	-113	21355	Tap2	transporter 2, ATP-binding cassette, sub-family B (MDR/TAP)	7.02891	7.25004	6.76763	0.144963	0.0178547	0.159945
264	X	101953985	101954485	501	*	33675	0	.	Intron (ENSMUST00000124279/ENSMUSG00000079481, intron 2 of 2)	20	101961797	102077881	116085	1	ENSMUSG00000079481	ENSMUST00000155477	-7312	100042480	Nhsl2	NHS-like 2	7.46916	7.66706	7.23974	0.148643	0.0184377	0.164542
265	17	5803212	5803712	501	*	13948	0	.	Exon (ENSMUST00000181484/ENSMUSG00000096965, exon 3 of 3)	17	5799652	5802894	3243	1	ENSMUSG00000096965	ENSMUST00000181392	3560	78512	3300005D01Rik	RIKEN cDNA 3300005D01 gene	8.31795	8.48189	8.13296	0.152373	0.0188981	0.168015
266	9	14275863	14276363	501	*	31336	0	.	Promoter (<=1kb)	9	14276301	14320317	44017	1	ENSMUSG00000032009	ENSMUST00000209106	0	75747	Sesn3	sestrin 3	7.67166	7.84932	7.46901	0.150516	0.0192062	0.169377
267	5	33018482	33018982	501	*	24172	0	.	Promoter (<=1kb)	5	33018816	33027966	9151	1	ENSMUSG00000018965	ENSMUST00000019109	0	22629	Ywhah	tyrosine 3-monooxygenase/tryptophan 5-monooxygenase activation protein, eta polypeptide	6.90866	7.10936	6.67547	0.145351	0.0192396	0.169377
268	1	89602855	89603355	501	*	1012	0	.	Intron (ENSMUST00000027521/ENSMUSG00000055013, intron 1 of 17)	1	89580236	89895277	315042	1	ENSMUSG00000055013	ENSMUST00000074945	22619	347722	Agap1	ArfGAP with GTPase domain, ankyrin repeat and PH domain 1	7.45879	7.66092	7.22364	0.147005	0.019267	0.169377
269	15	97824972	97825472	501	*	12441	0	.	Intron (ENSMUST00000079838/ENSMUSG00000022475, intron 1 of 24)	15	97797799	97831469	33671	2	ENSMUSG00000022475	ENSMUST00000156045	5997	56233	Hdac7	histone deacetylase 7	7.38877	7.58051	7.16758	0.147757	0.019405	0.169447
270	3	152920345	152920845	501	*	21863	0	.	Promoter (<=1kb)	3	152920240	152921399	1160	1	ENSMUSG00000090017	ENSMUST00000160076	105	NA	NA	NA	7.06722	7.27801	6.82028	0.144051	0.0194188	0.169447
271	9	108035400	108035900	501	*	32798	0	.	Intron (ENSMUST00000176454/ENSMUSG00000093456, intron 8 of 10)	9	108032073	108046143	14071	1	ENSMUSG00000032594	ENSMUST00000177158	3327	27399	Ip6k1	inositol hexaphosphate kinase 1	6.8569	7.11467	6.54284	0.130057	0.0195693	0.17013
272	13	45907283	45907783	501	*	8982	0	.	Intron (ENSMUST00000091628/ENSMUSG00000046876, intron 2 of 7)	13	45936040	45936904	865	1	ENSMUSG00000113987	ENSMUST00000222376	-28257	NA	NA	NA	7.55839	7.76039	7.32343	0.146584	0.0197321	0.170915
273	17	88042673	88043173	501	*	15439	0	.	Intron (ENSMUST00000130379/ENSMUSG00000005371, intron 1 of 22)	17	88015595	88064887	49293	2	ENSMUSG00000005371	ENSMUST00000235056	21714	225055	Fbxo11	F-box protein 11	7.90363	8.08999	7.68957	0.147543	0.0200516	0.1725
274	5	112276241	112276741	501	*	25054	0	.	Promoter (<=1kb)	5	112276691	112315361	38671	1	ENSMUSG00000029344	ENSMUST00000031287	0	22022	Tpst2	protein-tyrosine sulfotransferase 2	7.96013	8.13065	7.76671	0.149551	0.0200616	0.1725
275	16	55754315	55754815	501	*	13483	0	.	Distal Intergenic	16	55739918	55740152	235	1	ENSMUSG00000116969	ENSMUST00000232350	14397	NA	NA	NA	7.69397	7.88082	7.47928	0.147578	0.0201786	0.172513
276	9	119265944	119266444	501	*	33043	0	.	Promoter (1-2kb)	9	119242768	119264772	22005	2	ENSMUSG00000036737	ENSMUST00000143728	-1172	108737	Oxsr1	oxidative-stress responsive 1	8.40134	8.55783	8.22579	0.150559	0.0202679	0.172513
277	9	13894430	13894930	501	*	31323	0	.	Distal Intergenic	9	13915801	13920119	4319	2	ENSMUSG00000111100	ENSMUST00000214890	25189	NA	NA	NA	7.31927	7.50444	7.1068	0.146699	0.020542	0.172513
278	16	17024379	17024879	501	*	12819	0	.	Promoter (1-2kb)	16	17026026	17027194	1169	1	ENSMUSG00000063358	ENSMUST00000232281	-1147	26413	Mapk1	mitogen-activated protein kinase 1	7.1849	7.3808	6.95815	0.144869	0.0205576	0.172513
279	4	139574260	139574760	501	*	23569	0	.	Promoter (<=1kb)	4	139574720	139620382	45663	1	ENSMUSG00000041025	ENSMUST00000174078	0	212632	Iffo2	intermediate filament family orphan 2	6.84791	7.04729	6.61649	0.143233	0.0206384	0.172513
280	18	46525784	46526284	501	*	15892	0	.	Promoter (<=1kb)	18	46501746	46525971	24226	2	ENSMUSG00000033319	ENSMUST00000036226	0	240263	Fem1c	fem 1 homolog c	7.24258	7.44894	7.0017	0.143626	0.0206784	0.172513
281	13	101658281	101658781	501	*	9637	0	.	Distal Intergenic	13	101690135	101692343	2209	2	ENSMUSG00000041417	ENSMUST00000190171	33562	18708	Pik3r1	phosphoinositide-3-kinase regulatory subunit 1	7.00341	7.2208	6.74734	0.138838	0.0206896	0.172513
282	4	129575129	129575629	501	*	23220	0	.	Promoter (1-2kb)	4	129548349	129573641	25293	2	ENSMUSG00000000409	ENSMUST00000102596	-1488	16818	Lck	lymphocyte protein tyrosine kinase	6.82161	7.0133	6.60048	0.143424	0.0206907	0.172513
283	14	31367875	31368375	501	*	10178	0	.	Promoter (2-3kb)	14	31365556	31370013	4458	1	ENSMUSG00000021893	ENSMUST00000228237	2319	12339	Capn7	calpain 7	8.21321	8.39804	8.00116	0.147526	0.020722	0.172513
284	7	106550899	106551399	501	*	29041	0	.	Distal Intergenic	7	106504392	106511671	7280	2	ENSMUSG00000063286	ENSMUST00000184842	-39228	NA	NA	NA	7.4569	7.6483	7.23617	0.145907	0.0210122	0.174313
285	4	133263711	133264211	501	*	23335	0	.	Promoter (<=1kb)	4	133253090	133263113	10024	2	ENSMUSG00000028860	ENSMUST00000030674	-598	269589	Sytl1	synaptotagmin-like 1	7.98846	8.15385	7.80162	0.148913	0.0212155	0.17501
286	2	25546800	25547300	501	*	17887	0	.	Promoter (<=1kb)	2	25517982	25546940	28959	2	ENSMUSG00000026942	ENSMUST00000028311	0	22030	Traf2	TNF receptor-associated factor 2	7.19852	7.38224	6.98794	0.145358	0.0212448	0.17501
287	5	107754745	107755245	501	*	24943	0	.	Intron (ENSMUST00000112642/ENSMUSG00000011831, intron 17 of 17)	5	107726398	107728801	2404	1	ENSMUSG00000090030	ENSMUST00000162148	28347	NA	NA	NA	7.22482	7.40567	7.01802	0.145139	0.0216291	0.177555
288	17	36020696	36021196	501	*	14716	0	.	Promoter (<=1kb)	17	36005695	36020560	14866	2	ENSMUSG00000053835	ENSMUST00000113760	-136	15042	H2-T24	histocompatibility 2, T region locus 24	7.19621	7.37728	6.98911	0.145429	0.0218198	0.178498
289	17	35813499	35813999	501	*	14698	0	.	Distal Intergenic	17	35821684	35822923	1240	1	ENSMUSG00000003541	ENSMUST00000003635	-7685	15937	Ier3	immediate early response 3	6.97802	6.70981	7.20411	-0.130524	0.0220167	0.179486
290	16	11475469	11475969	501	*	12766	0	.	Intron (ENSMUST00000180792/ENSMUSG00000071669, intron 13 of 20)	16	11494821	11496306	1486	2	ENSMUSG00000082653	ENSMUST00000117770	20337	100417952	Gm15897	tyrosine-protein kinase SgK223 pseudogene	6.94473	7.17557	6.66978	0.134491	0.0224009	0.180674
291	12	73604619	73605119	501	*	7535	0	.	Intron (ENSMUST00000221153/ENSMUSG00000021108, intron 2 of 14)	12	73584843	73761542	176700	1	ENSMUSG00000021108	ENSMUST00000119092	19776	18755	Prkch	protein kinase C, eta	7.02018	7.21794	6.79093	0.141598	0.0224216	0.180674
292	7	143629487	143629987	501	*	29689	0	.	Promoter (<=1kb)	7	143607659	143628722	21064	2	ENSMUSG00000045362	ENSMUST00000208124	-765	244237	Tnfrsf26	tumor necrosis factor receptor superfamily, member 26	7.54675	7.72469	7.34374	0.146044	0.0224446	0.180674
293	2	35507145	35507645	501	*	18220	0	.	Distal Intergenic	2	35503531	35506090	2560	1	ENSMUSG00000085668	ENSMUST00000130083	3614	NA	NA	NA	6.92221	7.13619	6.67087	0.139732	0.0224693	0.180674
294	16	23272131	23272631	501	*	12970	0	.	Promoter (2-3kb)	16	23269629	23321179	51551	1	ENSMUSG00000022885	ENSMUST00000128050	2502	20440	St6gal1	beta galactoside alpha 2,6 sialyltransferase 1	7.3467	7.10752	7.5518	-0.136028	0.0227604	0.182245
295	13	85429990	85430490	501	*	9418	0	.	Distal Intergenic	13	85411681	85411919	239	2	ENSMUSG00000103196	ENSMUST00000193837	-18071	NA	NA	NA	6.77356	6.98238	6.52931	0.138224	0.0228643	0.182245
296	7	80840430	80840930	501	*	28710	0	.	Distal Intergenic	7	80768359	80825974	57616	2	ENSMUSG00000030536	ENSMUST00000205304	-14456	29875	Iqgap1	IQ motif containing GTPase activating protein 1	7.09915	6.86552	7.30016	-0.136622	0.0228966	0.182245
297	9	88380013	88380513	501	*	32527	0	.	Exon (ENSMUST00000239462/ENSMUSG00000032422, exon 26 of 28)	9	88390837	88391317	481	1	ENSMUSG00000066443	ENSMUST00000155008	-10324	100039601	Gm10163	60S ribosomal protein L21 pseudogene	8.03344	8.18993	7.85789	0.147008	0.0231954	0.183754
298	11	87462529	87463029	501	*	5932	0	.	Promoter (<=1kb)	11	87462286	87462501	216	1	ENSMUSG00000104896	ENSMUST00000199460	243	19861	Snord3b4	small nucleolar RNA, C/D box 3B4	6.93709	7.1389	6.70239	0.138594	0.0232852	0.183754
299	13	112288433	112288933	501	*	9775	0	.	Promoter (<=1kb)	13	112288451	112344641	56191	1	ENSMUSG00000049985	ENSMUST00000056047	0	77318	Ankrd55	ankyrin repeat domain 55	6.89908	7.09623	6.67066	0.140587	0.0233897	0.183754
300	15	103257952	103258452	501	*	12632	0	.	Promoter (<=1kb)	15	103249349	103258403	9055	2	ENSMUSG00000058794	ENSMUST00000132438	0	18022	Nfe2	nuclear factor, erythroid derived 2	6.74168	6.94504	6.50488	0.139312	0.0233982	0.183754
301	1	165845253	165845753	501	*	1916	0	.	Promoter (<=1kb)	1	165845087	165846085	999	2	ENSMUSG00000103768	ENSMUST00000191634	332	NA	NA	NA	7.61821	7.80642	7.4017	0.143455	0.023507	0.183995
302	17	35841253	35841753	501	*	14703	0	.	Promoter (<=1kb)	17	35841515	35859670	18156	1	ENSMUSG00000061607	ENSMUST00000082337	0	240087	Mdc1	mediator of DNA damage checkpoint 1	7.61277	7.78653	7.41519	0.144452	0.0236497	0.184323
303	17	6749007	6749507	501	*	13981	0	.	Intron (ENSMUST00000064234/ENSMUSG00000052397, intron 6 of 12)	17	6740837	6742821	1985	2	ENSMUSG00000052397	ENSMUST00000131131	-6186	22350	Ezr	ezrin	7.31701	7.53433	7.06105	0.136555	0.0238598	0.184323
304	9	57968791	57969291	501	*	32019	0	.	Distal Intergenic	9	57940113	57962865	22753	1	ENSMUSG00000038264	ENSMUST00000043059	28678	20361	Sema7a	sema domain, immunoglobulin domain (Ig), and GPI membrane anchor, (semaphorin) 7A	6.82998	7.05925	6.55726	0.134286	0.0239848	0.184323
305	15	79347138	79347638	501	*	12091	0	.	Promoter (<=1kb)	15	79347520	79359076	11557	1	ENSMUSG00000042622	ENSMUST00000096350	0	17133	Maff	v-maf musculoaponeurotic fibrosarcoma oncogene family, protein F (avian)	7.40101	7.57437	7.20393	0.143707	0.0239974	0.184323
306	18	60624398	60624898	501	*	15997	0	.	Promoter (<=1kb)	18	60593982	60624573	30592	2	ENSMUSG00000043079	ENSMUST00000130044	0	104027	Synpo	synaptopodin	7.26382	7.45095	7.04875	0.142394	0.023998	0.184323
307	17	17624483	17624983	501	*	14113	0	.	Promoter (<=1kb)	17	17552118	17624489	72372	2	ENSMUSG00000023845	ENSMUST00000232462	0	240028	Lnpep	leucyl/cystinyl aminopeptidase	7.41955	7.59064	7.22541	0.143748	0.0240183	0.184323
308	15	100060506	100061006	501	*	12521	0	.	Intron (ENSMUST00000100203/ENSMUSG00000023026, intron 1 of 37)	15	100038664	100219473	180810	1	ENSMUSG00000023026	ENSMUST00000100203	21842	239667	Dip2b	disco interacting protein 2 homolog B	7.20497	7.39876	6.98106	0.13722	0.0242274	0.185324
309	9	96773065	96773565	501	*	32642	0	.	Exon (ENSMUST00000189815/ENSMUSG00000101581, exon 3 of 3)	9	96765601	96773290	7690	1	ENSMUSG00000101581	ENSMUST00000190054	7464	319707	C430002N11Rik	RIKEN cDNA C430002N11 gene	7.20837	7.4181	6.96287	0.137143	0.0243386	0.18552
310	8	91545522	91546022	501	*	30619	0	.	Intron (ENSMUST00000069718/ENSMUSG00000055932, intron 8 of 8)	8	91528835	91532724	3890	2	ENSMUSG00000109709	ENSMUST00000211177	-12798	NA	NA	NA	6.94034	7.14347	6.70385	0.139091	0.0244105	0.18552
311	6	134220229	134220729	501	*	27389	0	.	Intron (ENSMUST00000081028/ENSMUSG00000030199, intron 2 of 7)	6	134233600	134262019	28420	1	ENSMUSG00000030199	ENSMUST00000169529	-12871	14011	Etv6	ets variant 6	6.80103	7.01364	6.55157	0.135721	0.0246045	0.185787
312	7	105399907	105400407	501	*	29021	0	.	Promoter (<=1kb)	7	105371211	105400054	28844	2	ENSMUSG00000044465	ENSMUST00000179474	0	74349	Fam160a2	family with sequence similarity 160, member A2	6.9131	7.10509	6.69159	0.138796	0.024677	0.185787
313	19	43674777	43675277	501	*	17194	0	.	Promoter (<=1kb)	19	43663801	43674881	11081	2	ENSMUSG00000040414	ENSMUST00000046038	0	246696	Slc25a28	solute carrier family 25, member 28	7.33565	7.51683	7.12841	0.140497	0.0246822	0.185787
314	3	89452385	89452885	501	*	20901	0	.	Promoter (1-2kb)	3	89454541	89469009	14469	1	ENSMUSG00000027952	ENSMUST00000198440	-1656	68603	Pmvk	phosphomevalonate kinase	7.47286	7.67052	7.24375	0.13841	0.0250975	0.18738
315	1	180403555	180404055	501	*	2144	0	.	Intron (ENSMUST00000070181/ENSMUSG00000038855, intron 2 of 7)	1	180376444	180379514	3071	1	ENSMUSG00000103772	ENSMUST00000194945	27111	NA	NA	NA	9.12444	9.29101	8.9361	0.143889	0.0251635	0.18738
316	11	118290051	118290551	501	*	6751	0	.	Promoter (<=1kb)	11	118259651	118290231	30581	2	ENSMUSG00000033909	ENSMUST00000106296	0	72344	Usp36	ubiquitin specific peptidase 36	7.42746	7.60309	7.22744	0.142245	0.0251857	0.18738
317	1	144075925	144076425	501	*	1544	0	.	Distal Intergenic	1	143999338	144004161	4824	2	ENSMUSG00000026360	ENSMUST00000127206	-71764	19735	Rgs2	regulator of G-protein signaling 2	7.69496	7.91343	7.43739	0.132549	0.025212	0.18738
318	14	25527240	25527740	501	*	10081	0	.	Intron (ENSMUST00000161766/ENSMUSG00000007817, intron 2 of 2)	14	25534439	25534523	85	1	ENSMUSG00000093081	ENSMUST00000175340	-6699	100526533	Mir3075	microRNA 3075	6.91815	7.13431	6.6638	0.134803	0.0253978	0.188167
319	15	38470675	38471175	501	*	11462	0	.	Distal Intergenic	15	38436225	38455134	18910	2	ENSMUSG00000115009	ENSMUST00000228650	-15541	NA	NA	NA	8.74917	8.90034	8.58029	0.144582	0.0255898	0.188996
320	19	34607244	34607744	501	*	17051	0	.	Promoter (<=1kb)	19	34607970	34613401	5432	1	ENSMUSG00000062488	ENSMUST00000076249	-226	667370	Ifit3b	interferon-induced protein with tetratricopeptide repeats 3B	6.90914	7.11858	6.66405	0.134351	0.0257331	0.189137
321	3	88141969	88142469	501	*	20825	0	.	Promoter (<=1kb)	3	88142372	88172086	29715	1	ENSMUSG00000001419	ENSMUST00000001455	0	17261	Mef2d	myocyte enhancer factor 2D	7.08159	7.26184	6.87556	0.138928	0.0258049	0.189137
322	7	28380939	28381439	501	*	28018	0	.	Promoter (<=1kb)	7	28376784	28380253	3470	2	ENSMUSG00000044786	ENSMUST00000051241	-686	22695	Zfp36	zinc finger protein 36	7.58545	7.75363	7.39505	0.142734	0.0258497	0.189137
323	18	73572225	73572725	501	*	16184	0	.	Promoter (<=1kb)	18	73573044	73592575	19532	1	ENSMUSG00000037253	ENSMUST00000091852	-319	240396	Mex3c	mex3 RNA binding family member C	7.17461	7.35091	6.97373	0.140407	0.0260043	0.189679
324	13	56476726	56477226	501	*	9190	0	.	Downstream (2-3kb)	13	56479277	56482246	2970	2	ENSMUSG00000021538	ENSMUST00000022019	5020	16198	Il9	interleukin 9	7.61644	7.80175	7.40375	0.139215	0.0267217	0.194219
325	19	8997527	8998027	501	*	16659	0	.	Promoter (<=1kb)	19	8997898	9002286	4389	1	ENSMUSG00000069833	ENSMUST00000236390	0	66395	Ahnak	AHNAK nucleoprotein (desmoyokin)	7.69017	7.86241	7.49455	0.141282	0.0268556	0.194219
326	9	120776556	120777056	501	*	33090	0	.	Distal Intergenic	9	120791465	120791785	321	2	ENSMUSG00000064397	ENSMUST00000082463	14729	NA	NA	NA	8.5414	8.68392	8.38324	0.143311	0.0268741	0.194219
327	10	67185408	67185908	501	*	3229	0	.	Promoter (<=1kb)	10	67185748	67191750	6003	1	ENSMUSG00000037876	ENSMUST00000219563	0	108829	Jmjd1c	jumonji domain containing 1C	7.06385	7.25521	6.84317	0.136046	0.0271707	0.195762
328	4	135987091	135987591	501	*	23478	0	.	Promoter (<=1kb)	4	135975460	135987264	11805	2	ENSMUSG00000028669	ENSMUST00000105851	0	66193	Pithd1	PITH (C-terminal proteasome-interacting domain of thioredoxin-like) domain containing 1	6.75916	6.98954	6.48486	0.13015	0.0273104	0.195924
329	17	12783044	12783544	501	*	14071	0	.	Intron (ENSMUST00000160932/ENSMUSG00000078247, intron 1 of 2)	17	12784882	12791660	6779	2	ENSMUSG00000117030	ENSMUST00000232857	8116	NA	NA	NA	7.81421	8.0161	7.57939	0.135571	0.0273596	0.195924
330	17	29393997	29394497	501	*	14405	0	.	Distal Intergenic	17	29376501	29378452	1952	1	ENSMUSG00000024013	ENSMUST00000144616	17496	26382	Fgd2	FYVE, RhoGEF and PH domain containing 2	7.95049	8.11721	7.76196	0.141172	0.0275389	0.196611
331	5	64239173	64239673	501	*	24393	0	.	Intron (ENSMUST00000043893/ENSMUSG00000029174, intron 2 of 21)	5	64233930	64236242	2313	1	ENSMUSG00000104947	ENSMUST00000199677	5243	NA	NA	NA	6.74429	6.95995	6.49064	0.131478	0.0276795	0.197018
332	11	46466914	46467414	501	*	4845	0	.	Intron (ENSMUST00000020668/ENSMUSG00000020399, intron 4 of 6)	11	46454969	46481246	26278	1	ENSMUSG00000020399	ENSMUST00000109229	11945	171285	Havcr2	hepatitis A virus cellular receptor 2	7.5178	7.69575	7.31477	0.139512	0.0277741	0.197096
333	2	101756291	101756791	501	*	18903	0	.	Intron (ENSMUST00000171088/ENSMUSG00000032841, intron 4 of 8)	2	101717250	101797650	80401	2	ENSMUSG00000032841	ENSMUST00000141814	40859	72446	Prr5l	proline rich 5 like	7.08381	7.27764	6.85984	0.136587	0.0280412	0.198393
334	15	36608913	36609413	501	*	11397	0	.	Promoter (<=1kb)	15	36595661	36608973	13313	2	ENSMUSG00000022283	ENSMUST00000001809	0	18458	Pabpc1	poly(A) binding protein, cytoplasmic 1	7.04977	7.24977	6.81751	0.134733	0.0281553	0.198604
335	13	31567616	31568116	501	*	8694	0	.	Promoter (2-3kb)	13	31564749	31573562	8814	1	ENSMUSG00000087220	ENSMUST00000131539	2867	NA	NA	NA	8.09813	8.26755	7.90613	0.14049	0.0283	0.198657
336	7	96706954	96707454	501	*	28844	0	.	Intron (ENSMUST00000107162/ENSMUSG00000048078, intron 10 of 32)	7	96644172	96732280	88109	1	ENSMUSG00000048078	ENSMUST00000131541	62782	23966	Tenm4	teneurin transmembrane protein 4	6.80032	6.98577	6.58747	0.134729	0.0283313	0.198657
337	4	16071126	16071626	501	*	22053	0	.	Distal Intergenic	4	16120759	16120888	130	2	ENSMUSG00000081679	ENSMUST00000117437	49262	NA	NA	NA	7.04297	7.23968	6.81513	0.13443	0.028457	0.198946
338	14	72822209	72822709	501	*	10776	0	.	Intron (ENSMUST00000227565/ENSMUSG00000115532, intron 2 of 5)	14	72840722	72841244	523	2	ENSMUSG00000115611	ENSMUST00000228906	18535	100043721	Gm4606	predicted gene 4606	7.09305	6.84973	7.3012	-0.126703	0.0287991	0.200741
339	1	153723297	153723797	501	*	1649	0	.	Exon (ENSMUST00000190663/ENSMUSG00000100334, exon 3 of 3)	1	153714654	153716569	1916	1	ENSMUSG00000102404	ENSMUST00000193511	8643	NA	NA	NA	7.49549	7.66816	7.2993	0.138452	0.0290568	0.201547
340	2	71643955	71644455	501	*	18584	0	.	Distal Intergenic	2	71719417	71730966	11550	1	ENSMUSG00000064263	ENSMUST00000079720	-74962	381371	Platr26	pluripotency associated transcript 26	8.31316	8.47629	8.1292	0.140196	0.0291174	0.201547
341	11	52299598	52300098	501	*	4981	0	.	Distal Intergenic	11	52253236	52283331	30096	2	ENSMUSG00000000782	ENSMUST00000109071	-16267	21414	Tcf7	transcription factor 7, T cell specific	8.30242	8.44193	8.14796	0.141097	0.0291713	0.201547
342	7	143829902	143830402	501	*	29702	0	.	Promoter (<=1kb)	7	143830077	143848410	18334	1	ENSMUSG00000058454	ENSMUST00000141916	0	13360	Dhcr7	7-dehydrocholesterol reductase	6.75994	6.94439	6.5484	0.133848	0.0293197	0.20198
343	16	78619345	78619845	501	*	13622	0	.	Distal Intergenic	16	78624747	78624853	107	1	ENSMUSG00000093988	ENSMUST00000083459	-4902	115488727	Gm24861	predicted gene, 24861	7.09586	7.29198	6.86883	0.134376	0.0295836	0.203204
344	13	112318118	112318618	501	*	9777	0	.	Promoter (<=1kb)	13	112318454	112339876	21423	1	ENSMUSG00000049985	ENSMUST00000223871	0	77318	Ankrd55	ankyrin repeat domain 55	8.25219	8.42345	8.05783	0.138517	0.0297424	0.203338
345	1	39555990	39556490	501	*	275	0	.	Promoter (2-3kb)	1	39555605	39558757	3153	2	ENSMUSG00000048234	ENSMUST00000153381	2267	67702	Rnf149	ring finger protein 149	7.59698	7.7655	7.40614	0.138526	0.029845	0.203338
346	11	79653344	79653844	501	*	5740	0	.	Intron (ENSMUST00000017783/ENSMUSG00000017639, intron 3 of 14)	11	79660562	79683498	22937	1	ENSMUSG00000017639	ENSMUST00000155381	-6718	268451	Rab11fip4	RAB11 family interacting protein 4 (class II)	7.56374	7.74845	7.35185	0.135237	0.0298621	0.203338
347	5	86065419	86065919	501	*	24638	0	.	Promoter (<=1kb)	5	86012024	86065583	53560	2	ENSMUSG00000029253	ENSMUST00000031170	0	12617	Cenpc1	centromere protein C1	6.81257	7.00568	6.58956	0.132029	0.0301577	0.204759
348	17	71002374	71002874	501	*	15132	0	.	Promoter (<=1kb)	17	70993656	71002554	8899	2	ENSMUSG00000024048	ENSMUST00000148960	0	67268	Myl12a	myosin, light chain 12A, regulatory, non-sarcomeric	7.34861	7.52765	7.14415	0.136299	0.0303214	0.205279
349	13	96015482	96015982	501	*	9551	0	.	Intron (ENSMUST00000161263/ENSMUSG00000051111, intron 4 of 12)	13	95989133	95990226	1094	2	ENSMUSG00000051111	ENSMUST00000220740	-25256	75209	Sv2c	synaptic vesicle glycoprotein 2c	8.18697	8.33676	8.0198	0.139516	0.0304786	0.205753
350	9	101034526	101035026	501	*	32685	0	.	Promoter (<=1kb)	9	100982032	101034877	52846	2	ENSMUSG00000032527	ENSMUST00000149322	0	66904	Pccb	propionyl Coenzyme A carboxylase, beta polypeptide	7.47172	7.64048	7.28058	0.135949	0.031001	0.207444
351	1	36768766	36769266	501	*	195	0	.	Promoter (1-2kb)	1	36770992	36772375	1384	1	ENSMUSG00000026117	ENSMUST00000186624	-1726	22637	Zap70	zeta-chain (TCR) associated protein kinase	7.51504	7.31182	7.69314	-0.132576	0.0310129	0.207444
352	7	82866024	82866524	501	*	28755	0	.	Promoter (<=1kb)	7	82852498	82867074	14577	2	ENSMUSG00000109383	ENSMUST00000209046	550	NA	NA	NA	6.79663	6.98149	6.58455	0.131825	0.0310539	0.207444
353	7	89235211	89235711	501	*	28794	0	.	Intron (ENSMUST00000041968/ENSMUSG00000039428, intron 5 of 14)	7	89215108	89217097	1990	2	ENSMUSG00000109576	ENSMUST00000208963	-18114	NA	NA	NA	6.8329	7.05634	6.5684	0.126225	0.0310813	0.207444
354	8	68157142	68157642	501	*	30190	0	.	Intron (ENSMUST00000212960/ENSMUSG00000030465, intron 1 of 16)	8	68120351	68121527	1177	2	ENSMUSG00000030465	ENSMUST00000178529	-35615	234353	Psd3	pleckstrin and Sec7 domain containing 3	7.9776	8.13204	7.80463	0.138715	0.0313219	0.208158
355	3	100443877	100444377	501	*	21144	0	.	Distal Intergenic	3	100437834	100439138	1305	1	ENSMUSG00000106639	ENSMUST00000199065	6043	NA	NA	NA	7.04826	7.25812	6.80258	0.128965	0.0313651	0.208158
356	5	110839758	110840258	501	*	25023	0	.	Promoter (<=1kb)	5	110839979	110841333	1355	1	ENSMUSG00000029521	ENSMUST00000200172	0	50883	Chek2	checkpoint kinase 2	7.86548	8.02667	7.68398	0.13783	0.0314841	0.208361
357	9	119322546	119323046	501	*	33046	0	.	Promoter (<=1kb)	9	119238432	119322427	83996	2	ENSMUSG00000036737	ENSMUST00000040853	-119	108737	Oxsr1	oxidative-stress responsive 1	7.59561	7.77789	7.38691	0.134708	0.0315999	0.208541
358	15	100687063	100687563	501	*	12553	0	.	Promoter (<=1kb)	15	100684906	100687915	3010	2	ENSMUSG00000023031	ENSMUST00000230642	352	109901	Cela1	chymotrypsin-like elastase family, member 1	7.66682	7.82761	7.48583	0.137182	0.0316966	0.208596
359	19	53142340	53142840	501	*	17343	0	.	Promoter (<=1kb)	19	53142756	53247208	104453	1	ENSMUSG00000025026	ENSMUST00000050096	0	27360	Add3	adducin 3 (gamma)	7.49091	7.6615	7.2974	0.136334	0.0319773	0.209643
360	12	116405043	116405543	501	*	8299	0	.	Promoter (<=1kb)	12	116405402	116461611	56210	1	ENSMUSG00000042029	ENSMUST00000084828	0	76044	Ncapg2	non-SMC condensin II complex, subunit G2	6.99548	7.19191	6.76802	0.129848	0.032063	0.209643
361	9	119982811	119983311	501	*	33062	0	.	Promoter (<=1kb)	9	119972081	119983023	10943	2	ENSMUSG00000032515	ENSMUST00000214058	0	215418	Csrnp1	cysteine-serine-rich nuclear protein 1	8.63101	8.78851	8.4542	0.137517	0.0322388	0.209643
362	17	35165026	35165526	501	*	14644	0	.	Promoter (<=1kb)	17	35165119	35167186	2068	1	ENSMUSG00000090936	ENSMUST00000172285	0	NA	NA	NA	6.86114	7.0466	6.64828	0.132037	0.0322403	0.209643
363	4	134124197	134124697	501	*	23394	0	.	Promoter (<=1kb)	4	134124051	134126500	2450	1	ENSMUSG00000012126	ENSMUST00000151113	146	67586	Ubxn11	UBX domain protein 11	7.31459	7.50838	7.09067	0.131864	0.0323667	0.209643
364	8	69716778	69717278	501	*	30205	0	.	Promoter (<=1kb)	8	69702656	69716837	14182	2	ENSMUSG00000054648	ENSMUST00000238292	0	66869	Zfp869	zinc finger protein 869	7.99479	8.15228	7.81799	0.136309	0.0323896	0.209643
365	13	24467838	24468338	501	*	8576	0	.	Intron (ENSMUST00000224953/ENSMUSG00000016756, intron 15 of 15)	13	24486662	24486764	103	2	ENSMUSG00000089413	ENSMUST00000158788	18426	115488261	Gm22013	predicted gene, 22013	7.00622	7.20552	6.77491	0.130683	0.0325619	0.21018
366	15	36214896	36215396	501	*	11379	0	.	Intron (ENSMUST00000047348/ENSMUSG00000037617, intron 12 of 18)	15	36206374	36210705	4332	2	ENSMUSG00000115811	ENSMUST00000227302	-4191	NA	NA	NA	7.36258	7.54182	7.15787	0.134176	0.0327323	0.210703
367	11	49722628	49723128	501	*	4895	0	.	Distal Intergenic	11	49671503	49712723	41221	2	ENSMUSG00000020362	ENSMUST00000145353	-9905	104625	Cnot6	CCR4-NOT transcription complex, subunit 6	7.03511	7.21451	6.83019	0.132428	0.0330459	0.211676
368	10	75839083	75839583	501	*	3353	0	.	Promoter (1-2kb)	10	75835976	75837424	1449	2	ENSMUSG00000033318	ENSMUST00000218745	-1659	14872	Gstt2	glutathione S-transferase, theta 2	7.53993	7.7415	7.30555	0.129397	0.0330632	0.211676
369	18	38992822	38993322	501	*	15825	0	.	Promoter (<=1kb)	18	38993145	39100149	107005	1	ENSMUSG00000036452	ENSMUST00000115574	0	71302	Arhgap26	Rho GTPase activating protein 26	7.15515	7.34066	6.94221	0.13272	0.0332108	0.211734
370	8	125343871	125344371	501	*	31154	0	.	Distal Intergenic	8	125224400	125227323	2924	2	ENSMUSG00000086694	ENSMUST00000156666	-116548	NA	NA	NA	7.83048	8.01695	7.61627	0.13283	0.0333377	0.211734
371	2	128060885	128061385	501	*	19277	0	.	Intron (ENSMUST00000028859/ENSMUSG00000027380, intron 14 of 17)	2	128089924	128090060	137	1	ENSMUSG00000088175	ENSMUST00000157550	-28539	115489644	Gm23101	predicted gene, 23101	7.79293	7.98129	7.57624	0.131399	0.0333418	0.211734
372	1	191575504	191576004	501	*	2316	0	.	Promoter (<=1kb)	1	191575636	191623688	48053	1	ENSMUSG00000037461	ENSMUST00000045450	0	77065	Ints7	integrator complex subunit 7	7.08086	7.25684	6.8804	0.133113	0.0335911	0.212185
373	14	68034361	68034861	501	*	10702	0	.	Distal Intergenic	14	68044428	68051330	6903	2	ENSMUSG00000114621	ENSMUST00000223853	16469	NA	NA	NA	8.1606	8.31967	7.98179	0.136082	0.0337216	0.212185
374	11	86484272	86484772	501	*	5885	0	.	Promoter (<=1kb)	11	86484657	86499025	14369	1	ENSMUSG00000020521	ENSMUST00000020827	0	76892	Rnft1	ring finger protein, transmembrane 1	7.04704	7.21701	6.85433	0.132758	0.0337482	0.212185
375	19	4510124	4510624	501	*	16473	0	.	Promoter (<=1kb)	19	4510472	4621752	111281	1	ENSMUSG00000024892	ENSMUST00000068004	0	18563	Pcx	pyruvate carboxylase	7.32455	7.4836	7.14577	0.133987	0.033822	0.212185
376	11	83039094	83039594	501	*	5797	0	.	Promoter (<=1kb)	11	83028130	83040042	11913	2	ENSMUSG00000072621	ENSMUST00000100716	448	237887	Slfn10-ps	schlafen 10, pseudogene	7.70796	7.87802	7.51515	0.134138	0.0338631	0.212185
377	13	112396591	112397091	501	*	9782	0	.	Distal Intergenic	13	112414938	112417365	2428	2	ENSMUSG00000114656	ENSMUST00000224082	20274	NA	NA	NA	7.07459	7.27395	6.84319	0.129123	0.0340632	0.212559
378	12	77085205	77085705	501	*	7621	0	.	Distal Intergenic	12	77116365	77116432	68	2	ENSMUSG00000093114	ENSMUST00000175373	30727	NA	NA	NA	7.22382	7.42699	6.98726	0.128573	0.0341033	0.212559
379	1	132007966	132008466	501	*	1349	0	.	Promoter (<=1kb)	1	132008099	132014598	6500	1	ENSMUSG00000026436	ENSMUST00000146188	0	13714	Elk4	ELK4, member of ETS oncogene family	7.61	7.79678	7.39539	0.131106	0.0345929	0.214657
380	17	80772489	80772989	501	*	15288	0	.	Distal Intergenic	17	80653861	80728485	74625	2	ENSMUSG00000024242	ENSMUST00000234249	-44004	225028	Map4k3	mitogen-activated protein kinase kinase kinase kinase 3	7.76405	7.93142	7.5747	0.133972	0.0346543	0.214657
381	14	56284263	56284763	501	*	10486	0	.	Distal Intergenic	14	56275793	56276948	1156	1	ENSMUSG00000114820	ENSMUST00000224940	8470	NA	NA	NA	7.23509	7.41555	7.02877	0.130473	0.0347923	0.214657
382	3	40761280	40761780	501	*	20382	0	.	Intron (ENSMUST00000203353/ENSMUSG00000025757, intron 7 of 14)	3	40772644	40781840	9197	1	ENSMUSG00000025757	ENSMUST00000203425	-10864	18415	Hspa4l	heat shock protein 4 like	7.57936	7.74987	7.38596	0.132918	0.0349139	0.214657
383	11	109425708	109426208	501	*	6537	0	.	Promoter (<=1kb)	11	109425946	109438148	12203	1	ENSMUSG00000020610	ENSMUST00000092500	0	13929	Amz2	archaelysin family metallopeptidase 2	7.72443	7.89045	7.53681	0.133914	0.0350372	0.214657
384	17	35707829	35708329	501	*	14693	0	.	Exon (ENSMUST00000135203/ENSMUSG00000086867, exon 2 of 2)	17	35690059	35704621	14563	2	ENSMUSG00000003534	ENSMUST00000134995	-3208	12305	Ddr1	discoidin domain receptor family, member 1	7.44724	7.61699	7.25483	0.132609	0.0350567	0.214657
385	7	28382830	28383330	501	*	28019	0	.	Promoter (2-3kb)	7	28376784	28380253	3470	2	ENSMUSG00000044786	ENSMUST00000051241	-2577	22695	Zfp36	zinc finger protein 36	7.46917	7.64217	7.27256	0.131744	0.0350777	0.214657
386	1	52799382	52799882	501	*	438	0	.	Promoter (<=1kb)	1	52789668	52799488	9821	2	ENSMUSG00000026102	ENSMUST00000177279	0	16329	Inpp1	inositol polyphosphate-1-phosphatase	7.7508	7.90526	7.57781	0.134499	0.0351891	0.214781
387	7	19321385	19321885	501	*	27849	0	.	Intron (ENSMUST00000207444/ENSMUSG00000108854, intron 1 of 1)	7	19333129	19337655	4527	1	ENSMUSG00000109366	ENSMUST00000207382	-11244	NA	NA	NA	7.1985	7.42422	6.93078	0.120414	0.0352963	0.214879
388	17	56078930	56079430	501	*	14997	0	.	Promoter (<=1kb)	17	56079634	56100592	20959	1	ENSMUSG00000002833	ENSMUST00000226053	-204	15193	Hdgfl2	HDGF like 2	7.6749	7.83415	7.49587	0.132709	0.0355861	0.216085
389	12	112829110	112829610	501	*	8217	0	.	Promoter (<=1kb)	12	112820229	112829389	9161	2	ENSMUSG00000047832	ENSMUST00000062092	0	71963	Cdca4	cell division cycle associated 4	7.00039	7.19184	6.7796	0.12862	0.0358171	0.216928
390	3	35720825	35721325	501	*	20295	0	.	Distal Intergenic	3	35735373	35735477	105	1	ENSMUSG00000064834	ENSMUST00000082900	-14048	115489777	Gm25696	predicted gene, 25696	7.67618	7.84416	7.48603	0.132661	0.036021	0.217604
391	8	88668542	88669042	501	*	30599	0	.	Intron (ENSMUST00000054324/ENSMUSG00000055994, intron 4 of 12)	8	88651341	88688474	37134	1	ENSMUSG00000055994	ENSMUST00000109634	17201	257632	Nod2	nucleotide-binding oligomerization domain containing 2	7.36029	7.53836	7.15711	0.130756	0.0366553	0.220431
392	7	47022413	47022913	501	*	28334	0	.	Distal Intergenic	7	47008545	47009008	464	1	ENSMUSG00000109118	ENSMUST00000208927	13868	102634450	Gm32031	predicted gene, 32031	7.78498	7.96045	7.58518	0.131289	0.0367318	0.220431
393	2	170247610	170248110	501	*	19933	0	.	Distal Intergenic	2	170285035	170285880	846	1	ENSMUSG00000084013	ENSMUST00000118388	-36925	NA	NA	NA	8.08924	8.24177	7.91866	0.134051	0.0367697	0.220431
394	1	153617389	153617889	501	*	1644	0	.	Promoter (2-3kb)	1	153619604	153620673	1070	2	ENSMUSG00000099858	ENSMUST00000186414	2784	626096	Gm6652	predicted gene 6652	7.70711	7.89664	7.48887	0.128128	0.0369673	0.221053
395	1	156615398	156615898	501	*	1715	0	.	Promoter (<=1kb)	1	156615923	156629993	14071	1	ENSMUSG00000026596	ENSMUST00000190749	-25	11352	Abl2	v-abl Abelson murine leukemia viral oncogene 2 (arg, Abelson-related gene)	8.51953	8.66105	8.36261	0.13441	0.0372469	0.222161
396	14	103469285	103469785	501	*	10999	0	.	Intron (ENSMUST00000227693/ENSMUSG00000115762, intron 1 of 2)	14	103464051	103471946	7896	1	ENSMUSG00000115762	ENSMUST00000228400	5234	NA	NA	NA	8.2315	8.37351	8.07397	0.134026	0.0374065	0.22255
397	1	171648772	171649272	501	*	1993	0	.	Promoter (<=1kb)	1	171634474	171648939	14466	2	ENSMUSG00000038179	ENSMUST00000192024	0	75345	Slamf7	SLAM family member 7	7.26267	7.4536	7.04256	0.128128	0.0376226	0.223272
398	10	42277490	42277990	501	*	2990	0	.	Promoter (<=1kb)	10	42247431	42276755	29325	2	ENSMUSG00000048756	ENSMUST00000105501	-735	56484	Foxo3	forkhead box O3	7.43575	7.60254	7.24713	0.129966	0.037748	0.223338
399	19	53408309	53408809	501	*	17359	0	.	Distal Intergenic	19	53390789	53391795	1007	1	ENSMUSG00000117768	ENSMUST00000238029	17520	NA	NA	NA	6.80523	7.02373	6.54763	0.121498	0.0378234	0.223338
400	8	94984074	94984574	501	*	30665	0	.	Promoter (<=1kb)	8	94984371	95014199	29829	1	ENSMUSG00000031785	ENSMUST00000093271	0	14766	Adgrg1	adhesion G protein-coupled receptor G1	6.86712	7.08905	6.60473	0.119394	0.038191	0.224598
401	5	120588503	120589003	501	*	25224	0	.	Promoter (<=1kb)	5	120534153	120588673	54521	2	ENSMUSG00000032741	ENSMUST00000046426	0	252972	Tpcn1	two pore channel 1	6.91174	7.088	6.71092	0.126863	0.0382608	0.224598
402	9	42208573	42209073	501	*	31680	0	.	Promoter (<=1kb)	9	42183648	42209213	25566	2	ENSMUSG00000111767	ENSMUST00000216643	140	78194	4930546K05Rik	RIKEN cDNA 4930546K05 gene	7.803	7.95856	7.62861	0.132053	0.0383228	0.224598
403	4	135203183	135203683	501	*	23445	0	.	Distal Intergenic	4	135154436	135155342	907	1	ENSMUSG00000070691	ENSMUST00000127109	48747	12399	Runx3	runt related transcription factor 3	6.76884	6.98499	6.51449	0.118684	0.0384461	0.224762
404	19	29641088	29641588	501	*	16952	0	.	Promoter (1-2kb)	19	29627048	29639563	12516	2	ENSMUSG00000046324	ENSMUST00000161124	-1525	226090	Ermp1	endoplasmic reticulum metallopeptidase 1	7.07614	7.26835	6.85433	0.126471	0.0386791	0.225564
405	4	95052042	95052542	501	*	22730	0	.	Promoter (<=1kb)	4	95049034	95052222	3189	2	ENSMUSG00000052684	ENSMUST00000107094	0	16476	Jun	jun proto-oncogene	8.36474	8.50964	8.20365	0.132803	0.0389736	0.22578
406	11	73095455	73095955	501	*	5498	0	.	Intron (ENSMUST00000102537/ENSMUSG00000005947, intron 1 of 25)	11	73090583	73147446	56864	1	ENSMUSG00000005947	ENSMUST00000006101	4872	16407	Itgae	integrin alpha E, epithelial-associated	7.40084	7.56966	7.20962	0.129003	0.0390717	0.22578
407	13	92354807	92355307	501	*	9469	0	.	Promoter (<=1kb)	13	92211872	92354995	143124	2	ENSMUSG00000014850	ENSMUST00000185852	0	17686	Msh3	mutS homolog 3	6.85675	7.02927	6.66076	0.127233	0.0391739	0.22578
408	5	142920678	142921178	501	*	25690	0	.	Distal Intergenic	5	142903115	142906754	3640	2	ENSMUSG00000029580	ENSMUST00000100497	-13924	11461	Actb	actin, beta	7.50614	7.6584	7.33588	0.131048	0.0396303	0.22578
409	9	124424449	124424949	501	*	33205	0	.	Promoter (<=1kb)	9	124422622	124424154	1533	2	ENSMUSG00000093803	ENSMUST00000180270	-295	19054	Ppp2r3d	protein phosphatase 2 (formerly 2A), regulatory subunit B'', delta	7.58009	7.77577	7.35365	0.124271	0.0396971	0.22578
410	11	52035249	52035749	501	*	4965	0	.	Promoter (1-2kb)	11	52033530	52089778	56249	1	ENSMUSG00000020389	ENSMUST00000207272	1719	213084	Cdkl3	cyclin-dependent kinase-like 3	7.78508	7.97158	7.57084	0.126796	0.0397038	0.22578
411	12	3973173	3973673	501	*	6934	0	.	Promoter (1-2kb)	12	3968530	3975464	6935	2	ENSMUSG00000020658	ENSMUST00000219331	1791	668212	Efr3b	EFR3 homolog B	7.05286	7.23532	6.84395	0.127246	0.0397511	0.22578
412	14	70272355	70272855	501	*	10739	0	.	Intron (ENSMUST00000228911/ENSMUSG00000022092, intron 1 of 14)	14	70217865	70289277	71413	2	ENSMUSG00000022092	ENSMUST00000228911	16422	19057	Ppp3cc	protein phosphatase 3, catalytic subunit, gamma isoform	6.90433	7.10309	6.67375	0.124312	0.0398067	0.22578
413	4	149954936	149955436	501	*	23726	0	.	Promoter (<=1kb)	4	149896283	149955043	58761	2	ENSMUSG00000039911	ENSMUST00000038562	0	74646	Spsb1	splA/ryanodine receptor domain and SOCS box containing 1	6.73326	6.91368	6.52702	0.125141	0.0398281	0.22578
414	3	135438055	135438555	501	*	21645	0	.	Promoter (<=1kb)	3	135438149	135465237	27089	1	ENSMUSG00000078578	ENSMUST00000196446	0	66105	Ube2d3	ubiquitin-conjugating enzyme E2D 3	6.73439	6.92873	6.50973	0.123882	0.0399466	0.22578
415	9	47733958	47734458	501	*	31823	0	.	Intron (ENSMUST00000114548/ENSMUSG00000032076, intron 1 of 9)	9	47771141	47773375	2235	1	ENSMUSG00000110959	ENSMUST00000214736	-36683	NA	NA	NA	6.77429	6.96984	6.548	0.122088	0.039975	0.22578
416	1	175692642	175693142	501	*	2075	0	.	Promoter (<=1kb)	1	175662421	175692776	30356	2	ENSMUSG00000026525	ENSMUST00000027809	0	13603	Opn3	opsin 3	7.66771	7.81331	7.50574	0.131271	0.0400074	0.22578
417	17	53587167	53587667	501	*	14978	0	.	Intron (ENSMUST00000163648/ENSMUSG00000000708, intron 1 of 2)	17	53584126	53638422	54297	1	ENSMUSG00000000708	ENSMUST00000164390	3041	18519	Kat2b	K(lysine) acetyltransferase 2B	8.11231	8.26691	7.93913	0.131187	0.0400309	0.22578
418	9	40920040	40920540	501	*	31642	0	.	Intron (ENSMUST00000034521/ENSMUSG00000032023, intron 4 of 8)	9	40929909	40930426	518	2	ENSMUSG00000111346	ENSMUST00000217265	9886	100417391	Gm18586	ubiquitin specific peptidase 10 pseudogene	7.13415	7.31475	6.92766	0.126619	0.0400578	0.22578
419	11	5261576	5262076	501	*	4399	0	.	Promoter (<=1kb)	11	5191552	5261558	70007	2	ENSMUSG00000020393	ENSMUST00000020662	-18	84035	Kremen1	kringle containing transmembrane protein 1	6.88845	7.06515	6.68704	0.126002	0.040513	0.226935
420	6	67347917	67348417	501	*	26487	0	.	Intron (ENSMUST00000018485/ENSMUSG00000018341, intron 7 of 15)	6	67291318	67339694	48377	2	ENSMUSG00000018341	ENSMUST00000117441	-8223	16162	Il12rb2	interleukin 12 receptor, beta 2	6.99988	7.21434	6.74789	0.119268	0.0405191	0.226935
421	10	12874794	12875294	501	*	2499	0	.	Distal Intergenic	10	12383380	12869365	485986	2	ENSMUSG00000019820	ENSMUST00000218635	-5429	22288	Utrn	utrophin	6.9697	7.14639	6.76831	0.126754	0.0406219	0.226935
422	10	21496982	21497482	501	*	2706	0	.	Distal Intergenic	10	21445181	21445636	456	2	ENSMUSG00000112738	ENSMUST00000219604	-51346	NA	NA	NA	7.01214	7.20627	6.78776	0.125079	0.040648	0.226935
423	3	100785938	100786438	501	*	21156	0	.	Distal Intergenic	3	100825459	100896922	71464	1	ENSMUSG00000051076	ENSMUST00000054791	-39021	242122	Vtcn1	V-set domain containing T cell activation inhibitor 1	6.92171	7.11082	6.70401	0.123711	0.0408982	0.227792
424	13	17975787	17976287	501	*	8458	0	.	Intron (ENSMUST00000223489/ENSMUSG00000113030, intron 4 of 4)	13	17960852	17961416	565	2	ENSMUSG00000114077	ENSMUST00000221430	-14371	NA	NA	NA	7.79539	7.96004	7.6095	0.129176	0.0410209	0.227937
425	1	161766579	161767079	501	*	1806	0	.	Distal Intergenic	1	161746056	161747645	1590	1	ENSMUSG00000102399	ENSMUST00000195878	20523	269134	Gm5049	glutamic pyruvic transaminase, soluble pseudogene	8.23555	8.38847	8.06448	0.129956	0.041306	0.228981
426	10	118470577	118471077	501	*	4093	0	.	Distal Intergenic	10	118441419	118444140	2722	1	ENSMUSG00000111913	ENSMUST00000219775	29158	NA	NA	NA	6.9054	7.09882	6.68198	0.122493	0.041428	0.229118
427	6	127240662	127241162	501	*	27266	0	.	Distal Intergenic	6	127233762	127234619	858	1	ENSMUSG00000062365	ENSMUST00000071458	6900	243642	Gm4968	ribosomal protein S2 pseudogene	6.88579	7.10552	6.62648	0.116741	0.0415723	0.229222
428	9	41179017	41179517	501	*	31661	0	.	Intron (ENSMUST00000215869/ENSMUSG00000110747, intron 6 of 7)	9	41192446	41217990	25545	1	ENSMUSG00000100837	ENSMUST00000213914	-12929	78500	1700063D05Rik	RIKEN cDNA 1700063D05 gene	6.81699	7.01247	6.59081	0.118672	0.0416545	0.229222
429	11	98595861	98596361	501	*	6194	0	.	Promoter (1-2kb)	11	98598291	98599586	1296	1	ENSMUSG00000086545	ENSMUST00000142268	-1930	192852	Lrrc3c	leucine rich repeat containing 3C	7.79764	7.9683	7.60405	0.12751	0.0418277	0.229222
430	1	173646240	173646740	501	*	2056	0	.	Promoter (2-3kb)	1	173643511	173643594	84	2	ENSMUSG00000106299	ENSMUST00000200598	-2646	NA	NA	NA	6.86152	7.07791	6.60685	0.11701	0.041836	0.229222
431	11	26601499	26601999	501	*	4653	0	.	Distal Intergenic	11	26547848	26593999	46152	2	ENSMUSG00000064090	ENSMUST00000156264	-7500	69922	Vrk2	vaccinia related kinase 2	7.27281	7.46257	7.05425	0.124676	0.04227	0.231063
432	8	36183998	36184498	501	*	30054	0	.	Distal Intergenic	8	36188372	36202020	13649	1	ENSMUSG00000110176	ENSMUST00000209235	-3874	NA	NA	NA	7.887	8.04925	7.70416	0.127833	0.0428185	0.232302
433	19	12796497	12796997	501	*	16782	0	.	Promoter (<=1kb)	19	12796193	12833807	37615	1	ENSMUSG00000024696	ENSMUST00000235690	304	107321	Lpxn	leupaxin	8.44043	8.58439	8.28049	0.130078	0.0428478	0.232302
434	4	141928725	141929225	501	*	23620	0	.	Intron (ENSMUST00000105780/ENSMUSG00000051435, intron 18 of 32)	4	141916289	141933089	16801	2	ENSMUSG00000051435	ENSMUST00000036701	3864	329977	Fhad1	forkhead-associated (FHA) phosphopeptide binding domain 1	7.09958	7.31239	6.84986	0.116493	0.0429725	0.232302
435	2	33130902	33131402	501	*	18151	0	.	Promoter (<=1kb)	2	32986374	33131436	145063	2	ENSMUSG00000038860	ENSMUST00000137381	34	99326	Garnl3	GTPase activating RANGAP domain-like 3	7.01364	7.18398	6.82044	0.125749	0.0431529	0.232302
436	1	52039143	52039643	501	*	407	0	.	Intron (ENSMUST00000168302/ENSMUSG00000062939, intron 4 of 24)	1	52008626	52072444	63819	1	ENSMUSG00000062939	ENSMUST00000187053	30517	20849	Stat4	signal transducer and activator of transcription 4	6.96179	7.15758	6.73519	0.120592	0.043155	0.232302
437	4	150239854	150240354	501	*	23739	0	.	Promoter (2-3kb)	4	150237700	150242142	4443	1	ENSMUSG00000063524	ENSMUST00000141931	2154	13806	Eno1	enolase 1, alpha non-neuron	7.36638	7.53586	7.1743	0.12671	0.0431839	0.232302
438	8	36172904	36173404	501	*	30052	0	.	Promoter (2-3kb)	8	36174140	36176016	1877	2	ENSMUSG00000110321	ENSMUST00000210407	2612	NA	NA	NA	7.81734	7.98688	7.6252	0.126112	0.0433254	0.232302
439	5	3501622	3502122	501	*	23890	0	.	Promoter (1-2kb)	5	3498625	3500072	1448	2	ENSMUSG00000105534	ENSMUST00000196630	-1550	NA	NA	NA	7.45396	7.64592	7.23247	0.122087	0.0434693	0.232302
440	5	120648142	120648642	501	*	25227	0	.	Promoter (<=1kb)	5	120648040	120648749	710	1	ENSMUSG00000089830	ENSMUST00000161848	102	NA	NA	NA	6.95025	7.12361	6.75318	0.122929	0.0435359	0.232302
441	2	76215067	76215567	501	*	18708	0	.	Promoter (<=1kb)	2	76027665	76215394	187730	2	ENSMUSG00000075270	ENSMUST00000144892	0	241489	Pde11a	phosphodiesterase 11A	7.08306	7.28072	6.85395	0.121399	0.0435446	0.232302
442	11	116030247	116030747	501	*	6639	0	.	Promoter (<=1kb)	11	116030322	116061214	30893	1	ENSMUSG00000020770	ENSMUST00000021116	0	217331	Unk	unkempt family zinc finger	7.79092	7.96986	7.58661	0.123859	0.0435947	0.232302
443	3	21987635	21988135	501	*	20212	0	.	Distal Intergenic	3	21997678	21998468	791	2	ENSMUSG00000106321	ENSMUST00000196313	10333	NA	NA	NA	8.13708	8.28029	7.97807	0.129568	0.0436799	0.232302
444	9	62353773	62354273	501	*	32132	0	.	Intron (ENSMUST00000138226/ENSMUSG00000032249, intron 1 of 6)	9	62344799	62374715	29917	1	ENSMUSG00000032249	ENSMUST00000126451	8974	11737	Anp32a	acidic (leucine-rich) nuclear phosphoprotein 32 family, member A	6.9274	7.13453	6.68546	0.118812	0.043784	0.232331
445	16	93711487	93711987	501	*	13786	0	.	Promoter (<=1kb)	16	93711904	93810588	98685	1	ENSMUSG00000022946	ENSMUST00000045004	0	70028	Dop1b	DOP1 leucine zipper like protein B	7.08467	7.25833	6.88721	0.125384	0.043956	0.232455
446	17	3104833	3105333	501	*	13909	0	.	Promoter (<=1kb)	17	3103784	3104442	659	2	ENSMUSG00000116995	ENSMUST00000232277	-391	NA	NA	NA	6.82345	7.02288	6.59195	0.12004	0.0440848	0.232455
447	1	106171230	106171730	501	*	1150	0	.	Promoter (<=1kb)	1	106152625	106171524	18900	2	ENSMUSG00000101583	ENSMUST00000190105	0	626049	Gm20753	predicted gene, 20753	7.07702	7.24047	6.89265	0.125411	0.0441033	0.232455
448	4	63874530	63875030	501	*	22585	0	.	Distal Intergenic	4	63831308	63861347	30040	2	ENSMUSG00000028362	ENSMUST00000030047	-13183	21949	Tnfsf8	tumor necrosis factor (ligand) superfamily, member 8	7.72823	7.89191	7.54357	0.125727	0.044452	0.233676
449	5	115489660	115490160	501	*	25150	0	.	Promoter (<=1kb)	5	115490254	115490394	141	1	ENSMUSG00000094377	ENSMUST00000177864	-94	115490316	Gm24407	predicted gene, 24407	6.86201	7.04873	6.64747	0.11893	0.0445333	0.233676
450	9	15103763	15104263	501	*	31376	0	.	Intron (ENSMUST00000159985/ENSMUSG00000031936, intron 1 of 19)	9	15051841	15112108	60268	2	ENSMUSG00000031936	ENSMUST00000159985	7845	244698	Hephl1	hephaestin-like 1	6.99993	7.21888	6.7417	0.114603	0.0448555	0.234614
451	9	96713999	96714499	501	*	32637	0	.	Intron (ENSMUST00000152594/ENSMUSG00000040433, intron 5 of 5)	9	96688477	96719565	31089	2	ENSMUSG00000040433	ENSMUST00000128269	5066	245007	Zbtb38	zinc finger and BTB domain containing 38	8.22336	8.3767	8.05176	0.127393	0.0449863	0.234614
452	17	5802561	5803061	501	*	13947	0	.	Promoter (2-3kb)	17	5799652	5802894	3243	1	ENSMUSG00000096965	ENSMUST00000181392	2909	78512	3300005D01Rik	RIKEN cDNA 3300005D01 gene	6.77418	6.94715	6.57761	0.122892	0.0450759	0.234614
453	4	8811002	8811502	501	*	21974	0	.	Exon (ENSMUST00000039267/ENSMUSG00000041235, exon 7 of 38)	4	8840322	8844721	4400	1	ENSMUSG00000041235	ENSMUST00000130709	-28820	320790	Chd7	chromodomain helicase DNA binding protein 7	6.99535	7.18049	6.78291	0.121975	0.0451849	0.234614
454	7	125554397	125554897	501	*	29316	0	.	Promoter (2-3kb)	7	125552287	125577967	25681	1	ENSMUSG00000030748	ENSMUST00000206846	2110	16190	Il4ra	interleukin 4 receptor, alpha	6.76425	6.56262	6.94113	-0.119061	0.0452426	0.234614
455	19	5815882	5816382	501	*	16541	0	.	Distal Intergenic	19	5824652	5824707	56	2	ENSMUSG00000098865	ENSMUST00000184512	8325	NA	NA	NA	9.08018	9.21465	8.93187	0.128852	0.0453096	0.234614
456	12	118301908	118302408	501	*	8314	0	.	Promoter (<=1kb)	12	118261792	118301440	39649	2	ENSMUSG00000025323	ENSMUST00000221844	-468	20688	Sp4	trans-acting transcription factor 4	7.44447	7.59779	7.2729	0.126449	0.0455127	0.234647
457	14	40999876	41000376	501	*	10257	0	.	Promoter (2-3kb)	14	40998873	41003104	4232	2	ENSMUSG00000021792	ENSMUST00000135797	2728	70564	Prxl2a	peroxiredoxin like 2A	7.91016	8.0985	7.69348	0.120779	0.0455152	0.234647
458	2	154657845	154658345	501	*	19585	0	.	Promoter (<=1kb)	2	154657018	154694785	37768	1	ENSMUSG00000038467	ENSMUST00000044277	827	75608	Chmp4b	charged multivesicular body protein 4B	8.40402	8.55651	8.23348	0.127085	0.0459851	0.236552
459	16	24828349	24828849	501	*	13035	0	.	Promoter (<=1kb)	16	24827855	24827940	86	1	ENSMUSG00000065494	ENSMUST00000083560	494	723830	Mir28a	microRNA 28a	7.36632	7.52744	7.18493	0.125596	0.0461655	0.236963
460	11	99150441	99150941	501	*	6233	0	.	Intron (ENSMUST00000103134/ENSMUSG00000037944, intron 1 of 2)	11	99144196	99155077	10882	2	ENSMUSG00000037944	ENSMUST00000103134	4136	12775	Ccr7	chemokine (C-C motif) receptor 7	7.20814	7.42645	6.9508	0.11254	0.0464893	0.238106
461	7	127208668	127209168	501	*	29397	0	.	Promoter (<=1kb)	7	127208890	127213522	4633	1	ENSMUSG00000030672	ENSMUST00000206204	0	17907	Mylpf	myosin light chain, phosphorylatable, fast skeletal muscle	8.27355	8.40148	8.13317	0.127928	0.0467804	0.238915
462	4	135406166	135406666	501	*	23452	0	.	Promoter (2-3kb)	4	135403189	135403656	468	2	ENSMUSG00000081136	ENSMUST00000120372	-2510	NA	NA	NA	7.57717	7.72985	7.4064	0.125894	0.04685	0.238915
463	4	135073455	135073955	501	*	23435	0	.	Distal Intergenic	4	135118221	135120447	2227	2	ENSMUSG00000086884	ENSMUST00000146152	46492	NA	NA	NA	7.9625	8.12574	7.77841	0.125215	0.04715	0.239737
464	7	58749917	58750417	501	*	28402	0	.	Intron (ENSMUST00000168747/ENSMUSG00000025324, intron 2 of 20)	7	58720199	58722889	2691	1	ENSMUSG00000109434	ENSMUST00000207705	29718	NA	NA	NA	7.55712	7.74641	7.33918	0.119863	0.0472147	0.239737
465	12	70698017	70698517	501	*	7473	0	.	Distal Intergenic	12	70675847	70681850	6004	2	ENSMUSG00000112950	ENSMUST00000222630	-16167	NA	NA	NA	7.63501	7.81213	7.43307	0.122396	0.047574	0.241041
466	5	36675298	36675798	501	*	24252	0	.	Intron (ENSMUST00000031091/ENSMUSG00000029190, intron 1 of 8)	5	36671658	36671781	124	1	ENSMUSG00000089197	ENSMUST00000158572	3640	115486317	Gm25767	predicted gene, 25767	7.16039	6.976	7.32386	-0.122982	0.0481951	0.243263
467	6	41113155	41113655	501	*	26194	0	.	Promoter (<=1kb)	6	41113550	41114067	518	1	ENSMUSG00000095574	ENSMUST00000103267	0	100124672	Trbv12-1	T cell receptor beta, variable 12-1	7.13971	7.32864	6.92226	0.116872	0.048219	0.243263
468	4	32149115	32149615	501	*	22098	0	.	Promoter (<=1kb)	4	32149786	32150222	437	1	ENSMUSG00000083872	ENSMUST00000119323	-171	NA	NA	NA	8.13506	8.27868	7.97554	0.126284	0.0488509	0.245924
469	1	144202818	144203318	501	*	1549	0	.	Distal Intergenic	1	144221979	144223650	1672	2	ENSMUSG00000100389	ENSMUST00000186440	20332	108213	Rbm6-ps2	RNA binding motif protein 6, pseudogene 2	8.15429	8.3192	7.96806	0.12258	0.0494168	0.248216
470	10	40372209	40372709	501	*	2930	0	.	Intron (ENSMUST00000216736/ENSMUSG00000038481, intron 1 of 11)	10	40349092	40350103	1012	2	ENSMUSG00000038491	ENSMUST00000044774	-22106	NA	NA	NA	7.2829	7.44853	7.09576	0.121689	0.0495453	0.248216
471	5	32055580	32056080	501	*	24156	0	.	Intron (ENSMUST00000201352/ENSMUSG00000052139, intron 10 of 11)	5	32045978	32084753	38776	1	ENSMUSG00000052139	ENSMUST00000202080	9602	107976	Babam2	BRISC and BRCA1 A complex member 2	7.61284	7.78303	7.41985	0.122459	0.0498316	0.248216
472	17	26508493	26508993	501	*	14282	0	.	Promoter (<=1kb)	17	26505590	26508519	2930	2	ENSMUSG00000024190	ENSMUST00000025025	0	19252	Dusp1	dual specificity phosphatase 1	7.92408	8.06571	7.76702	0.124645	0.0498651	0.248216
473	2	128073177	128073677	501	*	19278	0	.	Intron (ENSMUST00000028859/ENSMUSG00000027380, intron 14 of 17)	2	128089924	128090060	137	1	ENSMUSG00000088175	ENSMUST00000157550	-16247	115489644	Gm23101	predicted gene, 23101	7.4012	7.59525	7.17693	0.116788	0.0499611	0.248216
474	9	111383741	111384241	501	*	32898	0	.	Promoter (2-3kb)	9	111386344	111390154	3811	1	ENSMUSG00000062296	ENSMUST00000197650	-2103	320429	Trank1	tetratricopeptide repeat and ankyrin repeat containing 1	7.06079	7.24377	6.85118	0.118128	0.0500359	0.248216
475	2	38471761	38472261	501	*	18257	0	.	Distal Intergenic	2	38480338	38480445	108	1	ENSMUSG00000064468	ENSMUST00000082534	-8077	115489566	Gm25081	predicted gene, 25081	7.48565	7.66682	7.27841	0.118629	0.050124	0.248216
476	17	84332857	84333357	501	*	15361	0	.	Intron (ENSMUST00000047524/ENSMUSG00000024251, intron 28 of 37)	17	84304211	84336874	32664	2	ENSMUSG00000024251	ENSMUST00000234134	3517	240174	Thada	thyroid adenoma associated	8.77694	8.91443	8.62496	0.125827	0.0502412	0.248216
477	4	32179704	32180204	501	*	22100	0	.	Distal Intergenic	4	32207148	32208092	945	1	ENSMUSG00000083564	ENSMUST00000118175	-26944	665232	Gm11929	glyceraldehyde-3-phosphate dehydrogenase pseudogene	7.60515	7.76423	7.42632	0.123557	0.0503192	0.248216
478	17	39847666	39848166	501	*	14753	0	.	Promoter (<=1kb)	17	39848103	39848827	725	2	ENSMUSG00000118642	ENSMUST00000205406	661	NA	NA	NA	7.65428	7.4377	7.84255	-0.117613	0.0503597	0.248216
479	3	52648013	52648513	501	*	20473	0	.	Distal Intergenic	3	52612835	52613836	1002	1	ENSMUSG00000070490	ENSMUST00000076317	35178	100039762	Gm10293	glyceraldehyde-3-phosphate dehydrogenase pseudogene	6.77256	6.96262	6.5536	0.117756	0.0505923	0.248842
480	6	52825492	52825992	501	*	26348	0	.	Intron (ENSMUST00000136250/ENSMUSG00000063568, intron 2 of 4)	6	52843109	52843701	593	2	ENSMUSG00000081872	ENSMUST00000119248	17709	NA	NA	NA	7.34608	7.51393	7.15609	0.120175	0.0508975	0.249113
481	19	18747201	18747701	501	*	16847	0	.	Promoter (2-3kb)	19	18749983	18892511	142529	1	ENSMUSG00000024727	ENSMUST00000040489	-2282	225997	Trpm6	transient receptor potential cation channel, subfamily M, member 6	8.31774	8.4734	8.14323	0.123249	0.0509767	0.249113
482	1	161876618	161877118	501	*	1813	0	.	Promoter (<=1kb)	1	161816114	161876682	60569	2	ENSMUSG00000040297	ENSMUST00000048377	0	226551	Suco	SUN domain containing ossification factor	7.87851	8.01773	7.7244	0.125105	0.0510055	0.249113
483	3	90586856	90587356	501	*	20948	0	.	Promoter (<=1kb)	3	90586952	90602524	15573	1	ENSMUSG00000001021	ENSMUST00000200290	0	20197	S100a3	S100 calcium binding protein A3	9.05247	9.1701	8.92439	0.125262	0.0510703	0.249113
484	7	80803093	80803593	501	*	28707	0	.	Promoter (<=1kb)	7	80711583	80803416	91834	2	ENSMUSG00000030536	ENSMUST00000167377	0	29875	Iqgap1	IQ motif containing GTPase activating protein 1	7.01414	7.17667	6.83095	0.120619	0.0512937	0.249658
485	16	11456142	11456642	501	*	12764	0	.	Intron (ENSMUST00000180792/ENSMUSG00000071669, intron 13 of 20)	16	11447308	11661496	214189	1	ENSMUSG00000071669	ENSMUST00000134941	8834	74478	Snx29	sorting nexin 29	6.79522	6.59525	6.97081	-0.116816	0.0513939	0.249658
486	2	13413456	13413956	501	*	17702	0	.	Intron (ENSMUST00000091436/ENSMUSG00000026726, intron 27 of 66)	2	13422029	13455627	33599	2	ENSMUSG00000026726	ENSMUST00000195447	41671	65969	Cubn	cubilin (intrinsic factor-cobalamin receptor)	8.78877	8.92331	8.64038	0.124895	0.0519057	0.251625
487	5	134688738	134689238	501	*	25483	0	.	Promoter (<=1kb)	5	134656039	134688598	32560	2	ENSMUSG00000029674	ENSMUST00000015137	-140	16885	Limk1	LIM-domain containing, protein kinase	7.0411	7.20237	6.85951	0.11903	0.0520399	0.251757
488	17	71191953	71192453	501	*	15142	0	.	Intron (ENSMUST00000142842/ENSMUSG00000024052, intron 1 of 7)	17	71183978	71249817	65840	1	ENSMUSG00000024052	ENSMUST00000129635	7975	64898	Lpin2	lipin 2	7.70803	7.85521	7.54412	0.123517	0.052535	0.252866
489	1	43766280	43766780	501	*	360	0	.	Intron (ENSMUST00000126008/ENSMUSG00000057363, intron 9 of 14)	1	43785910	43787188	1279	1	ENSMUSG00000090243	ENSMUST00000163003	-19130	NA	NA	NA	7.83386	8.02073	7.61914	0.116558	0.0526557	0.252866
490	1	92050948	92051448	501	*	1051	0	.	Intron (ENSMUST00000097644/ENSMUSG00000026313, intron 3 of 26)	1	92019592	92022097	2506	2	ENSMUSG00000102565	ENSMUST00000192836	-28851	NA	NA	NA	7.41932	7.56803	7.25348	0.122632	0.0527568	0.252866
491	7	27486740	27487240	501	*	27984	0	.	Promoter (<=1kb)	7	27486910	27490316	3407	1	ENSMUSG00000008384	ENSMUST00000008528	0	55942	Sertad1	SERTA domain containing 1	7.43613	7.60694	7.24235	0.119489	0.052876	0.252866
492	1	36262047	36262547	501	*	167	0	.	Downstream (2-3kb)	1	36264597	36273435	8839	2	ENSMUSG00000047180	ENSMUST00000056946	10888	214854	Neurl3	neuralized E3 ubiquitin protein ligase 3	6.85454	7.0281	6.65721	0.118504	0.0528977	0.252866
493	11	55097687	55098187	501	*	5090	0	.	Promoter (<=1kb)	11	55098115	55113029	14915	1	ENSMUSG00000000594	ENSMUST00000000608	0	14667	Gm2a	GM2 ganglioside activator protein	7.3482	7.50235	7.17558	0.121579	0.0529723	0.252866
494	14	122557994	122558494	501	*	11146	0	.	Intron (ENSMUST00000148172/ENSMUSG00000041650, intron 2 of 4)	14	122534345	122650284	115940	1	ENSMUSG00000041650	ENSMUST00000135578	23649	110821	Pcca	propionyl-Coenzyme A carboxylase, alpha polypeptide	8.09487	8.23866	7.93514	0.123357	0.0530202	0.252866
495	16	95189093	95189593	501	*	13836	0	.	Intron (ENSMUST00000232091/ENSMUSG00000116720, intron 3 of 4)	16	95169838	95171510	1673	2	ENSMUSG00000116601	ENSMUST00000231527	-17583	NA	NA	NA	7.438	7.6285	7.21845	0.11539	0.0532204	0.253308
496	5	65882743	65883243	501	*	24467	0	.	Intron (ENSMUST00000031106/ENSMUSG00000029204, intron 2 of 3)	5	65863618	65868398	4781	1	ENSMUSG00000029204	ENSMUST00000202471	19125	74734	Rhoh	ras homolog family member H	7.52546	7.3319	7.69609	-0.114163	0.0549214	0.260631
497	11	65794838	65795338	501	*	5299	0	.	Distal Intergenic	11	65688243	65788297	100055	2	ENSMUSG00000033352	ENSMUST00000046963	-6541	26398	Map2k4	mitogen-activated protein kinase kinase 4	7.83776	7.98922	7.66852	0.121442	0.0549804	0.260631
498	17	28625347	28625847	501	*	14370	0	.	Promoter (2-3kb)	17	28587648	28622709	35062	2	ENSMUSG00000004865	ENSMUST00000130643	-2638	20815	Srpk1	serine/arginine-rich protein specific kinase 1	6.94309	7.10078	6.76602	0.118092	0.0551853	0.26071
499	9	56417994	56418494	501	*	31966	0	.	Promoter (<=1kb)	9	56205129	56418067	212939	2	ENSMUSG00000074305	ENSMUST00000061552	0	244895	Peak1	pseudopodium-enriched atypical kinase 1	7.23633	7.39935	7.05251	0.118826	0.0552673	0.26071
500	9	117926969	117927469	501	*	33005	0	.	Intron (ENSMUST00000111769/ENSMUSG00000032443, intron 6 of 9)	9	117873144	117881202	8059	1	ENSMUSG00000097240	ENSMUST00000180386	53825	NA	NA	NA	7.00172	7.17591	6.80358	0.117206	0.0553289	0.26071
501	4	32126713	32127213	501	*	22097	0	.	Distal Intergenic	4	32149786	32150222	437	1	ENSMUSG00000083872	ENSMUST00000119323	-22573	NA	NA	NA	7.48531	7.65029	7.299	0.119072	0.0555155	0.261067
502	2	167632013	167632513	501	*	19863	0	.	Promoter (<=1kb)	2	167607638	167632095	24458	2	ENSMUSG00000078923	ENSMUST00000109207	0	66589	Ube2v1	ubiquitin-conjugating enzyme E2 variant 1	6.75545	6.92431	6.56418	0.113714	0.0557559	0.261254
503	3	9153651	9154151	501	*	20104	0	.	Distal Intergenic	3	9072767	9073211	445	1	ENSMUSG00000103011	ENSMUST00000193160	80884	NA	NA	NA	8.31139	8.4428	8.16679	0.122892	0.0558143	0.261254
504	12	69416708	69417208	501	*	7424	0	.	Distal Intergenic	12	69370484	69372468	1985	2	ENSMUSG00000052673	ENSMUST00000238276	-44240	NA	NA	NA	7.53523	7.70114	7.34774	0.119406	0.0558879	0.261254
505	8	25016898	25017398	501	*	29884	0	.	Promoter (<=1kb)	8	24949611	25016922	67312	2	ENSMUSG00000031555	ENSMUST00000084035	0	11502	Adam9	a disintegrin and metallopeptidase domain 9 (meltrin gamma)	6.75604	6.92295	6.56726	0.116071	0.0561547	0.261981
506	3	108767305	108767805	501	*	21384	0	.	Intron (ENSMUST00000133931/ENSMUSG00000049565, intron 6 of 11)	3	108760214	108775002	14789	1	ENSMUSG00000049565	ENSMUST00000147916	7091	329738	Aknad1	AKNA domain containing 1	6.91608	7.08301	6.72727	0.116306	0.0570039	0.26481
507	1	182527897	182528397	501	*	2215	0	.	Distal Intergenic	1	182483905	182517608	33704	2	ENSMUSG00000026509	ENSMUST00000192483	-10289	12334	Capn2	calpain 2	7.47344	7.62943	7.29851	0.119266	0.0570581	0.26481
508	13	63253174	63253674	501	*	9260	0	.	Promoter (1-2kb)	13	63253024	63255564	2541	2	ENSMUSG00000113665	ENSMUST00000221520	1890	NA	NA	NA	6.74526	6.53421	6.92933	-0.109574	0.0571866	0.26481
509	17	66101434	66101934	501	*	15109	0	.	Promoter (<=1kb)	17	66078638	66101559	22922	2	ENSMUSG00000024099	ENSMUST00000143987	0	72900	Ndufv2	NADH:ubiquinone oxidoreductase core subunit V2	6.92724	7.10267	6.72748	0.116354	0.0572107	0.26481
510	8	126867499	126867999	501	*	31206	0	.	Intron (ENSMUST00000212406/ENSMUSG00000110697, intron 1 of 8)	8	126812640	126876438	63799	2	ENSMUSG00000110697	ENSMUST00000212406	8439	NA	NA	NA	9.68962	9.80447	9.56482	0.121864	0.057403	0.26501
511	8	94458554	94459054	501	*	30647	0	.	Intron (ENSMUST00000212382/ENSMUSG00000074151, intron 2 of 2)	8	94470010	94506941	36932	1	ENSMUSG00000074151	ENSMUST00000182409	-10956	434341	Nlrc5	NLR family, CARD domain containing 5	7.04573	7.209	6.86161	0.117147	0.0576597	0.26501
512	15	66507837	66508337	501	*	11802	0	.	Distal Intergenic	15	66379858	66500910	121053	2	ENSMUSG00000022375	ENSMUST00000023006	-6927	54562	Lrrc6	leucine rich repeat containing 6 (testis)	8.38242	8.52673	8.22204	0.120946	0.0577508	0.26501
513	19	53433831	53434331	501	*	17363	0	.	Distal Intergenic	19	53444014	53451491	7478	2	ENSMUSG00000097636	ENSMUST00000180667	17160	NA	NA	NA	6.89201	7.09874	6.65063	0.107523	0.0577691	0.26501
514	6	100314105	100314605	501	*	26924	0	.	Distal Intergenic	6	100228565	100287485	58921	2	ENSMUSG00000072872	ENSMUST00000101118	-26620	56353	Rybp	RING1 and YY1 binding protein	7.12695	7.29784	6.93306	0.116691	0.0578163	0.26501
515	9	61663974	61664474	501	*	32093	0	.	Distal Intergenic	9	61763084	61763442	359	1	ENSMUSG00000111739	ENSMUST00000213572	-98610	NA	NA	NA	8.88949	9.00974	8.75831	0.121758	0.0580264	0.265457
516	13	45911860	45912360	501	*	8983	0	.	Intron (ENSMUST00000091628/ENSMUSG00000046876, intron 2 of 7)	13	45936040	45936904	865	1	ENSMUSG00000113987	ENSMUST00000222376	-23680	NA	NA	NA	7.63772	7.79245	7.46438	0.119478	0.0581602	0.265553
517	19	6979722	6980222	501	*	16597	0	.	Promoter (<=1kb)	19	6978390	6979865	1476	2	ENSMUSG00000056629	ENSMUST00000237119	0	14227	Fkbp2	FK506 binding protein 2	7.15498	7.30595	6.98634	0.11797	0.0584208	0.266227
518	11	60935261	60935761	501	*	5214	0	.	Intron (ENSMUST00000019076/ENSMUSG00000018932, intron 1 of 11)	11	60932066	60952794	20729	1	ENSMUSG00000018932	ENSMUST00000130269	3195	26397	Map2k3	mitogen-activated protein kinase kinase 3	8.01173	8.16937	7.83473	0.118475	0.0585928	0.266495
519	19	7494101	7494601	501	*	16619	0	.	Promoter (<=1kb)	19	7494195	7509509	15315	1	ENSMUSG00000024759	ENSMUST00000237998	0	109168	Atl3	atlastin GTPase 3	7.03359	7.21281	6.82891	0.113033	0.058861	0.266808
520	7	44304830	44305330	501	*	28218	0	.	Promoter (1-2kb)	7	44302687	44306902	4216	2	ENSMUSG00000004473	ENSMUST00000004587	1572	20256	Clec11a	C-type lectin domain family 11, member a	7.10761	7.2566	6.94143	0.117159	0.058888	0.266808
521	2	165654952	165655452	501	*	19789	0	.	Promoter (<=1kb)	2	165655298	165771727	116430	1	ENSMUSG00000017897	ENSMUST00000063433	0	14049	Eya2	EYA transcriptional coactivator and phosphatase 2	8.09905	8.25476	7.92448	0.118334	0.0592827	0.268081
522	1	128770754	128771254	501	*	1272	0	.	Exon (ENSMUST00000181951/ENSMUSG00000097283, exon 2 of 2)	1	128770599	128774421	3823	2	ENSMUSG00000097283	ENSMUST00000181951	3167	NA	NA	NA	6.98705	7.16255	6.7872	0.113195	0.0596763	0.268634
523	1	161670900	161671400	501	*	1795	0	.	Distal Intergenic	1	161713705	161714827	1123	1	ENSMUSG00000102860	ENSMUST00000194337	-42305	NA	NA	NA	8.3164	8.44722	8.17252	0.120694	0.0597476	0.268634
524	17	7874837	7875337	501	*	14005	0	.	Distal Intergenic	17	7782444	7827302	44859	2	ENSMUSG00000071984	ENSMUST00000167580	-47535	68655	Fndc1	fibronectin type III domain containing 1	7.38992	7.53675	7.22643	0.117843	0.0597484	0.268634
525	7	143631447	143631947	501	*	29690	0	.	Promoter (2-3kb)	7	143607659	143628722	21064	2	ENSMUSG00000045362	ENSMUST00000208124	-2725	244237	Tnfrsf26	tumor necrosis factor receptor superfamily, member 26	7.04387	7.21746	6.84649	0.115189	0.0598611	0.268634
526	7	15948609	15949109	501	*	27750	0	.	Promoter (2-3kb)	7	15946248	15946495	248	1	ENSMUSG00000093249	ENSMUST00000175508	2361	NA	NA	NA	8.13007	8.29585	7.94275	0.116022	0.0600676	0.268639
527	4	135988003	135988503	501	*	23479	0	.	Promoter (<=1kb)	4	135975460	135987264	11805	2	ENSMUSG00000028669	ENSMUST00000105851	-739	66193	Pithd1	PITH (C-terminal proteasome-interacting domain of thioredoxin-like) domain containing 1	8.30052	8.44217	8.14343	0.119486	0.0601806	0.268639
528	1	170853502	170854002	501	*	1950	0	.	Intron (ENSMUST00000027974/ENSMUSG00000026663, intron 2 of 15)	1	170704674	170867771	163098	2	ENSMUSG00000026663	ENSMUST00000027974	13769	226641	Atf6	activating transcription factor 6	7.08485	7.25859	6.88729	0.114507	0.0602042	0.268639
529	11	115641132	115641632	501	*	6621	0	.	Downstream (2-3kb)	11	115614184	115628295	14112	2	ENSMUSG00000020744	ENSMUST00000178003	-12837	67283	Slc25a19	solute carrier family 25 (mitochondrial thiamine pyrophosphate carrier), member 19	8.08658	8.21831	7.94161	0.120148	0.060501	0.269272
530	10	118458705	118459205	501	*	4089	0	.	Distal Intergenic	10	118441419	118444140	2722	1	ENSMUSG00000111913	ENSMUST00000219775	17286	NA	NA	NA	7.7954	7.971	7.59543	0.11372	0.060682	0.269272
531	5	32135554	32136054	501	*	24159	0	.	Promoter (<=1kb)	5	32135801	32157842	22042	1	ENSMUSG00000029135	ENSMUST00000031017	0	14284	Fosl2	fos-like antigen 2	8.12873	8.2675	7.97518	0.119806	0.060689	0.269272
532	11	80417030	80417530	501	*	5768	0	.	Distal Intergenic	11	80428615	80434538	5924	1	ENSMUSG00000017428	ENSMUST00000172641	-11085	69077	Psmd11	proteasome (prosome, macropain) 26S subunit, non-ATPase, 11	6.80218	6.97889	6.60077	0.112983	0.0609202	0.269789
533	13	9353784	9354284	501	*	8400	0	.	Promoter (1-2kb)	13	9352028	9352689	662	1	ENSMUSG00000113869	ENSMUST00000222099	1756	NA	NA	NA	8.03124	8.16455	7.88433	0.119846	0.0611849	0.270287
534	2	128087086	128087586	501	*	19279	0	.	Promoter (2-3kb)	2	128089924	128090060	137	1	ENSMUSG00000088175	ENSMUST00000157550	-2338	115489644	Gm23101	predicted gene, 23101	6.9644	7.13748	6.76768	0.113435	0.0613399	0.270287
535	19	34290277	34290777	501	*	17039	0	.	Promoter (<=1kb)	19	34290666	34327772	37107	1	ENSMUSG00000024778	ENSMUST00000025691	0	14102	Fas	Fas (TNF receptor superfamily member 6)	6.90967	7.08861	6.70535	0.111713	0.061386	0.270287
536	4	55349590	55350090	501	*	22418	0	.	Promoter (<=1kb)	4	55350043	55392237	42195	1	ENSMUSG00000028426	ENSMUST00000030134	0	19359	Rad23b	RAD23 homolog B, nucleotide excision repair protein	7.06461	7.22289	6.8868	0.115467	0.0614923	0.270287
537	1	87180809	87181309	501	*	939	0	.	Promoter (2-3kb)	1	87183313	87188405	5093	1	ENSMUSG00000036480	ENSMUST00000044533	-2004	69453	Prss56	protease, serine 56	8.21399	8.35824	8.05369	0.118816	0.0616063	0.270287
538	5	100535859	100536359	501	*	24778	0	.	Intron (ENSMUST00000045993/ENSMUSG00000035297, intron 6 of 9)	5	100532242	100547780	15539	1	ENSMUSG00000035297	ENSMUST00000123559	3617	26891	Cops4	COP9 signalosome subunit 4	7.18197	7.38039	6.95184	0.108862	0.0617296	0.270325
539	18	62169099	62169599	501	*	16040	0	.	Distal Intergenic	18	62177816	62179959	2144	2	ENSMUSG00000045730	ENSMUST00000053640	10360	11555	Adrb2	adrenergic receptor, beta 2	8.52543	8.65321	8.38523	0.119596	0.0623135	0.271734
540	7	66117993	66118493	501	*	28446	0	.	Promoter (<=1kb)	7	66119303	66119403	101	2	ENSMUSG00000065800	ENSMUST00000083866	910	115486566	Gm23042	predicted gene, 23042	7.1718	7.3594	6.95611	0.110293	0.0624933	0.271734
541	12	84772840	84773340	501	*	7787	0	.	Promoter (<=1kb)	12	84773251	84775085	1835	1	ENSMUSG00000021241	ENSMUST00000021667	0	74316	Isca2	iron-sulfur cluster assembly 2	7.13054	7.28447	6.95819	0.11579	0.0625654	0.271734
542	13	65240494	65240994	501	*	9294	0	.	Promoter (<=1kb)	13	65241753	65249067	7315	1	ENSMUSG00000110393	ENSMUST00000210653	-759	115488122	Gm36445	predicted gene, 36445	8.07025	8.21921	7.90413	0.116891	0.0626265	0.271734
543	X	101729979	101730479	501	*	33669	0	.	Downstream (1-2kb)	20	101731535	101734269	2735	2	ENSMUSG00000050232	ENSMUST00000056614	3790	12766	Cxcr3	chemokine (C-X-C motif) receptor 3	6.95202	7.12275	6.75833	0.113162	0.0627217	0.271734
544	9	13446227	13446727	501	*	31308	0	.	Promoter (<=1kb)	9	13444034	13446753	2720	2	ENSMUSG00000090592	ENSMUST00000167906	26	NA	NA	NA	7.44921	7.60648	7.27268	0.115243	0.0628105	0.271734
545	5	9059212	9059712	501	*	23936	0	.	Intron (ENSMUST00000224996/ENSMUSG00000114430, intron 2 of 2)	5	9035124	9061316	26193	1	ENSMUSG00000114430	ENSMUST00000224996	24088	NA	NA	NA	6.81116	6.98689	6.61103	0.112099	0.0629302	0.271734
546	11	118129877	118130377	501	*	6740	0	.	Promoter (<=1kb)	11	118023076	118130634	107559	2	ENSMUSG00000033987	ENSMUST00000132685	257	69926	Dnah17	dynein, axonemal, heavy chain 17	7.45256	7.60445	7.28279	0.116215	0.0630812	0.271734
547	7	75455209	75455709	501	*	28562	0	.	Promoter (<=1kb)	7	75455534	75754609	299076	1	ENSMUSG00000066406	ENSMUST00000166315	0	75547	Akap13	A kinase (PRKA) anchor protein 13	6.80128	6.96566	6.61573	0.110884	0.0630894	0.271734
548	1	180312800	180313300	501	*	2132	0	.	Distal Intergenic	1	180327174	180328184	1011	2	ENSMUSG00000055676	ENSMUST00000192714	14884	NA	NA	NA	7.39153	7.54662	7.21775	0.115512	0.0636488	0.272793
549	9	123806253	123806753	501	*	33175	0	.	Promoter (<=1kb)	9	123806475	123811756	5282	1	ENSMUSG00000048521	ENSMUST00000049810	0	80901	Cxcr6	chemokine (C-X-C motif) receptor 6	6.90279	7.07206	6.71099	0.112595	0.0636523	0.272793
550	3	31061146	31061646	501	*	20267	0	.	Distal Intergenic	3	31038966	31039028	63	1	ENSMUSG00000098890	ENSMUST00000184398	22180	102465610	Mir7008	microRNA 7008	7.65443	7.79406	7.49982	0.117475	0.0637164	0.272793
551	3	138420328	138420828	501	*	21712	0	.	Exon (ENSMUST00000161312/ENSMUSG00000037797, exon 4 of 6)	3	138415495	138430892	15398	1	ENSMUSG00000037797	ENSMUST00000013458	4833	26876	Adh4	alcohol dehydrogenase 4 (class II), pi polypeptide	6.81949	7.02132	6.58474	0.107517	0.0638966	0.272793
552	9	69940999	69941499	501	*	32312	0	.	Distal Intergenic	9	69989466	70008317	18852	1	ENSMUSG00000011958	ENSMUST00000034754	-47967	12175	Bnip2	BCL2/adenovirus E1B interacting protein 2	7.71119	7.85206	7.55507	0.117542	0.0640438	0.272793
553	7	24365575	24366075	501	*	27887	0	.	Distal Intergenic	7	24370263	24385205	14943	1	ENSMUSG00000054342	ENSMUST00000205428	-4188	16534	Kcnn4	potassium intermediate/small conductance calcium-activated channel, subfamily N, member 4	6.82405	7.02033	6.59679	0.108828	0.0640915	0.272793
554	11	70803581	70804081	501	*	5455	0	.	Intron (ENSMUST00000108534/ENSMUSG00000057135, intron 1 of 4)	11	70791364	70812559	21196	2	ENSMUSG00000057135	ENSMUST00000074572	8478	327957	Scimp	SLP adaptor and CSK interacting membrane protein	7.13767	7.30157	6.95272	0.113481	0.0642591	0.272793
555	2	72170491	72170991	501	*	18619	0	.	Intron (ENSMUST00000090826/ENSMUSG00000049044, intron 6 of 30)	2	72179693	72257472	77780	1	ENSMUSG00000049044	ENSMUST00000153887	-8702	56508	Rapgef4	Rap guanine nucleotide exchange factor (GEF) 4	7.95835	8.09419	7.80837	0.118129	0.0642639	0.272793
556	11	62005471	62005971	501	*	5243	0	.	Promoter (<=1kb)	11	62005350	62138071	132722	1	ENSMUSG00000042331	ENSMUST00000201624	121	432572	Specc1	sperm antigen with calponin homology and coiled-coil domains 1	7.79135	7.94843	7.61507	0.115567	0.0646436	0.272793
557	10	19498060	19498560	501	*	2627	0	.	Intron (ENSMUST00000214178/ENSMUSG00000110902, intron 2 of 3)	10	19494643	19507167	12525	1	ENSMUSG00000110902	ENSMUST00000216664	3417	102635880	Gm33104	predicted gene, 33104	7.68043	7.52867	7.81774	-0.115512	0.0646577	0.272793
558	7	4136782	4137282	501	*	27675	0	.	Promoter (<=1kb)	7	4137039	4142183	5145	1	ENSMUSG00000035545	ENSMUST00000128756	0	232798	Leng8	leukocyte receptor cluster (LRC) member 8	6.91515	7.07167	6.73957	0.111064	0.0648022	0.272793
559	18	14613475	14613975	501	*	15579	0	.	Distal Intergenic	18	14633542	14637406	3865	2	ENSMUSG00000037013	ENSMUST00000238844	23431	268996	Ss18	SS18, nBAF chromatin remodeling complex subunit	7.10396	7.28758	6.89351	0.110661	0.0648523	0.272793
560	3	88521660	88522160	501	*	20850	0	.	Distal Intergenic	3	88526066	88527355	1290	2	ENSMUSG00000103115	ENSMUST00000193595	5195	NA	NA	NA	8.5645	8.70089	8.41387	0.117857	0.0649433	0.272793
561	6	40890855	40891355	501	*	26192	0	.	Promoter (<=1kb)	6	40891229	40891885	657	1	ENSMUSG00000076461	ENSMUST00000103262	0	621968	Trbv1	T cell receptor beta, variable 1	7.42428	7.59341	7.23266	0.110734	0.0649561	0.272793
562	13	17694797	17695297	501	*	8453	0	.	Promoter (<=1kb)	13	17695192	17697256	2065	1	ENSMUSG00000012429	ENSMUST00000221480	0	66308	Mplkip	M-phase specific PLK1 intereacting protein	6.82474	6.98331	6.64657	0.111667	0.0650873	0.272857
563	11	102245019	102245519	501	*	6355	0	.	Distal Intergenic	11	102248882	102265187	16306	1	ENSMUSG00000034773	ENSMUST00000100392	-3363	217216	Hrob	homologous recombination factor with OB-fold	7.68214	7.85295	7.48834	0.11262	0.0652743	0.273126
564	4	151861754	151862254	501	*	23775	0	.	Promoter (<=1kb)	4	151059525	151861876	802352	2	ENSMUSG00000014592	ENSMUST00000097774	0	100072	Camta1	calmodulin binding transcription activator 1	7.73577	7.86683	7.59161	0.117372	0.0653832	0.273126
565	2	79122437	79122937	501	*	18739	0	.	Distal Intergenic	2	79161029	79161595	567	2	ENSMUSG00000083691	ENSMUST00000120603	38658	NA	NA	NA	7.99449	8.15313	7.81622	0.114564	0.0657758	0.273985
566	7	81179466	81179966	501	*	28728	0	.	Distal Intergenic	7	81161397	81161744	348	2	ENSMUSG00000083820	ENSMUST00000118488	-17722	NA	NA	NA	7.95758	8.10325	7.79554	0.116187	0.0658216	0.273985
567	19	29271107	29271607	501	*	16935	0	.	Exon (ENSMUST00000025705/ENSMUSG00000024789, exon 3 of 24)	19	29252441	29312340	59900	1	ENSMUSG00000024789	ENSMUST00000238009	18666	16452	Jak2	Janus kinase 2	7.22062	7.3919	7.02624	0.110643	0.066365	0.27576
568	1	127344868	127345368	501	*	1231	0	.	Intron (ENSMUST00000189427/ENSMUSG00000036155, intron 3 of 7)	1	127331813	127331941	129	1	ENSMUSG00000106489	ENSMUST00000197008	13055	NA	NA	NA	7.65857	7.8099	7.48948	0.114729	0.0666845	0.276343
569	9	63738419	63738919	501	*	32170	0	.	Intron (ENSMUST00000034973/ENSMUSG00000032402, intron 1 of 8)	9	63667813	63743265	75453	2	ENSMUSG00000032402	ENSMUST00000137065	4346	17127	Smad3	SMAD family member 3	8.04162	8.1961	7.86859	0.114521	0.0667399	0.276343
570	8	70539123	70539623	501	*	30243	0	.	Promoter (<=1kb)	8	70539457	70581641	42185	1	ENSMUSG00000070002	ENSMUST00000210155	0	13716	Ell	elongation factor RNA polymerase II	7.64981	7.78839	7.49648	0.114205	0.0676255	0.278407
571	17	28256834	28257334	501	*	14349	0	.	Intron (ENSMUST00000002320/ENSMUSG00000002250, intron 2 of 7)	17	28271708	28273163	1456	1	ENSMUSG00000002250	ENSMUST00000144200	-14374	19015	Ppard	peroxisome proliferator activator receptor delta	7.07486	7.23054	6.90031	0.112906	0.0676981	0.278407
572	4	87984561	87985061	501	*	22647	0	.	Intron (ENSMUST00000078090/ENSMUSG00000028496, intron 2 of 10)	4	87837419	88032813	195395	2	ENSMUSG00000028496	ENSMUST00000141526	47752	70122	Mllt3	myeloid/lymphoid or mixed-lineage leukemia; translocated to, 3	8.97837	9.09993	8.84562	0.117214	0.0678223	0.278407
573	18	61554805	61555305	501	*	16025	0	.	Promoter (<=1kb)	18	61555274	61590061	34788	1	ENSMUSG00000024576	ENSMUST00000165123	0	93687	Csnk1a1	casein kinase 1, alpha 1	7.47198	7.6304	7.29401	0.112405	0.0678265	0.278407
574	1	128548687	128549187	501	*	1257	0	.	Distal Intergenic	1	128520073	128521460	1388	2	ENSMUSG00000100078	ENSMUST00000187672	-27227	NA	NA	NA	8.10523	8.22931	7.96947	0.117077	0.0678292	0.278407
575	2	6598485	6598985	501	*	17569	0	.	Intron (ENSMUST00000002176/ENSMUSG00000002107, intron 10 of 15)	2	6546872	6592800	45929	2	ENSMUSG00000002107	ENSMUST00000182355	-5685	14007	Celf2	CUGBP, Elav-like family member 2	6.79752	6.99668	6.56641	0.104098	0.0680484	0.278821
576	11	99154973	99155473	501	*	6234	0	.	Promoter (<=1kb)	11	99144196	99155077	10882	2	ENSMUSG00000037944	ENSMUST00000103134	0	12775	Ccr7	chemokine (C-C motif) receptor 7	7.09857	7.26376	6.91199	0.108359	0.0683799	0.279693
577	15	85634423	85634923	501	*	12291	0	.	Distal Intergenic	15	85646083	85667675	21593	1	ENSMUSG00000116004	ENSMUST00000230234	-11160	NA	NA	NA	6.88784	7.04609	6.71006	0.109998	0.0685288	0.279816
578	9	65541592	65542092	501	*	32214	0	.	Distal Intergenic	9	65521106	65529806	8701	2	ENSMUSG00000111818	ENSMUST00000216282	-11786	NA	NA	NA	6.86545	7.0257	6.68517	0.111491	0.0691028	0.281672
579	5	24266365	24266865	501	*	24026	0	.	Distal Intergenic	5	24256822	24257037	216	1	ENSMUSG00000081071	ENSMUST00000117132	9543	NA	NA	NA	7.3123	7.46605	7.14019	0.113158	0.0693473	0.28218
580	4	150236888	150237388	501	*	23738	0	.	Promoter (<=1kb)	4	150236952	150248879	11928	1	ENSMUSG00000063524	ENSMUST00000080926	0	13806	Eno1	enolase 1, alpha non-neuron	6.87023	7.03844	6.67978	0.109934	0.0696989	0.283122
581	10	112000397	112000897	501	*	3981	0	.	Promoter (1-2kb)	10	111985455	112002621	17167	2	ENSMUSG00000056888	ENSMUST00000162508	1724	73690	Glipr1	GLI pathogenesis-related 1 (glioma)	6.91107	7.09488	6.70037	0.106293	0.0703331	0.284857
582	12	32953747	32954247	501	*	7204	0	.	Promoter (<=1kb)	12	32953891	32979860	25970	1	ENSMUSG00000020570	ENSMUST00000076698	0	19027	Sypl	synaptophysin-like protein	7.07198	7.24898	6.8702	0.108779	0.0703679	0.284857
583	17	88123628	88124128	501	*	15444	0	.	Promoter (1-2kb)	17	88125512	88131006	5495	1	ENSMUSG00000058869	ENSMUST00000183295	-1384	225058	Gm4832	predicted gene 4832	7.23434	7.39382	7.05503	0.110768	0.0707857	0.286057
584	3	65586247	65586747	501	*	20591	0	.	Distal Intergenic	3	65613589	65615183	1595	1	ENSMUSG00000082280	ENSMUST00000178959	-26842	545530	Gm5847	3-phosphoglycerate dehydrogenase pseudogene	7.0504	7.21919	6.85921	0.108747	0.0722946	0.291518
585	11	118342436	118342936	501	*	6754	0	.	Promoter (<=1kb)	11	118332360	118342500	10141	2	ENSMUSG00000076433	ENSMUST00000103024	0	58251	Cep295nl	CEP295 N-terminal like	6.88143	7.05116	6.68903	0.108979	0.0724806	0.291518
586	2	32917433	32917933	501	*	18142	0	.	Promoter (<=1kb)	2	32918641	32922107	3467	1	ENSMUSG00000026796	ENSMUST00000150875	-708	227737	Niban2	niban apoptosis regulator 2	7.68053	7.83047	7.51318	0.11217	0.0725083	0.291518
587	17	29494129	29494629	501	*	14411	0	.	Promoter (<=1kb)	17	29493407	29494964	1558	1	ENSMUSG00000024014	ENSMUST00000234270	722	18712	Pim1	proviral integration site 1	7.81884	7.96878	7.65149	0.110997	0.0727065	0.291817
588	4	133843026	133843526	501	*	23377	0	.	Distal Intergenic	4	133850557	133860930	10374	2	ENSMUSG00000003644	ENSMUST00000173989	17404	20111	Rps6ka1	ribosomal protein S6 kinase polypeptide 1	7.82759	7.96601	7.67447	0.113661	0.0733106	0.293741
589	2	18958513	18959013	501	*	17777	0	.	Intron (ENSMUST00000006912/ENSMUSG00000026737, intron 1 of 9)	2	18842255	18998126	155872	2	ENSMUSG00000026737	ENSMUST00000006912	39113	18718	Pip4k2a	phosphatidylinositol-5-phosphate 4-kinase, type II, alpha	7.58905	7.75462	7.40199	0.108857	0.0738028	0.295211
590	11	54935970	54936470	501	*	5076	0	.	Exon (ENSMUST00000108889/ENSMUSG00000020400, exon 5 of 18)	11	54947435	54947888	454	1	ENSMUSG00000082180	ENSMUST00000118301	-10965	NA	NA	NA	6.93426	7.10394	6.74194	0.107138	0.0739301	0.295219
591	13	24415578	24416078	501	*	8575	0	.	Promoter (<=1kb)	13	24415123	24439674	24552	1	ENSMUSG00000016756	ENSMUST00000225046	455	12763	Cmah	cytidine monophospho-N-acetylneuraminic acid hydroxylase	8.59586	8.71057	8.47125	0.114388	0.074514	0.295737
592	8	34756808	34757308	501	*	30001	0	.	Distal Intergenic	8	34807297	34819894	12598	1	ENSMUSG00000031530	ENSMUST00000033930	-49989	319520	Dusp4	dual specificity phosphatase 4	7.42992	7.5806	7.26164	0.11064	0.074535	0.295737
593	9	58275039	58275539	501	*	32039	0	.	Distal Intergenic	9	58260227	58261885	1659	1	ENSMUSG00000032333	ENSMUST00000216864	14812	69106	Stoml1	stomatin-like 1	8.28627	8.4261	8.13142	0.112412	0.0745377	0.295737
594	13	95427491	95427991	501	*	9522	0	.	Distal Intergenic	13	95421217	95421676	460	2	ENSMUSG00000114122	ENSMUST00000223434	-5815	NA	NA	NA	6.85587	7.01708	6.67435	0.108885	0.0745618	0.295737
595	13	108229132	108229632	501	*	9719	0	.	Intron (ENSMUST00000022207/ENSMUSG00000021696, intron 1 of 7)	13	108233089	108233555	467	2	ENSMUSG00000114507	ENSMUST00000225536	3923	102632758	Gm30747	predicted gene, 30747	6.89348	7.08564	6.67173	0.102385	0.0751053	0.297392
596	10	62543439	62543939	501	*	3188	0	.	Intron (ENSMUST00000159704/ENSMUSG00000036955, intron 7 of 7)	10	62493833	62527451	33619	2	ENSMUSG00000020077	ENSMUST00000160987	-15988	19073	Srgn	serglycin	8.36499	8.51739	8.19457	0.110403	0.0753139	0.297717
597	11	116423885	116424385	501	*	6663	0	.	Distal Intergenic	11	116434094	116439077	4984	1	ENSMUSG00000050628	ENSMUST00000057676	-9709	319370	Ubald2	UBA-like domain containing 2	6.79813	6.96001	6.61577	0.107795	0.075684	0.298679
598	9	21291101	21291601	501	*	31437	0	.	Promoter (<=1kb)	9	21288410	21291308	2899	2	ENSMUSG00000096472	ENSMUST00000215619	0	12581	Cdkn2d	cyclin dependent kinase inhibitor 2D	8.29977	8.42315	8.16484	0.113545	0.0760532	0.299589
599	11	76845483	76845983	501	*	5624	0	.	Promoter (1-2kb)	11	76778424	76847018	68595	2	ENSMUSG00000020841	ENSMUST00000021201	1035	12874	Cpd	carboxypeptidase D	7.82222	7.98474	7.63903	0.107462	0.0761688	0.299589
600	13	30786157	30786657	501	*	8670	0	.	Exon (ENSMUST00000222202/ENSMUSG00000113515, exon 2 of 2)	13	30784433	30795226	10794	2	ENSMUSG00000113515	ENSMUST00000222202	8569	NA	NA	NA	7.89724	8.04054	7.73813	0.111612	0.0766856	0.301119
601	13	45922486	45922986	501	*	8984	0	.	Intron (ENSMUST00000091628/ENSMUSG00000046876, intron 2 of 7)	13	45936040	45936904	865	1	ENSMUSG00000113987	ENSMUST00000222376	-13054	NA	NA	NA	8.66899	8.78691	8.54056	0.113421	0.0769062	0.301482
602	6	108549512	108550012	501	*	26961	0	.	3' UTR	6	108563605	108565588	1984	2	ENSMUSG00000043024	ENSMUST00000062429	15576	677205	Gm16433	DEAD (Asp-Glu-Ala-Asp) box polypeptide 18 pseudogene	7.51612	7.69712	7.3091	0.103954	0.0771563	0.301885
603	1	171770810	171771310	501	*	1999	0	.	Intron (ENSMUST00000015460/ENSMUSG00000015316, intron 1 of 6)	1	171767155	171795831	28677	1	ENSMUSG00000015316	ENSMUST00000163992	3655	27218	Slamf1	signaling lymphocytic activation molecule family member 1	7.03403	6.86392	7.18618	-0.104634	0.0772651	0.301885
604	7	65644478	65644978	501	*	28437	0	.	Promoter (<=1kb)	7	65644898	65683814	38917	1	ENSMUSG00000030515	ENSMUST00000126941	0	272396	Tarsl2	threonyl-tRNA synthetase-like 2	6.771	6.93015	6.59208	0.1068	0.0774244	0.302006
605	4	140947991	140948491	501	*	23585	0	.	Promoter (1-2kb)	4	140946412	140949735	3324	1	ENSMUSG00000028927	ENSMUST00000130958	1579	18600	Padi2	peptidyl arginine deiminase, type II	7.64406	7.79607	7.47414	0.109872	0.0776859	0.302526
606	19	11511248	11511748	501	*	16748	0	.	3' UTR	19	11516512	11531256	14745	1	ENSMUSG00000024677	ENSMUST00000163078	-4764	69774	Ms4a6b	membrane-spanning 4-domains, subfamily A, member 6B	8.04907	8.21164	7.86583	0.10666	0.0786488	0.304891
607	4	145249976	145250476	501	*	23645	0	.	Distal Intergenic	4	145225416	145246870	21455	2	ENSMUSG00000028599	ENSMUST00000143055	-3106	21938	Tnfrsf1b	tumor necrosis factor receptor superfamily, member 1b	6.97764	7.13811	6.79707	0.107386	0.078659	0.304891
608	9	53695766	53696266	501	*	31919	0	.	Intron (ENSMUST00000068449/ENSMUSG00000055069, intron 1 of 1)	9	53689534	53690283	750	2	ENSMUSG00000082465	ENSMUST00000118010	-5483	434404	Rps6-ps3	ribosomal protein S6, pseudogene 3	6.91852	7.10321	6.70667	0.101297	0.0787059	0.304891
609	10	96628256	96628756	501	*	3865	0	.	Distal Intergenic	10	96617554	96618668	1115	1	ENSMUSG00000036478	ENSMUST00000218953	10702	12226	Btg1	BTG anti-proliferation factor 1	7.15553	6.98189	7.3105	-0.104894	0.0789244	0.304891
610	9	40994075	40994575	501	*	31645	0	.	Exon (ENSMUST00000188848/ENSMUSG00000032021, exon 2 of 10)	9	40969691	40984467	14777	2	ENSMUSG00000032021	ENSMUST00000180872	-9608	54698	Crtam	cytotoxic and regulatory T cell molecule	7.59942	7.7688	7.40748	0.105709	0.0790913	0.304891
611	13	47043077	47043577	501	*	9010	0	.	Promoter (<=1kb)	13	47023543	47043210	19668	2	ENSMUSG00000021376	ENSMUST00000021806	0	22017	Tpmt	thiopurine methyltransferase	6.92277	7.07497	6.7526	0.10488	0.079122	0.304891
612	7	28820981	28821481	501	*	28041	0	.	Promoter (<=1kb)	7	28821213	28822244	1032	1	ENSMUSG00000015165	ENSMUST00000174526	0	15388	Hnrnpl	heterogeneous nuclear ribonucleoprotein L	6.8802	7.06452	6.66885	0.103602	0.0791991	0.304891
613	6	70824893	70825393	501	*	26504	0	.	Distal Intergenic	6	70844515	70905245	60731	1	ENSMUSG00000031668	ENSMUST00000034093	-19122	13666	Eif2ak3	eukaryotic translation initiation factor 2 alpha kinase 3	7.0764	7.23096	6.90326	0.105784	0.0794838	0.305488
614	5	52149072	52149572	501	*	24313	0	.	Downstream (<1kb)	5	52139585	52142573	2989	2	ENSMUSG00000106648	ENSMUST00000199653	-6499	NA	NA	NA	7.03692	7.18832	6.86775	0.108013	0.0798446	0.30603
615	17	47510999	47511499	501	*	14862	0	.	Intron (ENSMUST00000182129/ENSMUSG00000034165, intron 1 of 5)	17	47505241	47598649	93409	1	ENSMUSG00000034165	ENSMUST00000182506	5758	12445	Ccnd3	cyclin D3	7.09137	7.25183	6.91081	0.106648	0.0798847	0.30603
616	14	54481412	54481912	501	*	10427	0	.	Distal Intergenic	14	54477471	54479117	1647	1	ENSMUSG00000022176	ENSMUST00000168930	3941	140743	Rem2	rad and gem related GTP binding protein 2	7.93579	8.07802	7.77798	0.109921	0.0801167	0.306361
617	16	92620689	92621189	501	*	13748	0	.	Intron (ENSMUST00000023673/ENSMUSG00000022952, intron 6 of 7)	16	92612814	92620105	7292	1	ENSMUSG00000097139	ENSMUST00000180989	7875	NA	NA	NA	8.79655	8.92047	8.66097	0.111694	0.0803443	0.306361
618	12	113155958	113156458	501	*	8239	0	.	Promoter (<=1kb)	12	113156421	113164544	8124	1	ENSMUSG00000037466	ENSMUST00000049271	0	104732	Tedc1	tubulin epsilon and delta complex 1	6.96804	7.12364	6.79361	0.106411	0.0803611	0.306361
619	11	116433668	116434168	501	*	6664	0	.	Promoter (<=1kb)	11	116434094	116439077	4984	1	ENSMUSG00000050628	ENSMUST00000057676	0	319370	Ubald2	UBA-like domain containing 2	8.24049	8.36951	8.09878	0.111015	0.0808704	0.307368
620	X	160604011	160604511	501	*	33907	0	.	Distal Intergenic	20	160557787	160562749	4963	1	ENSMUSG00000031295	ENSMUST00000153907	46224	110094	Phka2	phosphorylase kinase alpha 2	8.13946	8.27464	7.9903	0.110795	0.0808863	0.307368
621	5	32930702	32931202	501	*	24170	0	.	Promoter (2-3kb)	5	32933950	32938191	4242	1	ENSMUSG00000037426	ENSMUST00000238200	-2748	277854	Depdc5	DEP domain containing 5	7.58148	7.72851	7.41776	0.109057	0.0811333	0.30781
622	9	61235936	61236436	501	*	32078	0	.	Distal Intergenic	9	61206679	61212916	6238	1	ENSMUSG00000111449	ENSMUST00000214812	29257	102637237	Gm34105	predicted gene, 34105	7.17706	6.99038	7.34232	-0.100993	0.0813038	0.307961
623	8	81736032	81736532	501	*	30417	0	.	Intron (ENSMUST00000172167/ENSMUSG00000037940, intron 3 of 4)	8	81741306	82122556	381251	1	ENSMUSG00000037940	ENSMUST00000109852	-4774	234515	Inpp4b	inositol polyphosphate-4-phosphatase, type II	7.71724	7.85956	7.55933	0.109183	0.0818404	0.308963
624	15	81301029	81301529	501	*	12192	0	.	Intron (ENSMUST00000230042/ENSMUSG00000115970, intron 1 of 3)	15	81250028	81312866	62839	2	ENSMUSG00000115970	ENSMUST00000230042	11337	78102	8430426J06Rik	RIKEN cDNA 8430426J06 gene	7.0309	7.17488	6.87093	0.106766	0.0819547	0.308963
625	9	57989200	57989700	501	*	32021	0	.	Distal Intergenic	9	57998041	58007451	9411	1	ENSMUSG00000097604	ENSMUST00000181289	-8341	NA	NA	NA	7.21558	7.39197	7.01458	0.102088	0.0819618	0.308963
626	9	89208802	89209302	501	*	32549	0	.	Promoter (1-2kb)	9	89210676	89239981	29306	1	ENSMUSG00000066442	ENSMUST00000127438	-1374	107885	Mthfs	5, 10-methenyltetrahydrofolate synthetase	7.6617	7.79198	7.51848	0.110109	0.0824446	0.310287
627	11	103262249	103262749	501	*	6384	0	.	Intron (ENSMUST00000021324/ENSMUSG00000020941, intron 1 of 15)	11	103219762	103267472	47711	2	ENSMUSG00000020941	ENSMUST00000021324	4723	53859	Map3k14	mitogen-activated protein kinase kinase kinase 14	7.79053	7.92815	7.63838	0.109072	0.0826698	0.310638
628	9	32509813	32510313	501	*	31544	0	.	Promoter (<=1kb)	9	32507745	32510383	2639	2	ENSMUSG00000102352	ENSMUST00000192379	70	NA	NA	NA	7.10584	7.25817	6.93551	0.106555	0.0832361	0.312235
629	2	25460731	25461231	501	*	17882	0	.	Promoter (<=1kb)	2	25455141	25460952	5812	2	ENSMUSG00000047617	ENSMUST00000133919	0	227622	Paxx	non-homologous end joining factor	7.34705	7.48389	7.19586	0.108195	0.0833598	0.312235
630	12	25239946	25240446	501	*	7113	0	.	Distal Intergenic	12	25282595	25282939	345	1	ENSMUSG00000113745	ENSMUST00000221995	-42149	NA	NA	NA	7.45919	7.63532	7.25852	0.101497	0.0835946	0.312617
631	17	88066126	88066626	501	*	15441	0	.	Promoter (<=1kb)	17	87990859	88065291	74433	2	ENSMUSG00000005371	ENSMUST00000005504	-835	225055	Fbxo11	F-box protein 11	7.7359	7.87311	7.58425	0.108668	0.0837735	0.31279
632	6	83440304	83440804	501	*	26632	0	.	Promoter (<=1kb)	6	83436797	83441632	4836	2	ENSMUSG00000034832	ENSMUST00000205921	828	194388	Tet3	tet methylcytosine dioxygenase 3	7.36102	7.16776	7.53142	-0.0987638	0.0840042	0.312906
633	X	106135733	106136233	501	*	33710	0	.	Distal Intergenic	20	106143204	106143622	419	1	ENSMUSG00000033777	ENSMUST00000139380	-6971	279572	Tlr13	toll-like receptor 13	6.84974	7.02636	6.64844	0.101851	0.0841868	0.312906
634	4	45012288	45012788	501	*	22316	0	.	Promoter (<=1kb)	4	44991242	45012394	21153	2	ENSMUSG00000049657	ENSMUST00000055028	0	230119	Zbtb5	zinc finger and BTB domain containing 5	7.64689	7.77691	7.50397	0.10855	0.0842031	0.312906
635	16	95262665	95263165	501	*	13837	0	.	Promoter (2-3kb)	16	95183639	95259702	76064	2	ENSMUSG00000116720	ENSMUST00000232091	-2963	NA	NA	NA	7.89364	8.02558	7.74841	0.109093	0.0843958	0.313128
636	7	90355350	90355850	501	*	28820	0	.	Intron (ENSMUST00000207578/ENSMUSG00000030616, intron 2 of 6)	7	90348699	90410439	61741	1	ENSMUSG00000030616	ENSMUST00000239078	6651	83671	Sytl2	synaptotagmin-like 2	7.69014	7.83393	7.53042	0.107055	0.0845923	0.313364
637	5	107449389	107449889	501	*	24925	0	.	Intron (ENSMUST00000162298/ENSMUSG00000111375, intron 2 of 5)	5	107437997	107510821	72825	1	ENSMUSG00000111375	ENSMUST00000211896	11392	100503185	Btbd8	BTB (POZ) domain containing 8	6.84904	6.99912	6.68152	0.10441	0.0847961	0.313626
638	3	84715063	84715563	501	*	20759	0	.	Intron (ENSMUST00000154148/ENSMUSG00000102805, intron 3 of 9)	3	84690223	84692544	2322	1	ENSMUSG00000056498	ENSMUST00000128344	24840	320782	Tmem154	transmembrane protein 154	6.83862	7.00101	6.6556	0.103296	0.0849785	0.313808
639	8	128420831	128421331	501	*	31233	0	.	Intron (ENSMUST00000212746/ENSMUSG00000025810, intron 3 of 3)	8	128359397	128462081	102685	1	ENSMUSG00000025810	ENSMUST00000212933	61434	18186	Nrp1	neuropilin 1	7.80367	7.94975	7.6411	0.106451	0.0867997	0.320031
640	6	83442538	83443038	501	*	26634	0	.	Promoter (<=1kb)	6	83441812	83442640	829	1	ENSMUSG00000051844	ENSMUST00000167886	726	320775	B230319C09Rik	RIKEN cDNA B230319C09 gene	7.92815	8.0759	7.76351	0.106354	0.0869694	0.320156
641	9	32709785	32710285	501	*	31560	0	.	Promoter (<=1kb)	9	32709652	32711171	1520	2	ENSMUSG00000098843	ENSMUST00000183616	886	NA	NA	NA	7.42678	7.24245	7.5902	-0.0982009	0.087335	0.320869
642	3	93506163	93506663	501	*	20958	0	.	Distal Intergenic	3	93499815	93500300	486	2	ENSMUSG00000104135	ENSMUST00000195295	-5863	NA	NA	NA	7.1724	7.30922	7.02124	0.106584	0.0874353	0.320869
643	16	51690848	51691348	501	*	13434	0	.	Distal Intergenic	16	51416634	51416948	315	2	ENSMUSG00000116855	ENSMUST00000232313	-273900	NA	NA	NA	8.45543	8.58054	8.31844	0.108648	0.0881907	0.32291
644	14	30583969	30584469	501	*	10153	0	.	Distal Intergenic	14	30572149	30572208	60	1	ENSMUSG00000093156	ENSMUST00000175415	11820	100526475	Mir3076	microRNA 3076	6.9649	7.12717	6.78205	0.103332	0.0882657	0.32291
645	11	75199189	75199689	501	*	5541	0	.	Intron (ENSMUST00000102514/ENSMUSG00000045287, intron 1 of 1)	11	75193783	75267769	73987	1	ENSMUSG00000045287	ENSMUST00000102514	5406	237847	Rtn4rl1	reticulon 4 receptor-like 1	7.67637	7.81169	7.52704	0.107213	0.088723	0.323502
646	1	138348421	138348921	501	*	1491	0	.	Distal Intergenic	1	138377264	138377414	151	1	ENSMUSG00000101793	ENSMUST00000190286	-28343	NA	NA	NA	7.6126	7.75867	7.45005	0.105936	0.088826	0.323502
647	19	55712727	55713227	501	*	17403	0	.	Distal Intergenic	19	55741820	55933229	191410	1	ENSMUSG00000024985	ENSMUST00000111662	-28593	21416	Tcf7l2	transcription factor 7 like 2, T cell specific, HMG box	7.12613	6.96797	7.26865	-0.104807	0.0888396	0.323502
648	15	76757480	76757980	501	*	11986	0	.	Intron (ENSMUST00000036176/ENSMUSG00000033697, intron 2 of 11)	15	76724860	76725603	744	2	ENSMUSG00000033697	ENSMUST00000176724	-31877	223666	Arhgap39	Rho GTPase activating protein 39	7.29002	7.42119	7.14573	0.106335	0.0892579	0.323729
649	14	103033360	103033860	501	*	10987	0	.	Promoter (<=1kb)	14	102987412	103033803	46392	2	ENSMUSG00000114980	ENSMUST00000226662	0	71264	4933432I03Rik	RIKEN cDNA 4933432I03 gene	7.19275	7.34251	7.02563	0.104589	0.0894173	0.323729
650	7	139388627	139389127	501	*	29561	0	.	Promoter (<=1kb)	7	139389109	139579652	190544	1	ENSMUSG00000025477	ENSMUST00000106098	0	212111	Inpp5a	inositol polyphosphate-5-phosphatase A	7.36242	7.5042	7.20518	0.10608	0.0894419	0.323729
651	13	19395598	19396098	501	*	8465	0	.	Promoter (<=1kb)	13	19357676	19395734	38059	2	ENSMUSG00000003062	ENSMUST00000197565	0	76205	Stard3nl	STARD3 N-terminal like	6.81197	6.95815	6.64929	0.101586	0.0896386	0.323729
652	10	111234393	111234893	501	*	3962	0	.	Promoter (<=1kb)	10	111233629	111248449	14821	1	ENSMUSG00000020189	ENSMUST00000217693	764	237542	Osbpl8	oxysterol binding protein-like 8	7.50776	7.65543	7.34323	0.104351	0.0897098	0.323729
653	6	29768079	29768579	501	*	26007	0	.	Promoter (<=1kb)	6	29768443	29867419	98977	1	ENSMUSG00000029772	ENSMUST00000143707	0	74340	Ahcyl2	S-adenosylhomocysteine hydrolase-like 2	6.86746	7.01231	6.70643	0.103529	0.0898107	0.323729
654	14	61172598	61173098	501	*	10558	0	.	Promoter (<=1kb)	14	61172990	61195663	22674	1	ENSMUSG00000048279	ENSMUST00000121091	0	50720	Sacs	sacsin	7.35804	7.48561	7.2181	0.106184	0.090089	0.323729
655	4	48042993	48043493	501	*	22381	0	.	Promoter (1-2kb)	4	48045153	48086445	41293	1	ENSMUSG00000028341	ENSMUST00000030025	-1660	18124	Nr4a3	nuclear receptor subfamily 4, group A, member 3	6.79255	6.95263	6.61246	0.100537	0.0901896	0.323729
656	13	54693814	54694314	501	*	9149	0	.	Promoter (<=1kb)	13	54679410	54693847	14438	2	ENSMUSG00000034928	ENSMUST00000037422	0	105239	Rnf44	ring finger protein 44	6.93596	7.0933	6.75933	0.102654	0.0904887	0.323729
657	8	116635895	116636395	501	*	30924	0	.	Intron (ENSMUST00000109102/ENSMUSG00000031758, intron 1 of 6)	8	116574400	116732991	158592	2	ENSMUSG00000031758	ENSMUST00000109102	96596	75796	Cdyl2	chromodomain protein, Y chromosome-like 2	7.49869	7.63381	7.34958	0.105749	0.0906948	0.323729
658	7	75796390	75796890	501	*	28596	0	.	Distal Intergenic	7	75784032	75784383	352	1	ENSMUSG00000097116	ENSMUST00000180744	12358	NA	NA	NA	8.04355	8.1931	7.8767	0.104293	0.0908169	0.323729
659	6	128843401	128843901	501	*	27306	0	.	Promoter (<=1kb)	6	128842558	128843171	614	2	ENSMUSG00000107946	ENSMUST00000203263	-230	NA	NA	NA	7.50206	7.6408	7.34854	0.105691	0.0910757	0.323729
660	10	40258530	40259030	501	*	2925	0	.	Promoter (<=1kb)	10	40258467	40258679	213	1	ENSMUSG00000106147	ENSMUST00000196710	63	19850	Snord3a	small nucleolar RNA, C/D box 3A	6.88827	7.03003	6.73105	0.102273	0.0913641	0.323729
661	2	93454295	93454795	501	*	18874	0	.	Promoter (1-2kb)	2	93452821	93466400	13580	1	ENSMUSG00000075025	ENSMUST00000163052	1474	100038525	Gm10804	predicted gene 10804	7.40966	7.56347	7.23747	0.101659	0.0914905	0.323729
662	9	57973624	57974124	501	*	32020	0	.	Distal Intergenic	9	57998041	58007451	9411	1	ENSMUSG00000097604	ENSMUST00000181289	-23917	NA	NA	NA	8.48779	8.61206	8.3518	0.107279	0.0916002	0.323729
663	3	37419521	37420021	501	*	20340	0	.	Promoter (<=1kb)	3	37419896	37579096	159201	1	ENSMUSG00000027722	ENSMUST00000108112	0	57815	Spata5	spermatogenesis associated 5	7.5176	7.64216	7.38125	0.106589	0.0917488	0.323729
664	19	53441365	53441865	501	*	17364	0	.	Downstream (1-2kb)	19	53444014	53451491	7478	2	ENSMUSG00000097636	ENSMUST00000180667	9626	NA	NA	NA	7.27981	7.42336	7.12038	0.104592	0.0917725	0.323729
665	8	64733443	64733943	501	*	30177	0	.	Promoter (<=1kb)	8	64718139	64733792	15654	2	ENSMUSG00000031604	ENSMUST00000034015	0	66234	Msmo1	methylsterol monoxygenase 1	7.06099	7.20108	6.90582	0.103873	0.0919512	0.323729
666	15	97667552	97668052	501	*	12435	0	.	Distal Intergenic	15	97677793	97680353	2561	2	ENSMUSG00000022466	ENSMUST00000229109	12301	71919	Rpap3	RNA polymerase II associated protein 3	7.28964	7.43903	7.12298	0.103599	0.0921023	0.323729
667	11	104412242	104412742	501	*	6405	0	.	Intron (ENSMUST00000106977/ENSMUSG00000018412, intron 2 of 13)	11	104425156	104425300	145	2	ENSMUSG00000106014	ENSMUST00000195891	12558	NA	NA	NA	6.77933	6.9495	6.58636	0.0994547	0.0921034	0.323729
668	5	105499344	105499844	501	*	24865	0	.	Distal Intergenic	5	105495470	105497641	2172	1	ENSMUSG00000105826	ENSMUST00000196534	3874	NA	NA	NA	7.26395	7.40521	7.10734	0.104652	0.0921164	0.323729
669	3	152912230	152912730	501	*	21862	0	.	Intron (ENSMUST00000161596/ENSMUSG00000039047, intron 14 of 14)	3	152920240	152921399	1160	1	ENSMUSG00000090017	ENSMUST00000160076	-7510	NA	NA	NA	7.60866	7.7458	7.45711	0.104992	0.0922354	0.323729
670	12	100871749	100872249	501	*	7979	0	.	3' UTR	12	100867189	100875399	8211	1	ENSMUSG00000021185	ENSMUST00000124957	4560	217830	Dglucy	D-glutamate cyclase	8.2771	8.41739	8.12167	0.104555	0.0922464	0.323729
671	3	90629229	90629729	501	*	20953	0	.	Distal Intergenic	3	90613760	90624181	10422	1	ENSMUSG00000001025	ENSMUST00000200289	15469	20200	S100a6	S100 calcium binding protein A6 (calcyclin)	7.05248	7.19491	6.89442	0.103875	0.0922799	0.323729
672	17	39846233	39846733	501	*	14752	0	.	Promoter (<=1kb)	17	39846353	39848201	1849	1	ENSMUSG00000106106	ENSMUST00000198477	0	110183	Rn18s-rs5	18s RNA, related sequence 5	7.03642	6.83656	7.21194	-0.0979174	0.0923371	0.323729
673	9	118374677	118375177	501	*	33020	0	.	Distal Intergenic	9	118402465	118403302	838	2	ENSMUSG00000103968	ENSMUST00000193035	28125	NA	NA	NA	7.96833	8.10616	7.81593	0.105445	0.0927689	0.324279
674	2	61592891	61593391	501	*	18464	0	.	Promoter (<=1kb)	2	61593077	61654171	61095	1	ENSMUSG00000064289	ENSMUST00000112495	0	21353	Tank	TRAF family member-associated Nf-kappa B activator	7.03717	7.19892	6.85497	0.099761	0.0927692	0.324279
675	2	25224533	25225033	501	*	17868	0	.	Promoter (<=1kb)	2	25222160	25224702	2543	2	ENSMUSG00000036752	ENSMUST00000043584	0	227613	Tubb4b	tubulin, beta 4B class IVB	7.51307	7.6377	7.37664	0.105688	0.0934892	0.325811
676	15	61546514	61547014	501	*	11709	0	.	Promoter (2-3kb)	15	61534676	61544183	9508	2	ENSMUSG00000116109	ENSMUST00000229194	-2331	NA	NA	NA	7.61299	7.76102	7.44802	0.103568	0.0935368	0.325811
677	1	151002239	151002739	501	*	1576	0	.	Promoter (1-2kb)	1	151001040	151004577	3538	1	ENSMUSG00000099622	ENSMUST00000191173	1199	NA	NA	NA	7.36632	7.52018	7.19408	0.101303	0.0936222	0.325811
678	8	95154573	95155073	501	*	30671	0	.	Intron (ENSMUST00000212424/ENSMUSG00000031788, intron 1 of 4)	8	95099828	95142547	42720	2	ENSMUSG00000031788	ENSMUST00000034240	-12026	16582	Kifc3	kinesin family member C3	6.85739	7.01702	6.67788	0.101135	0.094269	0.327343
679	10	127674518	127675018	501	*	4239	0	.	Promoter (1-2kb)	10	127671604	127676724	5121	2	ENSMUSG00000087163	ENSMUST00000155550	1706	NA	NA	NA	7.362	7.51112	7.19567	0.101075	0.0943807	0.327343
680	1	53845229	53845729	501	*	463	0	.	Intron (ENSMUST00000120904/ENSMUSG00000042807, intron 21 of 28)	1	53849424	53849495	72	1	ENSMUSG00000098443	ENSMUST00000184834	-3695	102465783	Mir7681	microRNA 7681	7.06037	7.23261	6.86475	0.0975544	0.0944793	0.327343
681	7	125603014	125603514	501	*	29323	0	.	Promoter (<=1kb)	7	125603429	125631506	28078	1	ENSMUSG00000030745	ENSMUST00000206234	0	60504	Il21r	interleukin 21 receptor	6.9386	7.09496	6.7632	0.101476	0.0948536	0.327565
682	15	100181119	100181619	501	*	12526	0	.	Exon (ENSMUST00000100203/ENSMUSG00000023026, exon 21 of 38)	15	100189900	100195311	5412	2	ENSMUSG00000116366	ENSMUST00000229080	13692	NA	NA	NA	7.32056	7.45993	7.16628	0.104052	0.0948845	0.327565
683	7	25267840	25268340	501	*	27937	0	.	Promoter (<=1kb)	7	25268387	25271272	2886	1	ENSMUSG00000005442	ENSMUST00000169392	-47	71722	Cic	capicua transcriptional repressor	8.69448	8.79995	8.58069	0.10683	0.0949808	0.327565
684	4	33247460	33247960	501	*	22162	0	.	Promoter (<=1kb)	4	33246004	33247575	1572	2	ENSMUSG00000040128	ENSMUST00000155616	0	108767	Pnrc1	proline-rich nuclear receptor coactivator 1	6.85505	7.00311	6.69004	0.100395	0.0950996	0.327565
685	18	31634766	31635266	501	*	15636	0	.	Promoter (<=1kb)	18	31635085	31647275	12191	1	ENSMUSG00000024260	ENSMUST00000234846	0	269003	Sap130	Sin3A associated protein	7.08151	7.22163	6.9263	0.102558	0.0955743	0.32872
686	6	129284388	129284888	501	*	27333	0	.	Distal Intergenic	6	129267325	129275436	8112	2	ENSMUSG00000030156	ENSMUST00000032259	-8952	12515	Cd69	CD69 antigen	8.37842	8.51451	8.22814	0.104321	0.0960736	0.329268
687	19	41848268	41848768	501	*	17168	0	.	Promoter (<=1kb)	19	41845972	41848132	2161	2	ENSMUSG00000047604	ENSMUST00000059231	-136	212398	Frat2	frequently rearranged in advanced T cell lymphomas 2	6.85166	6.99997	6.68633	0.101122	0.0961266	0.329268
688	16	10668867	10669367	501	*	12726	0	.	Exon (ENSMUST00000126849/ENSMUSG00000087384, exon 5 of 5)	16	10669248	10683539	14292	2	ENSMUSG00000087384	ENSMUST00000126849	14172	NA	NA	NA	7.91385	8.0408	7.77464	0.105313	0.096153	0.329268
689	17	12364003	12364503	501	*	14059	0	.	Distal Intergenic	17	12356482	12357608	1127	1	ENSMUSG00000117197	ENSMUST00000232948	7521	625753	Gm6618	serologically defined colon cancer antigen 3 pseudogene	6.93555	7.10135	6.74818	0.0972886	0.0964418	0.329381
690	9	58978971	58979471	501	*	32044	0	.	Promoter (<=1kb)	9	58979251	59033856	54606	1	ENSMUSG00000111846	ENSMUST00000216941	0	NA	NA	NA	6.92687	7.08174	6.75335	0.0998428	0.0964755	0.329381
691	2	128457705	128458205	501	*	19312	0	.	Intron (ENSMUST00000224297/ENSMUSG00000114963, intron 5 of 7)	2	128433723	128460051	26329	1	ENSMUSG00000114963	ENSMUST00000224297	23982	NA	NA	NA	6.7868	6.95962	6.59042	0.0964397	0.0967025	0.329381
692	8	34740296	34740796	501	*	29998	0	.	Distal Intergenic	8	34807297	34819894	12598	1	ENSMUSG00000031530	ENSMUST00000033930	-66501	319520	Dusp4	dual specificity phosphatase 4	7.54724	7.67433	7.40787	0.104516	0.0967453	0.329381
693	6	35252947	35253447	501	*	26107	0	.	Promoter (<=1kb)	6	35252732	35262022	9291	1	ENSMUSG00000073155	ENSMUST00000136110	215	67705	1810058I24Rik	RIKEN cDNA 1810058I24 gene	7.19827	7.33489	7.04734	0.102696	0.0975666	0.331595
694	1	60908749	60909249	501	*	637	0	.	Promoter (<=1kb)	1	60909025	60915832	6808	1	ENSMUSG00000026011	ENSMUST00000027164	0	12477	Ctla4	cytotoxic T-lymphocyte-associated protein 4	7.01721	7.15153	6.86908	0.101736	0.097677	0.331595
695	1	161734699	161735199	501	*	1800	0	.	Distal Intergenic	1	161726242	161727489	1248	2	ENSMUSG00000040323	ENSMUST00000151268	-7210	NA	NA	NA	7.83574	7.96616	7.69235	0.104156	0.097868	0.331766
696	16	36598057	36598557	501	*	13228	0	.	Promoter (<=1kb)	16	36569145	36598323	29179	2	ENSMUSG00000116961	ENSMUST00000231896	0	NA	NA	NA	6.73433	6.89078	6.55883	0.0977457	0.0982882	0.332711
697	5	114911543	114912043	501	*	25116	0	.	3' UTR	5	114904430	114906723	2294	1	ENSMUSG00000029561	ENSMUST00000129707	7113	23962	Oasl2	2'-5' oligoadenylate synthetase-like 2	7.74568	7.87654	7.60176	0.103741	0.0989757	0.33429
698	7	82275768	82276268	501	*	28751	0	.	3' UTR	7	82270886	82307228	36343	1	ENSMUSG00000030638	ENSMUST00000178526	4882	20408	Sh3gl3	SH3-domain GRB2-like 3	7.11943	7.26043	6.96314	0.101717	0.0990385	0.33429
699	5	149526516	149527016	501	*	25837	0	.	Promoter (1-2kb)	5	149528679	149611894	83216	1	ENSMUSG00000029658	ENSMUST00000110502	-1663	381693	Wdr95	WD40 repeat domain 95	7.72898	7.85585	7.58987	0.103661	0.10004	0.336323
700	14	36962345	36962845	501	*	10243	0	.	Intron (ENSMUST00000067700/ENSMUSG00000058690, intron 1 of 9)	14	36874936	36968687	93752	2	ENSMUSG00000058690	ENSMUST00000067700	5842	72972	Ccser2	coiled-coil serine rich 2	7.41345	7.54574	7.2678	0.103244	0.100137	0.336323
701	7	38084770	38085270	501	*	28176	0	.	Distal Intergenic	7	38098811	38099369	559	2	ENSMUSG00000002068	ENSMUST00000137097	14099	12447	Ccne1	cyclin E1	6.89538	7.04513	6.72827	0.100332	0.100205	0.336323
702	4	43971946	43972446	501	*	22290	0	.	Intron (ENSMUST00000030202/ENSMUSG00000028480, intron 4 of 4)	4	43983483	43985423	1941	1	ENSMUSG00000070999	ENSMUST00000095107	-11037	442829	Ccin	calicin	7.11652	7.2783	6.93428	0.0977051	0.1003	0.336323
703	18	80469797	80470297	501	*	16302	0	.	Promoter (<=1kb)	18	80407959	80469695	61737	2	ENSMUSG00000033323	ENSMUST00000036229	-102	67655	Ctdp1	CTD (carboxy-terminal domain, RNA polymerase II, polypeptide A) phosphatase, subunit 1	6.88331	7.02663	6.72418	0.0982734	0.100428	0.336323
704	19	7498853	7499353	501	*	16620	0	.	Intron (ENSMUST00000170373/ENSMUSG00000024759, intron 1 of 12)	19	7494535	7534200	39666	1	ENSMUSG00000024759	ENSMUST00000236382	4318	109168	Atl3	atlastin GTPase 3	6.93154	7.08058	6.76531	0.0998345	0.100555	0.336323
705	11	87749439	87749939	501	*	5945	0	.	Distal Intergenic	11	87755577	87757270	1694	1	ENSMUSG00000084796	ENSMUST00000123700	-5638	NA	NA	NA	7.74186	7.86238	7.61035	0.10403	0.10068	0.336323
706	13	44770819	44771319	501	*	8940	0	.	Intron (ENSMUST00000174068/ENSMUSG00000038518, intron 2 of 3)	13	44734040	44874314	140275	1	ENSMUSG00000038518	ENSMUST00000172581	36779	16468	Jarid2	jumonji, AT rich interactive domain 2	7.64518	7.79337	7.48	0.100801	0.100783	0.336323
707	9	14921265	14921765	501	*	31361	0	.	Distal Intergenic	9	14915472	14916021	550	2	ENSMUSG00000110995	ENSMUST00000216115	-5244	100417728	Gm18789	coenzyme Q10 homolog B pseudogene	7.32591	7.48675	7.14487	0.0967661	0.101369	0.3378
708	13	51970030	51970530	501	*	9094	0	.	Promoter (2-3kb)	13	51973214	51976583	3370	1	ENSMUSG00000097495	ENSMUST00000181851	-2684	NA	NA	NA	7.74238	7.87372	7.59788	0.102862	0.102036	0.339353
709	17	65951000	65951500	501	*	15101	0	.	Promoter (<=1kb)	17	65921972	65951115	29144	2	ENSMUSG00000024098	ENSMUST00000233580	0	65960	Twsg1	twisted gastrulation BMP signaling modulator 1	6.9411	7.10214	6.75979	0.0941663	0.102123	0.339353
710	13	37010627	37011127	501	*	8777	0	.	Intron (ENSMUST00000037491/ENSMUSG00000039109, intron 3 of 14)	13	36938916	37049187	110272	2	ENSMUSG00000039109	ENSMUST00000224783	38060	74145	F13a1	coagulation factor XIII, A1 subunit	7.18548	7.0233	7.33125	-0.0961426	0.102286	0.339415
711	7	80166619	80167119	501	*	28659	0	.	Distal Intergenic	7	80155169	80156771	1603	1	ENSMUSG00000108757	ENSMUST00000205955	11450	NA	NA	NA	8.20686	8.33633	8.06462	0.102767	0.102606	0.339998
712	5	143518075	143518575	501	*	25706	0	.	Promoter (<=1kb)	5	143507060	143518182	11123	2	ENSMUSG00000001847	ENSMUST00000145709	0	19353	Rac1	Rac family small GTPase 1	7.67786	7.80964	7.53281	0.102292	0.102775	0.340081
713	14	52019811	52020311	501	*	10346	0	.	Promoter (<=1kb)	14	52009625	52019995	10371	2	ENSMUSG00000049295	ENSMUST00000228162	0	69890	Zfp219	zinc finger protein 219	7.55652	7.68787	7.41201	0.101983	0.103068	0.340573
714	3	69182204	69182704	501	*	20638	0	.	Distal Intergenic	3	69222419	69223618	1200	1	ENSMUSG00000098207	ENSMUST00000183126	-39715	71619	Arl14	ADP-ribosylation factor-like 14	7.03258	7.178	6.87084	0.0997919	0.103585	0.341668
715	10	81320422	81320922	501	*	3568	0	.	Promoter (<=1kb)	10	81321103	81326242	5140	1	ENSMUSG00000034889	ENSMUST00000050867	-181	70312	Cactin	cactin, spliceosome C complex subunit	7.19154	7.31802	7.0529	0.100789	0.103689	0.341668
716	X	142883557	142884057	501	*	33811	0	.	Intron (ENSMUST00000041317/ENSMUSG00000042225, intron 2 of 5)	20	142825741	142838238	12498	1	ENSMUSG00000047045	ENSMUST00000112888	57816	209497	Tmem164	transmembrane protein 164	6.84554	7.00037	6.67207	0.0972499	0.103944	0.342027
717	16	3723227	3723727	501	*	12644	0	.	Distal Intergenic	16	3707218	3718097	10880	2	ENSMUSG00000022534	ENSMUST00000023180	-5130	54483	Mefv	Mediterranean fever	7.89584	8.03754	7.7387	0.100591	0.104809	0.344102
718	13	45850427	45850927	501	*	8973	0	.	Intron (ENSMUST00000091628/ENSMUSG00000046876, intron 3 of 7)	13	45795543	45872288	76746	2	ENSMUSG00000046876	ENSMUST00000222610	21361	20238	Atxn1	ataxin 1	7.83801	7.94902	7.71774	0.103203	0.104866	0.344102
719	3	65603475	65603975	501	*	20592	0	.	Distal Intergenic	3	65613589	65615183	1595	1	ENSMUSG00000082280	ENSMUST00000178959	-9614	545530	Gm5847	3-phosphoglycerate dehydrogenase pseudogene	7.96247	8.10702	7.80181	0.0990273	0.105277	0.344968
720	4	40853868	40854368	501	*	22223	0	.	Promoter (<=1kb)	4	40804602	40854005	49404	2	ENSMUSG00000028413	ENSMUST00000030121	0	14595	B4galt1	UDP-Gal:betaGlcNAc beta 1,4- galactosyltransferase, polypeptide 1	7.00854	7.14337	6.8598	0.0996829	0.105458	0.345012
721	10	96616589	96617089	501	*	3864	0	.	Promoter (<=1kb)	10	96617006	96622809	5804	1	ENSMUSG00000036478	ENSMUST00000038377	0	12226	Btg1	BTG anti-proliferation factor 1	7.2088	7.33477	7.07077	0.100538	0.105641	0.345012
722	4	141425585	141426085	501	*	23603	0	.	Distal Intergenic	4	141420779	141425311	4533	1	ENSMUSG00000006221	ENSMUST00000102486	4806	29818	Hspb7	heat shock protein family, member 7 (cardiovascular)	8.23418	8.34664	8.1122	0.103208	0.105914	0.345012
723	19	53807192	53807692	501	*	17379	0	.	Intron (ENSMUST00000164202/ENSMUSG00000043639, intron 1 of 13)	19	53793308	53813573	20266	1	ENSMUSG00000043639	ENSMUST00000162910	13884	73713	Rbm20	RNA binding motif protein 20	7.7911	7.9056	7.66672	0.102818	0.106008	0.345012
724	4	98923119	98923619	501	*	22765	0	.	Promoter (<=1kb)	4	98923810	98935543	11734	1	ENSMUSG00000028560	ENSMUST00000030289	-191	230484	Usp1	ubiquitin specific peptidase 1	7.01199	7.14207	6.86901	0.0985235	0.106214	0.345012
725	3	145923942	145924442	501	*	21799	0	.	Promoter (<=1kb)	3	145924262	145934356	10095	1	ENSMUSG00000028191	ENSMUST00000029842	0	12042	Bcl10	B cell leukemia/lymphoma 10	6.80766	6.94806	6.6521	0.0955857	0.106284	0.345012
726	1	75317451	75317951	501	*	785	0	.	Promoter (<=1kb)	1	75307896	75317637	9742	2	ENSMUSG00000026209	ENSMUST00000066668	0	13437	Dnpep	aspartyl aminopeptidase	7.72367	7.83934	7.59792	0.101504	0.106342	0.345012
727	8	120589035	120589535	501	*	31012	0	.	Promoter (<=1kb)	8	120578633	120589304	10672	2	ENSMUSG00000031821	ENSMUST00000034278	0	272551	Gins2	GINS complex subunit 2 (Psf2 homolog)	7.43522	7.56797	7.28902	0.100817	0.106462	0.345012
728	2	104855759	104856259	501	*	18995	0	.	Distal Intergenic	2	104830741	104849876	19136	2	ENSMUSG00000027171	ENSMUST00000028593	-5883	228413	Prrg4	proline rich Gla (G-carboxyglutamic acid) 4 (transmembrane)	7.48113	7.64497	7.29626	0.0955789	0.106745	0.345456
729	7	143548924	143549424	501	*	29685	0	.	Promoter (<=1kb)	7	143513579	143549092	35514	2	ENSMUSG00000059119	ENSMUST00000072727	0	17955	Nap1l4	nucleosome assembly protein 1-like 4	7.16932	7.30239	7.02271	0.0995717	0.106897	0.345471
730	10	40152460	40152960	501	*	2916	0	.	Distal Intergenic	10	40132902	40142258	9357	2	ENSMUSG00000019838	ENSMUST00000217252	-10202	72472	Slc16a10	solute carrier family 16 (monocarboxylic acid transporters), member 10	9.15409	9.25697	9.04331	0.102966	0.107166	0.345866
731	2	122719162	122719662	501	*	19183	0	.	Exon (ENSMUST00000148977/ENSMUSG00000087017, exon 4 of 5)	2	122708043	122721456	13414	1	ENSMUSG00000087017	ENSMUST00000123403	11119	NA	NA	NA	7.77814	7.92393	7.61595	0.0985853	0.107742	0.34725
732	16	24151926	24152426	501	*	12995	0	.	Intron (ENSMUST00000230383/ENSMUSG00000115852, intron 2 of 3)	16	24158201	24168561	10361	2	ENSMUSG00000116173	ENSMUST00000230625	16135	NA	NA	NA	7.63114	7.78011	7.46499	0.0977555	0.107987	0.347566
733	15	76659678	76660178	501	*	11977	0	.	Promoter (<=1kb)	15	76659858	76667853	7996	1	ENSMUSG00000004187	ENSMUST00000230451	0	16581	Kifc2	kinesin family member C2	7.15156	7.28474	7.00483	0.0995795	0.108165	0.347664
734	6	145373811	145374311	501	*	27580	0	.	Intron (ENSMUST00000148739/ENSMUSG00000054966, intron 10 of 10)	6	145366858	145366944	87	1	ENSMUSG00000088362	ENSMUST00000157737	6953	115486377	Gm23498	predicted gene, 23498	8.05581	8.1781	7.92219	0.100975	0.108593	0.348325
735	11	74973246	74973746	501	*	5531	0	.	Intron (ENSMUST00000045281/ENSMUSG00000038290, intron 8 of 18)	11	74989361	74992206	2846	1	ENSMUSG00000038290	ENSMUST00000135522	-15615	103677	Smg6	Smg-6 homolog, nonsense mediated mRNA decay factor (C. elegans)	6.89045	7.03715	6.72713	0.0970966	0.108812	0.348325
736	14	56262141	56262641	501	*	10483	0	.	Promoter (<=1kb)	14	56258838	56262260	3423	2	ENSMUSG00000015437	ENSMUST00000015581	0	14939	Gzmb	granzyme B	7.62391	7.7734	7.45712	0.0965228	0.108815	0.348325
737	18	32358926	32359426	501	*	15660	0	.	Exon (ENSMUST00000234930/ENSMUSG00000097413, exon 3 of 3)	18	32359053	32377052	18000	2	ENSMUSG00000097413	ENSMUST00000234930	17626	NA	NA	NA	7.31466	7.48453	7.1221	0.092512	0.109418	0.349543
738	6	70844104	70844604	501	*	26505	0	.	Promoter (<=1kb)	6	70844515	70905245	60731	1	ENSMUSG00000031668	ENSMUST00000034093	0	13666	Eif2ak3	eukaryotic translation initiation factor 2 alpha kinase 3	7.70016	7.81896	7.57068	0.100855	0.109492	0.349543
739	14	25640353	25640853	501	*	10086	0	.	Intron (ENSMUST00000162645/ENSMUSG00000007817, intron 7 of 23)	14	25656830	25658405	1576	1	ENSMUSG00000007817	ENSMUST00000162546	-15977	328365	Zmiz1	zinc finger, MIZ-type containing 1	6.85489	7.01578	6.67377	0.0954367	0.10992	0.3502
740	12	16006648	16007148	501	*	7020	0	.	Exon (ENSMUST00000223158/ENSMUSG00000113930, exon 3 of 10)	12	15980647	16015545	34899	2	ENSMUSG00000113930	ENSMUST00000223158	8397	NA	NA	NA	7.89235	8.02853	7.74195	0.0997228	0.109995	0.3502
741	11	83271890	83272390	501	*	5813	0	.	Promoter (<=1kb)	11	83271498	83271688	191	1	ENSMUSG00000064856	ENSMUST00000082922	392	115487915	Gm23444	predicted gene, 23444	8.76485	8.88449	8.6344	0.100692	0.110672	0.35188
742	9	114730428	114730928	501	*	32931	0	.	Promoter (<=1kb)	9	114731116	114740132	9017	1	ENSMUSG00000032434	ENSMUST00000217637	-188	67213	Cmtm6	CKLF-like MARVEL transmembrane domain containing 6	6.8535	7.00529	6.68384	0.0954237	0.111223	0.353155
743	8	122281649	122282149	501	*	31044	0	.	Promoter (<=1kb)	8	122282141	122337251	55111	1	ENSMUSG00000049577	ENSMUST00000054052	0	22761	Zfpm1	zinc finger protein, multitype 1	6.76536	6.90784	6.60725	0.0958199	0.11194	0.354955
744	7	49601539	49602039	501	*	28353	0	.	Intron (ENSMUST00000183659/ENSMUSG00000052512, intron 38 of 39)	7	49587417	49590053	2637	1	ENSMUSG00000052512	ENSMUST00000183715	14122	78286	Nav2	neuron navigator 2	6.85815	6.99393	6.70825	0.0960669	0.112532	0.356351
745	1	161376005	161376505	501	*	1785	0	.	Distal Intergenic	1	161395409	161418410	23002	1	ENSMUSG00000026700	ENSMUST00000028024	-18904	22164	Tnfsf4	tumor necrosis factor (ligand) superfamily, member 4	7.75418	7.89643	7.59635	0.0970846	0.11392	0.360073
746	9	116284044	116284544	501	*	32988	0	.	Distal Intergenic	9	116327337	116339511	12175	1	ENSMUSG00000110752	ENSMUST00000215052	-42793	NA	NA	NA	6.90135	7.04208	6.74539	0.096071	0.114086	0.360073
747	14	77932233	77932733	501	*	10892	0	.	Intron (ENSMUST00000022591/ENSMUSG00000022014, intron 5 of 11)	14	77904407	77964176	59770	1	ENSMUSG00000022014	ENSMUST00000227903	27826	108670	Epsti1	epithelial stromal interaction 1 (breast)	7.39842	7.52458	7.26017	0.0988901	0.11422	0.360073
748	2	3332373	3332873	501	*	17498	0	.	Promoter (<=1kb)	2	3328949	3332643	3695	2	ENSMUSG00000049950	ENSMUST00000062672	0	227522	Rpp38	ribonuclease P/MRP 38 subunit	6.84094	6.9884	6.67667	0.093275	0.11444	0.360073
749	5	107987693	107988193	501	*	24962	0	.	Promoter (<=1kb)	5	107908053	107987085	79033	2	ENSMUSG00000029270	ENSMUST00000031198	-608	67266	Dipk1a	divergent protein kinase domain 1A	6.90457	7.06634	6.72234	0.0917237	0.114472	0.360073
750	15	38300602	38301102	501	*	11458	0	.	Promoter (<=1kb)	15	38291463	38300706	9244	2	ENSMUSG00000037465	ENSMUST00000227920	0	21847	Klf10	Kruppel-like factor 10	7.619	7.73516	7.49267	0.0996199	0.114661	0.36008
751	3	88177861	88178361	501	*	20827	0	.	Promoter (<=1kb)	3	88171556	88177785	6230	2	ENSMUSG00000096935	ENSMUST00000181837	-76	76642	1700113A16Rik	RIKEN cDNA 1700113A16 gene	6.84047	6.97053	6.69751	0.0958397	0.114779	0.36008
752	12	108646554	108647054	501	*	8131	0	.	Intron (ENSMUST00000077735/ENSMUSG00000021262, intron 1 of 12)	12	108635753	108688513	52761	1	ENSMUSG00000021262	ENSMUST00000172409	10801	14026	Evl	Ena-vasodilator stimulated phosphoprotein	7.01407	6.83334	7.17465	-0.0874821	0.115116	0.360656
753	14	14632937	14633437	501	*	9929	0	.	Distal Intergenic	14	14659108	14659879	772	1	ENSMUSG00000114628	ENSMUST00000226083	-25671	100418125	Gm19018	NSA2 ribosome biogenesis homolog pseudogene	8.82778	8.93977	8.70635	0.100395	0.115553	0.361438
754	13	63141431	63141931	501	*	9251	0	.	Promoter (<=1kb)	13	63142494	63143934	1441	1	ENSMUSG00000113203	ENSMUST00000222801	-563	NA	NA	NA	6.84844	7.02883	6.64224	0.0869577	0.115672	0.361438
755	11	21091002	21091502	501	*	4571	0	.	Promoter (<=1kb)	11	21091291	21143005	51715	1	ENSMUSG00000020134	ENSMUST00000156122	0	67245	Peli1	pellino 1	6.88415	7.01843	6.73608	0.0958714	0.116008	0.362007
756	14	21112838	21113338	501	*	10047	0	.	Intron (ENSMUST00000045376/ENSMUSG00000039197, intron 3 of 10)	14	21076152	21448562	372411	1	ENSMUSG00000039197	ENSMUST00000224069	36686	11534	Adk	adenosine kinase	7.8128	7.93329	7.68133	0.0992954	0.116268	0.362335
757	8	106007102	106007602	501	*	30754	0	.	Promoter (1-2kb)	8	105995466	106005975	10510	2	ENSMUSG00000115768	ENSMUST00000227778	-1127	NA	NA	NA	7.4906	7.61929	7.3493	0.0976194	0.116473	0.362335
758	4	126110533	126111033	501	*	23134	0	.	Intron (ENSMUST00000116286/ENSMUSG00000042608, intron 1 of 12)	4	126104035	126117698	13664	1	ENSMUSG00000042608	ENSMUST00000127092	6498	74178	Stk40	serine/threonine kinase 40	7.78183	7.91566	7.63431	0.0976881	0.116575	0.362335
759	19	53424539	53425039	501	*	17362	0	.	Distal Intergenic	19	53444014	53451491	7478	2	ENSMUSG00000097636	ENSMUST00000180667	26452	NA	NA	NA	6.80394	6.95132	6.63978	0.0933801	0.116891	0.362841
760	11	51760226	51760726	501	*	4942	0	.	Promoter (2-3kb)	11	51740562	51763634	23073	2	ENSMUSG00000036391	ENSMUST00000154325	2908	77371	Sec24a	Sec24 related gene family, member A (S. cerevisiae)	8.41465	8.53168	8.28728	0.0995719	0.117137	0.363123
761	1	155051060	155051560	501	*	1666	0	.	Intron (ENSMUST00000190720/ENSMUSG00000101880, intron 1 of 3)	1	155011332	155057179	45848	2	ENSMUSG00000101880	ENSMUST00000190720	5619	NA	NA	NA	7.71184	7.83815	7.5734	0.097848	0.117488	0.363736
762	13	45884787	45885287	501	*	8981	0	.	Intron (ENSMUST00000091628/ENSMUSG00000046876, intron 2 of 7)	13	45795543	45872288	76746	2	ENSMUSG00000046876	ENSMUST00000222610	-12499	20238	Atxn1	ataxin 1	7.52666	7.6718	7.36527	0.0954973	0.11798	0.363919
763	12	25359911	25360411	501	*	7126	0	.	Intron (ENSMUST00000220620/ENSMUSG00000113669, intron 2 of 2)	12	25381971	25385378	3408	1	ENSMUSG00000113669	ENSMUST00000222212	-21560	NA	NA	NA	7.13424	7.30333	6.94267	0.0910635	0.118118	0.363919
764	2	11623089	11623589	501	*	17672	0	.	Promoter (2-3kb)	2	11625606	11626264	659	2	ENSMUSG00000091312	ENSMUST00000166779	2675	NA	NA	NA	8.07606	7.92514	8.21267	-0.0935202	0.118275	0.363919
765	14	73175618	73176118	501	*	10789	0	.	Promoter (1-2kb)	14	73174451	73182682	8232	1	ENSMUSG00000022106	ENSMUST00000170278	1167	105670	Rcbtb2	regulator of chromosome condensation (RCC1) and BTB (POZ) domain containing protein 2	6.89106	7.03248	6.73424	0.0948421	0.118305	0.363919
766	6	108553321	108553821	501	*	26962	0	.	Distal Intergenic	6	108563605	108565588	1984	2	ENSMUSG00000043024	ENSMUST00000062429	11767	677205	Gm16433	DEAD (Asp-Glu-Ala-Asp) box polypeptide 18 pseudogene	8.54816	8.67173	8.413	0.0980183	0.11832	0.363919
767	11	96075559	96076059	501	*	6080	0	.	Promoter (<=1kb)	11	96068852	96075670	6819	2	ENSMUSG00000006057	ENSMUST00000090541	0	11951	Atp5g1	ATP synthase, H+ transporting, mitochondrial F0 complex, subunit C1 (subunit 9)	6.76047	6.91047	6.59306	0.0926331	0.11861	0.364336
768	12	111813749	111814249	501	*	8191	0	.	Promoter (<=1kb)	12	111814170	111828386	14217	1	ENSMUSG00000021286	ENSMUST00000021714	0	68520	Zfyve21	zinc finger, FYVE domain containing 21	6.92481	7.05549	6.7811	0.0943075	0.118767	0.364343
769	15	38519177	38519677	501	*	11465	0	.	Promoter (<=1kb)	15	38487427	38519266	31840	2	ENSMUSG00000037458	ENSMUST00000065308	0	54375	Azin1	antizyme inhibitor 1	7.00966	7.14257	6.86325	0.0956099	0.119207	0.365111
770	11	34010692	34011192	501	*	4735	0	.	Intron (ENSMUST00000141450/ENSMUSG00000085684, intron 4 of 4)	11	33641180	33993152	351973	2	ENSMUSG00000053519	ENSMUST00000154760	-17540	70357	Kcnip1	Kv channel-interacting protein 1	7.58421	7.71567	7.43955	0.0969077	0.119327	0.365111
771	9	21546208	21546708	501	*	31451	0	.	Promoter (<=1kb)	9	21546894	21589467	42574	1	ENSMUSG00000032185	ENSMUST00000034703	-186	59035	Carm1	coactivator-associated arginine methyltransferase 1	7.1519	7.28391	7.00658	0.0954949	0.119898	0.366302
772	14	66257587	66258087	501	*	10683	0	.	Intron (ENSMUST00000022622/ENSMUSG00000059456, intron 1 of 30)	14	66153844	66280982	127139	2	ENSMUSG00000059456	ENSMUST00000111121	22895	19229	Ptk2b	PTK2 protein tyrosine kinase 2 beta	8.49058	8.61091	8.35929	0.098163	0.120028	0.366302
773	1	191026012	191026512	501	*	2289	0	.	Promoter (<=1kb)	1	191005847	191026158	20312	2	ENSMUSG00000066595	ENSMUST00000085635	0	226844	Flvcr1	feline leukemia virus subgroup C cellular receptor 1	6.79149	6.92105	6.64914	0.0931281	0.120905	0.368446
774	6	128888644	128889144	501	*	27309	0	.	Promoter (1-2kb)	6	128887598	128896863	9266	1	ENSMUSG00000030365	ENSMUST00000162666	1046	93675	Clec2i	C-type lectin domain family 2, member i	7.74295	7.86481	7.60984	0.0974599	0.121043	0.368446
775	5	3494458	3494958	501	*	23888	0	.	Intron (ENSMUST00000165117/ENSMUSG00000040274, intron 5 of 7)	5	3498625	3500072	1448	2	ENSMUSG00000105534	ENSMUST00000196630	5114	NA	NA	NA	7.47661	7.63633	7.29698	0.09084	0.12149	0.36933
776	3	84169405	84169905	501	*	20728	0	.	Intron (ENSMUST00000107692/ENSMUSG00000027993, intron 10 of 11)	3	84174104	84175132	1029	1	ENSMUSG00000104043	ENSMUST00000193882	-4199	NA	NA	NA	7.35139	7.49843	7.18765	0.0938601	0.121836	0.369905
777	17	35200433	35200933	501	*	14649	0	.	Promoter (1-2kb)	17	35199507	35202004	2498	2	ENSMUSG00000024401	ENSMUST00000167924	1071	21926	Tnf	tumor necrosis factor	6.88516	7.03456	6.71847	0.0907351	0.122418	0.371192
778	8	70698586	70699086	501	*	30254	0	.	Promoter (<=1kb)	8	70698949	70700616	1668	1	ENSMUSG00000071076	ENSMUST00000095267	0	16478	Jund	jun D proto-oncogene	7.34865	7.48447	7.19869	0.0941597	0.122743	0.3717
779	10	22295772	22296272	501	*	2742	0	.	Intron (ENSMUST00000178026/ENSMUSG00000053219, intron 5 of 5)	10	22187013	22302512	115500	2	ENSMUSG00000097705	ENSMUST00000180456	6240	NA	NA	NA	7.44327	7.57284	7.3009	0.0962057	0.123192	0.372413
780	11	11820403	11820903	501	*	4504	0	.	Promoter (2-3kb)	11	11814103	11822921	8819	2	ENSMUSG00000020182	ENSMUST00000136810	2018	13195	Ddc	dopa decarboxylase	8.05367	8.19812	7.89313	0.0927535	0.123295	0.372413
781	15	76196123	76196623	501	*	11948	0	.	Promoter (<=1kb)	15	76170976	76195710	24735	2	ENSMUSG00000022565	ENSMUST00000023226	-413	18810	Plec	plectin	9.1158	9.21701	9.00696	0.0982867	0.123845	0.373595
782	14	45005641	45006141	501	*	10262	0	.	Promoter (<=1kb)	14	44972268	45006900	34633	2	ENSMUSG00000090709	ENSMUST00000168000	759	NA	NA	NA	8.1875	8.29912	8.06651	0.0977022	0.124725	0.375122
783	3	115887407	115887907	501	*	21433	0	.	Promoter (<=1kb)	3	115887837	115929088	41252	1	ENSMUSG00000033554	ENSMUST00000189799	0	69740	Dph5	diphthamide biosynthesis 5	7.46459	7.61109	7.30151	0.0909145	0.124948	0.375122
784	12	69361274	69361774	501	*	7420	0	.	Promoter (<=1kb)	12	69361182	69361481	300	2	ENSMUSG00000099250	ENSMUST00000175032	0	103949	Rn7s2	7S RNA 2	6.7749	6.90742	6.62895	0.0923724	0.125092	0.375122
785	13	49213500	49214000	501	*	9037	0	.	Promoter (1-2kb)	13	49202950	49215860	12911	2	ENSMUSG00000037960	ENSMUST00000221443	1860	68480	Card19	caspase recruitment domain family, member 19	7.69429	7.57709	7.80269	-0.0964486	0.125201	0.375122
786	4	35224060	35224560	501	*	22198	0	.	Promoter (1-2kb)	4	35191287	35225834	34548	2	ENSMUSG00000028300	ENSMUST00000108126	1274	73205	C9orf72	C9orf72, member of C9orf72-SMCR8 complex	6.81694	6.98549	6.62606	0.0876553	0.12525	0.375122
787	6	125425360	125425860	501	*	27245	0	.	Distal Intergenic	6	125462116	125463024	909	2	ENSMUSG00000030342	ENSMUST00000140024	37164	12527	Cd9	CD9 antigen	7.75814	7.87064	7.63613	0.0967218	0.125594	0.375122
788	17	64331871	64332371	501	*	15070	0	.	Promoter (<=1kb)	17	64281005	64331916	50912	2	ENSMUSG00000024083	ENSMUST00000172818	0	224938	Pja2	praja ring finger ubiquitin ligase 2	7.74114	7.85243	7.62054	0.0967469	0.125684	0.375122
789	16	24952904	24953404	501	*	13043	0	.	Intron (ENSMUST00000038053/ENSMUSG00000033306, intron 10 of 12)	16	24884173	24884306	134	1	ENSMUSG00000077602	ENSMUST00000104414	68731	115486014	Gm22672	predicted gene, 22672	6.9453	7.101	6.77074	0.0892143	0.125712	0.375122
790	10	8506093	8506593	501	*	2467	0	.	Intron (ENSMUST00000061601/ENSMUSG00000047712, intron 1 of 7)	10	8204809	8518825	314017	2	ENSMUSG00000047712	ENSMUST00000061601	12232	338362	Ust	uronyl-2-sulfotransferase	9.47806	9.57442	9.37479	0.0976684	0.125967	0.375122
791	14	50930797	50931297	501	*	10328	0	.	Promoter (<=1kb)	14	50926068	50930849	4782	2	ENSMUSG00000035953	ENSMUST00000160835	0	219024	Pip4p1	phosphatidylinositol-4,5-bisphosphate 4-phosphatase 1	7.04565	7.17124	6.90808	0.0920443	0.125972	0.375122
792	10	80701926	80702426	501	*	3521	0	.	Promoter (<=1kb)	10	80691206	80701977	10772	2	ENSMUSG00000003348	ENSMUST00000218090	0	208228	Mob3a	MOB kinase activator 3A	7.8161	7.92555	7.69766	0.0970588	0.126102	0.375122
793	5	45450175	45450675	501	*	24301	0	.	Promoter (<=1kb)	5	45434021	45450176	16156	2	ENSMUSG00000015806	ENSMUST00000198258	0	110391	Qdpr	quinoid dihydropteridine reductase	6.78544	6.92201	6.63457	0.0901594	0.126837	0.376832
794	10	62553478	62553978	501	*	3189	0	.	Intron (ENSMUST00000159704/ENSMUSG00000036955, intron 7 of 7)	10	62559599	62563578	3980	2	ENSMUSG00000036955	ENSMUST00000162263	9600	72320	Kifbp	kinesin family binding protein	7.08928	7.23144	6.93158	0.0914349	0.127367	0.377897
795	1	13615814	13616314	501	*	58	0	.	Distal Intergenic	1	13629995	13638411	8417	2	ENSMUSG00000025937	ENSMUST00000156222	22097	212442	Lactb2	lactamase, beta 2	7.06525	7.21242	6.90135	0.0911992	0.127965	0.377897
796	3	37680775	37681275	501	*	20351	0	.	Distal Intergenic	3	37708021	37711208	3188	1	ENSMUSG00000104935	ENSMUST00000197710	-26746	NA	NA	NA	8.23041	8.34765	8.10279	0.0964284	0.127984	0.377897
797	7	117428691	117429191	501	*	29191	0	.	Intron (ENSMUST00000160035/ENSMUSG00000030657, intron 1 of 6)	7	117475492	117549359	73868	1	ENSMUSG00000030657	ENSMUST00000161889	-46301	233781	Xylt1	xylosyltransferase 1	7.78117	7.90374	7.64721	0.0952715	0.128243	0.377897
798	7	6362648	6363148	501	*	27715	0	.	Promoter (<=1kb)	7	6363280	6381709	18430	1	ENSMUSG00000055150	ENSMUST00000207347	-132	330463	Zfp78	zinc finger protein 78	7.29226	7.42062	7.15136	0.0939378	0.128261	0.377897
799	2	6379841	6380341	501	*	17559	0	.	Intron (ENSMUST00000114937/ENSMUSG00000039046, intron 2 of 14)	2	6352733	6443494	90762	1	ENSMUSG00000039046	ENSMUST00000042503	27108	98910	Usp6nl	USP6 N-terminal like	8.46586	8.5737	8.3493	0.0969693	0.128274	0.377897
800	8	126881756	126882256	501	*	31208	0	.	Intron (ENSMUST00000212639/ENSMUSG00000110697, intron 1 of 4)	8	126812640	126876438	63799	2	ENSMUSG00000110697	ENSMUST00000212406	-5318	NA	NA	NA	8.20595	8.32003	8.08206	0.0965447	0.128383	0.377897
801	19	4052503	4053003	501	*	16436	0	.	Distal Intergenic	19	4057478	4059295	1818	2	ENSMUSG00000058216	ENSMUST00000076451	6292	225884	Gstp3	glutathione S-transferase pi 3	7.82841	7.95977	7.68388	0.0940393	0.128479	0.377897
802	16	95827337	95827837	501	*	13861	0	.	Intron (ENSMUST00000233116/ENSMUSG00000117232, intron 2 of 4)	16	95831117	95845770	14654	2	ENSMUSG00000117232	ENSMUST00000233770	17933	69776	1600002D24Rik	RIKEN cDNA 1600002D24 gene	7.29443	7.43031	7.14441	0.0935431	0.128815	0.378415
803	1	55052457	55052957	501	*	516	0	.	Promoter (<=1kb)	1	55052770	55071953	19184	1	ENSMUSG00000025981	ENSMUST00000087617	0	67876	Coq10b	coenzyme Q10B	7.41548	7.53311	7.28739	0.0942164	0.129536	0.379154
804	11	3201956	3202456	501	*	4323	0	.	Promoter (<=1kb)	11	3202392	3244581	42190	1	ENSMUSG00000020454	ENSMUST00000020734	0	74203	Eif4enif1	eukaryotic translation initiation factor 4E nuclear import factor 1	7.01955	7.17491	6.84542	0.0890214	0.129778	0.379154
805	6	120190522	120191022	501	*	27136	0	.	Promoter (2-3kb)	6	120193823	120200334	6512	1	ENSMUSG00000041377	ENSMUST00000035244	-2801	29862	Ninj2	ninjurin 2	7.8324	7.68848	7.96325	-0.0908794	0.130065	0.379154
806	9	56465200	56465700	501	*	31967	0	.	Intron (ENSMUST00000034879/ENSMUSG00000032329, intron 1 of 9)	9	56437457	56438444	988	1	ENSMUSG00000118653	ENSMUST00000239472	27743	100039535	Gm2296	ubiquitin-conjugating enzyme E2S pseudogene	8.70928	8.81849	8.59112	0.0963799	0.130076	0.379154
807	2	94051900	94052400	501	*	18883	0	.	Exon (ENSMUST00000145967/ENSMUSG00000027195, exon 3 of 6)	2	94032689	94066469	33781	2	ENSMUSG00000027195	ENSMUST00000145967	14069	56348	Hsd17b12	hydroxysteroid (17-beta) dehydrogenase 12	8.10048	8.23016	7.95799	0.0936303	0.130175	0.379154
808	8	124270911	124271411	501	*	31123	0	.	Intron (ENSMUST00000127664/ENSMUSG00000092329, intron 1 of 15)	8	124295103	124323729	28627	1	ENSMUSG00000089704	ENSMUST00000142547	-23692	108148	Galnt2	polypeptide N-acetylgalactosaminyltransferase 2	8.26376	8.38491	8.13151	0.0951885	0.130667	0.379154
809	18	38407086	38407586	501	*	15812	0	.	Promoter (2-3kb)	18	38410396	38465303	54908	1	ENSMUSG00000024425	ENSMUST00000236052	-2810	65113	Ndfip1	Nedd4 family interacting protein 1	7.17255	7.31005	7.02055	0.0924683	0.130693	0.379154
810	6	113306401	113306901	501	*	26996	0	.	Promoter (<=1kb)	6	113305625	113306674	1050	2	ENSMUSG00000107812	ENSMUST00000203569	0	NA	NA	NA	7.11967	7.23756	6.99128	0.0927652	0.130724	0.379154
811	19	26604856	26605356	501	*	16895	0	.	Promoter (<=1kb)	19	26605050	26778275	173226	1	ENSMUSG00000024921	ENSMUST00000176769	0	67155	Smarca2	SWI/SNF related, matrix associated, actin dependent regulator of chromatin, subfamily a, member 2	7.83934	7.95841	7.70955	0.0952995	0.130772	0.379154
812	1	173520838	173521338	501	*	2048	0	.	Promoter (2-3kb)	1	173524086	173524169	84	1	ENSMUSG00000104989	ENSMUST00000197288	-2748	NA	NA	NA	6.87789	7.03068	6.707	0.0875935	0.130794	0.379154
813	18	5334416	5334916	501	*	15491	0	.	Promoter (<=1kb)	18	5210029	5334439	124411	2	ENSMUSG00000050945	ENSMUST00000063989	0	240186	Zfp438	zinc finger protein 438	6.89158	7.03716	6.72964	0.0903964	0.130837	0.379154
814	9	96649879	96650379	501	*	32632	0	.	Distal Intergenic	9	96539300	96631617	92318	2	ENSMUSG00000032413	ENSMUST00000034984	-18262	114713	Rasa2	RAS p21 protein activator 2	7.17972	7.30644	7.0408	0.0933537	0.131315	0.379486
815	3	103406367	103406867	501	*	21226	0	.	Distal Intergenic	3	103392933	103393034	102	1	ENSMUSG00000089029	ENSMUST00000158404	13434	115486221	Gm25009	predicted gene, 25009	6.75873	6.60816	6.89506	-0.0876108	0.131336	0.379486
816	2	3283776	3284276	501	*	17497	0	.	Promoter (<=1kb)	2	3284212	3328877	44666	1	ENSMUSG00000026643	ENSMUST00000081932	0	18108	Nmt2	N-myristoyltransferase 2	6.77812	6.90347	6.64083	0.0893814	0.131509	0.379486
817	1	160906020	160906520	501	*	1765	0	.	Promoter (<=1kb)	1	160906418	160974978	68561	1	ENSMUSG00000040423	ENSMUST00000161609	0	381305	Rc3h1	RING CCCH (C3H) domains 1	6.80039	6.93855	6.64759	0.0901436	0.131596	0.379486
818	8	86856295	86856795	501	*	30580	0	.	Intron (ENSMUST00000034074/ENSMUSG00000031652, intron 2 of 6)	8	86844319	86852420	8102	2	ENSMUSG00000031652	ENSMUST00000210029	-3875	80750	N4bp1	NEDD4 binding protein 1	8.43198	8.53004	8.32676	0.0961814	0.131919	0.379952
819	8	122285673	122286173	501	*	31046	0	.	Intron (ENSMUST00000127664/ENSMUSG00000092329, intron 1 of 15)	8	122282141	122337251	55111	1	ENSMUSG00000049577	ENSMUST00000054052	3532	22761	Zfpm1	zinc finger protein, multitype 1	6.73344	6.87538	6.576	0.0902571	0.132163	0.38019
820	19	46002187	46002687	501	*	17254	0	.	Promoter (<=1kb)	19	46003508	46006173	2666	1	ENSMUSG00000074811	ENSMUST00000099393	-821	20170	Hps6	HPS6, biogenesis of lysosomal organelles complex 2 subunit 3	6.74829	6.91662	6.5577	0.0842865	0.132614	0.381023
821	2	140101015	140101515	501	*	19445	0	.	Distal Intergenic	2	140110022	140110402	381	2	ENSMUSG00000083110	ENSMUST00000117344	8887	NA	NA	NA	7.64391	7.79821	7.4711	0.0860296	0.134638	0.386366
822	7	16296786	16297286	501	*	27779	0	.	Distal Intergenic	7	16282755	16286795	4041	2	ENSMUSG00000041375	ENSMUST00000146609	-9991	243846	Ccdc9	coiled-coil domain containing 9	7.30124	7.44955	7.13591	0.0894332	0.134915	0.386691
823	8	57511496	57511996	501	*	30140	0	.	Promoter (<=1kb)	8	57511907	57515999	4093	1	ENSMUSG00000054717	ENSMUST00000067925	0	97165	Hmgb2	high mobility group box 2	7.13277	7.25687	6.99697	0.0917339	0.135471	0.387494
824	6	114904818	114905318	501	*	27030	0	.	Intron (ENSMUST00000032459/ENSMUSG00000030315, intron 1 of 4)	6	114920054	114921816	1763	2	ENSMUSG00000030315	ENSMUST00000204693	16498	232334	Vgll4	vestigial like family member 4	8.04488	8.176	7.90064	0.0923649	0.135564	0.387494
825	1	131184415	131184915	501	*	1307	0	.	Intron (ENSMUST00000131855/ENSMUSG00000026427, intron 15 of 15)	1	131176410	131200135	23726	2	ENSMUSG00000026430	ENSMUST00000068564	15220	54354	Rassf5	Ras association (RalGDS/AF-6) domain family member 5	7.14446	6.99301	7.28151	-0.0858436	0.135902	0.387494
826	7	38070929	38071429	501	*	28174	0	.	Intron (ENSMUST00000205683/ENSMUSG00000108334, intron 1 of 1)	7	38050147	38061700	11554	2	ENSMUSG00000108726	ENSMUST00000205632	-9229	NA	NA	NA	7.43173	7.5626	7.28779	0.0911619	0.136007	0.387494
827	15	78493498	78493998	501	*	12042	0	.	Promoter (<=1kb)	15	78481324	78493756	12433	2	ENSMUSG00000068227	ENSMUST00000163494	0	16185	Il2rb	interleukin 2 receptor, beta chain	7.47778	7.61283	7.32878	0.0910277	0.136102	0.387494
828	17	31067005	31067505	501	*	14456	0	.	Intron (ENSMUST00000236391/ENSMUSG00000024030, intron 2 of 5)	17	31059604	31059731	128	1	ENSMUSG00000089622	ENSMUST00000158997	7401	NA	NA	NA	7.00124	7.13269	6.85661	0.0912288	0.136182	0.387494
829	8	93981670	93982170	501	*	30622	0	.	Intron (ENSMUST00000053766/ENSMUSG00000031751, intron 9 of 13)	8	93972902	93974916	2015	2	ENSMUSG00000031751	ENSMUST00000139702	-6754	23802	Amfr	autocrine motility factor receptor	7.21705	7.08426	7.33864	-0.090286	0.136518	0.387982
830	17	84957469	84957969	501	*	15378	0	.	Promoter (<=1kb)	17	84954967	84957710	2744	2	ENSMUSG00000097047	ENSMUST00000181147	0	68531	1110020A21Rik	RIKEN cDNA 1110020A21 gene	8.31579	8.41857	8.20511	0.0947055	0.136705	0.388044
831	5	120612701	120613201	501	*	25225	0	.	Promoter (<=1kb)	5	120612739	120628592	15854	1	ENSMUSG00000029599	ENSMUST00000031598	0	71990	Ddx54	DEAD box helicase 54	6.95041	7.08325	6.80409	0.0905862	0.137632	0.390206
832	10	59907767	59908267	501	*	3125	0	.	Distal Intergenic	10	59879626	59898521	18896	1	ENSMUSG00000020109	ENSMUST00000020309	28141	56709	Dnajb12	DnaJ heat shock protein family (Hsp40) member B12	7.02841	7.14783	6.89819	0.0909729	0.137975	0.390709
833	11	86925184	86925684	501	*	5917	0	.	Distal Intergenic	11	86940599	86972024	31426	2	ENSMUSG00000018427	ENSMUST00000238921	46340	77864	Ypel2	yippee like 2	7.0607	7.21306	6.89032	0.0871756	0.138459	0.391169
834	9	64564197	64564697	501	*	32186	0	.	Intron (ENSMUST00000093829/ENSMUSG00000036466, intron 4 of 22)	9	64546899	64638466	91568	1	ENSMUSG00000036466	ENSMUST00000147388	17298	214058	Megf11	multiple EGF-like-domains 11	8.04109	8.16769	7.90229	0.0920653	0.13847	0.391169
835	15	73150807	73151307	501	*	11872	0	.	Intron (ENSMUST00000044113/ENSMUSG00000036698, intron 1 of 18)	15	73128422	73177847	49426	2	ENSMUSG00000036698	ENSMUST00000230464	26540	239528	Ago2	argonaute RISC catalytic subunit 2	6.78027	6.64467	6.90421	-0.089208	0.138689	0.391319
836	4	129793870	129794370	501	*	23236	0	.	Distal Intergenic	4	129811219	129839232	28014	1	ENSMUSG00000028788	ENSMUST00000132386	-16849	19244	Ptp4a2	protein tyrosine phosphatase 4a2	7.20751	7.33948	7.06226	0.0906063	0.138902	0.391452
837	6	83831647	83832147	501	*	26648	0	.	Promoter (<=1kb)	6	83805401	83831741	26341	2	ENSMUSG00000045896	ENSMUST00000058383	0	232164	Paip2b	poly(A) binding protein interacting protein 2B	7.09461	7.21576	6.96235	0.0903818	0.139283	0.392056
838	4	89008467	89008967	501	*	22697	0	.	Intron (ENSMUST00000232991/ENSMUSG00000117251, intron 1 of 1)	4	88995118	89039192	44075	2	ENSMUSG00000117251	ENSMUST00000232991	30225	NA	NA	NA	7.52209	7.64791	7.38424	0.0917035	0.139721	0.39282
839	17	29095233	29095733	501	*	14393	0	.	Promoter (<=1kb)	17	29093416	29094461	1046	2	ENSMUSG00000117050	ENSMUST00000233069	-772	NA	NA	NA	6.95674	7.11822	6.77488	0.0851347	0.140162	0.393589
840	4	126103511	126104011	501	*	23133	0	.	Promoter (<=1kb)	4	126103957	126141028	37072	1	ENSMUSG00000042608	ENSMUST00000116286	0	74178	Stk40	serine/threonine kinase 40	8.10242	8.22359	7.97014	0.092447	0.140395	0.393775
841	6	129208896	129209396	501	*	27322	0	.	Exon (ENSMUST00000181238/ENSMUSG00000097354, exon 3 of 3)	6	129189015	129189124	110	2	ENSMUSG00000098268	ENSMUST00000183692	-19772	NA	NA	NA	7.56171	7.68619	7.42547	0.0912061	0.141349	0.39598
842	8	72331034	72331534	501	*	30332	0	.	Distal Intergenic	8	72319033	72321656	2624	1	ENSMUSG00000055148	ENSMUST00000067912	12001	16598	Klf2	Kruppel-like factor 2 (lung)	7.53985	7.68688	7.37611	0.0867122	0.141987	0.397293
843	2	13429898	13430398	501	*	17704	0	.	Intron (ENSMUST00000091436/ENSMUSG00000026726, intron 23 of 66)	2	13422029	13455627	33599	2	ENSMUSG00000026726	ENSMUST00000195447	25229	65969	Cubn	cubilin (intrinsic factor-cobalamin receptor)	6.92335	7.06205	6.76989	0.088411	0.142183	0.397371
844	6	41554603	41555103	501	*	26208	0	.	Downstream (2-3kb)	6	41557691	41558371	681	2	ENSMUSG00000076499	ENSMUST00000103300	3268	269846	Trbv31	T cell receptor beta, variable 31	8.71567	8.80561	8.61974	0.0934869	0.142707	0.398014
845	10	66844485	66844985	501	*	3211	0	.	Distal Intergenic	10	66837597	66839501	1905	1	ENSMUSG00000112379	ENSMUST00000218961	6888	NA	NA	NA	6.99701	7.1596	6.81374	0.0828626	0.142911	0.398014
846	6	54737611	54738111	501	*	26373	0	.	Distal Intergenic	6	54693646	54694057	412	1	ENSMUSG00000108283	ENSMUST00000204345	43965	NA	NA	NA	8.48648	8.58849	8.3767	0.0933411	0.14292	0.398014
847	7	58822299	58822799	501	*	28405	0	.	Intron (ENSMUST00000168747/ENSMUSG00000025324, intron 16 of 20)	7	58836793	58837938	1146	2	ENSMUSG00000086926	ENSMUST00000117765	15139	621446	Gm6226	non-catalytic region of tyrosine kinase adaptor protein 2 pseudogene	7.32134	7.48133	7.14136	0.083442	0.143892	0.400247
848	10	68039659	68040159	501	*	3263	0	.	Exon (ENSMUST00000118160/ENSMUSG00000037846, exon 11 of 12)	10	68043968	68051046	7079	1	ENSMUSG00000037846	ENSMUST00000123147	-3809	170799	Rtkn2	rhotekin 2	6.75637	6.91059	6.58367	0.0841853	0.144485	0.401422
849	11	29692643	29693143	501	*	4664	0	.	Promoter (<=1kb)	11	29692947	29742916	49970	1	ENSMUSG00000020458	ENSMUST00000102842	0	68585	Rtn4	reticulon 4	7.65379	7.78253	7.51242	0.0900548	0.144686	0.401507
850	1	59162859	59163359	501	*	578	0	.	Promoter (<=1kb)	1	59120935	59163389	42455	2	ENSMUSG00000079550	ENSMUST00000114275	30	227157	Mpp4	membrane protein, palmitoylated 4 (MAGUK p55 subfamily member 4)	7.72774	7.86022	7.58184	0.0892431	0.145877	0.403941
851	2	167942757	167943257	501	*	19883	0	.	Intron (ENSMUST00000147210/ENSMUSG00000027540, intron 1 of 6)	2	167951048	167965067	14020	1	ENSMUSG00000027540	ENSMUST00000142717	-7791	19246	Ptpn1	protein tyrosine phosphatase, non-receptor type 1	6.79037	6.94615	6.6157	0.0848972	0.145906	0.403941
852	6	122810846	122811346	501	*	27186	0	.	Promoter (<=1kb)	6	122811170	122813537	2368	1	ENSMUSG00000107868	ENSMUST00000204407	0	NA	NA	NA	7.92906	8.02936	7.82127	0.0922328	0.146275	0.404489
853	12	70974450	70974950	501	*	7486	0	.	Promoter (<=1kb)	12	70974621	70996347	21727	1	ENSMUSG00000060073	ENSMUST00000160027	0	19167	Psma3	proteasome subunit alpha 3	6.80355	6.96504	6.62168	0.0838219	0.147	0.406015
854	14	78474016	78474516	501	*	10906	0	.	Distal Intergenic	14	78461292	78461818	527	1	ENSMUSG00000115450	ENSMUST00000227356	12724	NA	NA	NA	7.53536	7.67992	7.37468	0.0860825	0.147846	0.407349
855	3	37653983	37654483	501	*	20347	0	.	Distal Intergenic	3	37644607	37647952	3346	1	ENSMUSG00000106062	ENSMUST00000199414	9376	NA	NA	NA	7.86142	7.98404	7.72739	0.0904243	0.147911	0.407349
856	7	73558421	73558921	501	*	28522	0	.	Promoter (<=1kb)	7	73539801	73558395	18595	2	ENSMUSG00000101970	ENSMUST00000184587	-26	69170	Chaserr	CHD2 adjacent suppressive regulatory RNA	7.39152	7.50543	7.26783	0.0904448	0.148001	0.407349
857	12	111537794	111538294	501	*	8176	0	.	Promoter (<=1kb)	12	111538016	111546752	8737	1	ENSMUSG00000021282	ENSMUST00000166123	0	217869	Eif5	eukaryotic translation initiation factor 5	7.01572	7.13919	6.88069	0.0866833	0.14837	0.407696
858	19	36375333	36375833	501	*	17073	0	.	Intron (ENSMUST00000225920/ENSMUSG00000024805, intron 1 of 8)	19	36379068	36456204	77137	1	ENSMUSG00000024805	ENSMUST00000071267	-3235	76073	Pcgf5	polycomb group ring finger 5	7.21053	7.33851	7.07008	0.0889489	0.148473	0.407696
859	3	136940960	136941460	501	*	21688	0	.	Downstream (1-2kb)	3	136943237	136946544	3308	2	ENSMUSG00000106398	ENSMUST00000197132	5084	NA	NA	NA	7.1225	7.26029	6.97015	0.0852206	0.148887	0.4081
860	2	32574771	32575271	501	*	18118	0	.	Promoter (<=1kb)	2	32574797	32575807	1011	1	ENSMUSG00000046854	ENSMUST00000134204	0	227733	Pip5kl1	phosphatidylinositol-4-phosphate 5-kinase-like 1	6.75379	6.91462	6.57277	0.0831382	0.148967	0.4081
861	12	36241130	36241630	501	*	7266	0	.	Intron (ENSMUST00000221155/ENSMUSG00000020545, intron 3 of 8)	12	36208345	36253395	45051	2	ENSMUSG00000020545	ENSMUST00000221155	11765	71156	Lrrc72	leucine rich repeat containing 72	7.12913	7.28059	6.95989	0.0846212	0.149586	0.409321
862	10	80167439	80167939	501	*	3479	0	.	Promoter (<=1kb)	10	80167778	80171655	3878	1	ENSMUSG00000045193	ENSMUST00000105365	0	12696	Cirbp	cold inducible RNA binding protein	7.39796	7.52925	7.25352	0.088085	0.150118	0.409601
863	10	93343441	93343941	501	*	3764	0	.	Intron (ENSMUST00000212186/ENSMUSG00000110647, intron 1 of 2)	10	93335393	93348877	13485	1	ENSMUSG00000110647	ENSMUST00000212186	8048	NA	NA	NA	7.6509	7.7994	7.48534	0.0842942	0.150173	0.409601
864	15	98881240	98881740	501	*	12476	0	.	Promoter (<=1kb)	15	98877778	98881276	3499	2	ENSMUSG00000023755	ENSMUST00000229348	0	69159	Rhebl1	Ras homolog enriched in brain like 1	6.97708	7.09235	6.8518	0.0879636	0.150349	0.409601
865	11	99168045	99168545	501	*	6237	0	.	Distal Intergenic	11	99144196	99155077	10882	2	ENSMUSG00000037944	ENSMUST00000103134	-12968	12775	Ccr7	chemokine (C-C motif) receptor 7	6.74944	6.88807	6.59606	0.0860964	0.150384	0.409601
866	8	4677627	4678127	501	*	29746	0	.	Promoter (<=1kb)	8	4677539	4678365	827	2	ENSMUSG00000048484	ENSMUST00000058918	238	NA	NA	NA	7.00381	7.12947	6.86614	0.0880353	0.150856	0.409909
867	18	46997810	46998310	501	*	15899	0	.	Intron (ENSMUST00000049388/ENSMUSG00000042705, intron 5 of 6)	18	46985337	46985481	145	2	ENSMUSG00000087857	ENSMUST00000157232	-12329	115486065	Gm22791	predicted gene, 22791	7.35688	7.48337	7.21822	0.0879073	0.15091	0.409909
868	2	84678020	84678520	501	*	18784	0	.	Promoter (<=1kb)	2	84678402	84688215	9814	1	ENSMUSG00000027080	ENSMUST00000102645	0	381379	Med19	mediator complex subunit 19	6.97214	7.08793	6.84624	0.0865991	0.151019	0.409909
869	11	116377298	116377798	501	*	6657	0	.	Intron (ENSMUST00000100202/ENSMUSG00000052949, intron 2 of 18)	11	116382750	116383205	456	1	ENSMUSG00000081929	ENSMUST00000121547	-4952	115487824	Rps11-ps2	ribosomal protein S11, pseudogene 2	7.55298	7.69661	7.39346	0.0838592	0.151709	0.410871
870	19	41801735	41802235	501	*	17166	0	.	Promoter (<=1kb)	19	41766588	41802047	35460	2	ENSMUSG00000025154	ENSMUST00000026150	0	71085	Arhgap19	Rho GTPase activating protein 19	7.28387	7.40568	7.15083	0.0886266	0.151722	0.410871
871	7	104314724	104315224	501	*	29012	0	.	Promoter (<=1kb)	7	104315019	104324667	9649	1	ENSMUSG00000087175	ENSMUST00000152031	0	622070	Gm15133	predicted gene 15133	7.08344	7.22749	6.92338	0.0850697	0.152265	0.411866
872	8	116673956	116674456	501	*	30927	0	.	Intron (ENSMUST00000109102/ENSMUSG00000031758, intron 1 of 6)	8	116574400	116732991	158592	2	ENSMUSG00000031758	ENSMUST00000109102	58535	75796	Cdyl2	chromodomain protein, Y chromosome-like 2	7.22426	7.34937	7.08726	0.0867641	0.152647	0.412426
873	7	98108938	98109438	501	*	28868	0	.	Promoter (<=1kb)	7	98051401	98109248	57848	2	ENSMUSG00000030761	ENSMUST00000084979	0	17921	Myo7a	myosin VIIA	6.81886	6.94171	6.68456	0.0856994	0.153115	0.413217
874	10	117659634	117660134	501	*	4030	0	.	Promoter (2-3kb)	10	117662282	117662388	107	2	ENSMUSG00000096357	ENSMUST00000178844	2254	115487552	Gm25709	predicted gene, 25709	6.78125	6.92907	6.61654	0.0822366	0.153678	0.414263
875	13	52083575	52084075	501	*	9101	0	.	Distal Intergenic	13	52093091	52096642	3552	2	ENSMUSG00000113090	ENSMUST00000222306	12567	NA	NA	NA	7.20507	7.32697	7.07192	0.0878006	0.154028	0.414732
876	1	133130682	133131182	501	*	1365	0	.	Promoter (<=1kb)	1	133131143	133139783	8641	1	ENSMUSG00000046062	ENSMUST00000052529	0	108954	Ppp1r15b	protein phosphatase 1, regulatory subunit 15B	8.43332	8.53917	8.3191	0.0902888	0.154686	0.416029
877	17	44776954	44777454	501	*	14781	0	.	Promoter (<=1kb)	17	44777152	45119290	342139	1	ENSMUSG00000038954	ENSMUST00000050630	0	109115	Supt3	SPT3, SAGA and STAGA complex component	6.73641	6.8754	6.58259	0.0844051	0.155157	0.416819
878	19	57132261	57132761	501	*	17430	0	.	Promoter (1-2kb)	19	57077302	57134677	57376	2	ENSMUSG00000025085	ENSMUST00000134430	1916	226251	Ablim1	actin-binding LIM protein 1	6.97054	7.10073	6.82744	0.0859852	0.155628	0.417606
879	6	135362505	135363005	501	*	27422	0	.	Promoter (<=1kb)	6	135362545	135383173	20629	1	ENSMUSG00000030208	ENSMUST00000205156	0	13730	Emp1	epithelial membrane protein 1	7.68522	7.81679	7.54045	0.0862541	0.155805	0.417606
880	1	80746186	80746686	501	*	845	0	.	Promoter (2-3kb)	1	80747222	80749054	1833	2	ENSMUSG00000102721	ENSMUST00000195842	2368	NA	NA	NA	9.0387	9.14445	8.92459	0.0897315	0.156555	0.419139
881	2	31062239	31062739	501	*	18051	0	.	Intron (ENSMUST00000073879/ENSMUSG00000075415, intron 6 of 13)	2	31033091	31055444	22354	2	ENSMUSG00000075415	ENSMUST00000128431	-6795	14269	Fnbp1	formin binding protein 1	7.31849	7.43925	7.1867	0.0875468	0.157013	0.41989
882	4	109105129	109105629	501	*	22896	0	.	Promoter (2-3kb)	4	109087410	109108031	20622	2	ENSMUSG00000028559	ENSMUST00000153714	2402	100273	Osbpl9	oxysterol binding protein-like 9	8.18133	8.29695	8.05562	0.08832	0.157917	0.421527
883	10	20312110	20312610	501	*	2666	0	.	Promoter (<=1kb)	10	20312469	20342501	30033	1	ENSMUSG00000037608	ENSMUST00000092678	0	72567	Bclaf1	BCL2-associated transcription factor 1	6.88473	7.01664	6.73954	0.0856485	0.157983	0.421527
884	11	78177916	78178416	501	*	5675	0	.	Promoter (<=1kb)	11	78178130	78179622	1493	1	ENSMUSG00000019437	ENSMUST00000147819	0	68385	Tlcd1	TLC domain containing 1	8.11935	8.23273	7.99629	0.0880792	0.159651	0.425495
885	11	21571747	21572247	501	*	4595	0	.	Promoter (<=1kb)	11	21572235	21664385	92151	1	ENSMUSG00000020319	ENSMUST00000131135	0	216560	Wdpcp	WD repeat containing planar cell polarity effector	7.01844	6.8833	7.142	-0.0860524	0.159951	0.425813
886	4	57730875	57731375	501	*	22446	0	.	Intron (ENSMUST00000098066/ENSMUSG00000089945, intron 6 of 10)	4	57742095	57896982	154888	1	ENSMUSG00000038729	ENSMUST00000107600	-10720	677884	Pakap	paralemmin A kinase anchor protein	8.63176	8.75657	8.49512	0.0856232	0.160972	0.428046
887	11	77887584	77888084	501	*	5666	0	.	Intron (ENSMUST00000017597/ENSMUSG00000017453, intron 2 of 7)	11	77882619	77884544	1926	2	ENSMUSG00000017453	ENSMUST00000155401	-3040	19193	Pipox	pipecolic acid oxidase	7.02951	7.1748	6.86792	0.0815016	0.161679	0.428332
888	15	78591797	78592297	501	*	12052	0	.	Distal Intergenic	15	78597047	78622019	24973	1	ENSMUSG00000018008	ENSMUST00000043069	-4750	72318	Cyth4	cytohesin 4	7.50951	7.65102	7.3526	0.0829089	0.161735	0.428332
889	13	37801237	37801737	501	*	8814	0	.	Promoter (1-2kb)	13	37793382	37799790	6409	2	ENSMUSG00000114370	ENSMUST00000224624	-1447	NA	NA	NA	7.57757	7.69659	7.44784	0.0858058	0.161787	0.428332
890	18	32335537	32336037	501	*	15658	0	.	Distal Intergenic	18	32359053	32377052	18000	2	ENSMUSG00000097413	ENSMUST00000234930	41015	NA	NA	NA	7.93218	8.04572	7.80893	0.0876605	0.161939	0.428332
891	7	128610962	128611462	501	*	29468	0	.	Promoter (<=1kb)	7	128611328	128671622	60295	1	ENSMUSG00000042105	ENSMUST00000098007	0	101490	Inpp5f	inositol polyphosphate-5-phosphatase F	6.77548	6.90619	6.63175	0.0836561	0.162952	0.428332
892	12	73603631	73604131	501	*	7534	0	.	Intron (ENSMUST00000221153/ENSMUSG00000021108, intron 2 of 14)	12	73584843	73761542	176700	1	ENSMUSG00000021108	ENSMUST00000119092	18788	18755	Prkch	protein kinase C, eta	7.01983	7.14912	6.87779	0.0827802	0.163279	0.428332
893	3	84388677	84389177	501	*	20739	0	.	Distal Intergenic	3	84349376	84379921	30546	2	ENSMUSG00000104004	ENSMUST00000192777	-8756	75309	4930565D16Rik	RIKEN cDNA 4930565D16 gene	7.93322	8.06264	7.79104	0.0839116	0.163304	0.428332
894	8	120701701	120702201	501	*	31017	0	.	Intron (ENSMUST00000127664/ENSMUSG00000092329, intron 1 of 15)	8	120717500	120717754	255	2	ENSMUSG00000088416	ENSMUST00000157791	15553	NA	NA	NA	7.76499	7.87416	7.64689	0.0876883	0.163697	0.428332
895	10	94545554	94546054	501	*	3803	0	.	Promoter (<=1kb)	10	94545431	94578922	33492	1	ENSMUSG00000020023	ENSMUST00000148823	123	319880	Tmcc3	transmembrane and coiled coil domains 3	8.64244	8.7623	8.5117	0.0856813	0.163841	0.428332
896	2	34963396	34963896	501	*	18195	0	.	Promoter (1-2kb)	2	34964738	34964904	167	2	ENSMUSG00000083533	ENSMUST00000121107	1008	NA	NA	NA	7.66238	7.78196	7.53198	0.0864504	0.163964	0.428332
897	4	11989951	11990451	501	*	22042	0	.	Intron (ENSMUST00000154194/ENSMUSG00000085614, intron 1 of 1)	4	11980162	11981661	1500	1	ENSMUSG00000085614	ENSMUST00000128443	9789	NA	NA	NA	8.07495	8.18319	7.95791	0.0874089	0.164002	0.428332
898	17	70973380	70973880	501	*	15129	0	.	Promoter (2-3kb)	17	70974271	70975966	1696	2	ENSMUSG00000034868	ENSMUST00000137537	2086	67938	Myl12b	myosin, light chain 12B, regulatory	6.96899	7.09364	6.83254	0.084721	0.164022	0.428332
899	15	59759569	59760069	501	*	11678	0	.	Distal Intergenic	15	59788417	59794959	6543	2	ENSMUSG00000115426	ENSMUST00000228865	34890	100503021	Gm19510	predicted gene, 19510	7.3018	7.42673	7.16502	0.0851	0.164054	0.428332
900	1	128102903	128103403	501	*	1247	0	.	Promoter (<=1kb)	1	127954670	128103001	148332	2	ENSMUSG00000036086	ENSMUST00000112538	0	226409	Zranb3	zinc finger, RAN-binding domain containing 3	7.34649	7.4654	7.21689	0.0853502	0.164095	0.428332
901	10	67493514	67494014	501	*	3239	0	.	Downstream (2-3kb)	10	67496359	67497707	1349	2	ENSMUSG00000112120	ENSMUST00000219456	3693	NA	NA	NA	6.75338	6.62908	6.86781	-0.0832912	0.164236	0.428332
902	2	25031664	25032164	501	*	17862	0	.	Promoter (<=1kb)	2	25031350	25031453	104	2	ENSMUSG00000089513	ENSMUST00000158888	-211	115489579	Gm24875	predicted gene, 24875	6.87305	6.72406	7.00809	-0.0805988	0.164522	0.428332
903	2	127923062	127923562	501	*	19271	0	.	Intron (ENSMUST00000028859/ENSMUSG00000027380, intron 9 of 17)	2	127909058	128123508	214451	1	ENSMUSG00000027380	ENSMUST00000110344	14004	74121	Acoxl	acyl-Coenzyme A oxidase-like	8.05681	8.17438	7.9288	0.086578	0.164544	0.428332
904	15	60141635	60142135	501	*	11693	0	.	Intron (ENSMUST00000227875/ENSMUSG00000115681, intron 3 of 4)	15	60145034	60164457	19424	2	ENSMUSG00000115681	ENSMUST00000226736	22322	NA	NA	NA	8.32139	8.43309	8.20031	0.0872121	0.164709	0.428332
905	1	164135852	164136352	501	*	1852	0	.	Intron (ENSMUST00000162746/ENSMUSG00000026580, intron 8 of 15)	1	164141318	164142792	1475	1	ENSMUSG00000026580	ENSMUST00000160000	-4966	20344	Selp	selectin, platelet	8.46474	8.57953	8.34003	0.0866894	0.164759	0.428332
906	1	89069924	89070424	501	*	1006	0	.	Promoter (<=1kb)	1	89070415	89155068	84654	1	ENSMUSG00000036206	ENSMUST00000066279	0	98402	Sh3bp4	SH3-domain binding protein 4	7.32422	7.43478	7.20448	0.0865177	0.164834	0.428332
907	9	58027708	58028208	501	*	32024	0	.	Promoter (2-3kb)	9	58028719	58030976	2258	2	ENSMUSG00000037716	ENSMUST00000144887	2768	382077	Ccdc33	coiled-coil domain containing 33	6.91699	7.03146	6.79265	0.0845225	0.165009	0.428332
908	18	82825683	82826183	501	*	16348	0	.	Distal Intergenic	18	82855894	82859227	3334	1	ENSMUSG00000097738	ENSMUST00000235556	-29711	73985	4930445N18Rik	RIKEN cDNA 4930445N18 gene	7.37979	7.23775	7.5091	-0.0829584	0.165247	0.428332
909	15	57892355	57892855	501	*	11594	0	.	Promoter (<=1kb)	15	57869502	57892448	22947	2	ENSMUSG00000022365	ENSMUST00000022993	0	67819	Derl1	Der1-like domain family, member 1	6.79171	6.91388	6.65823	0.083436	0.165313	0.428332
910	14	77871444	77871944	501	*	10888	0	.	Promoter (2-3kb)	14	77820681	77874926	54246	2	ENSMUSG00000022013	ENSMUST00000226459	2982	66148	Dnajc15	DnaJ heat shock protein family (Hsp40) member C15	8.23125	8.34297	8.11015	0.0863138	0.165472	0.428332
911	5	77252423	77252923	501	*	24627	0	.	Distal Intergenic	5	77265491	77286432	20942	1	ENSMUSG00000029249	ENSMUST00000080359	-12568	19712	Rest	RE1-silencing transcription factor	7.23727	7.34984	7.11517	0.0855087	0.165968	0.428332
912	16	10754503	10755003	501	*	12734	0	.	Distal Intergenic	16	10782240	10785536	3297	2	ENSMUSG00000038037	ENSMUST00000229866	30533	12703	Socs1	suppressor of cytokine signaling 1	7.05608	7.20598	6.88878	0.0796503	0.165981	0.428332
913	3	95672826	95673326	501	*	21027	0	.	Downstream (2-3kb)	3	95676750	95677151	402	2	ENSMUSG00000015850	ENSMUST00000151054	3825	229595	Adamtsl4	ADAMTS-like 4	6.73605	6.8718	6.58618	0.0819994	0.166101	0.428332
914	9	62127956	62128456	501	*	32123	0	.	Distal Intergenic	9	62070468	62122655	52188	2	ENSMUSG00000032252	ENSMUST00000185873	-5301	93683	Glce	glucuronyl C5-epimerase	7.74627	7.86951	7.6115	0.0847079	0.16617	0.428332
915	17	88403274	88403774	501	*	15453	0	.	Distal Intergenic	17	88392826	88392932	107	2	ENSMUSG00000095624	ENSMUST00000093636	-10342	115488870	Gm23947	predicted gene, 23947	7.1097	6.9909	7.21945	-0.084867	0.166447	0.428579
916	7	110797627	110798127	501	*	29086	0	.	Intron (ENSMUST00000170374/ENSMUSG00000005686, intron 6 of 14)	7	110800432	110801599	1168	2	ENSMUSG00000030788	ENSMUST00000148367	3472	67150	Rnf141	ring finger protein 141	7.02945	7.16373	6.88138	0.0816189	0.167161	0.429947
917	16	17132212	17132712	501	*	12824	0	.	Promoter (<=1kb)	16	17130138	17132383	2246	2	ENSMUSG00000022769	ENSMUST00000023453	0	64136	Sdf2l1	stromal cell-derived factor 2-like 1	7.05395	6.92988	7.16819	-0.084361	0.167519	0.430398
918	1	138289955	138290455	501	*	1485	0	.	Distal Intergenic	1	138273738	138289462	15725	1	ENSMUSG00000026394	ENSMUST00000027643	16217	338375	Atp6v1g3	ATPase, H+ transporting, lysosomal V1 subunit G3	7.45252	7.57749	7.31568	0.0844908	0.168102	0.430747
919	2	13409707	13410207	501	*	17701	0	.	Intron (ENSMUST00000091436/ENSMUSG00000026726, intron 27 of 66)	2	13422029	13455627	33599	2	ENSMUSG00000026726	ENSMUST00000195447	45420	65969	Cubn	cubilin (intrinsic factor-cobalamin receptor)	9.54549	9.6353	9.44971	0.0878125	0.168154	0.430747
920	2	103682249	103682749	501	*	18965	0	.	Intron (ENSMUST00000076212/ENSMUSG00000032724, intron 2 of 16)	2	103715035	103717217	2183	1	ENSMUSG00000032724	ENSMUST00000138580	-32286	99382	Abtb2	ankyrin repeat and BTB (POZ) domain containing 2	7.2299	7.36061	7.08616	0.0834158	0.168203	0.430747
921	11	34763638	34764138	501	*	4755	0	.	Intron (ENSMUST00000093193/ENSMUSG00000020143, intron 1 of 51)	11	34437312	34783883	346572	2	ENSMUSG00000020143	ENSMUST00000154178	19745	94176	Dock2	dedicator of cyto-kinesis 2	7.00694	7.12606	6.87709	0.0833754	0.168512	0.430978
922	9	78623399	78623899	501	*	32457	0	.	Intron (ENSMUST00000093812/ENSMUSG00000046186, intron 2 of 32)	9	78629374	78630128	755	2	ENSMUSG00000091147	ENSMUST00000171278	6229	NA	NA	NA	7.76615	7.88165	7.6406	0.0847363	0.168659	0.430978
923	10	41978368	41978868	501	*	2976	0	.	Promoter (1-2kb)	10	41914993	41976744	61752	2	ENSMUSG00000071324	ENSMUST00000105503	-1624	213402	Armc2	armadillo repeat containing 2	7.35531	7.48189	7.21654	0.0837444	0.168959	0.431275
924	11	86757828	86758328	501	*	5902	0	.	Promoter (<=1kb)	11	86694351	86757565	63215	2	ENSMUSG00000047126	ENSMUST00000103186	-263	67300	Cltc	clathrin, heavy polypeptide (Hc)	7.72339	7.83063	7.60754	0.0861068	0.170108	0.433169
925	7	73595142	73595642	501	*	28526	0	.	Distal Intergenic	7	73608948	73614625	5678	1	ENSMUSG00000108724	ENSMUST00000206025	-13306	NA	NA	NA	7.81611	7.92417	7.6993	0.0853212	0.170229	0.433169
926	5	31576576	31577076	501	*	24132	0	.	Distal Intergenic	5	31581079	31581709	631	1	ENSMUSG00000107015	ENSMUST00000202297	-4003	NA	NA	NA	9.16577	9.25388	9.07192	0.0873555	0.170252	0.433169
927	9	123509754	123510254	501	*	33158	0	.	Promoter (<=1kb)	9	123510064	123519300	9237	1	ENSMUSG00000025239	ENSMUST00000213278	0	29806	Limd1	LIM domains containing 1	7.11437	7.23911	6.97781	0.0822901	0.171059	0.434468
928	5	140704639	140705139	501	*	25654	0	.	Promoter (<=1kb)	5	140705011	140719379	14369	1	ENSMUSG00000000148	ENSMUST00000041588	0	231841	Brat1	BRCA1-associated ATM activator 1	7.19805	7.30627	7.08106	0.0844737	0.171274	0.434468
929	5	139251960	139252460	501	*	25611	0	.	Promoter (<=1kb)	5	139252324	139270051	17728	1	ENSMUSG00000025858	ENSMUST00000026976	0	67604	Get4	golgi to ER traffic protein 4	6.8748	6.99878	6.73915	0.0795756	0.171316	0.434468
930	13	44799907	44800407	501	*	8944	0	.	Intron (ENSMUST00000174068/ENSMUSG00000038518, intron 2 of 3)	13	44838165	44838283	119	2	ENSMUSG00000088189	ENSMUST00000157564	37876	NA	NA	NA	7.2526	7.38183	7.11064	0.0824485	0.172158	0.436133
931	16	91962425	91962925	501	*	13733	0	.	Exon (ENSMUST00000141344/ENSMUSG00000087190, exon 6 of 6)	16	91944071	91944148	78	2	ENSMUSG00000099268	ENSMUST00000184087	-18277	NA	NA	NA	7.17413	7.30205	7.03376	0.0823051	0.173331	0.438461
932	3	95511723	95512223	501	*	21012	0	.	Distal Intergenic	3	95499256	95509362	10107	1	ENSMUSG00000028111	ENSMUST00000015664	12467	13038	Ctsk	cathepsin K	7.07981	7.21504	6.93059	0.0811826	0.173449	0.438461
933	11	54492241	54492741	501	*	5051	0	.	Intron (ENSMUST00000046835/ENSMUSG00000035992, intron 9 of 17)	11	54464560	54502705	38146	1	ENSMUSG00000035992	ENSMUST00000143650	27681	216742	Fnip1	folliculin interacting protein 1	7.74413	7.88789	7.58444	0.0785583	0.173848	0.43858
934	18	54970718	54971218	501	*	15947	0	.	Intron (ENSMUST00000064763/ENSMUSG00000052713, intron 2 of 9)	18	54888637	54956757	68121	2	ENSMUSG00000052713	ENSMUST00000238150	-13961	269023	Zfp608	zinc finger protein 608	7.34135	7.46124	7.21059	0.0830469	0.173868	0.43858
935	19	53421065	53421565	501	*	17361	0	.	Distal Intergenic	19	53444014	53451491	7478	2	ENSMUSG00000097636	ENSMUST00000180667	29926	NA	NA	NA	7.7956	7.9267	7.65138	0.0805239	0.175269	0.44164
936	5	140616701	140617201	501	*	25650	0	.	Distal Intergenic	5	140611685	140614674	2990	1	ENSMUSG00000029570	ENSMUST00000199848	5016	16848	Lfng	LFNG O-fucosylpeptide 3-beta-N-acetylglucosaminyltransferase	6.8334	6.97306	6.67875	0.0770721	0.175684	0.442213
937	4	106281347	106281847	501	*	22827	0	.	Intron (ENSMUST00000140196/ENSMUSG00000086249, intron 4 of 4)	4	106291269	106292255	987	1	ENSMUSG00000087051	ENSMUST00000125277	-9422	NA	NA	NA	7.46569	7.58237	7.33874	0.0827574	0.17629	0.443264
938	14	61739408	61739908	501	*	10581	0	.	Distal Intergenic	14	61683510	61685656	2147	1	ENSMUSG00000104187	ENSMUST00000194021	55898	NA	NA	NA	7.08866	6.96201	7.20509	-0.0812576	0.176543	0.443273
939	X	159735953	159736453	501	*	33887	0	.	Intron (ENSMUST00000112456/ENSMUSG00000040990, intron 2 of 17)	20	159708601	159974167	265567	1	ENSMUSG00000040990	ENSMUST00000080394	27352	58194	Sh3kbp1	SH3-domain kinase binding protein 1	6.7933	6.65115	6.92269	-0.0788938	0.176669	0.443273
940	7	132336544	132337044	501	*	29508	0	.	Intron (ENSMUST00000124096/ENSMUSG00000030849, intron 2 of 6)	7	132321595	132322082	488	1	ENSMUSG00000109550	ENSMUST00000208595	14949	NA	NA	NA	7.6111	7.71744	7.49629	0.0845706	0.177196	0.443357
941	14	103666626	103667126	501	*	11007	0	.	Promoter (2-3kb)	14	103664498	103704802	40305	1	ENSMUSG00000055717	ENSMUST00000159456	2128	105439	Slain1	SLAIN motif family, member 1	7.11967	7.23577	6.99341	0.0824636	0.17736	0.443357
942	3	103914132	103914632	501	*	21253	0	.	Promoter (<=1kb)	3	103914151	103966636	52486	1	ENSMUSG00000044098	ENSMUST00000068879	0	229675	Rsbn1	rosbin, round spermatid basic protein 1	6.90672	7.0153	6.7893	0.0812711	0.17738	0.443357
943	2	103662070	103662570	501	*	18962	0	.	Intron (ENSMUST00000076212/ENSMUSG00000032724, intron 1 of 16)	2	103715035	103717217	2183	1	ENSMUSG00000032724	ENSMUST00000138580	-52465	99382	Abtb2	ankyrin repeat and BTB (POZ) domain containing 2	7.76393	7.87354	7.64529	0.0844006	0.177622	0.443357
944	2	128429056	128429556	501	*	19309	0	.	Promoter (<=1kb)	2	128178319	128429366	251048	2	ENSMUSG00000074813	ENSMUST00000225087	0	100043424	Morrbid	myeloid RNA regulator of BCL2L11 induced cell death	8.30118	8.40497	8.18934	0.0850147	0.177783	0.443357
945	16	24859714	24860214	501	*	13038	0	.	Intron (ENSMUST00000038053/ENSMUSG00000033306, intron 9 of 12)	16	24845175	24979450	134276	1	ENSMUSG00000033306	ENSMUST00000232546	14539	210126	Lpp	LIM domain containing preferred translocation partner in lipoma	7.57492	7.69035	7.44944	0.0828179	0.177832	0.443357
946	14	52103990	52104490	501	*	10352	0	.	Promoter (<=1kb)	14	52073377	52104028	30652	2	ENSMUSG00000060373	ENSMUST00000111610	0	15381	Hnrnpc	heterogeneous nuclear ribonucleoprotein C	7.32351	7.43019	7.20831	0.0825431	0.178112	0.443419
947	3	52790894	52791394	501	*	20481	0	.	Exon (ENSMUST00000194198/ENSMUSG00000104109, exon 5 of 5)	3	52789004	52797785	8782	2	ENSMUSG00000104109	ENSMUST00000194198	6391	102632139	Gm30292	predicted gene, 30292	8.88457	8.98846	8.77261	0.0846474	0.178233	0.443419
948	7	101538049	101538549	501	*	28970	0	.	Promoter (<=1kb)	7	101525376	101538330	12955	2	ENSMUSG00000110301	ENSMUST00000209330	0	NA	NA	NA	7.23698	7.35197	7.11202	0.082754	0.178887	0.444575
949	6	120082873	120083373	501	*	27126	0	.	Distal Intergenic	6	120093350	120200339	106990	1	ENSMUSG00000041377	ENSMUST00000112711	-9977	29862	Ninj2	ninjurin 2	8.05562	8.16297	7.93964	0.0844461	0.179283	0.445089
950	1	85751460	85751960	501	*	890	0	.	Promoter (<=1kb)	1	85751948	85752074	127	1	ENSMUSG00000098634	ENSMUST00000184526	0	102466882	Mir8096	microRNA 8096	6.73364	6.8677	6.58583	0.0793579	0.180024	0.445614
951	11	78864777	78865277	501	*	5708	0	.	Distal Intergenic	11	78826629	78839275	12647	1	ENSMUSG00000072640	ENSMUST00000100748	38148	66274	Lyrm9	LYR motif containing 9	6.74546	6.86467	6.61551	0.0796069	0.180035	0.445614
952	12	112617194	112617694	501	*	8203	0	.	Promoter (2-3kb)	12	112620045	112641339	21295	1	ENSMUSG00000011148	ENSMUST00000021726	-2351	11565	Adssl1	adenylosuccinate synthetase like 1	6.82658	6.94709	6.69508	0.0810724	0.180061	0.445614
953	1	36920425	36920925	501	*	203	0	.	Intron (ENSMUST00000027290/ENSMUSG00000026116, intron 1 of 40)	1	36913601	36916539	2939	2	ENSMUSG00000102930	ENSMUST00000194317	-3886	NA	NA	NA	8.22724	8.3272	8.11983	0.0848264	0.180675	0.446663
954	7	24450544	24451044	501	*	27897	0	.	Promoter (1-2kb)	7	24433144	24452171	19028	2	ENSMUSG00000062028	ENSMUST00000205385	1127	210145	Irgc1	immunity-related GTPase family, cinema 1	7.08607	7.20446	6.95708	0.08065	0.181007	0.447016
955	2	130689011	130689511	501	*	19358	0	.	Promoter (<=1kb)	2	130684113	130688565	4453	2	ENSMUSG00000074796	ENSMUST00000144945	-446	269356	Slc4a11	solute carrier family 4, sodium bicarbonate transporter-like, member 11	6.98622	7.11024	6.85053	0.0804566	0.181317	0.447312
956	16	91533669	91534169	501	*	13713	0	.	Distal Intergenic	16	91539182	91540060	879	2	ENSMUSG00000082535	ENSMUST00000121190	5891	665947	Gm7860	ribosomal protein S2 pseudogene	8.39881	8.48915	8.30243	0.0849164	0.181562	0.447447
957	15	59652779	59653279	501	*	11669	0	.	3' UTR	15	59648653	59653689	5037	1	ENSMUSG00000032501	ENSMUST00000118228	4126	211770	Trib1	tribbles pseudokinase 1	8.27616	8.36857	8.17742	0.0846393	0.183063	0.450675
958	5	34430711	34431211	501	*	24203	0	.	Promoter (<=1kb)	5	34431219	34443628	12410	1	ENSMUSG00000037210	ENSMUST00000202503	-8	231128	Fam193a	family with sequence homology 193, member A	6.88148	6.99859	6.75402	0.08086	0.183637	0.451015
959	3	137954196	137954696	501	*	21699	0	.	Promoter (<=1kb)	3	137932986	137954713	21728	2	ENSMUSG00000028159	ENSMUST00000124827	17	26377	Dapp1	dual adaptor for phosphotyrosine and 3-phosphoinositides 1	6.97146	7.10057	6.82965	0.0794834	0.183672	0.451015
960	8	126847696	126848196	501	*	31202	0	.	Intron (ENSMUST00000212914/ENSMUSG00000110498, intron 1 of 1)	8	126839233	126851473	12241	1	ENSMUSG00000110498	ENSMUST00000212914	8463	NA	NA	NA	9.42796	9.52275	9.3265	0.0843662	0.183775	0.451015
961	8	34755452	34755952	501	*	30000	0	.	Distal Intergenic	8	34807297	34819894	12598	1	ENSMUSG00000031530	ENSMUST00000033930	-51345	319520	Dusp4	dual specificity phosphatase 4	8.5317	8.63184	8.42408	0.0840669	0.183997	0.451088
962	2	163103100	163103600	501	*	19731	0	.	Distal Intergenic	2	163092899	163093023	125	1	ENSMUSG00000096635	ENSMUST00000175050	10201	NA	NA	NA	7.46349	7.57442	7.34332	0.0815761	0.185078	0.453267
963	6	108535216	108535716	501	*	26959	0	.	Intron (ENSMUST00000032192/ENSMUSG00000030102, intron 60 of 61)	6	108519029	108525687	6659	2	ENSMUSG00000107458	ENSMUST00000203360	-9529	NA	NA	NA	6.74404	6.87387	6.60137	0.0789643	0.185547	0.45386
964	10	39430747	39431247	501	*	2890	0	.	Intron (ENSMUST00000148152/ENSMUSG00000019843, intron 2 of 4)	10	39424618	39424996	379	2	ENSMUSG00000085799	ENSMUST00000147879	-5751	NA	NA	NA	6.92549	6.79334	7.04655	-0.079519	0.185871	0.45386
965	11	119975926	119976426	501	*	6821	0	.	Intron (ENSMUST00000075180/ENSMUSG00000025372, intron 3 of 13)	11	119960021	119960387	367	1	ENSMUSG00000025372	ENSMUST00000146960	15905	108100	Baiap2	brain-specific angiogenesis inhibitor 1-associated protein 2	7.44415	7.5627	7.31497	0.0800506	0.185898	0.45386
966	13	30831242	30831742	501	*	8676	0	.	Intron (ENSMUST00000102946/ENSMUSG00000021357, intron 24 of 28)	13	30784433	30795226	10794	2	ENSMUSG00000113515	ENSMUST00000222202	-36016	NA	NA	NA	7.43526	7.56496	7.29274	0.0787125	0.186184	0.45386
967	15	82146868	82147368	501	*	12228	0	.	Promoter (<=1kb)	15	82147181	82205379	58199	1	ENSMUSG00000022463	ENSMUST00000023100	0	20788	Srebf2	sterol regulatory element binding factor 2	6.96451	7.09804	6.81734	0.0755723	0.186283	0.45386
968	13	63180645	63181145	501	*	9252	0	.	Intron (ENSMUST00000091560/ENSMUSG00000021458, intron 6 of 14)	13	63191112	63299116	108005	1	ENSMUSG00000021458	ENSMUST00000222282	-9967	72061	Aopep	aminopeptidase O	6.98548	6.84959	7.10966	-0.0762672	0.187351	0.45599
969	10	88405697	88406197	501	*	3694	0	.	Intron (ENSMUST00000127615/ENSMUSG00000035311, intron 3 of 5)	10	88429566	88433288	3723	1	ENSMUSG00000035311	ENSMUST00000132738	-23369	432486	Gnptab	N-acetylglucosamine-1-phosphate transferase, alpha and beta subunits	6.92956	7.05098	6.79698	0.07808	0.187643	0.456231
970	14	27249084	27249584	501	*	10115	0	.	Intron (ENSMUST00000225949/ENSMUSG00000021895, intron 4 of 13)	14	27238062	27240494	2433	1	ENSMUSG00000114888	ENSMUST00000225718	11022	NA	NA	NA	9.04031	9.12229	8.95338	0.0836872	0.188223	0.456784
971	6	140561058	140561558	501	*	27473	0	.	Promoter (2-3kb)	6	140563568	140597110	33543	1	ENSMUSG00000030231	ENSMUST00000213444	-2010	109135	Plekha5	pleckstrin homology domain containing, family A member 5	6.97632	7.11775	6.81949	0.0768289	0.188259	0.456784
972	10	66864368	66864868	501	*	3213	0	.	Distal Intergenic	10	66889671	66891612	1942	2	ENSMUSG00000112267	ENSMUST00000217953	26744	NA	NA	NA	7.55297	7.67058	7.42492	0.0801876	0.191259	0.462693
973	10	85535460	85535960	501	*	3669	0	.	Intron (ENSMUST00000105307/ENSMUSG00000020042, intron 1 of 16)	10	85598401	85660292	61892	1	ENSMUSG00000020042	ENSMUST00000105306	-62441	74007	Btbd11	BTB (POZ) domain containing 11	7.13479	7.26449	6.99226	0.0776185	0.191312	0.462693
974	4	82848811	82849311	501	*	22603	0	.	Promoter (1-2kb)	4	82838312	82850814	12503	2	ENSMUSG00000028403	ENSMUST00000139401	1503	68268	Zdhhc21	zinc finger, DHHC domain containing 21	6.81875	6.96942	6.65048	0.07173	0.191406	0.462693
975	5	105495106	105495606	501	*	24864	0	.	Promoter (<=1kb)	5	105495470	105497641	2172	1	ENSMUSG00000105826	ENSMUST00000196534	0	NA	NA	NA	6.97071	7.09544	6.83416	0.0785889	0.19148	0.462693
976	19	8984433	8984933	501	*	16656	0	.	Distal Intergenic	19	8989284	9019196	29913	1	ENSMUSG00000069833	ENSMUST00000092956	-4351	66395	Ahnak	AHNAK nucleoprotein (desmoyokin)	6.9834	7.09865	6.85813	0.0795274	0.191735	0.462835
977	1	177796418	177796918	501	*	2089	0	.	Promoter (<=1kb)	1	177762962	177796511	33550	2	ENSMUSG00000015961	ENSMUST00000016105	0	11566	Adss	adenylosuccinate synthetase, non muscle	7.31018	7.41725	7.19451	0.080563	0.19207	0.462856
978	3	96069651	96070151	501	*	21055	0	.	Distal Intergenic	3	95999832	96058466	58635	2	ENSMUSG00000015747	ENSMUST00000015891	-11185	22365	Vps45	vacuolar protein sorting 45	7.07676	6.94793	7.19502	-0.0762827	0.192381	0.462856
979	9	51213744	51214244	501	*	31889	0	.	Promoter (<=1kb)	9	51213708	51240079	26372	1	ENSMUSG00000032053	ENSMUST00000034554	36	18985	Pou2af1	POU domain, class 2, associating factor 1	9.22452	9.30744	9.13653	0.0829096	0.192516	0.462856
980	11	120353580	120354080	501	*	6835	0	.	Distal Intergenic	11	120348678	120351190	2513	1	ENSMUSG00000043644	ENSMUST00000143813	4902	66838	0610009L18Rik	RIKEN cDNA 0610009L18 gene	6.95248	7.07427	6.81946	0.0779499	0.192529	0.462856
981	18	49755411	49755911	501	*	15903	0	.	Promoter (<=1kb)	18	49696145	49755601	59457	2	ENSMUSG00000024505	ENSMUST00000163590	0	68857	Dtwd2	DTW domain containing 2	6.81074	6.92525	6.68634	0.0758337	0.193033	0.462873
982	10	54026651	54027151	501	*	3068	0	.	Intron (ENSMUST00000003843/ENSMUSG00000003746, intron 3 of 12)	10	54063811	54065069	1259	1	ENSMUSG00000112824	ENSMUST00000219148	-36660	NA	NA	NA	9.15837	9.25535	9.0544	0.0822773	0.193061	0.462873
983	3	88337218	88337718	501	*	20831	0	.	Promoter (<=1kb)	3	88336365	88343316	6952	1	ENSMUSG00000001415	ENSMUST00000194942	853	229512	Smg5	Smg-5 homolog, nonsense mediated mRNA decay factor (C. elegans)	7.50018	7.60469	7.38751	0.0809583	0.193126	0.462873
984	15	73117846	73118346	501	*	11866	0	.	Intron (ENSMUST00000044113/ENSMUSG00000036698, intron 13 of 18)	15	73107333	73114054	6722	2	ENSMUSG00000036698	ENSMUST00000230158	-3792	239528	Ago2	argonaute RISC catalytic subunit 2	6.75034	6.8681	6.62212	0.0778102	0.193607	0.463554
985	4	136123279	136123779	501	*	23494	0	.	Distal Intergenic	4	136137496	136137598	103	1	ENSMUSG00000088614	ENSMUST00000157989	-13717	NA	NA	NA	7.7624	7.87098	7.64497	0.0810798	0.1946	0.465458
986	7	19715578	19716078	501	*	27864	0	.	Promoter (<=1kb)	7	19701313	19715438	14126	2	ENSMUSG00000002984	ENSMUST00000093552	-140	53333	Tomm40	translocase of outer mitochondrial membrane 40	7.84518	7.93605	7.74821	0.0814131	0.195189	0.466114
987	11	75461087	75461587	501	*	5555	0	.	Promoter (<=1kb)	11	75461539	75466676	5138	1	ENSMUSG00000085148	ENSMUST00000149940	0	100042498	Mir22hg	Mir22 host gene (non-protein coding)	8.69461	8.79002	8.59244	0.0819451	0.195285	0.466114
988	16	92748251	92748751	501	*	13755	0	.	Intron (ENSMUST00000023673/ENSMUSG00000022952, intron 2 of 7)	16	92603656	92697328	93673	2	ENSMUSG00000022952	ENSMUST00000113956	-50923	12394	Runx1	runt related transcription factor 1	7.53989	7.64731	7.42382	0.0806924	0.195467	0.466114
989	8	25601749	25602249	501	*	29905	0	.	Promoter (<=1kb)	8	25602284	25674916	72633	1	ENSMUSG00000054823	ENSMUST00000136107	-35	234135	Nsd3	nuclear receptor binding SET domain protein 3	6.84786	6.95386	6.73344	0.0779459	0.195876	0.466616
990	12	105032261	105032761	501	*	8056	0	.	Promoter (<=1kb)	12	105032688	105038621	5934	1	ENSMUSG00000021102	ENSMUST00000223244	0	73046	Glrx5	glutaredoxin 5	7.01629	7.12691	6.89648	0.0790089	0.196264	0.466656
991	5	107731297	107731797	501	*	24942	0	.	Distal Intergenic	5	107726398	107728801	2404	1	ENSMUSG00000090030	ENSMUST00000162148	4899	NA	NA	NA	7.1959	7.32197	7.05775	0.077099	0.196289	0.466656
992	9	111271498	111271998	501	*	32896	0	.	Promoter (<=1kb)	9	111228228	111271546	43319	2	ENSMUSG00000032498	ENSMUST00000135218	0	17350	Mlh1	mutL homolog 1	7.05487	7.16533	6.93525	0.0779652	0.198267	0.470631
993	7	113513430	113513930	501	*	29120	0	.	Promoter (<=1kb)	7	113513834	113571511	57678	1	ENSMUSG00000030759	ENSMUST00000033018	0	67420	Far1	fatty acyl CoA reductase 1	6.90157	7.01333	6.78041	0.0778749	0.19836	0.470631
994	6	17065391	17065891	501	*	25937	0	.	Promoter (<=1kb)	6	17065224	17105828	40605	1	ENSMUSG00000029552	ENSMUST00000076654	167	21753	Tes	testin LIM domain protein	7.95809	8.05879	7.84983	0.0807319	0.198955	0.471568
995	10	12813773	12814273	501	*	2492	0	.	Promoter (<=1kb)	10	12720834	12813615	92782	2	ENSMUSG00000019820	ENSMUST00000217899	-158	22288	Utrn	utrophin	7.64323	7.74857	7.52959	0.0800842	0.199729	0.472926
996	14	55590928	55591428	501	*	10460	0	.	Promoter (<=1kb)	14	55587441	55591087	3647	2	ENSMUSG00000079197	ENSMUST00000161807	0	19188	Psme2	proteasome (prosome, macropain) activator subunit 2 (PA28 beta)	6.88956	6.9963	6.77429	0.0778328	0.200761	0.474893
997	2	13416703	13417203	501	*	17703	0	.	Intron (ENSMUST00000091436/ENSMUSG00000026726, intron 27 of 66)	2	13422029	13455627	33599	2	ENSMUSG00000026726	ENSMUST00000195447	38424	65969	Cubn	cubilin (intrinsic factor-cobalamin receptor)	7.05576	7.19156	6.90584	0.0737746	0.20126	0.475594
998	13	45839776	45840276	501	*	8972	0	.	Intron (ENSMUST00000091628/ENSMUSG00000046876, intron 3 of 7)	13	45795543	45872288	76746	2	ENSMUSG00000046876	ENSMUST00000222610	32012	20238	Atxn1	ataxin 1	6.76688	6.9097	6.60835	0.0728798	0.201711	0.475683
999	12	15816697	15817197	501	*	7009	0	.	Promoter (<=1kb)	12	15791727	15816785	25059	2	ENSMUSG00000020601	ENSMUST00000020922	0	217410	Trib2	tribbles pseudokinase 2	6.89758	7.01539	6.76929	0.0773072	0.201839	0.475683
1000	5	23386877	23387377	501	*	23996	0	.	Promoter (<=1kb)	5	23387109	23388601	1493	1	ENSMUSG00000106269	ENSMUST00000197377	0	NA	NA	NA	7.8723	7.96821	7.76956	0.0803542	0.201903	0.475683
1001	4	89002991	89003491	501	*	22696	0	.	Intron (ENSMUST00000232991/ENSMUSG00000117251, intron 1 of 1)	4	88995118	89039192	44075	2	ENSMUSG00000117251	ENSMUST00000232991	35701	NA	NA	NA	6.77223	6.90581	6.62502	0.0747427	0.20258	0.475997
1002	10	6953090	6953590	501	*	2417	0	.	Intron (ENSMUST00000147171/ENSMUSG00000000766, intron 4 of 5)	10	6890439	6979711	89273	2	ENSMUSG00000064065	ENSMUST00000078070	26121	320495	Ipcef1	interaction protein for cytohesin exchange factors 1	8.02487	8.12311	7.91945	0.0804493	0.202595	0.475997
1003	7	126339539	126340039	501	*	29341	0	.	Distal Intergenic	7	126348372	126351597	3226	2	ENSMUSG00000108417	ENSMUST00000206881	11558	NA	NA	NA	6.75999	6.87899	6.63027	0.0753915	0.202642	0.475997
1004	12	100895302	100895802	501	*	7982	0	.	Promoter (1-2kb)	12	100897275	100897415	141	1	ENSMUSG00000118530	ENSMUST00000238798	-1473	NA	NA	NA	7.77424	7.8799	7.66022	0.079349	0.203298	0.476892
1005	11	79793748	79794248	501	*	5751	0	.	Intron (ENSMUST00000131441/ENSMUSG00000086474, intron 4 of 4)	11	79781979	79782887	909	2	ENSMUSG00000086474	ENSMUST00000150312	-10861	NA	NA	NA	8.62561	8.72175	8.5226	0.0802055	0.20353	0.476892
1006	7	19628498	19628998	501	*	27861	0	.	Promoter (<=1kb)	7	19616375	19628784	12410	2	ENSMUSG00000002983	ENSMUST00000130543	0	19698	Relb	avian reticuloendotheliosis viral (v-rel) oncogene related B	6.79765	6.91701	6.66752	0.0757084	0.20363	0.476892
1007	8	81800777	81801277	501	*	30425	0	.	Intron (ENSMUST00000213285/ENSMUSG00000037940, intron 8 of 24)	8	81790558	81790908	351	2	ENSMUSG00000090584	ENSMUST00000171382	-9869	NA	NA	NA	6.82248	6.70342	6.93246	-0.0726436	0.205009	0.479643
1008	19	34119649	34120149	501	*	17030	0	.	Intron (ENSMUST00000237637/ENSMUSG00000056078, intron 8 of 8)	19	34100940	34112995	12056	1	ENSMUSG00000056078	ENSMUST00000235239	18709	78753	Lipm	lipase, family member M	7.15316	7.29769	6.99253	0.0725159	0.205343	0.479949
1009	2	34958510	34959010	501	*	18194	0	.	Promoter (<=1kb)	2	34956194	34958905	2712	2	ENSMUSG00000026875	ENSMUST00000141238	0	22029	Traf1	TNF receptor-associated factor 1	7.31779	7.52431	7.07668	0.0545518	0.205901	0.480412
1010	1	165689384	165689884	501	*	1900	0	.	Intron (ENSMUST00000097474/ENSMUSG00000040723, intron 1 of 5)	1	165694765	165694907	143	1	ENSMUSG00000105249	ENSMUST00000196594	-4881	NA	NA	NA	7.21495	7.42662	6.9668	0.0531892	0.206181	0.480412
1011	2	132262756	132263256	501	*	19404	0	.	Promoter (<=1kb)	2	132263148	132296193	33046	1	ENSMUSG00000058793	ENSMUST00000110158	0	110911	Cds2	CDP-diacylglycerol synthase (phosphatidate cytidylyltransferase) 2	7.11956	7.22429	7.00662	0.0773886	0.206205	0.480412
1012	16	8829594	8830094	501	*	12711	0	.	Promoter (<=1kb)	16	8830100	8858922	28823	1	ENSMUSG00000022507	ENSMUST00000023150	-6	69053	1810013L24Rik	RIKEN cDNA 1810013L24 gene	7.25491	7.35392	7.1486	0.0779672	0.206488	0.480412
1013	17	74528045	74528545	501	*	15211	0	.	Promoter (<=1kb)	17	74528295	74703356	175062	1	ENSMUSG00000024073	ENSMUST00000180037	0	12211	Birc6	baculoviral IAP repeat-containing 6	7.328	7.43017	7.21804	0.0782923	0.20674	0.480412
1014	5	24685434	24685934	501	*	24045	0	.	Promoter (<=1kb)	5	24685532	24710376	24845	1	ENSMUSG00000028954	ENSMUST00000197407	0	53312	Nub1	negative regulator of ubiquitin-like proteins 1	7.21502	7.31352	7.10929	0.0771	0.207173	0.480412
1015	7	58475164	58475664	501	*	28387	0	.	Distal Intergenic	7	58518162	58518530	369	1	ENSMUSG00000109348	ENSMUST00000207950	-42498	NA	NA	NA	7.27249	7.39281	7.14121	0.0749214	0.207191	0.480412
1016	2	155517701	155518201	501	*	19609	0	.	Promoter (<=1kb)	2	155517948	155562746	44799	1	ENSMUSG00000027605	ENSMUST00000029135	0	60525	Acss2	acyl-CoA synthetase short-chain family member 2	6.7595	6.87302	6.63628	0.0753786	0.207263	0.480412
1017	17	84420045	84420545	501	*	15366	0	.	Intron (ENSMUST00000047524/ENSMUSG00000024251, intron 21 of 37)	17	84270307	84435688	165382	2	ENSMUSG00000024251	ENSMUST00000234724	15143	240174	Thada	thyroid adenoma associated	7.5063	7.62206	7.38045	0.0769451	0.207376	0.480412
1018	15	38602101	38602601	501	*	11471	0	.	Distal Intergenic	15	38549343	38594934	45592	2	ENSMUSG00000102106	ENSMUST00000185323	-7167	69679	2310043O21Rik	RIKEN cDNA 2310043O21 gene	6.86265	6.98516	6.72877	0.0750577	0.207755	0.480817
1019	8	94454029	94454529	501	*	30646	0	.	Intron (ENSMUST00000212382/ENSMUSG00000074151, intron 2 of 2)	8	94470010	94506941	36932	1	ENSMUSG00000074151	ENSMUST00000182409	-15481	434341	Nlrc5	NLR family, CARD domain containing 5	7.48437	7.5928	7.36713	0.0766341	0.20866	0.482436
1020	5	124327764	124328264	501	*	25363	0	.	Promoter (<=1kb)	5	124250959	124327972	77014	2	ENSMUSG00000038126	ENSMUST00000031344	0	269702	Mphosph9	M-phase phosphoprotein 9	6.88049	6.99008	6.7619	0.0750492	0.209171	0.483143
1021	6	97293584	97294084	501	*	26841	0	.	Promoter (2-3kb)	6	97287032	97291261	4230	2	ENSMUSG00000030064	ENSMUST00000203486	-2323	232288	Frmd4b	FERM domain containing 4B	8.61019	8.7104	8.5025	0.0787518	0.209581	0.483617
1022	1	36325724	36326224	501	*	178	0	.	Distal Intergenic	1	36332708	36333420	713	1	ENSMUSG00000102762	ENSMUST00000192234	-6484	NA	NA	NA	8.94211	9.035	8.84281	0.079383	0.210042	0.484205
1023	1	128766945	128767445	501	*	1271	0	.	Distal Intergenic	1	128770599	128774421	3823	2	ENSMUSG00000097283	ENSMUST00000181951	6976	NA	NA	NA	7.45107	7.5508	7.34393	0.0781683	0.210545	0.484891
1024	7	114466269	114466769	501	*	29152	0	.	Intron (ENSMUST00000032909/ENSMUSG00000030671, intron 1 of 15)	7	114506178	114508463	2286	1	ENSMUSG00000030671	ENSMUST00000140007	-39409	18576	Pde3b	phosphodiesterase 3B, cGMP-inhibited	6.7596	6.63369	6.8754	-0.0727145	0.211394	0.486371
1025	4	11147201	11147701	501	*	22015	0	.	Promoter (2-3kb)	4	11144710	11145270	561	1	ENSMUSG00000081490	ENSMUST00000120175	2491	NA	NA	NA	7.20705	7.3358	7.06567	0.0743236	0.212149	0.487631
1026	1	58742480	58742980	501	*	564	0	.	Intron (ENSMUST00000140940/ENSMUSG00000026031, intron 8 of 9)	1	58730552	58752453	21902	1	ENSMUSG00000026031	ENSMUST00000123032	11928	12633	Cflar	CASP8 and FADD-like apoptosis regulator	8.03684	8.13267	7.93419	0.0784447	0.213122	0.489391
1027	1	153333672	153334172	501	*	1632	0	.	Promoter (<=1kb)	1	153218922	153332786	113865	2	ENSMUSG00000026478	ENSMUST00000027752	-886	226519	Lamc1	laminin, gamma 1	7.07388	7.19544	6.94114	0.0743888	0.213437	0.489537
1028	17	21679647	21680147	501	*	14154	0	.	Distal Intergenic	17	21690180	21691022	843	1	ENSMUSG00000073448	ENSMUST00000097384	-10033	NA	NA	NA	7.14756	7.25194	7.03504	0.074786	0.213732	0.489537
1029	6	94661068	94661568	501	*	26819	0	.	Intron (ENSMUST00000204645/ENSMUSG00000030029, intron 2 of 19)	6	94626450	94655525	29076	2	ENSMUSG00000030029	ENSMUST00000150811	-5543	16206	Lrig1	leucine-rich repeats and immunoglobulin-like domains 1	7.37353	7.49926	7.23579	0.0743055	0.213958	0.489537
1030	8	128535633	128536133	501	*	31240	0	.	Distal Intergenic	8	128633936	128634882	947	1	ENSMUSG00000110562	ENSMUST00000212641	-97803	NA	NA	NA	7.62061	7.73024	7.50196	0.0759702	0.214016	0.489537
1031	6	91712771	91713271	501	*	26808	0	.	Promoter (<=1kb)	6	91711336	91713278	1943	2	ENSMUSG00000108574	ENSMUST00000205549	7	NA	NA	NA	6.97002	7.09171	6.83711	0.0739298	0.214675	0.489742
1032	12	69537662	69538162	501	*	7437	0	.	Distal Intergenic	12	69561229	69561337	109	2	ENSMUSG00000095776	ENSMUST00000177928	23175	NA	NA	NA	8.17668	8.29873	8.04335	0.0737977	0.214677	0.489742
1033	3	100436681	100437181	501	*	21142	0	.	Promoter (<=1kb)	3	100437834	100439138	1305	1	ENSMUSG00000106639	ENSMUST00000199065	-653	NA	NA	NA	6.82326	7.07956	6.51136	0.043588	0.214765	0.489742
1034	2	72282446	72282946	501	*	18623	0	.	Promoter (2-3kb)	2	72285637	72442610	156974	1	ENSMUSG00000004085	ENSMUST00000090824	-2691	65964	Map3k20	mitogen-activated protein kinase kinase kinase 20	8.40086	8.51054	8.28215	0.0759043	0.214938	0.489742
1035	4	136031193	136031693	501	*	23482	0	.	Promoter (2-3kb)	4	136028265	136028798	534	2	ENSMUSG00000059291	ENSMUST00000153223	-2395	67025	Rpl11	ribosomal protein L11	7.83133	7.93828	7.71581	0.0759287	0.215412	0.490267
1036	6	122308470	122308970	501	*	27176	0	.	Promoter (<=1kb)	6	122308720	122317680	8961	1	ENSMUSG00000007458	ENSMUST00000007602	0	17113	M6pr	mannose-6-phosphate receptor, cation dependent	6.77792	6.89901	6.64573	0.0723993	0.215738	0.490267
1037	12	55466204	55466704	501	*	7373	0	.	Distal Intergenic	12	55490407	55491810	1404	2	ENSMUSG00000021025	ENSMUST00000219869	25106	18035	Nfkbia	nuclear factor of kappa light polypeptide gene enhancer in B cells inhibitor, alpha	7.29735	7.40841	7.17702	0.0755113	0.215827	0.490267
1038	16	17011005	17011505	501	*	12818	0	.	Intron (ENSMUST00000232611/ENSMUSG00000063358, intron 1 of 8)	16	17006107	17006201	95	2	ENSMUSG00000087951	ENSMUST00000157326	-4804	NA	NA	NA	7.16445	7.28166	7.03689	0.0742735	0.216	0.490267
1039	15	36938566	36939066	501	*	11423	0	.	Promoter (<=1kb)	15	36938864	36949605	10742	1	ENSMUSG00000115333	ENSMUST00000227227	0	NA	NA	NA	7.66199	7.76001	7.55681	0.0767119	0.217352	0.492394
1040	16	78577161	78577661	501	*	13619	0	.	Promoter (<=1kb)	16	78547706	78576708	29003	2	ENSMUSG00000022864	ENSMUST00000231272	-453	67102	D16Ertd472e	DNA segment, Chr 16, ERATO Doi 472, expressed	8.43255	8.53279	8.32481	0.0771802	0.217356	0.492394
1041	1	165460847	165461347	501	*	1891	0	.	Promoter (<=1kb)	1	165461037	165481214	20178	1	ENSMUSG00000026568	ENSMUST00000027853	0	70456	Mpc2	mitochondrial pyruvate carrier 2	7.61686	7.70947	7.5179	0.0759786	0.217679	0.492654
1042	2	11651422	11651922	501	*	17679	0	.	Intron (ENSMUST00000028111/ENSMUSG00000026770, intron 1 of 7)	2	11642849	11648768	5920	1	ENSMUSG00000026770	ENSMUST00000150890	8573	16184	Il2ra	interleukin 2 receptor, alpha chain	8.23727	8.32883	8.13951	0.078027	0.218153	0.492932
1043	11	22814282	22814782	501	*	4607	0	.	Intron (ENSMUST00000189990/ENSMUSG00000051650, intron 1 of 5)	11	22839299	22842604	3306	1	ENSMUSG00000092455	ENSMUST00000174690	-24517	NA	NA	NA	8.63326	8.72182	8.53891	0.0781552	0.218288	0.492932
1044	5	124185686	124186186	501	*	25355	0	.	Promoter (<=1kb)	5	124143606	124185118	41513	2	ENSMUSG00000029406	ENSMUST00000161644	-568	19679	Pitpnm2	phosphatidylinositol transfer protein, membrane-associated 2	7.12366	7.0165	7.22341	-0.0731846	0.218464	0.492932
1045	2	174514861	174515361	501	*	20009	0	.	Distal Intergenic	2	174484701	174485576	876	2	ENSMUSG00000080158	ENSMUST00000116315	-29285	NA	NA	NA	7.05904	7.17087	6.93781	0.0749912	0.218639	0.492932
1046	6	83478691	83479191	501	*	26638	0	.	Downstream (1-2kb)	6	83481213	83487010	5798	2	ENSMUSG00000014554	ENSMUST00000153415	7819	27369	Dguok	deoxyguanosine kinase	7.79836	7.9013	7.68752	0.0756339	0.220111	0.495397
1047	2	128465560	128466060	501	*	19313	0	.	Intron (ENSMUST00000223654/ENSMUSG00000074813, intron 2 of 2)	2	128433723	128460051	26329	1	ENSMUSG00000114963	ENSMUST00000224297	31837	NA	NA	NA	7.06051	7.17889	6.93154	0.0723977	0.220153	0.495397
1048	18	80611828	80612328	501	*	16308	0	.	Promoter (2-3kb)	18	80607390	80608975	1586	2	ENSMUSG00000033016	ENSMUST00000237776	-2853	18018	Nfatc1	nuclear factor of activated T cells, cytoplasmic, calcineurin dependent 1	8.00917	8.10448	7.90711	0.0769496	0.220794	0.495498
1049	9	114955796	114956296	501	*	32943	0	.	Distal Intergenic	9	114899341	114933987	34647	2	ENSMUSG00000050627	ENSMUST00000146623	-21809	333433	Gpd1l	glycerol-3-phosphate dehydrogenase 1-like	8.78238	8.8626	8.69743	0.0776872	0.221015	0.495498
1050	9	56097857	56098357	501	*	31951	0	.	Intron (ENSMUST00000059206/ENSMUSG00000032322, intron 1 of 14)	9	56089976	56128876	38901	1	ENSMUSG00000032322	ENSMUST00000147360	7881	19200	Pstpip1	proline-serine-threonine phosphatase-interacting protein 1	6.73505	6.85902	6.59941	0.0723638	0.221163	0.495498
1051	7	140999340	140999840	501	*	29611	0	.	Distal Intergenic	7	140992580	140993513	934	2	ENSMUSG00000110355	ENSMUST00000209475	-5827	NA	NA	NA	6.95754	7.09477	6.80587	0.068104	0.221542	0.495498
1052	1	180363949	180364449	501	*	2137	0	.	Exon (ENSMUST00000193199/ENSMUSG00000104388, exon 1 of 1)	1	180357649	180364998	7350	1	ENSMUSG00000104388	ENSMUST00000193199	6300	NA	NA	NA	7.41062	7.53417	7.27549	0.0731486	0.22172	0.495498
1053	11	79129867	79130367	501	*	5719	0	.	Intron (ENSMUST00000018478/ENSMUSG00000018334, intron 1 of 18)	11	79013440	79146407	132968	2	ENSMUSG00000018334	ENSMUST00000018478	16040	16706	Ksr1	kinase suppressor of ras 1	8.2318	8.33958	8.11531	0.0754116	0.221873	0.495498
1054	15	38535265	38535765	501	*	11466	0	.	Distal Intergenic	15	38487427	38519266	31840	2	ENSMUSG00000037458	ENSMUST00000065308	-15999	54375	Azin1	antizyme inhibitor 1	6.75763	6.88043	6.62339	0.0721084	0.222289	0.495498
1055	X	101765100	101765600	501	*	33671	0	.	Promoter (2-3kb)	20	101768535	101769057	523	1	ENSMUSG00000084284	ENSMUST00000121768	-2935	NA	NA	NA	7.43685	7.55598	7.30699	0.0735899	0.222495	0.495498
1056	2	103657694	103658194	501	*	18961	0	.	Intron (ENSMUST00000076212/ENSMUSG00000032724, intron 1 of 16)	2	103715035	103717217	2183	1	ENSMUSG00000032724	ENSMUST00000138580	-56841	99382	Abtb2	ankyrin repeat and BTB (POZ) domain containing 2	8.53482	8.43173	8.63103	-0.075591	0.222497	0.495498
1057	19	40257399	40257899	501	*	17118	0	.	Intron (ENSMUST00000068439/ENSMUSG00000055044, intron 1 of 6)	19	40221173	40271616	50444	2	ENSMUSG00000055044	ENSMUST00000068439	13717	54132	Pdlim1	PDZ and LIM domain 1 (elfin)	7.09969	7.20007	6.9918	0.0744415	0.222564	0.495498
1058	2	152105199	152105699	501	*	19525	0	.	Promoter (<=1kb)	2	152105516	152109211	3696	1	ENSMUSG00000032802	ENSMUST00000137751	0	76650	Srxn1	sulfiredoxin 1 homolog (S. cerevisiae)	6.93858	7.07824	6.78392	0.0692494	0.222681	0.495498
1059	19	29453989	29454489	501	*	16945	0	.	Exon (ENSMUST00000112576/ENSMUSG00000016498, exon 5 of 6)	19	29422059	29471152	49094	1	ENSMUSG00000016498	ENSMUST00000235164	31930	58205	Pdcd1lg2	programmed cell death 1 ligand 2	7.88207	7.97514	7.78258	0.0769708	0.22278	0.495498
1060	12	118376524	118377024	501	*	8317	0	.	Distal Intergenic	12	118261792	118301440	39649	2	ENSMUSG00000025323	ENSMUST00000221844	-75084	20688	Sp4	trans-acting transcription factor 4	7.49228	7.60608	7.36873	0.0741967	0.222932	0.495498
1061	17	65961520	65962020	501	*	15103	0	.	Distal Intergenic	17	65923065	65951226	28162	2	ENSMUSG00000024098	ENSMUST00000024906	-10294	65960	Twsg1	twisted gastrulation BMP signaling modulator 1	11.0144	11.088	10.9369	0.0773355	0.223457	0.495539
1062	5	77217714	77218214	501	*	24624	0	.	Distal Intergenic	5	77205107	77211471	6365	2	ENSMUSG00000053030	ENSMUST00000065216	-6243	69982	Spink2	serine peptidase inhibitor, Kazal type 2	7.10501	7.23037	6.96772	0.0715128	0.223464	0.495539
1063	7	128238170	128238670	501	*	29456	0	.	Promoter (<=1kb)	7	128234458	128238031	3574	2	ENSMUSG00000062944	ENSMUST00000078816	-139	100043133	9130023H24Rik	RIKEN cDNA 9130023H24 gene	6.79706	6.90978	6.67479	0.0709869	0.223582	0.495539
1064	3	35764586	35765086	501	*	20300	0	.	Intron (ENSMUST00000200445/ENSMUSG00000037400, intron 1 of 21)	3	35754134	35856276	102143	1	ENSMUSG00000037400	ENSMUST00000029257	10452	76295	Atp11b	ATPase, class VI, type 11B	7.45792	7.56741	7.33944	0.0749528	0.223797	0.495551
1065	11	94275652	94276152	501	*	6026	0	.	Distal Intergenic	11	94281873	94286253	4381	1	ENSMUSG00000094091	ENSMUST00000208510	-5721	102639132	Gm21885	predicted gene, 21885	7.3804	7.48593	7.26654	0.0751298	0.224355	0.49624
1066	12	44268846	44269346	501	*	7305	0	.	Promoter (<=1kb)	12	44269148	44322532	53385	1	ENSMUSG00000036257	ENSMUST00000043082	0	67452	Pnpla8	patatin-like phospholipase domain containing 8	6.77436	6.87948	6.66096	0.071522	0.224789	0.49624
1067	7	125607295	125607795	501	*	29324	0	.	Intron (ENSMUST00000206234/ENSMUSG00000030745, intron 1 of 5)	7	125603537	125633570	30034	1	ENSMUSG00000030745	ENSMUST00000033000	3758	60504	Il21r	interleukin 21 receptor	7.31828	7.41412	7.21561	0.0753321	0.224994	0.49624
1068	3	103859996	103860496	501	*	21244	0	.	Promoter (<=1kb)	3	103860277	103912247	51971	1	ENSMUSG00000027843	ENSMUST00000029433	0	19260	Ptpn22	protein tyrosine phosphatase, non-receptor type 22 (lymphoid)	7.90172	7.81089	7.98717	-0.0763369	0.225051	0.49624
1069	10	40348928	40349428	501	*	2928	0	.	Promoter (<=1kb)	10	40349308	40483818	134511	1	ENSMUSG00000038481	ENSMUST00000044672	0	78334	Cdk19	cyclin-dependent kinase 19	7.21929	7.32215	7.10853	0.074965	0.225162	0.49624
1070	10	75222450	75222950	501	*	3320	0	.	Intron (ENSMUST00000218766/ENSMUSG00000033444, intron 1 of 15)	10	75229855	75312399	82545	1	ENSMUSG00000033444	ENSMUST00000040105	-6905	74392	Specc1l	sperm antigen with calponin homology and coiled-coil domains 1-like	9.29642	9.38182	9.20564	0.0768458	0.225749	0.496544
1071	1	171502480	171502980	501	*	1981	0	.	Promoter (<=1kb)	1	171503048	171503163	116	2	ENSMUSG00000094668	ENSMUST00000083099	183	115487699	LOC115487699	U5 spliceosomal RNA	6.92045	7.02709	6.80529	0.0716237	0.225942	0.496544
1072	18	4303016	4303516	501	*	15478	0	.	Distal Intergenic	18	4293099	4294482	1384	2	ENSMUSG00000117482	ENSMUST00000234061	-8534	664909	Gm7400	carbohydrate sulfotransferase 10 pseudogene	7.08953	7.22037	6.94562	0.0702425	0.226187	0.496544
1073	19	12472369	12472869	501	*	16772	0	.	Intron (ENSMUST00000045521/ENSMUSG00000039982, intron 8 of 8)	19	12460779	12465283	4505	1	ENSMUSG00000046805	ENSMUST00000081035	11590	17476	Mpeg1	macrophage expressed gene 1	7.17219	7.06707	7.27016	-0.0743257	0.226403	0.496544
1074	18	32543022	32543522	501	*	15664	0	.	Intron (ENSMUST00000174459/ENSMUSG00000090523, intron 1 of 2)	18	32529792	32535418	5627	2	ENSMUSG00000090523	ENSMUST00000172434	-7604	71683	Gypc	glycophorin C	7.1441	7.2494	7.03051	0.0734414	0.226579	0.496544
1075	2	19300556	19301056	501	*	17789	0	.	Exon (ENSMUST00000049255/ENSMUSG00000037683, exon 17 of 19)	2	19344317	19349202	4886	1	ENSMUSG00000087674	ENSMUST00000141289	-43261	NA	NA	NA	7.64597	7.74424	7.54051	0.0750008	0.226785	0.496544
1076	17	7939534	7940034	501	*	14012	0	.	Intron (ENSMUST00000160177/ENSMUSG00000090069, intron 1 of 2)	17	7945614	7979824	34211	1	ENSMUSG00000073471	ENSMUST00000232223	-5580	66832	Rsph3a	radial spoke 3A homolog (Chlamydomonas)	7.9564	8.04648	7.86033	0.0763959	0.227077	0.496544
1077	8	122461534	122462034	501	*	31053	0	.	Promoter (<=1kb)	8	122454208	122460733	6526	2	ENSMUSG00000006587	ENSMUST00000006762	-801	30927	Snai3	snail family zinc finger 3	7.14639	7.26954	7.01174	0.0720385	0.227239	0.496544
1078	15	62189693	62190193	501	*	11731	0	.	Intron (ENSMUST00000182956/ENSMUSG00000097039, intron 4 of 6)	15	62178175	62250975	72801	1	ENSMUSG00000097039	ENSMUST00000182476	11518	19296	Pvt1	Pvt1 oncogene	7.47821	7.60865	7.3348	0.0704841	0.227292	0.496544
1079	13	30813066	30813566	501	*	8674	0	.	Downstream (<1kb)	13	30784433	30795226	10794	2	ENSMUSG00000113515	ENSMUST00000222202	-17840	NA	NA	NA	6.87092	6.99151	6.73932	0.0709555	0.227407	0.496544
1080	15	36395980	36396480	501	*	11388	0	.	Distal Intergenic	15	36376552	36390172	13621	2	ENSMUSG00000114981	ENSMUST00000226850	-5808	NA	NA	NA	8.23776	8.32942	8.13988	0.0762147	0.227652	0.496618
1081	7	110824077	110824577	501	*	29087	0	.	Promoter (2-3kb)	7	110816592	110821608	5017	2	ENSMUSG00000030788	ENSMUST00000176048	-2469	67150	Rnf141	ring finger protein 141	7.12431	7.25108	6.98531	0.0700017	0.228118	0.497174
1082	9	123768365	123768865	501	*	33174	0	.	Promoter (1-2kb)	9	123767229	123781971	14743	1	ENSMUSG00000029530	ENSMUST00000168910	1136	12769	Ccr9	chemokine (C-C motif) receptor 9	8.41477	8.50515	8.31835	0.0759717	0.228741	0.497309
1083	6	70813928	70814428	501	*	26503	0	.	Distal Intergenic	6	70765720	70792232	26513	2	ENSMUSG00000053604	ENSMUST00000066134	-21696	19895	Rpia	ribose 5-phosphate isomerase A	7.00792	7.13082	6.87356	0.0704202	0.228854	0.497309
1084	15	12010196	12010696	501	*	11269	0	.	Distal Intergenic	15	11984041	11996983	12943	2	ENSMUSG00000022205	ENSMUST00000110504	-13213	20024	Sub1	SUB1 homolog, transcriptional regulator	8.06733	8.15564	7.97327	0.0759252	0.228892	0.497309
1085	3	103020237	103020737	501	*	21209	0	.	Promoter (<=1kb)	3	103020426	103058186	37761	1	ENSMUSG00000068823	ENSMUST00000029446	0	229663	Csde1	cold shock domain containing E1, RNA binding	7.10293	7.19712	7.00217	0.0734143	0.229024	0.497309
1086	17	12275685	12276185	501	*	14052	0	.	Exon (ENSMUST00000233683/ENSMUSG00000014426, exon 2 of 2)	17	12280117	12280534	418	1	ENSMUSG00000117325	ENSMUST00000233669	-3932	NA	NA	NA	8.94817	9.03942	8.85075	0.0752158	0.229256	0.497355
1087	5	3151994	3152494	501	*	23881	0	.	Distal Intergenic	5	3123777	3127383	3607	1	ENSMUSG00000091483	ENSMUST00000162728	28217	NA	NA	NA	7.15225	7.26714	7.02742	0.0716468	0.229864	0.498214
1088	5	120775585	120776085	501	*	25233	0	.	Promoter (1-2kb)	5	120763917	120777640	13724	2	ENSMUSG00000032661	ENSMUST00000166703	1555	246727	Oas3	2'-5' oligoadenylate synthetase 3	8.29095	8.3799	8.19614	0.0760261	0.230142	0.498359
1089	2	101797146	101797646	501	*	18905	0	.	Promoter (<=1kb)	2	101717250	101797650	80401	2	ENSMUSG00000032841	ENSMUST00000141814	4	72446	Prr5l	proline rich 5 like	7.37568	7.48733	7.25465	0.0733356	0.230858	0.49945
1090	18	34860463	34860963	501	*	15716	0	.	Promoter (<=1kb)	18	34861207	34864956	3750	1	ENSMUSG00000038418	ENSMUST00000165033	-244	13653	Egr1	early growth response 1	6.81401	6.92086	6.6986	0.0717411	0.231835	0.501104
1091	11	115173374	115173874	501	*	6594	0	.	Intron (ENSMUST00000021077/ENSMUSG00000020733, intron 1 of 5)	11	115163341	115181181	17841	1	ENSMUSG00000020733	ENSMUST00000021077	10033	26941	Slc9a3r1	solute carrier family 9 (sodium/hydrogen exchanger), member 3 regulator 1	7.38949	7.51409	7.2531	0.0680422	0.234434	0.506256
1092	19	11965279	11965779	501	*	16766	0	.	Promoter (<=1kb)	19	11965941	11994112	28172	1	ENSMUSG00000024687	ENSMUST00000025590	-162	76303	Osbp	oxysterol binding protein	8.06993	8.15182	7.98311	0.075139	0.234948	0.506902
1093	1	52802358	52802858	501	*	440	0	.	Promoter (1-2kb)	1	52797066	52800371	3306	2	ENSMUSG00000026102	ENSMUST00000159725	-1987	16329	Inpp1	inositol polyphosphate-1-phosphatase	6.92619	7.03895	6.80386	0.0709412	0.235171	0.506919
1094	12	99510049	99510549	501	*	7940	0	.	Intron (ENSMUST00000176928/ENSMUSG00000033713, intron 1 of 2)	12	99388345	99563508	175164	2	ENSMUSG00000033713	ENSMUST00000176928	52959	71375	Foxn3	forkhead box N3	7.1539	7.27766	7.01851	0.0679813	0.235816	0.507846
1095	16	84583368	84583868	501	*	13627	0	.	Distal Intergenic	16	84598878	84601206	2329	2	ENSMUSG00000116599	ENSMUST00000231673	17338	100039893	Gm2477	transmembrane protein 126A pseudogene	8.46384	8.55419	8.36746	0.0746003	0.236978	0.509881
1096	3	75556870	75557370	501	*	20654	0	.	Promoter (<=1kb)	3	75516490	75556856	40367	2	ENSMUSG00000027835	ENSMUST00000161137	-14	56426	Pdcd10	programmed cell death 10	7.50981	7.5983	7.41554	0.0739061	0.237576	0.510702
1097	18	32564157	32564657	501	*	15667	0	.	Distal Intergenic	18	32528322	32560034	31713	2	ENSMUSG00000090523	ENSMUST00000174459	-4123	71683	Gypc	glycophorin C	7.1024	7.23018	6.9622	0.0670476	0.239323	0.513989
1098	8	109750608	109751108	501	*	30822	0	.	Distal Intergenic	8	109733516	109737739	4224	2	ENSMUSG00000069895	ENSMUST00000212726	-12869	52335	Atxn1l	ataxin 1-like	6.91022	7.03237	6.77677	0.0695834	0.23957	0.514051
1099	17	56325531	56326031	501	*	15010	0	.	Promoter (<=1kb)	17	56326062	56356056	29995	1	ENSMUSG00000024201	ENSMUST00000139679	-31	193796	Kdm4b	lysine (K)-specific demethylase 4B	6.94015	7.04375	6.82853	0.0692861	0.240133	0.514789
1100	15	62245262	62245762	501	*	11735	0	.	Intron (ENSMUST00000182956/ENSMUSG00000097039, intron 6 of 6)	15	62222603	62242505	19903	1	ENSMUSG00000097039	ENSMUST00000182141	22659	19296	Pvt1	Pvt1 oncogene	9.35546	9.42477	9.28264	0.0741079	0.2407	0.515535
1101	10	21504360	21504860	501	*	2707	0	.	Distal Intergenic	10	21445181	21445636	456	2	ENSMUSG00000112738	ENSMUST00000219604	-58724	NA	NA	NA	8.54994	8.64249	8.45104	0.0736562	0.24105	0.515626
1102	9	21287955	21288455	501	*	31436	0	.	Promoter (<=1kb)	9	21273457	21287969	14513	2	ENSMUSG00000035047	ENSMUST00000038671	0	215194	Kri1	KRI1 homolog	6.77331	6.8775	6.66102	0.0703469	0.24118	0.515626
1103	10	66928096	66928596	501	*	3216	0	.	Distal Intergenic	10	66920302	66923599	3298	1	ENSMUSG00000097921	ENSMUST00000181018	7794	NA	NA	NA	7.11538	7.23649	6.98317	0.0686491	0.241471	0.515781
1104	19	41030878	41031378	501	*	17147	0	.	Promoter (1-2kb)	19	41029385	41043965	14581	1	ENSMUSG00000025014	ENSMUST00000237959	1493	21673	Dntt	deoxynucleotidyltransferase, terminal	7.81145	7.90919	7.70659	0.0723622	0.242345	0.517178
1105	10	13730812	13731312	501	*	2525	0	.	Intron (ENSMUST00000162610/ENSMUSG00000019806, intron 3 of 5)	10	13627198	13635107	7910	1	ENSMUSG00000112055	ENSMUST00000219684	103614	NA	NA	NA	7.24052	7.37485	7.09237	0.0661706	0.243088	0.518295
1106	5	107755996	107756496	501	*	24944	0	.	Intron (ENSMUST00000112642/ENSMUSG00000011831, intron 17 of 17)	5	107726398	107728801	2404	1	ENSMUSG00000090030	ENSMUST00000162148	29598	NA	NA	NA	7.43695	7.54431	7.32094	0.0711091	0.243461	0.518541
1107	6	94635216	94635716	501	*	26817	0	.	Intron (ENSMUST00000204645/ENSMUSG00000030029, intron 3 of 19)	6	94626450	94655525	29076	2	ENSMUSG00000030029	ENSMUST00000150811	19809	16206	Lrig1	leucine-rich repeats and immunoglobulin-like domains 1	7.71867	7.83106	7.59678	0.0700546	0.243644	0.518541
1108	7	16399886	16400386	501	*	27790	0	.	Promoter (<=1kb)	7	16400910	16416973	16064	1	ENSMUSG00000059273	ENSMUST00000214735	-524	330474	Zc3h4	zinc finger CCCH-type containing 4	7.3867	7.48061	7.28625	0.0725247	0.244123	0.518782
1109	11	119165945	119166445	501	*	6788	0	.	Intron (ENSMUST00000036113/ENSMUSG00000039976, intron 3 of 11)	11	119154076	119154137	62	2	ENSMUSG00000098704	ENSMUST00000183965	-11808	102465563	Mir6934	microRNA 6934	7.99091	8.09026	7.88422	0.0723446	0.244197	0.518782
1110	3	88509865	88510365	501	*	20847	0	.	Promoter (<=1kb)	3	88502753	88509956	7204	2	ENSMUSG00000028063	ENSMUST00000149068	0	16905	Lmna	lamin A	7.96128	8.04143	7.87641	0.073584	0.245348	0.520756
1111	13	51799924	51800424	501	*	9083	0	.	Distal Intergenic	13	51701246	51793747	92502	2	ENSMUSG00000021451	ENSMUST00000021900	-6177	20354	Sema4d	sema domain, immunoglobulin domain (Ig), transmembrane domain (TM) and short cytoplasmic domain, (semaphorin) 4D	6.77821	6.92254	6.61782	0.064135	0.245612	0.520848
1112	5	105306006	105306506	501	*	24857	0	.	Distal Intergenic	5	105272413	105293698	21286	2	ENSMUSG00000104713	ENSMUST00000199944	-12308	100702	Gbp6	guanylate binding protein 6	9.17226	9.25297	9.08677	0.0737047	0.245881	0.520949
1113	5	110770580	110771080	501	*	25019	0	.	Promoter (<=1kb)	5	110664373	110770717	106345	2	ENSMUSG00000029505	ENSMUST00000112435	0	75560	Ep400	E1A binding protein p400	6.75611	6.85737	6.64721	0.0694428	0.247684	0.524268
1114	1	52066309	52066809	501	*	410	0	.	Intron (ENSMUST00000168302/ENSMUSG00000062939, intron 5 of 24)	1	52077261	52156087	78827	1	ENSMUSG00000101628	ENSMUST00000185516	-10452	NA	NA	NA	6.95877	7.08453	6.821	0.065675	0.247893	0.524268
1115	12	15932001	15932501	501	*	7014	0	.	Distal Intergenic	12	15976264	15980488	4225	2	ENSMUSG00000113739	ENSMUST00000221010	47987	NA	NA	NA	7.14192	7.24034	7.03629	0.0709736	0.248354	0.524773
1116	3	94379927	94380427	501	*	20970	0	.	Promoter (2-3kb)	3	94377516	94397648	20133	1	ENSMUSG00000028150	ENSMUST00000200009	2411	19885	Rorc	RAR-related orphan receptor gamma	6.73871	7.00169	6.41686	0.0362265	0.248829	0.525306
1117	6	65603608	65604108	501	*	26452	0	.	Intron (ENSMUST00000212402/ENSMUSG00000044162, intron 8 of 10)	6	65597574	65600197	2624	1	ENSMUSG00000044162	ENSMUST00000204241	6034	414084	Tnip3	TNFAIP3 interacting protein 3	6.98651	7.10289	6.85992	0.0684191	0.249058	0.525319
1118	11	97126771	97127271	501	*	6120	0	.	Distal Intergenic	11	97116796	97116915	120	2	ENSMUSG00000084368	ENSMUST00000119164	-9856	NA	NA	NA	7.39233	7.51264	7.26106	0.0677434	0.249584	0.525849
1119	6	98992713	98993213	501	*	26863	0	.	Intron (ENSMUST00000113326/ENSMUSG00000030067, intron 8 of 17)	6	98952201	99003680	51480	2	ENSMUSG00000030067	ENSMUST00000142164	10467	108655	Foxp1	forkhead box P1	6.89869	7.01288	6.77467	0.068892	0.249819	0.525849
1120	11	46461928	46462428	501	*	4844	0	.	Intron (ENSMUST00000020668/ENSMUSG00000020399, intron 3 of 6)	11	46454969	46481246	26278	1	ENSMUSG00000020399	ENSMUST00000109229	6959	171285	Havcr2	hepatitis A virus cellular receptor 2	7.95341	8.05745	7.84128	0.0703337	0.250017	0.525849
1121	14	31669707	31670207	501	*	10195	0	.	Distal Intergenic	14	31635648	31641286	5639	2	ENSMUSG00000021884	ENSMUST00000135751	-28421	56794	Hacl1	2-hydroxyacyl-CoA lyase 1	7.52801	7.63373	7.41393	0.0707158	0.250202	0.525849
1122	16	55555128	55555628	501	*	13473	0	.	Distal Intergenic	16	55594782	55594888	107	2	ENSMUSG00000094020	ENSMUST00000179948	39260	115488739	Gm23003	predicted gene, 23003	7.38017	7.46947	7.28497	0.0715955	0.250706	0.526103
1123	13	74770489	74770989	501	*	9369	0	.	Promoter (<=1kb)	13	74692368	74770736	78369	2	ENSMUSG00000021585	ENSMUST00000222588	0	12380	Cast	calpastatin	7.34325	7.44446	7.2344	0.0688326	0.25077	0.526103
1124	18	65381716	65382216	501	*	16084	0	.	Intron (ENSMUST00000035548/ENSMUSG00000032845, intron 1 of 12)	18	65390334	65393031	2698	1	ENSMUSG00000117721	ENSMUST00000236871	-8118	NA	NA	NA	7.70631	7.81086	7.5936	0.0698913	0.25139	0.526562
1125	11	11721122	11721622	501	*	4493	0	.	Intron (ENSMUST00000126058/ENSMUSG00000018654, intron 3 of 3)	11	11695133	11696439	1307	2	ENSMUSG00000073145	ENSMUST00000132007	-24683	NA	NA	NA	6.80248	6.48616	7.06176	-0.0360795	0.251436	0.526562
1126	4	63899440	63899940	501	*	22587	0	.	Distal Intergenic	4	63895545	63896099	555	2	ENSMUSG00000084345	ENSMUST00000120241	-3341	435787	Rpl17-ps4	ribosomal protein L17, pseudogene 4	8.06638	8.17269	7.9516	0.069898	0.252402	0.528116
1127	4	126202424	126202924	501	*	23140	0	.	Promoter (<=1kb)	4	126164082	126202760	38679	2	ENSMUSG00000043962	ENSMUST00000080919	0	230753	Thrap3	thyroid hormone receptor associated protein 3	7.51082	7.60536	7.40965	0.0709047	0.253083	0.529071
1128	4	107803631	107804131	501	*	22860	0	.	Promoter (<=1kb)	4	107802868	107872816	69949	1	ENSMUSG00000028613	ENSMUST00000146552	763	16975	Lrp8	low density lipoprotein receptor-related protein 8, apolipoprotein e receptor	7.38205	7.48277	7.27376	0.0693847	0.253683	0.529565
1129	7	75666928	75667428	501	*	28581	0	.	Promoter (1-2kb)	7	75668873	75668956	84	1	ENSMUSG00000087896	ENSMUST00000157271	-1445	NA	NA	NA	7.4413	7.56292	7.30848	0.0657269	0.253988	0.529565
1130	1	165789893	165790393	501	*	1910	0	.	Promoter (1-2kb)	1	165788765	165870249	81485	1	ENSMUSG00000005763	ENSMUST00000161559	1128	12503	Cd247	CD247 antigen	7.12435	7.25301	6.98308	0.0643751	0.253993	0.529565
1131	2	128392264	128392764	501	*	19305	0	.	Intron (ENSMUST00000225087/ENSMUSG00000074813, intron 1 of 6)	2	128372111	128402965	30855	2	ENSMUSG00000074813	ENSMUST00000239270	10201	100043424	Morrbid	myeloid RNA regulator of BCL2L11 induced cell death	6.94403	7.07094	6.80488	0.0655339	0.254336	0.529811
1132	17	28211764	28212264	501	*	14345	0	.	Promoter (2-3kb)	17	28209679	28219757	10079	1	ENSMUSG00000002257	ENSMUST00000233205	2085	23853	Def6	differentially expressed in FDCP 6	8.18446	8.2677	8.09612	0.071986	0.254949	0.530148
1133	17	53478959	53479459	501	*	14971	0	.	Promoter (<=1kb)	17	53479234	53507680	28447	1	ENSMUSG00000017831	ENSMUST00000017975	0	271457	Rab5a	RAB5A, member RAS oncogene family	6.91744	7.00885	6.81985	0.0678427	0.25517	0.530148
1134	18	32992723	32993223	501	*	15683	0	.	Intron (ENSMUST00000234205/ENSMUSG00000038128, intron 4 of 14)	18	33004663	33004766	104	2	ENSMUSG00000088077	ENSMUST00000157452	11543	NA	NA	NA	8.1973	7.98961	8.37882	-0.0488842	0.255173	0.530148
1135	14	46818638	46819138	501	*	10283	0	.	Promoter (<=1kb)	14	46811479	46818419	6941	2	ENSMUSG00000062014	ENSMUST00000226333	-219	63985	Gmfb	glia maturation factor, beta	7.7264	7.81931	7.6271	0.0708153	0.255441	0.530236
1136	1	59177978	59178478	501	*	579	0	.	Intron (ENSMUST00000027178/ENSMUSG00000026024, intron 25 of 33)	1	59120935	59163389	42455	2	ENSMUSG00000079550	ENSMUST00000114275	-14589	227157	Mpp4	membrane protein, palmitoylated 4 (MAGUK p55 subfamily member 4)	7.30644	7.41047	7.19432	0.0696311	0.255828	0.530573
1137	8	107255087	107255587	501	*	30793	0	.	Distal Intergenic	8	107262793	107263248	456	2	ENSMUSG00000057657	ENSMUST00000080443	7661	100042791	Rps18-ps3	ribosomal protein S18, pseudogene 3	7.70747	7.8038	7.60424	0.0704593	0.256221	0.530845
1138	3	93597140	93597640	501	*	20967	0	.	Distal Intergenic	3	93628640	93629752	1113	2	ENSMUSG00000103406	ENSMUST00000193248	32112	433623	Gm5541	TD and POZ domain containing 4 pseudogene	7.538	7.64572	7.4216	0.0685616	0.25641	0.530845
1139	15	6568900	6569400	501	*	11214	0	.	Promoter (<=1kb)	15	6569527	6580263	10737	1	ENSMUSG00000022148	ENSMUST00000227175	-127	23880	Fyb	FYN binding protein	6.88262	6.98907	6.76767	0.0683985	0.257126	0.531861
1140	3	51195217	51195717	501	*	20402	0	.	Distal Intergenic	3	51224447	51251644	27198	1	ENSMUSG00000023087	ENSMUST00000023849	-28730	12457	Noct	nocturnin	8.05986	8.15909	7.9533	0.0700422	0.257492	0.532151
1141	10	127290366	127290866	501	*	4227	0	.	Promoter (<=1kb)	10	127290774	127296288	5515	1	ENSMUSG00000025408	ENSMUST00000026475	0	13198	Ddit3	DNA-damage inducible transcript 3	6.9111	7.00553	6.81006	0.0683038	0.257987	0.532706
1142	6	72881565	72882065	501	*	26574	0	.	Intron (ENSMUST00000068697/ENSMUSG00000055239, intron 1 of 6)	6	72894962	72895919	958	2	ENSMUSG00000107610	ENSMUST00000205107	13854	NA	NA	NA	7.82116	7.91124	7.72508	0.0706827	0.258463	0.533222
1143	10	81182566	81183066	501	*	3556	0	.	Promoter (<=1kb)	10	81183005	81193197	10193	1	ENSMUSG00000034974	ENSMUST00000178422	0	13144	Dapk3	death-associated protein kinase 3	6.84731	6.94863	6.73833	0.0671552	0.259757	0.535422
1144	12	84764632	84765132	501	*	7786	0	.	Promoter (2-3kb)	12	84756492	84762540	6049	2	ENSMUSG00000021242	ENSMUST00000223200	-2092	67963	Npc2	NPC intracellular cholesterol transporter 2	7.5087	7.59257	7.41966	0.0702072	0.260659	0.536812
1145	11	54748825	54749325	501	*	5064	0	.	Promoter (2-3kb)	11	54746357	54746824	468	2	ENSMUSG00000082503	ENSMUST00000120487	-2001	NA	NA	NA	6.92031	7.02473	6.80774	0.0667363	0.261179	0.537413
1146	19	32274113	32274613	501	*	16990	0	.	Promoter (2-3kb)	19	32160299	32276926	116628	2	ENSMUSG00000040451	ENSMUST00000131768	2313	208449	Sgms1	sphingomyelin synthase 1	6.98682	7.09217	6.87316	0.0666569	0.262386	0.539078
1147	6	117879584	117880084	501	*	27071	0	.	Distal Intergenic	6	117863084	117870734	7651	1	ENSMUSG00000042097	ENSMUST00000112857	16500	22685	Zfp239	zinc finger protein 239	7.10021	7.1889	7.0057	0.0687468	0.262522	0.539078
1148	7	123108355	123108855	501	*	29288	0	.	Intron (ENSMUST00000211170/ENSMUSG00000110230, intron 2 of 2)	7	123123885	123162663	38779	1	ENSMUSG00000052707	ENSMUST00000206458	-15030	233833	Tnrc6a	trinucleotide repeat containing 6a	8.17001	8.25049	8.08479	0.0707084	0.262758	0.539078
1149	19	4804168	4804668	501	*	16482	0	.	Promoter (2-3kb)	19	4792635	4802002	9368	2	ENSMUSG00000096370	ENSMUST00000177776	-2166	102902673	Gm21992	predicted gene 21992	6.97358	6.872	7.06848	-0.0650897	0.262903	0.539078
1150	3	10205450	10205950	501	*	20143	0	.	Promoter (2-3kb)	3	10204328	10208558	4231	2	ENSMUSG00000062515	ENSMUST00000191757	2608	11770	Fabp4	fatty acid binding protein 4, adipocyte	7.19022	7.29099	7.08187	0.0672986	0.263619	0.540076
1151	18	60499809	60500309	501	*	15991	0	.	Promoter (1-2kb)	18	60496555	60501576	5022	2	ENSMUSG00000038059	ENSMUST00000237270	1267	106878	Smim3	small integral membrane protein 3	7.93601	8.04304	7.82041	0.0675484	0.264069	0.540094
1152	3	106784972	106785472	501	*	21314	0	.	Intron (ENSMUST00000038845/ENSMUSG00000040747, intron 1 of 7)	3	106759921	106790149	30229	2	ENSMUSG00000040747	ENSMUST00000038845	4677	12508	Cd53	CD53 antigen	7.66541	7.75693	7.56769	0.0696115	0.264087	0.540094
1153	1	164960447	164960947	501	*	1873	0	.	Promoter (<=1kb)	1	164960921	164962825	1905	1	ENSMUSG00000101189	ENSMUST00000187300	0	NA	NA	NA	6.81388	6.94039	6.6752	0.0636552	0.26455	0.540573
1154	4	32343763	32344263	501	*	22119	0	.	Intron (ENSMUST00000108180/ENSMUSG00000040270, intron 2 of 6)	4	32417435	32586108	168674	1	ENSMUSG00000040270	ENSMUST00000171600	-73172	12014	Bach2	BTB and CNC homology, basic leucine zipper transcription factor 2	7.73846	7.85801	7.60811	0.0643327	0.265021	0.541066
1155	3	135298513	135299013	501	*	21638	0	.	Intron (ENSMUST00000120397/ENSMUSG00000028167, intron 7 of 9)	3	135307700	135342535	34836	1	ENSMUSG00000037994	ENSMUST00000145195	-8687	97086	Slc9b2	solute carrier family 9, subfamily B (NHA2, cation proton antiporter 2), member 2	7.0966	7.18732	6.9998	0.0680525	0.265914	0.541507
1156	7	63938860	63939360	501	*	28413	0	.	Promoter (<=1kb)	7	63886351	63938915	52565	2	ENSMUSG00000052040	ENSMUST00000063694	0	50794	Klf13	Kruppel-like factor 13	7.58049	7.66654	7.48899	0.0697562	0.265919	0.541507
1157	17	6007964	6008464	501	*	13961	0	.	Promoter (<=1kb)	17	6008034	6017627	9594	1	ENSMUSG00000023805	ENSMUST00000232567	0	20975	Synj2	synaptojanin 2	6.85495	6.97218	6.72734	0.0652787	0.266279	0.541507
1158	7	47113332	47113832	501	*	28338	0	.	Promoter (<=1kb)	7	47112747	47113471	725	2	ENSMUSG00000030854	ENSMUST00000207344	0	19259	Ptpn5	protein tyrosine phosphatase, non-receptor type 5	7.20206	7.09863	7.29857	-0.0668792	0.266561	0.541507
1159	1	87377981	87378481	501	*	947	0	.	Intron (ENSMUST00000027475/ENSMUSG00000048000, intron 6 of 28)	1	87386317	87407312	20996	1	ENSMUSG00000048000	ENSMUST00000174535	-7836	227331	Gigyf2	GRB10 interacting GYF protein 2	7.37163	7.47452	7.26085	0.0672886	0.266745	0.541507
1160	7	19920289	19920789	501	*	27876	0	.	Promoter (<=1kb)	7	19920729	19927607	6879	1	ENSMUSG00000090075	ENSMUST00000162649	0	NA	NA	NA	6.86076	6.97388	6.73802	0.0651805	0.266797	0.541507
1161	7	122296779	122297279	501	*	29264	0	.	Intron (ENSMUST00000143692/ENSMUSG00000052889, intron 2 of 17)	7	122290028	122425041	135014	1	ENSMUSG00000052889	ENSMUST00000131167	6751	18751	Prkcb	protein kinase C, beta	7.06136	6.96269	7.15371	-0.0669081	0.266846	0.541507
1162	16	10785238	10785738	501	*	12737	0	.	Promoter (<=1kb)	16	10782240	10785536	3297	2	ENSMUSG00000038037	ENSMUST00000229866	0	12703	Socs1	suppressor of cytokine signaling 1	7.085	7.18301	6.97984	0.0672827	0.267595	0.54256
1163	12	85446927	85447427	501	*	7810	0	.	Distal Intergenic	12	85429110	85436249	7140	2	ENSMUSG00000113940	ENSMUST00000221505	-10678	NA	NA	NA	7.00077	7.10045	6.89369	0.0656295	0.268207	0.543331
1164	16	8810742	8811242	501	*	12710	0	.	Distal Intergenic	16	8689595	8792308	102714	2	ENSMUSG00000022710	ENSMUST00000160405	-18434	252870	Usp7	ubiquitin specific peptidase 7	6.86057	6.96411	6.74902	0.0654436	0.268746	0.543608
1165	10	80763406	80763906	501	*	3526	0	.	Intron (ENSMUST00000105336/ENSMUSG00000061589, intron 1 of 27)	10	80766859	80768987	2129	2	ENSMUSG00000075558	ENSMUST00000105760	5081	NA	NA	NA	7.24899	7.34954	7.14091	0.0662865	0.268862	0.543608
1166	1	39196685	39197185	501	*	265	0	.	Promoter (2-3kb)	1	39194212	39363236	169025	1	ENSMUSG00000026077	ENSMUST00000056815	2473	18143	Npas2	neuronal PAS domain protein 2	7.94044	8.02631	7.84913	0.0694619	0.269054	0.543608
1167	10	6987294	6987794	501	*	2420	0	.	Intron (ENSMUST00000105615/ENSMUSG00000000766, intron 4 of 5)	10	6919915	6980534	60620	2	ENSMUSG00000064065	ENSMUST00000149708	-6760	320495	Ipcef1	interaction protein for cytohesin exchange factors 1	7.95317	8.04681	7.85303	0.0685756	0.269266	0.543608
1168	1	36722527	36723027	501	*	190	0	.	Intron (ENSMUST00000192873/ENSMUSG00000102416, intron 2 of 4)	1	36714546	36714938	393	1	ENSMUSG00000102416	ENSMUST00000195374	7981	71166	4933424G06Rik	RIKEN cDNA 4933424G06 gene	7.07159	7.19201	6.94021	0.0631011	0.269656	0.543929
1169	6	129180415	129180915	501	*	27321	0	.	Promoter (<=1kb)	6	129180615	129186534	5920	1	ENSMUSG00000030157	ENSMUST00000032260	0	93694	Clec2d	C-type lectin domain family 2, member d	6.7596	6.85373	6.6589	0.0661597	0.270491	0.544963
1170	9	123936560	123937060	501	*	33186	0	.	Distal Intergenic	9	123962124	123968692	6569	2	ENSMUSG00000025804	ENSMUST00000026911	31632	12768	Ccr1	chemokine (C-C motif) receptor 1	8.04211	8.1428	7.93387	0.0675839	0.270784	0.544963
1171	7	29025526	29026026	501	*	28051	0	.	Promoter (2-3kb)	7	29029023	29030250	1228	1	ENSMUSG00000109017	ENSMUST00000207099	-2997	NA	NA	NA	7.09043	7.21016	6.95986	0.062967	0.27104	0.544963
1172	8	88691510	88692010	501	*	30600	0	.	Distal Intergenic	8	88697028	88751945	54918	1	ENSMUSG00000036712	ENSMUST00000043526	-5018	74256	Cyld	CYLD lysine 63 deubiquitinase	7.07067	7.18532	6.94611	0.0653366	0.271184	0.544963
1173	13	43774958	43775458	501	*	8917	0	.	Distal Intergenic	13	43784775	43803132	18358	1	ENSMUSG00000015396	ENSMUST00000015540	-9317	12522	Cd83	CD83 antigen	9.4157	9.49052	9.33679	0.0698556	0.271325	0.544963
1174	11	46362505	46363005	501	*	4834	0	.	Intron (ENSMUST00000109237/ENSMUSG00000020395, intron 4 of 16)	11	46342287	46345020	2734	1	ENSMUSG00000085853	ENSMUST00000148132	20218	100503965	Gm12167	predicted gene 12167	6.88709	6.78229	6.98478	-0.0637004	0.271902	0.54518
1175	4	88122294	88122794	501	*	22660	0	.	Promoter (<=1kb)	4	88122040	88122125	86	1	ENSMUSG00000070077	ENSMUST00000093569	254	735282	Mir491	microRNA 491	7.77087	7.861	7.67472	0.0680848	0.271923	0.54518
1176	16	89973031	89973531	501	*	13668	0	.	Promoter (<=1kb)	16	89908548	89973899	65352	2	ENSMUSG00000002489	ENSMUST00000155915	368	21844	Tiam1	T cell lymphoma invasion and metastasis 1	8.05596	8.15284	7.95211	0.0675208	0.27225	0.54518
1177	7	129764429	129764929	501	*	29480	0	.	Distal Intergenic	7	129833046	129853779	20734	1	ENSMUSG00000108576	ENSMUST00000206447	-68117	NA	NA	NA	6.78092	6.89703	6.65463	0.0641649	0.272359	0.54518
1178	7	110061307	110061807	501	*	29075	0	.	Promoter (<=1kb)	7	110061710	110095018	33309	1	ENSMUSG00000061079	ENSMUST00000211798	0	20841	Zfp143	zinc finger protein 143	6.99577	7.08527	6.90035	0.0643251	0.27288	0.545761
1179	8	106888806	106889306	501	*	30780	0	.	Intron (ENSMUST00000177068/ENSMUSG00000046691, intron 1 of 3)	8	106883894	106893215	9322	2	ENSMUSG00000046691	ENSMUST00000175940	3909	214987	Chtf8	CTF8, chromosome transmission fidelity factor 8	6.83687	6.94244	6.72295	0.0650974	0.273254	0.546044
1180	13	14063322	14063822	501	*	8442	0	.	Promoter (<=1kb)	13	14050659	14063488	12830	2	ENSMUSG00000021302	ENSMUST00000170957	0	14593	Ggps1	geranylgeranyl diphosphate synthase 1	7.43102	7.51292	7.34419	0.0676695	0.273539	0.546151
1181	12	116280915	116281415	501	*	8294	0	.	Promoter (<=1kb)	12	116281196	116373091	91896	1	ENSMUSG00000021171	ENSMUST00000100986	0	52635	Esyt2	extended synaptotagmin-like protein 2	7.12392	7.22335	7.01712	0.0667061	0.2752	0.548576
1182	7	90464869	90465369	501	*	28824	0	.	Downstream (2-3kb)	7	90457252	90458884	1633	1	ENSMUSG00000109216	ENSMUST00000207423	7617	NA	NA	NA	7.02531	7.13962	6.90116	0.0634168	0.275375	0.548576
1183	4	47274355	47274855	501	*	22360	0	.	Intron (ENSMUST00000082303/ENSMUSG00000028339, intron 14 of 38)	4	47288057	47293222	5166	1	ENSMUSG00000028339	ENSMUST00000140413	-13202	12819	Col15a1	collagen, type XV, alpha 1	7.34533	7.22877	7.45318	-0.0611016	0.275802	0.548576
1184	12	86836558	86837058	501	*	7849	0	.	Distal Intergenic	12	86845778	86846467	690	2	ENSMUSG00000113555	ENSMUST00000222765	9409	NA	NA	NA	7.65495	7.73432	7.57097	0.0684199	0.275911	0.548576
1185	10	5823852	5824352	501	*	2412	0	.	Promoter (<=1kb)	10	5811887	5823910	12024	2	ENSMUSG00000019774	ENSMUST00000019908	0	108853	Mtrf1l	mitochondrial translational release factor 1-like	7.09019	7.18811	6.98513	0.0659502	0.276323	0.548576
1186	15	77800515	77801015	501	*	12015	0	.	Intron (ENSMUST00000016771/ENSMUSG00000022443, intron 3 of 40)	15	77794652	77813231	18580	2	ENSMUSG00000022443	ENSMUST00000124844	12216	17886	Myh9	myosin, heavy polypeptide 9, non-muscle	8.52903	8.6067	8.44693	0.0689598	0.276355	0.548576
1187	2	158719175	158719675	501	*	19704	0	.	Intron (ENSMUST00000129902/ENSMUSG00000037754, intron 3 of 10)	2	158740138	158740263	126	1	ENSMUSG00000093040	ENSMUST00000175299	-20463	NA	NA	NA	7.95647	8.0426	7.86488	0.0680986	0.276383	0.548576
1188	19	8819632	8820132	501	*	16642	0	.	Promoter (<=1kb)	19	8820010	8834143	14134	1	ENSMUSG00000071659	ENSMUST00000096753	0	68693	Hnrnpul2	heterogeneous nuclear ribonucleoprotein U-like 2	6.9052	6.78821	7.01341	-0.0651858	0.276672	0.548687
1189	1	161436467	161436967	501	*	1788	0	.	Distal Intergenic	1	161395409	161418410	23002	1	ENSMUSG00000026700	ENSMUST00000028024	41058	22164	Tnfsf4	tumor necrosis factor (ligand) superfamily, member 4	8.10107	8.18467	8.01232	0.0681857	0.277134	0.548759
1190	1	39842162	39842662	501	*	285	0	.	Exon (ENSMUST00000191299/ENSMUSG00000101634, exon 5 of 5)	1	39839175	39845699	6525	2	ENSMUSG00000101634	ENSMUST00000187091	3037	73426	1700066B17Rik	RIKEN cDNA 1700066B17 gene	7.09091	7.18519	6.99004	0.066451	0.277174	0.548759
1191	6	47636422	47636922	501	*	26233	0	.	Promoter (<=1kb)	6	47637143	47637219	77	1	ENSMUSG00000087897	ENSMUST00000157272	-221	NA	NA	NA	9.187	9.26326	9.10649	0.0687853	0.278176	0.549171
1192	1	13639424	13639924	501	*	59	0	.	Promoter (1-2kb)	1	13629995	13638411	8417	2	ENSMUSG00000025937	ENSMUST00000156222	-1013	212442	Lactb2	lactamase, beta 2	8.29568	8.36963	8.21772	0.0687229	0.278185	0.549171
1193	2	166647178	166647678	501	*	19819	0	.	Intron (ENSMUST00000036719/ENSMUSG00000039621, intron 1 of 39)	2	166655027	166655142	116	2	ENSMUSG00000093063	ENSMUST00000175322	7464	NA	NA	NA	6.99176	7.0879	6.88875	0.065979	0.278292	0.549171
1194	16	52292632	52293132	501	*	13463	0	.	Intron (ENSMUST00000023312/ENSMUSG00000022636, intron 6 of 15)	16	52251087	52296924	45838	2	ENSMUSG00000022636	ENSMUST00000167115	3792	11658	Alcam	activated leukocyte cell adhesion molecule	8.18228	8.27932	8.07823	0.0665632	0.278315	0.549171
1195	16	89974230	89974730	501	*	13669	0	.	Promoter (<=1kb)	16	89787111	89974699	187589	2	ENSMUSG00000002489	ENSMUST00000163370	0	21844	Tiam1	T cell lymphoma invasion and metastasis 1	7.41762	7.50199	7.32801	0.0673177	0.278702	0.549474
1196	17	6827774	6828274	501	*	13986	0	.	Distal Intergenic	17	6808509	6818529	10021	1	ENSMUSG00000116644	ENSMUST00000231816	19265	NA	NA	NA	7.0153	7.10726	6.91708	0.0645156	0.279709	0.550084
1197	1	55528714	55529214	501	*	534	0	.	Intron (ENSMUST00000042986/ENSMUSG00000038349, intron 1 of 5)	1	55559460	55561055	1596	1	ENSMUSG00000102831	ENSMUST00000193032	-30246	NA	NA	NA	7.06101	7.17343	6.93909	0.0636753	0.279709	0.550084
1198	5	150611617	150612117	501	*	25851	0	.	Intron (ENSMUST00000164332/ENSMUSG00000029655, intron 3 of 3)	5	150599932	150607003	7072	2	ENSMUSG00000107096	ENSMUST00000201992	-4614	NA	NA	NA	7.05659	7.14265	6.96507	0.0650442	0.27989	0.550084
1199	11	49084729	49085229	501	*	4876	0	.	Promoter (1-2kb)	11	49086700	49095436	8737	1	ENSMUSG00000078920	ENSMUST00000152914	-1471	15953	Ifi47	interferon gamma inducible protein 47	6.84169	6.95546	6.71818	0.0628916	0.279945	0.550084
1200	15	80743159	80743659	501	*	12165	0	.	Intron (ENSMUST00000067689/ENSMUSG00000047888, intron 1 of 24)	15	80712271	80713686	1416	1	ENSMUSG00000116480	ENSMUST00000230620	30888	NA	NA	NA	7.57374	7.6641	7.47735	0.0663738	0.281073	0.551562
1201	6	97210380	97210880	501	*	26837	0	.	Promoter (<=1kb)	6	97210689	97233315	22627	1	ENSMUSG00000035199	ENSMUST00000044681	0	65106	Arl6ip5	ADP-ribosylation factor-like 6 interacting protein 5	7.02962	7.12402	6.9286	0.0656503	0.281166	0.551562
1202	13	36807884	36808384	501	*	8765	0	.	Distal Intergenic	13	36836366	36885596	49231	1	ENSMUSG00000114483	ENSMUST00000225846	-27982	NA	NA	NA	7.976	7.88719	8.05966	-0.0659562	0.282362	0.553449
1203	7	141096989	141097489	501	*	29618	0	.	Promoter (<=1kb)	7	141093872	141096739	2868	2	ENSMUSG00000025494	ENSMUST00000209352	-250	24058	Sigirr	single immunoglobulin and toll-interleukin 1 receptor (TIR) domain	7.15896	7.2515	7.06006	0.0651006	0.282745	0.553737
1204	13	63216813	63217313	501	*	9255	0	.	Intron (ENSMUST00000091560/ENSMUSG00000021458, intron 10 of 14)	13	63210950	63214374	3425	1	ENSMUSG00000113853	ENSMUST00000221858	5863	NA	NA	NA	7.489	7.57754	7.39467	0.0656649	0.283175	0.554119
1205	10	80622224	80622724	501	*	3512	0	.	Promoter (<=1kb)	10	80622838	80640741	17904	1	ENSMUSG00000003345	ENSMUST00000079773	-114	103236	Csnk1g2	casein kinase 1, gamma 2	7.13946	7.23248	7.04003	0.0643965	0.283461	0.554219
1206	11	119856523	119857023	501	*	6811	0	.	Promoter (<=1kb)	11	119856309	119857802	1494	1	ENSMUSG00000025583	ENSMUST00000148860	214	74370	Rptor	regulatory associated protein of MTOR, complex 1	7.86895	7.96565	7.7653	0.0657343	0.283739	0.554302
1207	9	59656171	59656671	501	*	32058	0	.	Promoter (<=1kb)	9	59656368	59679375	23008	1	ENSMUSG00000032294	ENSMUST00000034834	0	18746	Pkm	pyruvate kinase, muscle	6.95595	7.05723	6.84702	0.0648644	0.284244	0.554355
1208	1	88641914	88642414	501	*	995	0	.	Distal Intergenic	1	88653085	88654845	1761	1	ENSMUSG00000104057	ENSMUST00000194311	-10671	NA	NA	NA	6.82284	6.9476	6.68625	0.0613308	0.284259	0.554355
1209	3	79628635	79629135	501	*	20691	0	.	Promoter (<=1kb)	3	79603788	79628863	25076	2	ENSMUSG00000027809	ENSMUST00000029386	0	66841	Etfdh	electron transferring flavoprotein, dehydrogenase	7.18297	7.2682	7.09238	0.065769	0.284472	0.554355
1210	7	15921604	15922104	501	*	27747	0	.	Promoter (<=1kb)	7	15917208	15922402	5195	2	ENSMUSG00000041571	ENSMUST00000044355	298	20364	Selenow	selenoprotein W	6.90218	7.00879	6.78705	0.0632594	0.28543	0.555762
1211	12	112853009	112853509	501	*	8219	0	.	Exon (ENSMUST00000021729/ENSMUSG00000021298, exon 3 of 3)	12	112850873	112860952	10080	2	ENSMUSG00000021298	ENSMUST00000021729	7443	56696	Gpr132	G protein-coupled receptor 132	7.11492	7.22369	6.99727	0.0639065	0.286266	0.556931
1212	5	103519145	103519645	501	*	24809	0	.	Intron (ENSMUST00000199412/ENSMUSG00000034573, intron 9 of 17)	5	103529566	103543339	13774	1	ENSMUSG00000034573	ENSMUST00000200581	-9921	19249	Ptpn13	protein tyrosine phosphatase, non-receptor type 13	7.0531	7.15151	6.94748	0.0630564	0.286615	0.55715
1213	9	32487417	32487917	501	*	31540	0	.	Intron (ENSMUST00000016231/ENSMUSG00000016087, intron 1 of 8)	9	32477333	32480377	3045	2	ENSMUSG00000103151	ENSMUST00000192646	-7040	NA	NA	NA	6.95576	7.05973	6.84372	0.0634487	0.286853	0.557153
1214	6	145981022	145981522	501	*	27591	0	.	Distal Intergenic	6	145999536	146001763	2228	2	ENSMUSG00000108161	ENSMUST00000203815	20241	NA	NA	NA	7.31629	7.22445	7.40263	-0.064494	0.287212	0.55739
1215	5	93105068	93105568	501	*	24704	0	.	Intron (ENSMUST00000074733/ENSMUSG00000058013, intron 1 of 9)	5	93093571	93176077	82507	1	ENSMUSG00000058013	ENSMUST00000202217	11497	52398	Septin11	septin 11	6.88378	7.00649	6.74965	0.0604608	0.287632	0.557746
1216	1	46853491	46853991	501	*	383	0	.	Promoter (<=1kb)	1	46807544	46854046	46503	2	ENSMUSG00000025986	ENSMUST00000027131	55	227059	Slc39a10	solute carrier family 39 (zinc transporter), member 10	6.90764	7.0137	6.79315	0.0627259	0.288042	0.558013
1217	17	84148736	84149236	501	*	15346	0	.	Intron (ENSMUST00000234659/ENSMUSG00000117485, intron 1 of 1)	17	84135352	84156426	21075	2	ENSMUSG00000117485	ENSMUST00000234659	7190	NA	NA	NA	7.44003	7.52994	7.34415	0.0656354	0.288418	0.558013
1218	16	43664209	43664709	501	*	13302	0	.	Promoter (<=1kb)	16	43648867	43664146	15280	2	ENSMUSG00000071552	ENSMUST00000096065	-63	100043314	Tigit	T cell immunoreceptor with Ig and ITIM domains	8.48184	8.55388	8.406	0.0673665	0.28848	0.558013
1219	9	72678708	72679208	501	*	32376	0	.	Intron (ENSMUST00000034740/ENSMUSG00000032216, intron 5 of 28)	9	72687224	72688715	1492	1	ENSMUSG00000104273	ENSMUST00000195338	-8016	NA	NA	NA	7.20511	7.30262	7.10054	0.0642939	0.288823	0.558217
1220	2	128295044	128295544	501	*	19296	0	.	Exon (ENSMUST00000239371/ENSMUSG00000074813, exon 4 of 4)	2	128311684	128315999	4316	2	ENSMUSG00000074813	ENSMUST00000239182	20455	100043424	Morrbid	myeloid RNA regulator of BCL2L11 induced cell death	8.38313	8.47122	8.28931	0.0656699	0.289589	0.558968
1221	11	53430787	53431287	501	*	5002	0	.	Promoter (<=1kb)	11	53431023	53436902	5880	1	ENSMUSG00000018238	ENSMUST00000156037	0	14566	Gdf9	growth differentiation factor 9	6.82282	6.90713	6.73327	0.0620115	0.289686	0.558968
1222	11	11557535	11558035	501	*	4482	0	.	Promoter (<=1kb)	11	11557421	11579460	22040	1	ENSMUSG00000087452	ENSMUST00000146304	114	NA	NA	NA	7.62821	7.7305	7.51811	0.0641589	0.29038	0.559848
1223	15	59647974	59648474	501	*	11667	0	.	Promoter (<=1kb)	15	59648350	59657099	8750	1	ENSMUSG00000032501	ENSMUST00000067543	0	211770	Trib1	tribbles pseudokinase 1	7.45647	7.55355	7.35239	0.0646393	0.291429	0.561255
1224	13	112417825	112418325	501	*	9783	0	.	Promoter (<=1kb)	13	112414938	112417365	2428	2	ENSMUSG00000114656	ENSMUST00000224082	-460	NA	NA	NA	7.75047	7.84123	7.65361	0.0654784	0.291586	0.561255
1225	15	80561153	80561653	501	*	12148	0	.	Promoter (<=1kb)	15	80452240	80560470	108231	2	ENSMUSG00000050439	ENSMUST00000096347	-683	383075	Enthd1	ENTH domain containing 1	7.46209	7.57091	7.3444	0.0622817	0.292615	0.562777
1226	17	7169633	7170133	501	*	13999	0	.	Promoter (<=1kb)	17	7170115	7303315	133201	1	ENSMUSG00000023809	ENSMUST00000024575	0	20112	Rps6ka2	ribosomal protein S6 kinase, polypeptide 2	7.53484	7.61788	7.44672	0.0651424	0.292952	0.562965
1227	5	62791093	62791593	501	*	24367	0	.	Distal Intergenic	5	62811674	62888308	76635	1	ENSMUSG00000090326	ENSMUST00000238474	-20081	100322896	Dthd1	death domain containing 1	6.77976	6.90273	6.64533	0.0588344	0.293629	0.563806
1228	8	126855825	126856325	501	*	31205	0	.	Intron (ENSMUST00000212406/ENSMUSG00000110697, intron 1 of 8)	8	126839233	126851473	12241	1	ENSMUSG00000110498	ENSMUST00000212914	16592	NA	NA	NA	7.14988	7.2537	7.038	0.0632863	0.294048	0.564068
1229	17	39843277	39843777	501	*	14750	0	.	Promoter (2-3kb)	17	39846353	39848201	1849	1	ENSMUSG00000106106	ENSMUST00000198477	-2576	110183	Rn18s-rs5	18s RNA, related sequence 5	7.00139	6.77478	7.19718	-0.0407492	0.294244	0.564068
1230	11	22692913	22693413	501	*	4604	0	.	Distal Intergenic	11	22729897	22732986	3090	2	ENSMUSG00000085979	ENSMUST00000143643	39573	NA	NA	NA	9.05851	9.14318	8.96856	0.0655808	0.294564	0.564222
1231	19	16898487	16898987	501	*	16825	0	.	Intron (ENSMUST00000235177/ENSMUSG00000118126, intron 1 of 1)	19	16919333	16925014	5682	1	ENSMUSG00000118126	ENSMUST00000235214	-20346	NA	NA	NA	8.08367	8.15816	8.00513	0.0660075	0.296411	0.567018
1232	9	69034266	69034766	501	*	32287	0	.	Intron (ENSMUST00000034766/ENSMUSG00000032238, intron 1 of 10)	9	69195541	69250834	55294	1	ENSMUSG00000032238	ENSMUST00000132355	-160775	19883	Rora	RAR-related orphan receptor alpha	7.00952	7.10783	6.90402	0.0625069	0.296724	0.567018
1233	3	32417652	32418152	501	*	20278	0	.	Intron (ENSMUST00000108243/ENSMUSG00000027665, intron 1 of 20)	3	32436151	32468486	32336	1	ENSMUSG00000027665	ENSMUST00000029201	-17999	18706	Pik3ca	phosphatidylinositol-4,5-bisphosphate 3-kinase catalytic subunit alpha	6.80911	6.91398	6.696	0.0608523	0.296746	0.567018
1234	14	63195150	63195650	501	*	10621	0	.	Promoter (1-2kb)	14	63188203	63193856	5654	2	ENSMUSG00000035121	ENSMUST00000223723	-1294	382913	Neil2	nei like 2 (E. coli)	7.37282	7.46634	7.27282	0.0635588	0.297167	0.567363
1235	2	52319126	52319626	501	*	18341	0	.	Intron (ENSMUST00000036934/ENSMUSG00000026950, intron 10 of 156)	2	52136662	52335134	198473	2	ENSMUSG00000026950	ENSMUST00000075301	15508	17996	Neb	nebulin	7.249	7.35275	7.1372	0.0614493	0.298648	0.569202
1236	2	31042792	31043292	501	*	18050	0	.	Intron (ENSMUST00000073879/ENSMUSG00000075415, intron 9 of 13)	2	31033091	31055444	22354	2	ENSMUSG00000075415	ENSMUST00000128431	12152	14269	Fnbp1	formin binding protein 1	7.2051	7.10743	7.29657	-0.0608719	0.29883	0.569202
1237	9	32941280	32941780	501	*	31581	0	.	Distal Intergenic	9	32904937	32928966	24030	2	ENSMUSG00000099025	ENSMUST00000185169	-12314	NA	NA	NA	6.84446	6.95066	6.72983	0.0600095	0.298855	0.569202
1238	11	99098844	99099344	501	*	6227	0	.	Distal Intergenic	11	99065678	99089306	23629	2	ENSMUSG00000017607	ENSMUST00000017751	-9538	217169	Tns4	tensin 4	6.7585	6.8702	6.63742	0.0592718	0.300001	0.570923
1239	10	62506214	62506714	501	*	3186	0	.	Promoter (1-2kb)	10	62494428	62507755	13328	2	ENSMUSG00000020077	ENSMUST00000020271	1041	19073	Srgn	serglycin	6.95885	7.07574	6.83166	0.0594285	0.300532	0.571236
1240	10	80751395	80751895	501	*	3523	0	.	Distal Intergenic	10	80755206	80795461	40256	1	ENSMUSG00000061589	ENSMUST00000105336	-3311	208266	Dot1l	DOT1-like, histone H3 methyltransferase (S. cerevisiae)	8.72814	8.79646	8.65642	0.0657019	0.300651	0.571236
1241	10	75434486	75434986	501	*	3334	0	.	Intron (ENSMUST00000039925/ENSMUSG00000033427, intron 6 of 9)	10	75428181	75430319	2139	1	ENSMUSG00000033427	ENSMUST00000129946	6305	103149	Upb1	ureidopropionase, beta	7.36814	7.54863	7.1618	0.0429142	0.300994	0.571428
1242	11	68852879	68853379	501	*	5326	0	.	Promoter (<=1kb)	11	68821434	68853135	31702	2	ENSMUSG00000018736	ENSMUST00000018880	0	83431	Ndel1	nudE neurodevelopment protein 1 like 1	6.75423	6.84508	6.65728	0.0620516	0.301395	0.571728
1243	14	75444613	75445113	501	*	10837	0	.	Distal Intergenic	14	75455982	75529708	73727	1	ENSMUSG00000091722	ENSMUST00000164848	-10869	380918	Siah3	siah E3 ubiquitin protein ligase family member 3	7.60583	7.51789	7.68871	-0.0617516	0.302669	0.572937
1244	15	76203956	76204456	501	*	11949	0	.	Promoter (1-2kb)	15	76170974	76206321	35348	2	ENSMUSG00000022565	ENSMUST00000073418	1865	18810	Plec	plectin	8.47849	8.55315	8.39976	0.0653464	0.302717	0.572937
1245	5	103367076	103367576	501	*	24803	0	.	Distal Intergenic	5	103354306	103356698	2393	2	ENSMUSG00000104684	ENSMUST00000200007	-10378	NA	NA	NA	7.4548	7.55483	7.34732	0.0625468	0.302878	0.572937
1246	18	80554670	80555170	501	*	16306	0	.	Distal Intergenic	18	80541892	80544546	2655	2	ENSMUSG00000118319	ENSMUST00000236225	-10124	100039348	Gm2176	glucosamine-6-phosphate deaminase 1 pseudogene	7.1937	7.29529	7.08441	0.0612752	0.303005	0.572937
1247	3	38484834	38485334	501	*	20374	0	.	Promoter (<=1kb)	3	38449259	38484844	35586	2	ENSMUSG00000044864	ENSMUST00000120875	0	99696	Ankrd50	ankyrin repeat domain 50	7.84647	7.91757	7.77167	0.0643492	0.305017	0.575865
1248	6	142823069	142823569	501	*	27498	0	.	3' UTR	6	142814385	142816955	2571	1	ENSMUSG00000072683	ENSMUST00000159599	8684	665037	Gm7457	predicted gene 7457	8.09165	8.16845	8.01052	0.0644528	0.305042	0.575865
1249	18	60502324	60502824	501	*	15993	0	.	Promoter (<=1kb)	18	60474191	60501987	27797	2	ENSMUSG00000038059	ENSMUST00000042710	-337	106878	Smim3	small integral membrane protein 3	7.64004	7.74153	7.53086	0.0613365	0.305412	0.576102
1250	14	120910352	120910852	501	*	11081	0	.	Promoter (<=1kb)	14	120911224	120947999	36776	1	ENSMUSG00000030662	ENSMUST00000032898	-372	70572	Ipo5	importin 5	9.23223	9.29653	9.16492	0.0649532	0.305932	0.576621
1251	11	83640179	83640679	501	*	5825	0	.	Distal Intergenic	11	83645046	83645621	576	2	ENSMUSG00000081906	ENSMUST00000117199	4942	194905	Rpl9-ps1	ribosomal protein L9, pseudogene 1	6.86049	6.97884	6.73156	0.0565949	0.306525	0.576867
1252	4	6443817	6444317	501	*	21918	0	.	Promoter (<=1kb)	4	6437913	6444393	6481	2	ENSMUSG00000028245	ENSMUST00000124656	76	18201	Nsmaf	neutral sphingomyelinase (N-SMase) activation associated factor	6.92853	7.03676	6.81152	0.0608425	0.306552	0.576867
1253	12	69447769	69448269	501	*	7428	0	.	Distal Intergenic	12	69464956	69467392	2437	2	ENSMUSG00000113035	ENSMUST00000221805	19123	76062	5830428M24Rik	RIKEN cDNA 5830428M24 gene	8.39558	8.47303	8.31373	0.0645627	0.307119	0.577472
1254	4	32258095	32258595	501	*	22108	0	.	Intron (ENSMUST00000108180/ENSMUSG00000040270, intron 1 of 6)	4	32251761	32265835	14075	1	ENSMUSG00000087049	ENSMUST00000133451	6334	NA	NA	NA	8.31201	8.39475	8.22423	0.064003	0.307389	0.577518
1255	7	116493526	116494026	501	*	29181	0	.	Promoter (1-2kb)	7	116492117	116492404	288	2	ENSMUSG00000108566	ENSMUST00000206800	-1122	102635299	Gm32676	predicted gene, 32676	6.83918	6.92714	6.74551	0.0607461	0.307841	0.577906
1256	3	60787901	60788401	501	*	20568	0	.	Promoter (<=1kb)	3	60788361	60794730	6370	1	ENSMUSG00000103587	ENSMUST00000194030	0	102642162	Gm38326	predicted gene, 38326	7.4247	7.3283	7.51506	-0.0591869	0.308323	0.578352
1257	1	40847481	40847981	501	*	330	0	.	Intron (ENSMUST00000114765/ENSMUSG00000079588, intron 4 of 4)	1	40863737	40864232	496	2	ENSMUSG00000094136	ENSMUST00000178542	16251	NA	NA	NA	8.47831	8.54845	8.40459	0.0645789	0.308784	0.578752
1258	2	121448909	121449409	501	*	19143	0	.	Promoter (<=1kb)	2	121449195	121453420	4226	1	ENSMUSG00000074884	ENSMUST00000139253	0	378702	Serf2	small EDRK-rich factor 2	7.19137	7.2798	7.09717	0.0622258	0.309028	0.578752
1259	6	83569402	83569902	501	*	26641	0	.	Promoter (1-2kb)	6	83568039	83588123	20085	1	ENSMUSG00000108660	ENSMUST00000205532	1363	100861870	Gm21284	predicted gene, 21284	7.89738	7.99215	7.79595	0.0613361	0.309846	0.579824
1260	15	94089776	94090276	501	*	12358	0	.	Distal Intergenic	15	93956722	93964708	7987	2	ENSMUSG00000115965	ENSMUST00000229885	-125068	NA	NA	NA	6.76015	6.67038	6.84467	-0.0603866	0.310906	0.581345
1261	8	111643910	111644410	501	*	30864	0	.	Promoter (<=1kb)	8	111643537	111670682	27146	1	ENSMUSG00000055835	ENSMUST00000211926	373	22640	Zfp1	zinc finger protein 1	7.06562	7.15448	6.97093	0.0612547	0.312738	0.584308
1262	3	19628298	19628798	501	*	20187	0	.	Promoter (<=1kb)	3	19610368	19628677	18310	2	ENSMUSG00000082766	ENSMUST00000119133	0	NA	NA	NA	6.91846	6.82064	7.01008	-0.0609749	0.313462	0.585195
1263	12	34990273	34990773	501	*	7229	0	.	Distal Intergenic	12	34984761	34986436	1676	1	ENSMUSG00000092305	ENSMUST00000134550	5512	75456	Prps1l1	phosphoribosyl pyrophosphate synthetase 1-like 1	6.94192	6.83995	7.03716	-0.0596066	0.313892	0.585534
1264	9	61013063	61013563	501	*	32069	0	.	Promoter (<=1kb)	9	61013481	61017620	4140	1	ENSMUSG00000111290	ENSMUST00000215132	0	330956	Gm5122	predicted gene 5122	7.89595	7.97642	7.81072	0.0631151	0.314387	0.58587
1265	7	19932579	19933079	501	*	27879	0	.	Distal Intergenic	7	19903578	19921160	17583	2	ENSMUSG00000040511	ENSMUST00000043517	-11419	52118	Pvr	poliovirus receptor	7.01092	7.10646	6.90861	0.0603929	0.31457	0.58587
1266	5	67393914	67394414	501	*	24502	0	.	3' UTR	5	67365505	67366599	1095	1	ENSMUSG00000107266	ENSMUST00000202864	28409	NA	NA	NA	6.99264	7.08297	6.89628	0.0597388	0.316649	0.589278
1267	4	40781695	40782195	501	*	22215	0	.	Distal Intergenic	4	40775259	40775564	306	2	ENSMUSG00000056412	ENSMUST00000121600	-6131	NA	NA	NA	8.24114	8.31267	8.16587	0.0632393	0.317973	0.590558
1268	7	66147192	66147692	501	*	28448	0	.	Intron (ENSMUST00000036372/ENSMUSG00000032640, intron 2 of 2)	7	66126954	66127699	746	2	ENSMUSG00000108699	ENSMUST00000205601	-19493	100418080	Gm18988	NSA2 ribosome biogenesis homolog pseudogene	7.01315	7.11526	6.90327	0.0588846	0.318004	0.590558
1269	18	12168286	12168786	501	*	15561	0	.	Promoter (<=1kb)	18	12168717	12181120	12404	1	ENSMUSG00000024410	ENSMUST00000126523	0	76482	Rmc1	regulator of MON1-CCZ1	8.10944	8.1847	8.03004	0.0627182	0.318089	0.590558
1270	14	120477349	120477849	501	*	11075	0	.	Promoter (<=1kb)	14	120478444	120507194	28751	1	ENSMUSG00000051615	ENSMUST00000062117	-595	76108	Rap2a	RAS related protein 2a	7.96179	8.04145	7.87747	0.06257	0.31843	0.590725
1271	18	39035150	39035650	501	*	15831	0	.	Intron (ENSMUST00000148850/ENSMUSG00000118193, intron 2 of 5)	18	38993635	38994192	558	2	ENSMUSG00000086991	ENSMUST00000131421	-40958	NA	NA	NA	6.8353	6.94741	6.71375	0.0570612	0.319947	0.592528
1272	1	144004072	144004572	501	*	1540	0	.	Promoter (<=1kb)	1	143999338	144004161	4824	2	ENSMUSG00000026360	ENSMUST00000127206	0	19735	Rgs2	regulator of G-protein signaling 2	6.98208	7.06691	6.89195	0.0605537	0.320028	0.592528
1273	8	11008733	11009233	501	*	29766	0	.	Promoter (<=1kb)	8	10984681	11008458	23778	2	ENSMUSG00000038894	ENSMUST00000040514	-275	384783	Irs2	insulin receptor substrate 2	6.7643	6.85757	6.66457	0.0593139	0.320156	0.592528
1274	11	21102444	21102944	501	*	4572	0	.	Promoter (2-3kb)	11	21099534	21099827	294	1	ENSMUSG00000084362	ENSMUST00000121233	2910	NA	NA	NA	9.00015	9.07669	8.91932	0.0623592	0.321017	0.592812
1275	1	162509335	162509835	501	*	1825	0	.	Distal Intergenic	1	161990212	162478034	487823	2	ENSMUSG00000040265	ENSMUST00000070330	-31301	103967	Dnm3	dynamin 3	7.54677	7.63675	7.45081	0.0602235	0.321138	0.592812
1276	10	41809824	41810324	501	*	2968	0	.	Promoter (<=1kb)	10	41718841	41809868	91028	2	ENSMUSG00000019813	ENSMUST00000189770	0	103268	Cep57l1	centrosomal protein 57-like 1	7.37507	7.45742	7.28773	0.0612816	0.321344	0.592812
1277	12	84762433	84762933	501	*	7785	0	.	Promoter (<=1kb)	12	84756492	84762540	6049	2	ENSMUSG00000021242	ENSMUST00000223200	0	67963	Npc2	NPC intracellular cholesterol transporter 2	7.51598	7.60597	7.42	0.0604185	0.32135	0.592812
1278	2	30981931	30982431	501	*	18047	0	.	Promoter (<=1kb)	2	30972177	30981941	9765	2	ENSMUSG00000026851	ENSMUST00000028205	0	227707	BC005624	cDNA sequence BC005624	7.38967	7.46652	7.30851	0.0610342	0.321568	0.592812
1279	9	116223329	116223829	501	*	32984	0	.	Intron (ENSMUST00000217302/ENSMUSG00000111324, intron 2 of 3)	9	116218802	116249753	30952	1	ENSMUSG00000111324	ENSMUST00000217302	4527	NA	NA	NA	7.156	7.25187	7.0533	0.0592365	0.321853	0.592873
1280	10	80399444	80399944	501	*	3496	0	.	Promoter (<=1kb)	10	80392539	80399550	7012	2	ENSMUSG00000035478	ENSMUST00000092295	0	17192	Mbd3	methyl-CpG binding domain protein 3	6.87081	6.94728	6.79007	0.0580135	0.322557	0.593706
1281	9	95278300	95278800	501	*	32589	0	.	Distal Intergenic	9	95399292	95406722	7431	2	ENSMUSG00000033350	ENSMUST00000036267	127922	54371	Chst2	carbohydrate sulfotransferase 2	7.30765	7.41344	7.19349	0.057046	0.322956	0.593977
1282	17	56266208	56266708	501	*	15004	0	.	Downstream (2-3kb)	17	56256810	56263610	6801	1	ENSMUSG00000043683	ENSMUST00000060253	9398	14154	Fem1a	fem 1 homolog a	7.92933	8.01296	7.84054	0.0615373	0.323213	0.593986
1283	15	99030038	99030538	501	*	12485	0	.	Promoter (<=1kb)	15	99030321	99034902	4582	1	ENSMUSG00000043091	ENSMUST00000230447	0	22146	Tuba1c	tubulin, alpha 1C	7.29366	7.19638	7.38479	-0.0594764	0.323611	0.594253
1284	JH584304.1	60785	61285	501	*	33228	0	.	Promoter (1-2kb)	45	52691	59690	7000	2	ENSMUSG00000095041	ENSMUST00000178343	-1095	NA	NA	NA	7.37717	7.4544	7.29557	0.060967	0.324058	0.594592
1285	1	170174850	170175350	501	*	1943	0	.	Promoter (<=1kb)	1	170141938	170174957	33020	2	ENSMUSG00000026670	ENSMUST00000111350	0	107652	Uap1	UDP-N-acetylglucosamine pyrophosphorylase 1	6.90426	6.98416	6.81967	0.0596663	0.3243	0.594592
1286	13	43261929	43262429	501	*	8893	0	.	Intron (ENSMUST00000055341/ENSMUSG00000051335, intron 1 of 1)	13	43265425	43303405	37981	2	ENSMUSG00000051335	ENSMUST00000222779	40976	328232	Gfod1	glucose-fructose oxidoreductase domain containing 1	7.44843	7.52959	7.36242	0.0606322	0.325552	0.596423
1287	1	184034077	184034577	501	*	2244	0	.	Promoter (<=1kb)	1	184034381	184075636	41256	1	ENSMUSG00000039384	ENSMUST00000048655	0	63953	Dusp10	dual specificity phosphatase 10	7.74308	7.81884	7.66312	0.0617289	0.326094	0.596652
1288	17	12750745	12751245	501	*	14065	0	.	Promoter (<=1kb)	17	12748653	12750800	2148	2	ENSMUSG00000023830	ENSMUST00000159127	0	16004	Igf2r	insulin-like growth factor 2 receptor	7.22731	7.32463	7.12295	0.0585391	0.326183	0.596652
1289	6	59313339	59313839	501	*	26427	0	.	Distal Intergenic	6	59208870	59212033	3164	1	ENSMUSG00000049232	ENSMUST00000062626	104469	68140	Tigd2	tigger transposable element derived 2	7.22107	7.12677	7.30958	-0.0561235	0.326914	0.597525
1290	19	53800468	53800968	501	*	17378	0	.	Intron (ENSMUST00000164202/ENSMUSG00000043639, intron 1 of 13)	19	53793308	53813573	20266	1	ENSMUSG00000043639	ENSMUST00000162910	7160	73713	Rbm20	RNA binding motif protein 20	8.78058	8.8487	8.70908	0.0620664	0.327694	0.598389
1291	5	23718978	23719478	501	*	24010	0	.	Distal Intergenic	5	23709996	23712667	2672	2	ENSMUSG00000105987	ENSMUST00000197153	-6311	433855	AI506816	expressed sequence AI506816	6.85611	6.76789	6.93925	-0.0586045	0.327895	0.598389
1292	15	66795209	66795709	501	*	11812	0	.	Intron (ENSMUST00000065916/ENSMUSG00000053469, intron 41 of 47)	15	66798750	66850721	51972	1	ENSMUSG00000053469	ENSMUST00000166403	-3041	21819	Tg	thyroglobulin	7.0419	6.84817	7.21268	-0.038781	0.328292	0.598651
1293	17	86052592	86053092	501	*	15386	0	.	Intron (ENSMUST00000095187/ENSMUSG00000024135, intron 15 of 20)	17	86047975	86057700	9726	2	ENSMUSG00000024135	ENSMUST00000234645	4608	78586	Srbd1	S1 RNA binding domain 1	7.09776	7.18498	7.00492	0.0577314	0.328657	0.598852
1294	3	101047568	101048068	501	*	21169	0	.	Intron (ENSMUST00000102694/ENSMUSG00000027864, intron 7 of 8)	3	100993529	101029556	36028	2	ENSMUSG00000086564	ENSMUST00000147399	-18012	630146	Cd101	CD101 antigen	7.43927	7.52793	7.34479	0.0598684	0.329555	0.599738
1295	5	36553945	36554445	501	*	24247	0	.	Intron (ENSMUST00000146430/ENSMUSG00000029192, intron 2 of 13)	5	36543180	36564056	20877	2	ENSMUSG00000029192	ENSMUST00000146252	9611	100855	Tbc1d14	TBC1 domain family, member 14	7.05385	7.14158	6.96044	0.0590189	0.329652	0.599738
1296	5	53402546	53403046	501	*	24327	0	.	Distal Intergenic	5	53418573	53418682	110	1	ENSMUSG00000088646	ENSMUST00000158021	-15527	NA	NA	NA	8.36269	8.45112	8.26848	0.0596633	0.329978	0.599867
1297	8	46941213	46941713	501	*	30113	0	.	Distal Intergenic	8	46946795	46948799	2005	2	ENSMUSG00000109759	ENSMUST00000210613	7086	NA	NA	NA	7.73683	7.6644	7.8058	-0.0611653	0.330546	0.600125
1298	9	32507296	32507796	501	*	31543	0	.	Promoter (<=1kb)	9	32508413	32516958	8546	1	ENSMUSG00000098645	ENSMUST00000183818	-617	NA	NA	NA	7.78688	7.88186	7.68521	0.0582041	0.330836	0.600125
1299	3	95015404	95015904	501	*	20991	0	.	Promoter (<=1kb)	3	95006832	95015404	8573	2	ENSMUSG00000019338	ENSMUST00000147022	0	78266	Zfp687	zinc finger protein 687	7.65884	7.73012	7.58386	0.0605912	0.330884	0.600125
1300	13	5861061	5861561	501	*	8359	0	.	Promoter (<=1kb)	13	5861482	5870394	8913	1	ENSMUSG00000000078	ENSMUST00000000080	0	23849	Klf6	Kruppel-like factor 6	7.4136	7.49412	7.32832	0.0601378	0.331659	0.601068
1301	5	32035672	32036172	501	*	24154	0	.	Intron (ENSMUST00000201352/ENSMUSG00000052139, intron 10 of 11)	5	32045978	32084753	38776	1	ENSMUSG00000052139	ENSMUST00000202080	-9806	107976	Babam2	BRISC and BRCA1 A complex member 2	7.91206	8.00325	7.81471	0.0591308	0.333012	0.603057
1302	5	3301004	3301504	501	*	23882	0	.	Distal Intergenic	5	3270381	3284584	14204	1	ENSMUSG00000106658	ENSMUST00000197473	30623	NA	NA	NA	7.99281	8.07536	7.90525	0.0597323	0.333748	0.603924
1303	6	99259714	99260214	501	*	26879	0	.	3' UTR	6	98925338	99266515	341178	2	ENSMUSG00000030067	ENSMUST00000113326	6301	108655	Foxp1	forkhead box P1	8.13927	7.96661	8.29346	-0.0413179	0.334512	0.604843
1304	11	116406341	116406841	501	*	6660	0	.	Intron (ENSMUST00000100202/ENSMUSG00000052949, intron 1 of 18)	11	116336353	116413004	76652	2	ENSMUSG00000052949	ENSMUST00000100202	6163	217340	Rnf157	ring finger protein 157	8.95504	9.0261	8.88029	0.0607934	0.335576	0.606302
1305	11	69098552	69099052	501	*	5346	0	.	Promoter (<=1kb)	11	69098948	69109960	11013	1	ENSMUSG00000020893	ENSMUST00000021271	0	18626	Per1	period circadian clock 1	7.01756	7.10252	6.92728	0.0583415	0.335931	0.60635
1306	4	150915404	150915904	501	*	23761	0	.	Promoter (<=1kb)	4	150914562	150934411	19850	1	ENSMUSG00000028965	ENSMUST00000135169	842	21942	Tnfrsf9	tumor necrosis factor receptor superfamily, member 9	7.75918	7.84216	7.67115	0.0597521	0.336149	0.60635
1307	16	42875301	42875801	501	*	13288	0	.	Promoter (<=1kb)	16	42725702	42875587	149886	2	ENSMUSG00000075070	ENSMUST00000142270	0	75722	4932412D23Rik	RIKEN cDNA 4932412D23 gene	8.28157	8.34226	8.21823	0.0607557	0.336393	0.60635
1308	3	135722100	135722600	501	*	21669	0	.	Distal Intergenic	3	135610590	135691547	80958	2	ENSMUSG00000028163	ENSMUST00000138602	-30553	18033	Nfkb1	nuclear factor of kappa light polypeptide gene enhancer in B cells 1, p105	7.20698	7.30261	7.10457	0.0567251	0.336632	0.60635
1309	8	121949950	121950450	501	*	31038	0	.	Promoter (<=1kb)	8	121950492	122026177	75686	1	ENSMUSG00000025316	ENSMUST00000093078	-42	53325	Banp	BTG3 associated nuclear protein	6.74227	6.82658	6.65273	0.0574927	0.337314	0.606599
1310	8	126852146	126852646	501	*	31204	0	.	Intron (ENSMUST00000212406/ENSMUSG00000110697, intron 1 of 8)	8	126839233	126851473	12241	1	ENSMUSG00000110498	ENSMUST00000212914	12913	NA	NA	NA	7.60358	7.69614	7.50468	0.0583176	0.337511	0.606599
1311	1	151697846	151698346	501	*	1594	0	.	Intron (ENSMUST00000148810/ENSMUSG00000026483, intron 8 of 13)	1	151677167	151719342	42176	1	ENSMUSG00000026483	ENSMUST00000086267	20679	63913	Niban1	niban apoptosis regulator 1	8.55937	8.63014	8.48495	0.060694	0.337903	0.606599
1312	8	13686543	13687043	501	*	29800	0	.	Distal Intergenic	8	13566948	13677603	110656	2	ENSMUSG00000031453	ENSMUST00000117551	-8940	19414	Rasa3	RAS p21 protein activator 3	7.78026	7.85403	7.70252	0.0596908	0.338018	0.606599
1313	11	52314039	52314539	501	*	4982	0	.	Distal Intergenic	11	52253236	52283331	30096	2	ENSMUSG00000000782	ENSMUST00000109071	-30708	21414	Tcf7	transcription factor 7, T cell specific	7.40409	7.49075	7.31189	0.0589272	0.338058	0.606599
1314	11	74830148	74830648	501	*	5515	0	.	Promoter (<=1kb)	11	74830920	74845725	14806	1	ENSMUSG00000000282	ENSMUST00000000291	-272	17428	Mnt	max binding protein	7.32283	7.3963	7.24541	0.0587742	0.338683	0.607257
1315	1	92180196	92180696	501	*	1060	0	.	Promoter (<=1kb)	1	91928779	92180341	251563	2	ENSMUSG00000026313	ENSMUST00000097644	0	208727	Hdac4	histone deacetylase 4	7.34171	7.41314	7.26655	0.0591467	0.340013	0.608502
1316	11	61647056	61647556	501	*	5231	0	.	Distal Intergenic	11	61653265	61672784	19520	1	ENSMUSG00000004837	ENSMUST00000004959	-5709	71520	Grap	GRB2-related adaptor protein	7.35875	7.45224	7.25879	0.057876	0.340163	0.608502
1317	9	51177337	51177837	501	*	31887	0	.	Distal Intergenic	9	51130307	51165517	35211	2	ENSMUSG00000110266	ENSMUST00000210433	-11820	102635385	Gm32742	predicted gene, 32742	6.90703	6.82643	6.98337	-0.0567983	0.340268	0.608502
1318	10	44448037	44448537	501	*	3027	0	.	Intron (ENSMUST00000039174/ENSMUSG00000038151, intron 4 of 7)	10	44439667	44457210	17544	2	ENSMUSG00000038151	ENSMUST00000218369	8673	12142	Prdm1	PR domain containing 1, with ZNF domain	7.04959	6.97086	7.12424	-0.0576445	0.340548	0.608502
1319	11	96829860	96830360	501	*	6101	0	.	Promoter (<=1kb)	11	96817414	96829968	12555	2	ENSMUSG00000038615	ENSMUST00000081775	0	18023	Nfe2l1	nuclear factor, erythroid derived 2,-like 1	6.96793	7.04428	6.88732	0.0577559	0.340728	0.608502
1320	1	144206203	144206703	501	*	1550	0	.	Distal Intergenic	1	144221979	144223650	1672	2	ENSMUSG00000100389	ENSMUST00000186440	16947	108213	Rbm6-ps2	RNA binding motif protein 6, pseudogene 2	7.21617	7.40109	7.00401	0.0361131	0.340926	0.608502
1321	2	48328183	48328683	501	*	18305	0	.	Intron (ENSMUST00000127672/ENSMUSG00000086353, intron 1 of 5)	2	48298908	48299161	254	1	ENSMUSG00000083966	ENSMUST00000119842	29275	NA	NA	NA	7.62878	7.71348	7.5388	0.0584366	0.342556	0.610947
1322	2	13573398	13573898	501	*	17712	0	.	Promoter (<=1kb)	2	13573927	13574833	907	1	ENSMUSG00000026728	ENSMUST00000141365	-29	22352	Vim	vimentin	7.64445	7.7268	7.55712	0.0589327	0.342905	0.611108
1323	13	45924499	45924999	501	*	8985	0	.	Intron (ENSMUST00000091628/ENSMUSG00000046876, intron 2 of 7)	13	45936040	45936904	865	1	ENSMUSG00000113987	ENSMUST00000222376	-11041	NA	NA	NA	7.6596	7.74155	7.57272	0.0586946	0.343187	0.611147
1324	1	144330278	144330778	501	*	1564	0	.	Distal Intergenic	1	144312032	144312436	405	2	ENSMUSG00000100441	ENSMUST00000187999	-17842	639456	Gm7266	predicted gene 7266	6.84229	6.94725	6.7291	0.0555059	0.343937	0.612022
1325	8	69996258	69996758	501	*	30218	0	.	Promoter (<=1kb)	8	69908470	69996384	87915	2	ENSMUSG00000036180	ENSMUST00000065169	0	234366	Gatad2a	GATA zinc finger domain containing 2A	7.1167	7.19374	7.03532	0.0576774	0.344802	0.613096
1326	17	25919800	25920300	501	*	14263	0	.	Promoter (<=1kb)	17	25883639	25919727	36089	2	ENSMUSG00000025730	ENSMUST00000167018	-73	224624	Rab40c	Rab40C, member RAS oncogene family	7.82404	7.89088	7.75396	0.0591352	0.345816	0.614436
1327	12	16531956	16532456	501	*	7034	0	.	Distal Intergenic	12	16559017	16562038	3022	2	ENSMUSG00000020593	ENSMUST00000223129	29582	14245	Lpin1	lipin 1	7.76126	7.85565	7.66026	0.0568448	0.347089	0.615989
1328	6	42348090	42348590	501	*	26216	0	.	Promoter (1-2kb)	6	42349630	42351148	1519	1	ENSMUSG00000029860	ENSMUST00000203329	-1040	22793	Zyx	zyxin	6.8305	6.92577	6.72851	0.0545351	0.347213	0.615989
1329	6	146675123	146675623	501	*	27614	0	.	Distal Intergenic	6	146657218	146665403	8186	1	ENSMUSG00000085238	ENSMUST00000146754	17905	74925	4930479D17Rik	RIKEN cDNA 4930479D17 gene	7.65959	7.73931	7.5752	0.0585788	0.347563	0.616092
1330	12	24593336	24593836	501	*	7094	0	.	Intron (ENSMUST00000085553/ENSMUSG00000020656, intron 8 of 15)	12	24580749	24617391	36643	1	ENSMUSG00000020656	ENSMUST00000020985	12587	195733	Grhl1	grainyhead like transcription factor 1	7.41934	7.50356	7.32989	0.0572421	0.347966	0.616092
1331	12	35562756	35563256	501	*	7240	0	.	Intron (ENSMUST00000223092/ENSMUSG00000113741, intron 2 of 5)	12	35546031	35548132	2102	1	ENSMUSG00000113580	ENSMUST00000220905	16725	NA	NA	NA	7.66633	7.74252	7.58589	0.0578948	0.348055	0.616092
1332	11	61644481	61644981	501	*	5230	0	.	Distal Intergenic	11	61653265	61672784	19520	1	ENSMUSG00000004837	ENSMUST00000004959	-8284	71520	Grap	GRB2-related adaptor protein	7.72212	7.80424	7.63503	0.0581979	0.348704	0.616623
1333	1	74284600	74285100	501	*	756	0	.	Promoter (<=1kb)	1	74279840	74284738	4899	2	ENSMUSG00000006299	ENSMUST00000006462	0	227290	Aamp	angio-associated migratory protein	6.87312	6.95578	6.78543	0.0564212	0.34895	0.616623
1334	13	20111348	20111848	501	*	8474	0	.	Promoter (<=1kb)	13	20111512	20342888	231377	1	ENSMUSG00000041112	ENSMUST00000180626	0	140580	Elmo1	engulfment and cell motility 1	8.56368	8.65235	8.4692	0.0562131	0.349347	0.616623
1335	2	10314322	10314822	501	*	17621	0	.	Distal Intergenic	2	10370510	10439137	68628	1	ENSMUSG00000061186	ENSMUST00000114862	-55688	353282	Sfmbt2	Scm-like with four mbt domains 2	8.57913	8.65618	8.49772	0.058381	0.349402	0.616623
1336	3	116380325	116380825	501	*	21448	0	.	Intron (ENSMUST00000106491/ENSMUSG00000033502, intron 4 of 13)	3	116403387	116405488	2102	2	ENSMUSG00000033502	ENSMUST00000199454	24663	229776	Cdc14a	CDC14 cell division cycle 14A	7.39126	7.47376	7.30375	0.0577339	0.350441	0.617994
1337	18	32970175	32970675	501	*	15680	0	.	Intron (ENSMUST00000234205/ENSMUSG00000038128, intron 4 of 14)	18	32915826	32939229	23404	2	ENSMUSG00000097710	ENSMUST00000180941	-30946	NA	NA	NA	6.92812	6.84926	7.00289	-0.0555146	0.350709	0.618002
1338	8	34523776	34524276	501	*	29985	0	.	Promoter (<=1kb)	8	34523318	34526628	3311	1	ENSMUSG00000110015	ENSMUST00000211015	458	NA	NA	NA	8.21758	8.29872	8.1316	0.0572412	0.351269	0.618528
1339	11	6695238	6695738	501	*	4462	0	.	Distal Intergenic	11	6685824	6686809	986	1	ENSMUSG00000083075	ENSMUST00000121445	9414	NA	NA	NA	8.33083	8.41905	8.23686	0.0562049	0.351868	0.619119
1340	16	91464695	91465195	501	*	13707	0	.	Promoter (<=1kb)	16	91465025	91470128	5104	1	ENSMUSG00000084866	ENSMUST00000231422	0	100503120	A930006K02Rik	RIKEN cDNA A930006K02 gene	6.84574	6.92664	6.76004	0.0558178	0.352549	0.619601
1341	6	99432745	99433245	501	*	26902	0	.	Promoter (2-3kb)	6	98925342	99435345	510004	2	ENSMUSG00000030067	ENSMUST00000113322	2100	108655	Foxp1	forkhead box P1	8.21119	8.12662	8.29108	-0.0552151	0.352955	0.619601
1342	11	61597608	61598108	501	*	5226	0	.	Distal Intergenic	11	61517250	61579687	62438	2	ENSMUSG00000001036	ENSMUST00000179936	-17921	13855	Epn2	epsin 2	7.26277	7.3569	7.16207	0.0553594	0.353238	0.619601
1343	10	26544680	26545180	501	*	2791	0	.	Distal Intergenic	10	26493098	26498747	5650	1	ENSMUSG00000112797	ENSMUST00000219589	51582	NA	NA	NA	8.41433	8.3489	8.47691	-0.058488	0.353257	0.619601
1344	14	27341398	27341898	501	*	10125	0	.	Intron (ENSMUST00000225949/ENSMUSG00000021895, intron 5 of 13)	14	27336066	27403911	67846	1	ENSMUSG00000021895	ENSMUST00000224981	5332	71704	Arhgef3	Rho guanine nucleotide exchange factor (GEF) 3	7.41787	7.51808	7.31018	0.0538979	0.353457	0.619601
1345	16	59522117	59522617	501	*	13545	0	.	Promoter (2-3kb)	16	59490775	59525614	34840	2	ENSMUSG00000022723	ENSMUST00000129762	2997	224273	Crybg3	beta-gamma crystallin domain containing 3	7.08209	7.17382	6.98414	0.055807	0.353908	0.619931
1346	12	54293168	54293668	501	*	7341	0	.	Distal Intergenic	12	54316164	54317015	852	2	ENSMUSG00000112705	ENSMUST00000217997	23347	NA	NA	NA	7.46559	7.53996	7.38719	0.0576435	0.354953	0.620458
1347	3	9765728	9766228	501	*	20124	0	.	Intron (ENSMUST00000160368/ENSMUSG00000089794, intron 1 of 1)	3	9757607	9786142	28536	1	ENSMUSG00000089794	ENSMUST00000160368	8121	NA	NA	NA	6.77274	6.66994	6.8687	-0.0497793	0.354984	0.620458
1348	7	127153371	127153871	501	*	29391	0	.	Promoter (1-2kb)	7	127155069	127156006	938	1	ENSMUSG00000108362	ENSMUST00000206027	-1198	100417362	Gm18561	TAR (HIV) RNA binding protein 2 pseudogene	7.32068	7.40917	7.22641	0.0555752	0.354999	0.620458
1349	11	61174952	61175452	501	*	5219	0	.	Promoter (<=1kb)	11	61151785	61175055	23271	2	ENSMUSG00000042506	ENSMUST00000041683	0	216825	Usp22	ubiquitin specific peptidase 22	7.82458	7.8959	7.74956	0.0579576	0.355924	0.621614
1350	14	79515374	79515874	501	*	10949	0	.	Promoter (<=1kb)	14	79515674	79582494	66821	1	ENSMUSG00000036461	ENSMUST00000110835	0	13709	Elf1	E74-like factor 1	6.7332	6.82716	6.63269	0.05472	0.356315	0.621647
1351	2	164521750	164522250	501	*	19758	0	.	Distal Intergenic	2	164499916	164501639	1724	1	ENSMUSG00000017721	ENSMUST00000131976	21834	78928	Pigt	phosphatidylinositol glycan anchor biosynthesis, class T	7.20348	7.29231	7.10883	0.0552296	0.356616	0.621647
1352	1	138039078	138039578	501	*	1461	0	.	Distal Intergenic	1	137987657	137987776	120	2	ENSMUSG00000088564	ENSMUST00000157939	-51302	NA	NA	NA	7.65131	7.56237	7.73508	-0.0532449	0.35701	0.621647
1353	11	97187967	97188467	501	*	6124	0	.	Promoter (<=1kb)	11	97159714	97187881	28168	2	ENSMUSG00000001440	ENSMUST00000001479	-86	16211	Kpnb1	karyopherin (importin) beta 1	7.13576	7.2169	7.0498	0.0561672	0.357225	0.621647
1354	11	98477271	98477771	501	*	6187	0	.	Promoter (<=1kb)	11	98467258	98477403	10146	2	ENSMUSG00000018168	ENSMUST00000153902	0	22780	Ikzf3	IKAROS family zinc finger 3	7.1616	7.0768	7.24169	-0.0547153	0.357355	0.621647
1355	1	91095270	91095770	501	*	1026	0	.	Intron (ENSMUST00000189505/ENSMUSG00000026305, intron 8 of 12)	1	91111214	91116921	5708	1	ENSMUSG00000026305	ENSMUST00000188094	-15444	16978	Lrrfip1	leucine rich repeat (in FLII) interacting protein 1	6.77639	6.8787	6.66628	0.0534144	0.357526	0.621647
1356	17	86962387	86962887	501	*	15410	0	.	Promoter (<=1kb)	17	86963082	87000069	36988	1	ENSMUSG00000024143	ENSMUST00000024956	-195	104215	Rhoq	ras homolog family member Q	7.93702	8.02248	7.84618	0.0557765	0.358367	0.622649
1357	1	60833614	60834114	501	*	629	0	.	Distal Intergenic	1	60809116	60809942	827	1	ENSMUSG00000083355	ENSMUST00000122024	24498	NA	NA	NA	6.94804	7.04219	6.84731	0.0546666	0.358885	0.623091
1358	6	71632773	71633273	501	*	26531	0	.	Promoter (<=1kb)	6	71588972	71632905	43934	2	ENSMUSG00000053470	ENSMUST00000065509	0	104263	Kdm3a	lysine (K)-specific demethylase 3A	7.19876	7.27916	7.11362	0.0554757	0.359515	0.623725
1359	14	61661596	61662096	501	*	10573	0	.	Intron (ENSMUST00000183031/ENSMUSG00000097997, intron 1 of 2)	14	61666387	61666642	256	1	ENSMUSG00000099039	ENSMUST00000183747	-4291	NA	NA	NA	7.31567	7.39523	7.23148	0.0564358	0.360024	0.624148
1360	4	137367395	137367895	501	*	23526	0	.	Distal Intergenic	4	137319696	137357720	38025	2	ENSMUSG00000006699	ENSMUST00000051477	-9675	12540	Cdc42	cell division cycle 42	7.48088	7.56125	7.39578	0.0555164	0.361014	0.625403
1361	8	120538508	120539008	501	*	31009	0	.	Promoter (<=1kb)	8	120538696	120538754	59	1	ENSMUSG00000098280	ENSMUST00000184722	0	102466849	Mir7687	microRNA 7687	7.30835	7.38229	7.23041	0.0565146	0.361341	0.625511
1362	1	131204436	131204936	501	*	1309	0	.	Intron (ENSMUST00000027688/ENSMUSG00000026430, intron 2 of 5)	1	131176410	131200135	23726	2	ENSMUSG00000026430	ENSMUST00000068564	-4301	54354	Rassf5	Ras association (RalGDS/AF-6) domain family member 5	6.84122	6.92652	6.75055	0.0541023	0.362888	0.627377
1363	16	91728905	91729405	501	*	13723	0	.	Promoter (<=1kb)	16	91729281	91870210	140930	1	ENSMUSG00000022957	ENSMUST00000114001	0	16443	Itsn1	intersectin 1 (SH3 domain protein 1A)	6.77443	6.86336	6.67966	0.0542912	0.362952	0.627377
1364	1	165700800	165701300	501	*	1901	0	.	Intron (ENSMUST00000097474/ENSMUSG00000040723, intron 1 of 5)	1	165694765	165694907	143	1	ENSMUSG00000105249	ENSMUST00000196594	6035	NA	NA	NA	6.79629	6.72104	6.86781	-0.0541164	0.363777	0.627766
1365	15	37607410	37607910	501	*	11437	0	.	Intron (ENSMUST00000168992/ENSMUSG00000051359, intron 2 of 6)	15	37603415	37603534	120	2	ENSMUSG00000080425	ENSMUST00000116775	-3876	115488569	Gm24833	predicted gene, 24833	9.37195	9.42763	9.31404	0.0573134	0.36391	0.627766
1366	2	17730799	17731299	501	*	17743	0	.	Promoter (<=1kb)	2	17343909	17731043	387135	2	ENSMUSG00000053702	ENSMUST00000028080	0	74103	Nebl	nebulette	6.90883	6.99052	6.82224	0.0549615	0.364462	0.627766
1367	6	124828927	124829427	501	*	27211	0	.	Promoter (<=1kb)	6	124822619	124829408	6790	2	ENSMUSG00000038429	ENSMUST00000142058	0	22225	Usp5	ubiquitin specific peptidase 5 (isopeptidase T)	7.59359	7.65831	7.52583	0.0563244	0.364506	0.627766
1368	15	64022141	64022641	501	*	11766	0	.	5' UTR	15	64025948	64026052	105	1	ENSMUSG00000065936	ENSMUST00000084002	-3307	115488588	Gm25628	predicted gene, 25628	7.33402	7.41915	7.24356	0.0542845	0.364737	0.627766
1369	1	43168564	43169064	501	*	338	0	.	Intron (ENSMUST00000185893/ENSMUSG00000008136, intron 1 of 5)	1	43123074	43163961	40888	2	ENSMUSG00000008136	ENSMUST00000008280	-4603	14200	Fhl2	four and a half LIM domains 2	6.93995	7.03987	6.83259	0.0523265	0.365021	0.627766
1370	6	87915948	87916448	501	*	26751	0	.	Promoter (1-2kb)	6	87917924	87933425	15502	1	ENSMUSG00000030060	ENSMUST00000124551	-1476	232210	Hmces	5-hydroxymethylcytosine (hmC) binding, ES cell specific	7.08557	7.17397	6.99139	0.0543928	0.36533	0.627766
1371	1	78537982	78538482	501	*	791	0	.	Promoter (<=1kb)	1	78537628	78538173	546	1	ENSMUSG00000012187	ENSMUST00000125458	354	68393	Mogat1	monoacylglycerol O-acyltransferase 1	9.34057	9.39431	9.28475	0.0570679	0.365336	0.627766
1372	1	87637052	87637552	501	*	958	0	.	Intron (ENSMUST00000169754/ENSMUSG00000026288, intron 2 of 26)	1	87621674	87667916	46243	1	ENSMUSG00000026288	ENSMUST00000163576	15378	16331	Inpp5d	inositol polyphosphate-5-phosphatase D	8.12791	8.20143	8.05044	0.0562652	0.365575	0.627766
1373	7	25237975	25238475	501	*	27934	0	.	Promoter (<=1kb)	7	25228258	25237851	9594	2	ENSMUSG00000057177	ENSMUST00000108411	-124	606496	Gsk3a	glycogen synthase kinase 3 alpha	7.18415	7.26505	7.09843	0.0554186	0.366221	0.628417
1374	17	35051665	35052165	501	*	14637	0	.	Promoter (<=1kb)	17	35052450	35055741	3292	1	ENSMUSG00000007041	ENSMUST00000172599	-285	114584	Clic1	chloride intracellular channel 1	7.05063	7.14236	6.95267	0.054315	0.367676	0.630454
1375	4	145254406	145254906	501	*	23646	0	.	Distal Intergenic	4	145225416	145246870	21455	2	ENSMUSG00000028599	ENSMUST00000143055	-7536	21938	Tnfrsf1b	tumor necrosis factor receptor superfamily, member 1b	7.4093	7.47912	7.33593	0.0553495	0.368417	0.630829
1376	4	135353319	135353819	501	*	23451	0	.	Promoter (<=1kb)	4	135320484	135353321	32838	2	ENSMUSG00000028809	ENSMUST00000105861	0	51796	Srrm1	serine/arginine repetitive matrix 1	7.03247	7.10965	6.95092	0.0545393	0.36843	0.630829
1377	11	46474186	46474686	501	*	4846	0	.	Intron (ENSMUST00000020668/ENSMUSG00000020399, intron 5 of 6)	11	46454969	46481246	26278	1	ENSMUSG00000020399	ENSMUST00000109229	19217	171285	Havcr2	hepatitis A virus cellular receptor 2	6.97934	7.07711	6.87446	0.0523866	0.369719	0.632161
1378	11	98549900	98550400	501	*	6191	0	.	Promoter (<=1kb)	11	98551097	98558665	7569	1	ENSMUSG00000017195	ENSMUST00000081033	-697	69376	Zpbp2	zona pellucida binding protein 2	8.67256	8.73939	8.60249	0.0567554	0.369826	0.632161
1379	2	160620344	160620844	501	*	19714	0	.	Promoter (<=1kb)	2	160605996	160619971	13976	2	ENSMUSG00000078956	ENSMUST00000209603	-373	NA	NA	NA	8.30911	8.38957	8.22389	0.0548671	0.370186	0.632161
1380	9	124068278	124068778	501	*	33195	0	.	Distal Intergenic	9	124101950	124113557	11608	1	ENSMUSG00000049103	ENSMUST00000171719	-33172	12772	Ccr2	chemokine (C-C motif) receptor 2	7.66082	7.73689	7.58051	0.0558661	0.370281	0.632161
1381	2	11530170	11530670	501	*	17665	0	.	Exon (ENSMUST00000192087/ENSMUSG00000102329, exon 3 of 3)	2	11532596	11534694	2099	2	ENSMUSG00000102376	ENSMUST00000195494	4024	NA	NA	NA	7.44095	7.53218	7.34356	0.0532045	0.370622	0.632284
1382	2	166665523	166666023	501	*	19823	0	.	Intron (ENSMUST00000036719/ENSMUSG00000039621, intron 1 of 39)	2	166655027	166655142	116	2	ENSMUSG00000093063	ENSMUST00000175322	-10381	NA	NA	NA	7.58712	7.68253	7.48495	0.0528701	0.372812	0.63556
1383	2	11642347	11642847	501	*	17677	0	.	Promoter (<=1kb)	2	11642807	11693193	50387	1	ENSMUSG00000026770	ENSMUST00000028111	0	16184	Il2ra	interleukin 2 receptor, alpha chain	7.4144	7.34338	7.48208	-0.0542445	0.373269	0.635879
1384	14	79141628	79142128	501	*	10924	0	.	Promoter (1-2kb)	14	79143921	79202310	58390	1	ENSMUSG00000058997	ENSMUST00000228904	-1793	219189	Vwa8	von Willebrand factor A domain containing 8	7.23515	7.32388	7.14061	0.0522749	0.374137	0.636294
1385	1	60016090	60016590	501	*	597	0	.	Intron (ENSMUST00000027172/ENSMUSG00000026018, intron 3 of 10)	1	60015255	60022615	7361	2	ENSMUSG00000026018	ENSMUST00000187364	6025	70375	Ica1l	islet cell autoantigen 1-like	7.71179	7.79157	7.62734	0.0546134	0.374174	0.636294
1386	3	21952835	21953335	501	*	20208	0	.	Distal Intergenic	3	21997678	21998468	791	2	ENSMUSG00000106321	ENSMUST00000196313	45133	NA	NA	NA	7.06861	7.16478	6.96557	0.0522849	0.374322	0.636294
1387	1	80603051	80603551	501	*	831	0	.	Intron (ENSMUST00000077946/ENSMUSG00000038608, intron 7 of 55)	1	80501188	80592832	91645	2	ENSMUSG00000038608	ENSMUST00000190595	-10219	210293	Dock10	dedicator of cytokinesis 10	7.51052	7.60192	7.41294	0.0533869	0.374655	0.636331
1388	6	142917417	142917917	501	*	27509	0	.	Intron (ENSMUST00000032421/ENSMUSG00000030283, intron 1 of 4)	6	142828861	142883040	54180	2	ENSMUSG00000030283	ENSMUST00000147058	-34377	20449	St8sia1	ST8 alpha-N-acetyl-neuraminide alpha-2,8-sialyltransferase 1	7.81393	7.8972	7.72555	0.0540816	0.375315	0.636331
1389	2	70844872	70845372	501	*	18553	0	.	Distal Intergenic	2	70856689	70857586	898	1	ENSMUSG00000082303	ENSMUST00000120668	-11317	100417398	Gm13633	F-box and WD-40 domain protein 2 pseudogene	7.79783	7.87561	7.71561	0.0547575	0.37532	0.636331
1390	15	75117424	75117924	501	*	11926	0	.	Distal Intergenic	15	75108161	75111970	3810	2	ENSMUSG00000022584	ENSMUST00000100542	-5454	100041546	Ly6c2	lymphocyte antigen 6 complex, locus C2	6.83219	6.91476	6.74459	0.0528069	0.375424	0.636331
1391	7	101301900	101302400	501	*	28960	0	.	Promoter (<=1kb)	7	101285321	101302088	16768	2	ENSMUSG00000047767	ENSMUST00000120267	0	73683	Atg16l2	autophagy related 16-like 2 (S. cerevisiae)	7.01968	7.09591	6.93918	0.0539792	0.376199	0.637127
1392	12	25305949	25306449	501	*	7123	0	.	Promoter (1-2kb)	12	25300071	25304613	4543	2	ENSMUSG00000114105	ENSMUST00000221741	-1336	NA	NA	NA	8.61623	8.69425	8.53374	0.0541262	0.376435	0.637127
1393	9	32910534	32911034	501	*	31576	0	.	Exon (ENSMUST00000185169/ENSMUSG00000099025, exon 3 of 4)	9	32904937	32928966	24030	2	ENSMUSG00000099025	ENSMUST00000185169	17932	NA	NA	NA	6.7656	6.85139	6.67439	0.0527842	0.376796	0.637279
1394	2	26445175	26445675	501	*	17910	0	.	Promoter (<=1kb)	2	26409431	26445214	35784	2	ENSMUSG00000026924	ENSMUST00000114082	0	227648	Sec16a	SEC16 homolog A, endoplasmic reticulum export factor	6.93268	7.00552	6.85597	0.0534645	0.377376	0.637611
1395	15	77811245	77811745	501	*	12018	0	.	Promoter (1-2kb)	15	77794652	77813231	18580	2	ENSMUSG00000022443	ENSMUST00000124844	1486	17886	Myh9	myosin, heavy polypeptide 9, non-muscle	7.17458	6.94073	7.37575	-0.0280349	0.377533	0.637611
1396	2	132613528	132614028	501	*	19418	0	.	Intron (ENSMUST00000143964/ENSMUSG00000074783, intron 2 of 3)	2	132598195	132653068	54874	1	ENSMUSG00000074783	ENSMUST00000153028	15333	767814	AU019990	expressed sequence AU019990	7.17061	7.25519	7.08076	0.0526453	0.379658	0.640048
1397	4	119922949	119923449	501	*	23030	0	.	Intron (ENSMUST00000143837/ENSMUSG00000028634, intron 1 of 1)	4	119814495	120138045	323551	1	ENSMUSG00000028634	ENSMUST00000106307	108454	16656	Hivep3	human immunodeficiency virus type I enhancer binding protein 3	7.6263	7.72372	7.52182	0.0508846	0.379784	0.640048
1398	6	86669207	86669707	501	*	26708	0	.	Promoter (<=1kb)	6	86647042	86669161	22120	2	ENSMUSG00000001156	ENSMUST00000001184	-46	17119	Mxd1	MAX dimerization protein 1	6.8489	6.92506	6.76849	0.0524217	0.379936	0.640048
1399	17	70986873	70987373	501	*	15130	0	.	Intron (ENSMUST00000038446/ENSMUSG00000034868, intron 1 of 3)	17	70976936	70990530	13595	2	ENSMUSG00000034868	ENSMUST00000131820	3157	67938	Myl12b	myosin, light chain 12B, regulatory	6.89388	6.81235	6.97104	-0.0491347	0.380062	0.640048
1400	4	145219856	145220356	501	*	23640	0	.	Exon (ENSMUST00000030336/ENSMUSG00000028599, exon 9 of 10)	4	144972622	145195005	222384	2	ENSMUSG00000020220	ENSMUST00000036579	-24851	230895	Vps13d	vacuolar protein sorting 13D	7.53611	7.60904	7.4593	0.0543181	0.380756	0.640757
1401	2	94157880	94158380	501	*	18887	0	.	Promoter (<=1kb)	2	94032689	94157964	125276	2	ENSMUSG00000027195	ENSMUST00000028619	0	56348	Hsd17b12	hydroxysteroid (17-beta) dehydrogenase 12	7.29698	7.37322	7.21649	0.053562	0.382732	0.643495
1402	10	96727368	96727868	501	*	3875	0	.	Distal Intergenic	10	96711807	96712086	280	1	ENSMUSG00000112362	ENSMUST00000219424	15561	NA	NA	NA	7.00275	6.93353	7.06879	-0.0516447	0.382929	0.643495
1403	2	173218840	173219340	501	*	19966	0	.	Promoter (<=1kb)	2	173206612	173218923	12312	2	ENSMUSG00000027514	ENSMUST00000029018	0	58203	Zbp1	Z-DNA binding protein 1	7.5586	7.63763	7.47499	0.053768	0.383308	0.643673
1404	11	95339346	95339846	501	*	6056	0	.	Promoter (<=1kb)	11	95339931	95375632	35702	1	ENSMUSG00000038893	ENSMUST00000129553	-85	215512	Fam117a	family with sequence similarity 117, member A	7.00589	6.92688	7.0808	-0.0519859	0.383767	0.643985
1405	11	86592977	86593477	501	*	5895	0	.	Intron (ENSMUST00000018315/ENSMUSG00000018171, intron 10 of 11)	11	86585020	86586994	1975	2	ENSMUSG00000018171	ENSMUST00000145846	-5983	75909	Vmp1	vacuole membrane protein 1	7.40827	7.49944	7.31094	0.0514023	0.384551	0.644841
1406	8	64726098	64726598	501	*	30176	0	.	Exon (ENSMUST00000135943/ENSMUSG00000031604, exon 2 of 2)	8	64718624	64721931	3308	2	ENSMUSG00000031604	ENSMUST00000140861	-4167	66234	Msmo1	methylsterol monoxygenase 1	8.04576	8.1196	7.96793	0.053523	0.385476	0.645933
1407	1	193130710	193131210	501	*	2345	0	.	Promoter (<=1kb)	1	193104402	193130272	25871	2	ENSMUSG00000016181	ENSMUST00000085555	-438	215193	Utp25	UTP25 small subunit processome component	7.01725	7.11447	6.91299	0.0510479	0.3863	0.646289
1408	11	103267362	103267862	501	*	6385	0	.	Promoter (<=1kb)	11	103219762	103267472	47711	2	ENSMUSG00000020941	ENSMUST00000021324	0	53859	Map3k14	mitogen-activated protein kinase kinase kinase 14	7.23415	7.30585	7.1587	0.0534153	0.386577	0.646289
1409	4	32405500	32406000	501	*	22130	0	.	Intron (ENSMUST00000108180/ENSMUSG00000040270, intron 2 of 6)	4	32417435	32586108	168674	1	ENSMUSG00000040270	ENSMUST00000171600	-11435	12014	Bach2	BTB and CNC homology, basic leucine zipper transcription factor 2	9.4627	9.5226	9.40021	0.0548475	0.386695	0.646289
1410	2	13558486	13558986	501	*	17710	0	.	Distal Intergenic	2	13509014	13544668	35655	2	ENSMUSG00000026723	ENSMUST00000124488	-13818	13434	Trdmt1	tRNA aspartic acid methyltransferase 1	8.61001	8.67764	8.53906	0.0545671	0.386786	0.646289
1411	4	83327525	83328025	501	*	22616	0	.	Distal Intergenic	4	83220300	83324255	103956	2	ENSMUSG00000038172	ENSMUST00000102823	-3270	69863	Ttc39b	tetratricopeptide repeat domain 39B	7.46143	7.54916	7.36802	0.0518569	0.387466	0.646967
1412	2	157567165	157567665	501	*	19680	0	.	Promoter (<=1kb)	2	157556362	157566361	10000	2	ENSMUSG00000067787	ENSMUST00000088494	-804	53619	Blcap	bladder cancer associated protein	7.85563	7.93258	7.77435	0.0536526	0.388185	0.647399
1413	10	28519795	28520295	501	*	2811	0	.	Intron (ENSMUST00000166468/ENSMUSG00000019889, intron 13 of 31)	10	28560151	28565436	5286	1	ENSMUSG00000019889	ENSMUST00000219621	-39856	19272	Ptprk	protein tyrosine phosphatase, receptor type, K	6.8442	6.94093	6.74051	0.0502247	0.388711	0.647399
1414	5	65867055	65867555	501	*	24465	0	.	Exon (ENSMUST00000202471/ENSMUSG00000029204, exon 1 of 1)	5	65863618	65868398	4781	1	ENSMUSG00000029204	ENSMUST00000202471	3437	74734	Rhoh	ras homolog family member H	6.78529	6.70061	6.86527	-0.0485323	0.389263	0.647399
1415	14	25189254	25189754	501	*	10068	0	.	Distal Intergenic	14	25139795	25143241	3447	2	ENSMUSG00000114916	ENSMUST00000225429	-46013	75862	4930572O13Rik	RIKEN cDNA 4930572O13 gene	8.07898	8.16089	7.99213	0.0521296	0.389294	0.647399
1416	18	36708886	36709386	501	*	15779	0	.	Distal Intergenic	18	36684923	36695925	11003	2	ENSMUSG00000044719	ENSMUST00000115682	-12961	240216	E230025N22Rik	Riken cDNA E230025N22 gene	8.1651	8.24846	8.07664	0.0518344	0.389348	0.647399
1417	7	28810465	28810965	501	*	28040	0	.	Promoter (<=1kb)	7	28810890	28822266	11377	1	ENSMUSG00000015165	ENSMUST00000038572	0	15388	Hnrnpl	heterogeneous nuclear ribonucleoprotein L	7.1882	7.10028	7.27107	-0.0519713	0.389555	0.647399
1418	1	55049056	55049556	501	*	514	0	.	Downstream (1-2kb)	1	55052770	55071953	19184	1	ENSMUSG00000025981	ENSMUST00000087617	-3214	67876	Coq10b	coenzyme Q10B	6.91616	7.00705	6.81916	0.0510256	0.389649	0.647399
1419	9	46083431	46083931	501	*	31804	0	.	Intron (ENSMUST00000126865/ENSMUSG00000034135, intron 1 of 24)	9	46123130	46125462	2333	1	ENSMUSG00000034135	ENSMUST00000215954	-39199	70661	Sik3	SIK family kinase 3	9.59858	9.65914	9.53537	0.05417	0.392157	0.650573
1420	17	87314711	87315211	501	*	15423	0	.	Intron (ENSMUST00000041110/ENSMUSG00000036918, intron 5 of 19)	17	87309332	87330077	20746	1	ENSMUSG00000036918	ENSMUST00000127970	5379	225049	Ttc7	tetratricopeptide repeat domain 7	6.84223	6.76233	6.91793	-0.0515595	0.392451	0.650573
1421	13	43268733	43269233	501	*	8894	0	.	Intron (ENSMUST00000055341/ENSMUSG00000051335, intron 1 of 1)	13	43265425	43303405	37981	2	ENSMUSG00000051335	ENSMUST00000222779	34172	328232	Gfod1	glucose-fructose oxidoreductase domain containing 1	7.22502	7.31105	7.13352	0.0510319	0.392455	0.650573
1422	8	81558401	81558901	501	*	30405	0	.	Intron (ENSMUST00000172167/ENSMUSG00000037940, intron 2 of 4)	8	81665876	81667072	1197	2	ENSMUSG00000090732	ENSMUST00000168243	108171	NA	NA	NA	6.87263	6.95338	6.7871	0.0506152	0.392831	0.650573
1423	4	145221793	145222293	501	*	23641	0	.	Intron (ENSMUST00000030336/ENSMUSG00000028599, intron 8 of 9)	4	145213463	145246870	33408	2	ENSMUSG00000028599	ENSMUST00000030336	24577	21938	Tnfrsf1b	tumor necrosis factor receptor superfamily, member 1b	7.38825	7.45565	7.31755	0.0530043	0.393006	0.650573
1424	15	3995696	3996196	501	*	11172	0	.	Promoter (<=1kb)	15	3982035	3995744	13710	2	ENSMUSG00000041935	ENSMUST00000046633	0	106064	AW549877	expressed sequence AW549877	6.82502	6.89191	6.75487	0.0507715	0.393498	0.650573
1425	19	17264836	17265336	501	*	16832	0	.	Promoter (1-2kb)	19	17265984	17266338	355	2	ENSMUSG00000117946	ENSMUST00000237419	1002	NA	NA	NA	7.13686	7.22608	7.04176	0.050234	0.394029	0.650573
1426	13	96956304	96956804	501	*	9566	0	.	Distal Intergenic	13	96950372	96950914	543	2	ENSMUSG00000114154	ENSMUST00000222094	-5390	NA	NA	NA	7.04263	7.13464	6.94435	0.050618	0.394256	0.650573
1427	1	191397094	191397594	501	*	2309	0	.	Promoter (<=1kb)	1	191351975	191397041	45067	2	ENSMUSG00000026626	ENSMUST00000067976	-53	226849	Ppp2r5a	protein phosphatase 2, regulatory subunit B', alpha	7.94122	8.00778	7.87143	0.0535853	0.394291	0.650573
1428	2	84222016	84222516	501	*	18774	0	.	Distal Intergenic	2	84150055	84150155	101	1	ENSMUSG00000093115	ENSMUST00000175374	71961	NA	NA	NA	7.13056	7.21546	7.04035	0.0503691	0.39432	0.650573
1429	3	37292626	37293126	501	*	20332	0	.	Distal Intergenic	3	37308760	37312420	3661	2	ENSMUSG00000045031	ENSMUST00000075537	19294	207175	Cetn4	centrin 4	7.68098	7.75827	7.59933	0.0524134	0.395415	0.651449
1430	19	46619871	46620371	501	*	17287	0	.	Intron (ENSMUST00000138302/ENSMUSG00000047731, intron 1 of 3)	19	46623401	46652522	29122	1	ENSMUSG00000047731	ENSMUST00000156649	-3030	226178	Wbp1l	WW domain binding protein 1 like	8.76303	8.82382	8.69956	0.0537049	0.395555	0.651449
1431	10	14086000	14086500	501	*	2544	0	.	Intron (ENSMUST00000187083/ENSMUSG00000015501, intron 3 of 12)	10	14149084	14154446	5363	2	ENSMUSG00000101014	ENSMUST00000189331	67946	NA	NA	NA	6.99249	7.08109	6.89809	0.0509846	0.39568	0.651449
1432	8	126849476	126849976	501	*	31203	0	.	Exon (ENSMUST00000212914/ENSMUSG00000110498, exon 2 of 2)	8	126839233	126851473	12241	1	ENSMUSG00000110498	ENSMUST00000212914	10243	NA	NA	NA	7.54024	7.62736	7.44752	0.0510472	0.396596	0.652501
1433	7	128118901	128119401	501	*	29450	0	.	Promoter (2-3kb)	7	128116436	128127216	10781	1	ENSMUSG00000108596	ENSMUST00000134694	2465	NA	NA	NA	8.14381	8.20704	8.07768	0.05142	0.39735	0.653284
1434	1	58722145	58722645	501	*	562	0	.	Exon (ENSMUST00000123553/ENSMUSG00000026031, exon 2 of 2)	1	58730552	58752453	21902	1	ENSMUSG00000026031	ENSMUST00000123032	-7907	12633	Cflar	CASP8 and FADD-like apoptosis regulator	7.32222	7.39416	7.2465	0.0514697	0.397671	0.653356
1435	5	135008816	135009316	501	*	25490	0	.	Promoter (<=1kb)	5	135009152	135012131	2980	1	ENSMUSG00000040532	ENSMUST00000111216	0	68758	Abhd11	abhydrolase domain containing 11	7.36807	7.446	7.28569	0.0520421	0.397971	0.653394
1436	5	23433110	23433610	501	*	24000	0	.	Promoter (<=1kb)	5	23382308	23433324	51017	2	ENSMUSG00000073147	ENSMUST00000185943	0	269630	5031425E22Rik	RIKEN cDNA 5031425E22 gene	7.44259	7.50751	7.37461	0.0523666	0.398775	0.654048
1437	7	58392683	58393183	501	*	28381	0	.	Distal Intergenic	7	58518162	58518530	369	1	ENSMUSG00000109348	ENSMUST00000207950	-124979	NA	NA	NA	8.06254	8.12711	7.99495	0.0530875	0.398987	0.654048
1438	4	133129935	133130435	501	*	23325	0	.	Promoter (<=1kb)	4	133130505	133199756	69252	1	ENSMUSG00000028868	ENSMUST00000084241	-70	242687	Wasf2	WASP family, member 2	7.65107	7.71722	7.58173	0.0524506	0.399202	0.654048
1439	12	86834420	86834920	501	*	7848	0	.	Distal Intergenic	12	86845778	86846467	690	2	ENSMUSG00000113555	ENSMUST00000222765	11547	NA	NA	NA	8.03478	8.0974	7.96931	0.0528722	0.400157	0.65509
1440	3	79152873	79153373	501	*	20670	0	.	Intron (ENSMUST00000195708/ENSMUSG00000062232, intron 7 of 29)	3	79062528	79145875	83348	2	ENSMUSG00000062232	ENSMUST00000118340	-6998	76089	Rapgef2	Rap guanine nucleotide exchange factor (GEF) 2	7.45026	7.38068	7.51663	-0.0516385	0.400395	0.65509
1441	1	131038080	131038580	501	*	1297	0	.	Distal Intergenic	1	131019845	131024974	5130	1	ENSMUSG00000016529	ENSMUST00000016673	18235	16153	Il10	interleukin 10	7.83344	7.90207	7.76139	0.0523941	0.400708	0.655145
1442	4	128735072	128735572	501	*	23183	0	.	Intron (ENSMUST00000030588/ENSMUSG00000028796, intron 9 of 14)	4	128727982	128747132	19151	1	ENSMUSG00000028796	ENSMUST00000134421	7090	54383	Phc2	polyhomeotic 2	7.06879	7.14561	6.98765	0.049403	0.400985	0.655145
1443	7	123346740	123347240	501	*	29294	0	.	Intron (ENSMUST00000207010/ENSMUSG00000030766, intron 1 of 19)	7	123369784	123401477	31694	1	ENSMUSG00000030763	ENSMUST00000206721	-22544	30949	Lcmt1	leucine carboxyl methyltransferase 1	6.94087	7.03534	6.83978	0.0481471	0.402127	0.656556
1444	3	157883949	157884449	501	*	21891	0	.	Distal Intergenic	3	157888465	157888874	410	2	ENSMUSG00000104862	ENSMUST00000200636	4425	624684	Gm6520	predicted gene 6520	7.17034	7.24444	7.09223	0.0502369	0.402839	0.657264
1445	13	45867243	45867743	501	*	8976	0	.	Intron (ENSMUST00000091628/ENSMUSG00000046876, intron 2 of 7)	13	45795543	45872288	76746	2	ENSMUSG00000046876	ENSMUST00000222610	4545	20238	Atxn1	ataxin 1	8.31068	8.37478	8.24359	0.0526358	0.403249	0.657477
1446	11	103174796	103175296	501	*	6381	0	.	Intron (ENSMUST00000042286/ENSMUSG00000055805, intron 1 of 25)	11	103171313	103198895	27583	1	ENSMUSG00000055805	ENSMUST00000107027	3483	57778	Fmnl1	formin-like 1	7.53959	7.61073	7.46476	0.0517344	0.403868	0.658031
1447	3	88491085	88491585	501	*	20844	0	.	Promoter (1-2kb)	3	88483206	88493312	10107	2	ENSMUSG00000028063	ENSMUST00000036252	1727	16905	Lmna	lamin A	6.94348	6.86984	7.01355	-0.0486419	0.405088	0.659564
1448	1	37310974	37311474	501	*	216	0	.	Intron (ENSMUST00000146676/ENSMUSG00000026113, intron 1 of 1)	1	37300308	37408733	108426	1	ENSMUSG00000026113	ENSMUST00000136846	10666	269180	Inpp4a	inositol polyphosphate-4-phosphatase, type I	7.02055	7.12008	6.91365	0.0470202	0.40616	0.66029
1449	4	129823177	129823677	501	*	23241	0	.	Promoter (2-3kb)	4	129820721	129839366	18646	1	ENSMUSG00000028788	ENSMUST00000133662	2456	19244	Ptp4a2	protein tyrosine phosphatase 4a2	7.21894	7.30994	7.12181	0.0483207	0.406559	0.66029
1450	2	72838095	72838595	501	*	18630	0	.	Distal Intergenic	2	72784674	72813717	29044	2	ENSMUSG00000085427	ENSMUST00000148327	-24378	76218	6430710C18Rik	RIKEN cDNA 6430710C18 gene	7.58017	7.65337	7.50305	0.0509058	0.406832	0.66029
1451	6	120122901	120123401	501	*	27131	0	.	Intron (ENSMUST00000112711/ENSMUSG00000041377, intron 1 of 3)	6	120143644	120143750	107	2	ENSMUSG00000095086	ENSMUST00000180263	20349	115490514	Gm25327	predicted gene, 25327	6.74306	6.85128	6.62606	0.0444656	0.406965	0.66029
1452	12	52782841	52783341	501	*	7334	0	.	Intron (ENSMUST00000095737/ENSMUSG00000061603, intron 1 of 13)	12	52795836	53148763	352928	1	ENSMUSG00000061603	ENSMUST00000219786	-12495	238161	Akap6	A kinase (PRKA) anchor protein 6	7.83031	7.91364	7.74187	0.0497335	0.407345	0.66029
1453	3	84678809	84679309	501	*	20756	0	.	Intron (ENSMUST00000107682/ENSMUSG00000056498, intron 1 of 6)	3	84690223	84692544	2322	1	ENSMUSG00000056498	ENSMUST00000128344	-10914	320782	Tmem154	transmembrane protein 154	7.643	7.71715	7.56483	0.0512591	0.40747	0.66029
1454	9	32745034	32745534	501	*	31566	0	.	Intron (ENSMUST00000238819/ENSMUSG00000032035, intron 8 of 9)	9	32709652	32711171	1520	2	ENSMUSG00000098843	ENSMUST00000183616	-33863	NA	NA	NA	8.38564	8.31422	8.45368	-0.0495929	0.40775	0.66029
1455	6	108447988	108448488	501	*	26954	0	.	Intron (ENSMUST00000032192/ENSMUSG00000030102, intron 44 of 61)	6	108456183	108456536	354	1	ENSMUSG00000098674	ENSMUST00000184343	-7695	NA	NA	NA	7.30055	7.4418	7.14395	0.0355138	0.407777	0.66029
1456	4	152008587	152009087	501	*	23779	0	.	Promoter (<=1kb)	4	152008803	152017680	8878	1	ENSMUSG00000073700	ENSMUST00000097773	0	242785	Klhl21	kelch-like 21	6.76448	6.85225	6.67102	0.0488955	0.408686	0.661308
1457	3	96881739	96882239	501	*	21100	0	.	Intron (ENSMUST00000029738/ENSMUSG00000028096, intron 8 of 13)	3	96871486	96876208	4723	2	ENSMUSG00000028096	ENSMUST00000135533	-5531	67549	Gpr89	G protein-coupled receptor 89	7.19846	7.28733	7.10374	0.0483568	0.410165	0.662567
1458	15	79062819	79063319	501	*	12076	0	.	Promoter (<=1kb)	15	79053094	79062885	9792	2	ENSMUSG00000033055	ENSMUST00000040676	0	223690	Ankrd54	ankyrin repeat domain 54	6.91696	6.81773	7.00981	-0.0478406	0.410278	0.662567
1459	8	122355898	122356398	501	*	31047	0	.	Intron (ENSMUST00000127664/ENSMUSG00000092329, intron 1 of 15)	8	122356967	122360746	3780	2	ENSMUSG00000039079	ENSMUST00000044123	4348	170732	Trhr2	thyrotropin releasing hormone receptor 2	6.82803	6.91432	6.73624	0.0490281	0.410596	0.662567
1460	13	45872950	45873450	501	*	8978	0	.	Promoter (<=1kb)	13	45795543	45872288	76746	2	ENSMUSG00000046876	ENSMUST00000222610	-662	20238	Atxn1	ataxin 1	6.76723	6.69339	6.83748	-0.0476899	0.410984	0.662567
1461	7	75600294	75600794	501	*	28573	0	.	Intron (ENSMUST00000166315/ENSMUSG00000066406, intron 5 of 36)	7	75610039	75697343	87305	1	ENSMUSG00000066406	ENSMUST00000207923	-9245	75547	Akap13	A kinase (PRKA) anchor protein 13	7.25522	7.3261	7.18068	0.0505747	0.411046	0.662567
1462	11	100921218	100921718	501	*	6292	0	.	Intron (ENSMUST00000103114/ENSMUSG00000004040, intron 1 of 23)	11	100905656	100908224	2569	2	ENSMUSG00000004040	ENSMUST00000130686	-12994	20848	Stat3	signal transducer and activator of transcription 3	6.98217	7.0622	6.89744	0.0492191	0.411152	0.662567
1463	4	102520853	102521353	501	*	22802	0	.	Intron (ENSMUST00000106911/ENSMUSG00000028525, intron 7 of 16)	4	102570095	102605847	35753	1	ENSMUSG00000028525	ENSMUST00000097950	-48742	18578	Pde4b	phosphodiesterase 4B, cAMP specific	7.47448	7.63493	7.29393	0.0309529	0.412603	0.664049
1464	7	127188824	127189324	501	*	29395	0	.	Promoter (1-2kb)	7	127191027	127191241	215	1	ENSMUSG00000092905	ENSMUST00000175164	-1703	NA	NA	NA	7.38835	7.46431	7.30816	0.0498031	0.412751	0.664049
1465	2	128544403	128544903	501	*	19316	0	.	Distal Intergenic	2	128557254	128558234	981	2	ENSMUSG00000082671	ENSMUST00000122132	13331	383791	Gm14006	glyceraldehyde-3-phosphate dehydrogenase pseudogene	8.50421	8.44515	8.56095	-0.051594	0.412984	0.664049
1466	19	45047920	45048420	501	*	17229	0	.	Promoter (<=1kb)	19	45047878	45050943	3066	1	ENSMUSG00000025212	ENSMUST00000236638	42	94280	Sfxn3	sideroflexin 3	6.98191	7.04887	6.9117	0.0495807	0.413439	0.664049
1467	14	67715672	67716172	501	*	10700	0	.	Promoter (<=1kb)	14	67715937	67739661	23725	1	ENSMUSG00000034327	ENSMUST00000152243	0	105440	Kctd9	potassium channel tetramerisation domain containing 9	8.22509	8.28219	8.16565	0.0515209	0.41357	0.664049
1468	1	92119152	92119652	501	*	1057	0	.	Intron (ENSMUST00000097644/ENSMUSG00000026313, intron 2 of 26)	1	92030050	92113331	83282	2	ENSMUSG00000026313	ENSMUST00000187622	-5821	208727	Hdac4	histone deacetylase 4	7.23448	7.31367	7.1507	0.0489983	0.413796	0.664049
1469	5	105620389	105620889	501	*	24873	0	.	Distal Intergenic	5	105580440	105581772	1333	1	ENSMUSG00000085771	ENSMUST00000150195	39949	NA	NA	NA	6.84945	6.93947	6.75344	0.0481653	0.414044	0.664049
1470	6	99274545	99275045	501	*	26880	0	.	Intron (ENSMUST00000113322/ENSMUSG00000030067, intron 2 of 18)	6	99161940	99266532	104593	2	ENSMUSG00000030067	ENSMUST00000138754	-8013	108655	Foxp1	forkhead box P1	8.35027	8.4294	8.26655	0.0488803	0.414982	0.665101
1471	6	86606240	86606740	501	*	26706	0	.	Distal Intergenic	6	86591430	86593604	2175	1	ENSMUSG00000108059	ENSMUST00000204543	14810	NA	NA	NA	6.88968	6.8131	6.9624	-0.0488587	0.415717	0.665533
1472	6	146080993	146081493	501	*	27596	0	.	Distal Intergenic	6	146120595	146147208	26614	2	ENSMUSG00000030287	ENSMUST00000137938	65715	16439	Itpr2	inositol 1,4,5-triphosphate receptor 2	8.26962	8.33891	8.19683	0.0507184	0.415817	0.665533
1473	10	128344877	128345377	501	*	4263	0	.	Intron (ENSMUST00000005826/ENSMUSG00000005683, intron 1 of 10)	10	128349241	128349375	135	1	ENSMUSG00000089313	ENSMUST00000158688	-3864	115485729	Gm23182	predicted gene, 23182	6.86172	6.93737	6.78189	0.0479305	0.416121	0.665568
1474	6	125483397	125483897	501	*	27249	0	.	Promoter (1-2kb)	6	125481944	125483567	1624	1	ENSMUSG00000101191	ENSMUST00000187724	1453	NA	NA	NA	7.06908	6.98185	7.15134	-0.0455643	0.416699	0.666039
1475	6	15726434	15726934	501	*	25926	0	.	Promoter (<=1kb)	6	15727799	15770349	42551	1	ENSMUSG00000041390	ENSMUST00000128849	-865	16543	Mdfic	MyoD family inhibitor domain containing	6.98944	7.07587	6.89749	0.0481044	0.417091	0.66604
1476	13	5845541	5846041	501	*	8358	0	.	Distal Intergenic	13	5855515	5857561	2047	2	ENSMUSG00000100625	ENSMUST00000223142	11520	71867	1700016G22Rik	RIKEN cDNA 1700016G22 gene	8.52513	8.47383	8.57467	-0.0513953	0.417264	0.66604
1477	11	52099543	52100043	501	*	4970	0	.	Promoter (<=1kb)	11	52099043	52099153	111	2	ENSMUSG00000093006	ENSMUST00000175265	-390	NA	NA	NA	7.14433	7.21674	7.0681	0.0494785	0.417982	0.666187
1478	2	58129740	58130240	501	*	18376	0	.	3' UTR	2	58108060	58108572	513	1	ENSMUSG00000053472	ENSMUST00000121169	21680	NA	NA	NA	6.82964	6.76175	6.89447	-0.0473198	0.41799	0.666187
1479	1	153300316	153300816	501	*	1629	0	.	Intron (ENSMUST00000027752/ENSMUSG00000026478, intron 1 of 27)	1	153305432	153306478	1047	1	ENSMUSG00000079138	ENSMUST00000110797	-4616	NA	NA	NA	8.87372	8.94171	8.80236	0.0500994	0.418205	0.666187
1480	9	45083046	45083546	501	*	31772	0	.	Promoter (<=1kb)	9	45083946	45107890	23945	1	ENSMUSG00000048534	ENSMUST00000215880	-400	270152	Jaml	junction adhesion molecule like	7.58249	7.65544	7.50567	0.0500778	0.418883	0.666352
1481	1	36307703	36308203	501	*	176	0	.	Promoter (<=1kb)	1	36307733	36319203	11471	1	ENSMUSG00000037447	ENSMUST00000126413	0	214855	Arid5a	AT rich interactive domain 5A (MRF1-like)	6.87239	6.94579	6.79506	0.0487216	0.419032	0.666352
1482	5	107725649	107726149	501	*	24941	0	.	Promoter (<=1kb)	5	107716657	107725805	9149	2	ENSMUSG00000029275	ENSMUST00000159164	0	14581	Gfi1	growth factor independent 1 transcription repressor	6.93409	7.01052	6.85337	0.0485001	0.419157	0.666352
1483	2	32867330	32867830	501	*	18137	0	.	Distal Intergenic	2	32873755	32876001	2247	2	ENSMUSG00000087496	ENSMUST00000151820	8171	NA	NA	NA	6.93037	7.01034	6.84571	0.0481726	0.420262	0.667173
1484	4	108782289	108782789	501	*	22886	0	.	Promoter (1-2kb)	4	108637466	108780798	143333	2	ENSMUSG00000034557	ENSMUST00000106657	-1491	230597	Zfyve9	zinc finger, FYVE domain containing 9	6.98154	7.05756	6.90128	0.0473175	0.42028	0.667173
1485	3	107333197	107333697	501	*	21339	0	.	Promoter (<=1kb)	3	107325421	107333673	8253	2	ENSMUSG00000048109	ENSMUST00000061772	0	229700	Rbm15	RNA binding motif protein 15	7.57616	7.6409	7.50838	0.0501665	0.420523	0.667173
1486	18	65322266	65322766	501	*	16081	0	.	Intron (ENSMUST00000035548/ENSMUSG00000032845, intron 4 of 12)	18	65306430	65309876	3447	1	ENSMUSG00000118101	ENSMUST00000235286	15836	NA	NA	NA	8.27739	8.34056	8.21133	0.0504777	0.420983	0.667454
1487	16	51704956	51705456	501	*	13436	0	.	Distal Intergenic	16	51982484	51985785	3302	2	ENSMUSG00000116725	ENSMUST00000231890	280329	NA	NA	NA	7.39513	7.47341	7.31236	0.0480454	0.421596	0.667975
1488	15	62824874	62825374	501	*	11755	0	.	Distal Intergenic	15	62793201	62793334	134	1	ENSMUSG00000088897	ENSMUST00000158272	31673	115485999	Gm22521	predicted gene, 22521	7.75655	7.68729	7.82263	-0.0476291	0.421886	0.667987
1489	1	82831926	82832426	501	*	861	0	.	Distal Intergenic	1	82839446	82839498	53	1	ENSMUSG00000093782	ENSMUST00000177110	-7020	NA	NA	NA	8.08033	8.1543	8.00236	0.0485428	0.422608	0.668679
1490	17	56276730	56277230	501	*	15005	0	.	Promoter (<=1kb)	17	56269319	56276786	7468	2	ENSMUSG00000047123	ENSMUST00000058136	0	106759	Ticam1	toll-like receptor adaptor molecule 1	7.22007	7.30422	7.1307	0.0472262	0.423555	0.669417
1491	3	138526136	138526636	501	*	21718	0	.	Promoter (<=1kb)	3	138526179	138559696	33518	1	ENSMUSG00000028156	ENSMUST00000029803	0	13684	Eif4e	eukaryotic translation initiation factor 4E	6.94901	6.88281	7.0123	-0.0472443	0.423642	0.669417
1492	8	126662745	126663245	501	*	31183	0	.	Distal Intergenic	8	126588296	126593986	5691	2	ENSMUSG00000051495	ENSMUST00000054960	-68759	270110	Irf2bp2	interferon regulatory factor 2 binding protein 2	7.10222	7.184	7.01553	0.0482785	0.42412	0.669724
1493	13	45685778	45686278	501	*	8965	0	.	Intron (ENSMUST00000091628/ENSMUSG00000046876, intron 6 of 7)	13	45749572	45755206	5635	1	ENSMUSG00000114131	ENSMUST00000221126	-63294	NA	NA	NA	7.17552	7.27407	7.06975	0.0452666	0.425132	0.670871
1494	12	51865958	51866458	501	*	7320	0	.	Distal Intergenic	12	51887496	51888990	1495	2	ENSMUSG00000035181	ENSMUST00000218847	22532	320487	Heatr5a	HEAT repeat containing 5A	7.72288	7.79008	7.6524	0.049752	0.42549	0.670987
1495	17	29934097	29934597	501	*	14422	0	.	Intron (ENSMUST00000167190/ENSMUSG00000043557, intron 2 of 20)	17	29829414	29970087	140674	2	ENSMUSG00000043557	ENSMUST00000167190	35490	74762	Mdga1	MAM domain containing glycosylphosphatidylinositol anchor 1	7.08377	7.16059	7.00263	0.0477608	0.426189	0.67159
1496	14	66199700	66200200	501	*	10675	0	.	Intron (ENSMUST00000022622/ENSMUSG00000059456, intron 2 of 30)	14	66153258	66213552	60295	2	ENSMUSG00000059456	ENSMUST00000178730	13352	19229	Ptk2b	PTK2 protein tyrosine kinase 2 beta	6.90303	6.96939	6.83347	0.047624	0.426572	0.67159
1497	15	77832534	77833034	501	*	12020	0	.	Intron (ENSMUST00000016771/ENSMUSG00000022443, intron 1 of 40)	15	77840657	77840756	100	2	ENSMUSG00000084497	ENSMUST00000122548	7722	115488599	Gm22107	predicted gene, 22107	7.30277	7.2196	7.3814	-0.0450849	0.427155	0.67159
1498	6	100275620	100276120	501	*	26922	0	.	Promoter (1-2kb)	6	100272610	100273698	1089	2	ENSMUSG00000107690	ENSMUST00000205178	-1922	NA	NA	NA	7.08372	7.17548	6.98573	0.0442387	0.427268	0.67159
1499	11	52079844	52080344	501	*	4968	0	.	Intron (ENSMUST00000121591/ENSMUSG00000020389, intron 13 of 13)	11	52098681	52127778	29098	1	ENSMUSG00000020349	ENSMUST00000020608	-18337	19052	Ppp2ca	protein phosphatase 2 (formerly 2A), catalytic subunit, alpha isoform	7.15916	7.2238	7.09148	0.047664	0.427298	0.67159
1500	6	136965708	136966208	501	*	27454	0	.	3' UTR	6	136959261	136963269	4009	1	ENSMUSG00000064330	ENSMUST00000204382	6447	78600	Pde6h	phosphodiesterase 6H, cGMP-specific, cone, gamma	7.1569	7.08336	7.22687	-0.0467631	0.427998	0.672243
1501	9	123924510	123925010	501	*	33184	0	.	Distal Intergenic	9	123962124	123968692	6569	2	ENSMUSG00000025804	ENSMUST00000026911	43682	12768	Ccr1	chemokine (C-C motif) receptor 1	6.96947	7.04995	6.88422	0.0469228	0.42878	0.672688
1502	12	112644497	112644997	501	*	8207	0	.	Promoter (<=1kb)	12	112644679	112649145	4467	1	ENSMUSG00000064326	ENSMUST00000021728	0	30954	Siva1	SIVA1, apoptosis-inducing factor	7.38659	7.44238	7.32857	0.0486064	0.429334	0.672688
1503	8	34590900	34591400	501	*	29987	0	.	Intron (ENSMUST00000211381/ENSMUSG00000109819, intron 4 of 4)	8	34608305	34619429	11125	1	ENSMUSG00000109880	ENSMUST00000211296	-16905	NA	NA	NA	8.20484	8.14368	8.26352	-0.0488055	0.429435	0.672688
1504	19	40268669	40269169	501	*	17120	0	.	Promoter (2-3kb)	19	40221173	40271616	50444	2	ENSMUSG00000055044	ENSMUST00000068439	2447	54132	Pdlim1	PDZ and LIM domain 1 (elfin)	7.72132	7.78834	7.65104	0.0492601	0.429707	0.672688
1505	19	10763374	10763874	501	*	16700	0	.	Intron (ENSMUST00000186596/ENSMUSG00000067577, intron 1 of 3)	19	10748037	10756771	8735	1	ENSMUSG00000067577	ENSMUST00000185446	15337	403202	A430093F15Rik	RIKEN cDNA A430093F15 gene	9.70873	9.76283	9.65253	0.0500013	0.429709	0.672688
1506	3	84814272	84814772	501	*	20765	0	.	Promoter (<=1kb)	3	84815268	84979198	163931	1	ENSMUSG00000028086	ENSMUST00000107679	-496	50754	Fbxw7	F-box and WD-40 domain protein 7	6.82587	6.89567	6.75253	0.0473363	0.430259	0.673101
1507	1	161761455	161761955	501	*	1804	0	.	Distal Intergenic	1	161746056	161747645	1590	1	ENSMUSG00000102399	ENSMUST00000195878	15399	269134	Gm5049	glutamic pyruvic transaminase, soluble pseudogene	6.84723	7.02254	6.64763	0.0270933	0.431214	0.673756
1508	X	85874033	85874533	501	*	33600	0	.	Intron (ENSMUST00000113976/ENSMUSG00000025058, intron 1 of 1)	20	85870354	85891499	21146	1	ENSMUSG00000025058	ENSMUST00000113976	3679	71398	Tasl	TLR adaptor interacting with endolysosomal SLC15A4	7.18067	7.25602	7.10115	0.0480774	0.431249	0.673756
1509	4	150798733	150799233	501	*	23756	0	.	Distal Intergenic	4	150825733	150839575	13843	1	ENSMUSG00000085097	ENSMUST00000133196	-26500	NA	NA	NA	8.04063	8.10354	7.97486	0.0492488	0.432398	0.674829
1510	19	14620495	14620995	501	*	16801	0	.	Distal Intergenic	19	14448150	14598051	149902	2	ENSMUSG00000024642	ENSMUST00000167776	-22444	21888	Tle4	transducin-like enhancer of split 4	7.54227	7.61789	7.46247	0.0478582	0.432789	0.674829
1511	2	132688592	132689092	501	*	19422	0	.	Promoter (1-2kb)	2	132690157	132750503	60347	1	ENSMUSG00000044991	ENSMUST00000148271	-1065	73747	Shld1	shieldin complex subunit 1	6.99445	7.06273	6.92278	0.0464668	0.432796	0.674829
1512	8	81854554	81855054	501	*	30431	0	.	Promoter (1-2kb)	8	81856368	82122570	266203	1	ENSMUSG00000037940	ENSMUST00000109851	-1314	234515	Inpp4b	inositol polyphosphate-4-phosphatase, type II	7.66274	7.7376	7.58377	0.0480391	0.434523	0.677075
1513	18	67945536	67946036	501	*	16131	0	.	Intron (ENSMUST00000063775/ENSMUSG00000024544, intron 1 of 5)	18	67933257	68255551	322295	1	ENSMUSG00000024544	ENSMUST00000063775	12279	52662	Ldlrad4	low density lipoprotein receptor class A domain containing 4	7.63914	7.69844	7.57731	0.0487721	0.435634	0.678356
1514	2	59042560	59043060	501	*	18393	0	.	Intron (ENSMUST00000226455/ENSMUSG00000036641, intron 1 of 14)	2	58958675	58959707	1033	2	ENSMUSG00000082989	ENSMUST00000120771	-82853	NA	NA	NA	6.78659	6.86004	6.7092	0.0463293	0.436278	0.678911
1515	8	77422847	77423347	501	*	30359	0	.	Intron (ENSMUST00000076316/ENSMUSG00000037148, intron 5 of 22)	8	77368841	77372516	3676	2	ENSMUSG00000109873	ENSMUST00000209499	-50331	NA	NA	NA	7.00547	7.08032	6.92652	0.0447422	0.43697	0.679539
1516	10	96605132	96605632	501	*	3863	0	.	Distal Intergenic	10	96519157	96595731	76575	2	ENSMUSG00000112354	ENSMUST00000219313	-9401	NA	NA	NA	6.75062	6.60029	6.88676	-0.0309156	0.437461	0.679619
1517	9	13827227	13827727	501	*	31322	0	.	Promoter (<=1kb)	9	13827716	13846541	18826	1	ENSMUSG00000037808	ENSMUST00000059579	0	72826	Fam76b	family with sequence similarity 76, member B	7.31879	7.37984	7.25505	0.047669	0.437666	0.679619
1518	11	5296502	5297002	501	*	4401	0	.	Intron (ENSMUST00000109867/ENSMUSG00000041961, intron 2 of 8)	11	5274085	5275539	1455	1	ENSMUSG00000118486	ENSMUST00000238466	22417	NA	NA	NA	6.79862	6.88654	6.70501	0.0446665	0.438074	0.679619
1519	17	7163857	7164357	501	*	13998	0	.	Distal Intergenic	17	7170115	7303315	133201	1	ENSMUSG00000023809	ENSMUST00000024575	-5758	20112	Rps6ka2	ribosomal protein S6 kinase, polypeptide 2	7.55111	7.62486	7.47339	0.0471767	0.438175	0.679619
1520	12	40223136	40223636	501	*	7278	0	.	Promoter (<=1kb)	12	40201567	40223189	21623	2	ENSMUSG00000001627	ENSMUST00000001672	0	15982	Ifrd1	interferon-related developmental regulator 1	7.89888	7.96152	7.8334	0.0478823	0.438876	0.680257
1521	6	134251974	134252474	501	*	27391	0	.	Intron (ENSMUST00000081028/ENSMUSG00000030199, intron 5 of 7)	6	134247565	134248557	993	1	ENSMUSG00000030199	ENSMUST00000145869	4409	14011	Etv6	ets variant 6	6.80857	6.89036	6.72186	0.0446451	0.440511	0.680946
1522	18	53744789	53745289	501	*	15929	0	.	Promoter (<=1kb)	18	53685495	53744608	59114	2	ENSMUSG00000048799	ENSMUST00000237062	-181	225523	Cep120	centrosomal protein 120	7.06045	7.13781	6.9787	0.0462087	0.440699	0.680946
1523	8	123042220	123042720	501	*	31084	0	.	Promoter (<=1kb)	8	122931509	123042277	110769	2	ENSMUSG00000035569	ENSMUST00000212937	0	77087	Ankrd11	ankyrin repeat domain 11	6.92774	6.9989	6.85288	0.046597	0.440896	0.680946
1524	13	52828864	52829364	501	*	9118	0	.	Distal Intergenic	13	52729922	52757205	27284	2	ENSMUSG00000113737	ENSMUST00000223209	-71659	NA	NA	NA	7.27961	7.35775	7.19699	0.0464746	0.441445	0.680946
1525	1	87255093	87255593	501	*	942	0	.	Distal Intergenic	1	87251148	87251248	101	1	ENSMUSG00000088318	ENSMUST00000157693	3945	115487620	Gm26187	predicted gene, 26187	7.88999	7.96339	7.81265	0.046813	0.441635	0.680946
1526	4	133841026	133841526	501	*	23376	0	.	Distal Intergenic	4	133850557	133860930	10374	2	ENSMUSG00000003644	ENSMUST00000173989	19404	20111	Rps6ka1	ribosomal protein S6 kinase polypeptide 1	7.3086	7.37295	7.24124	0.0475663	0.441642	0.680946
1527	10	77387416	77387916	501	*	3384	0	.	Intron (ENSMUST00000020496/ENSMUSG00000020262, intron 1 of 10)	10	77325790	77370241	44452	2	ENSMUSG00000020262	ENSMUST00000155117	-17175	110532	Adarb1	adenosine deaminase, RNA-specific, B1	7.18189	7.2723	7.08543	0.0427113	0.441773	0.680946
1528	5	32191950	32192450	501	*	24160	0	.	Distal Intergenic	5	32185497	32186079	583	1	ENSMUSG00000107220	ENSMUST00000200908	6453	NA	NA	NA	7.11529	7.19015	7.03634	0.046316	0.441815	0.680946
1529	8	107291132	107291632	501	*	30794	0	.	Promoter (1-2kb)	8	107293470	107329307	35838	1	ENSMUSG00000003847	ENSMUST00000151582	-1838	54446	Nfat5	nuclear factor of activated T cells 5	8.79427	8.85984	8.72558	0.0477509	0.442191	0.680946
1530	X	136741290	136741790	501	*	33781	0	.	Promoter (<=1kb)	20	136732942	136741661	8720	2	ENSMUSG00000031422	ENSMUST00000033797	0	56397	Morf4l2	mortality factor 4 like 2	6.85001	6.91052	6.78684	0.0461076	0.44221	0.680946
1531	13	92629614	92630114	501	*	9477	0	.	Intron (ENSMUST00000049488/ENSMUSG00000021703, intron 1 of 11)	13	92611174	92686193	75020	1	ENSMUSG00000021703	ENSMUST00000224250	18440	218442	Serinc5	serine incorporator 5	7.23536	7.31151	7.15497	0.0462788	0.442775	0.68137
1532	16	49796977	49797477	501	*	13394	0	.	Promoter (1-2kb)	16	49758576	49798870	40295	2	ENSMUSG00000087066	ENSMUST00000127115	1393	NA	NA	NA	7.98464	8.05056	7.91556	0.0476144	0.443306	0.681677
1533	9	101249541	101250041	501	*	32693	0	.	Promoter (1-2kb)	9	101105084	101251795	146712	2	ENSMUSG00000043154	ENSMUST00000075941	1754	235542	Ppp2r3a	protein phosphatase 2, regulatory subunit B'', alpha	7.19724	7.28053	7.10886	0.0454801	0.443553	0.681677
1534	4	32164220	32164720	501	*	22099	0	.	Distal Intergenic	4	32149786	32150222	437	1	ENSMUSG00000083872	ENSMUST00000119323	14434	NA	NA	NA	7.69721	7.76529	7.62575	0.0468702	0.446506	0.685757
1535	6	71980073	71980573	501	*	26544	0	.	3' UTR	6	71961145	71963775	2631	2	ENSMUSG00000097133	ENSMUST00000181028	-16298	102632638	Gm26628	predicted gene, 26628	7.45495	7.3865	7.5203	-0.044748	0.44679	0.685757
1536	1	174040851	174041351	501	*	2067	0	.	Promoter (<=1kb)	1	174041118	174043523	2406	1	ENSMUSG00000045381	ENSMUST00000052975	0	258712	Olfr433	olfactory receptor 433	7.34366	7.41791	7.26539	0.0460568	0.447446	0.686275
1537	9	40800867	40801367	501	*	31641	0	.	Promoter (<=1kb)	9	40800984	40805200	4217	1	ENSMUSG00000015656	ENSMUST00000015800	0	15481	Hspa8	heat shock protein 8	7.69927	7.75163	7.64494	0.0475574	0.447877	0.686275
1538	1	30949604	30950104	501	*	121	0	.	Promoter (<=1kb)	1	30940302	30949770	9469	2	ENSMUSG00000117310	ENSMUST00000233506	0	19243	Ptp4a1	protein tyrosine phosphatase 4a1	6.9667	7.04161	6.88769	0.0453251	0.448001	0.686275
1539	7	139971365	139971865	501	*	29578	0	.	Intron (ENSMUST00000139218/ENSMUSG00000086742, intron 2 of 4)	7	139972442	139978719	6278	2	ENSMUSG00000073795	ENSMUST00000209335	6854	381933	Spef1l	sperm flagellar 1 like	8.88645	8.94398	8.82653	0.0477225	0.449107	0.687521
1540	14	27234218	27234718	501	*	10112	0	.	Intron (ENSMUST00000225949/ENSMUSG00000021895, intron 4 of 13)	14	27238039	27403904	165866	1	ENSMUSG00000021895	ENSMUST00000049206	-3321	71704	Arhgef3	Rho guanine nucleotide exchange factor (GEF) 3	6.76281	6.70364	6.81965	-0.0444538	0.449943	0.688354
1541	5	124034418	124034918	501	*	25345	0	.	Promoter (2-3kb)	5	124032361	124076299	43939	1	ENSMUSG00000106261	ENSMUST00000196486	2057	NA	NA	NA	7.00563	6.93859	7.0697	-0.045505	0.450535	0.688812
1542	6	94700047	94700547	501	*	26823	0	.	Promoter (<=1kb)	6	94604529	94700158	95630	2	ENSMUSG00000030029	ENSMUST00000204645	0	16206	Lrig1	leucine-rich repeats and immunoglobulin-like domains 1	6.74678	6.82854	6.66011	0.0443886	0.451328	0.689577
1543	15	50361769	50362269	501	*	11501	0	.	Distal Intergenic	15	50286898	50335014	48117	1	ENSMUSG00000115478	ENSMUST00000227182	74871	NA	NA	NA	7.61277	7.69571	7.52478	0.0438221	0.451939	0.690064
1544	16	51878163	51878663	501	*	13443	0	.	Distal Intergenic	16	51982484	51985785	3302	2	ENSMUSG00000116725	ENSMUST00000231890	107122	NA	NA	NA	6.97446	7.05194	6.89258	0.0442966	0.45304	0.690146
1545	5	123129229	123129729	501	*	25314	0	.	Promoter (2-3kb)	5	123103044	123132396	29353	2	ENSMUSG00000029449	ENSMUST00000186469	2667	23912	Rhof	ras homolog family member F (in filopodia)	7.86444	7.81027	7.91665	-0.0463966	0.453083	0.690146
1546	4	122885899	122886399	501	*	23075	0	.	Promoter (<=1kb)	4	122859047	122885911	26865	2	ENSMUSG00000028656	ENSMUST00000069533	0	12331	Cap1	CAP, adenylate cyclase-associated protein 1 (yeast)	6.89835	6.96851	6.8246	0.0453113	0.453498	0.690146
1547	13	96681034	96681534	501	*	9560	0	.	Promoter (2-3kb)	13	96677469	96678123	655	2	ENSMUSG00000113351	ENSMUST00000221591	-2911	NA	NA	NA	7.15037	7.07634	7.22079	-0.0449265	0.453536	0.690146
1548	5	105636872	105637372	501	*	24875	0	.	Distal Intergenic	5	105580440	105581772	1333	1	ENSMUSG00000085771	ENSMUST00000150195	56432	NA	NA	NA	7.38559	7.46228	7.30459	0.0441882	0.453935	0.690146
1549	7	90007013	90007513	501	*	28807	0	.	Intron (ENSMUST00000207458/ENSMUSG00000097585, intron 6 of 8)	7	90029159	90040283	11125	1	ENSMUSG00000097585	ENSMUST00000208362	-21646	319711	E230029C05Rik	RIKEN cDNA E230029C05 gene	6.95796	7.10261	6.79717	0.0292091	0.454518	0.690146
1550	11	79131879	79132379	501	*	5720	0	.	Intron (ENSMUST00000018478/ENSMUSG00000018334, intron 1 of 18)	11	79013440	79146407	132968	2	ENSMUSG00000018334	ENSMUST00000018478	14028	16706	Ksr1	kinase suppressor of ras 1	7.47296	7.54466	7.3975	0.0455054	0.454536	0.690146
1551	5	103376773	103377273	501	*	24804	0	.	Distal Intergenic	5	103354306	103356698	2393	2	ENSMUSG00000104684	ENSMUST00000200007	-20075	NA	NA	NA	7.33047	7.40523	7.25163	0.0453697	0.454766	0.690146
1552	11	87108654	87109154	501	*	5923	0	.	Promoter (<=1kb)	11	87089153	87108708	19556	2	ENSMUSG00000020493	ENSMUST00000051395	0	270906	Prr11	proline rich 11	7.10923	7.0381	7.17702	-0.0450939	0.454774	0.690146
1553	12	55016269	55016769	501	*	7361	0	.	Promoter (1-2kb)	12	54954718	55014348	59631	2	ENSMUSG00000035021	ENSMUST00000172875	-1921	217578	Baz1a	bromodomain adjacent to zinc finger domain 1A	6.76424	6.86177	6.65963	0.0405681	0.454922	0.690146
1554	14	78420088	78420588	501	*	10899	0	.	Distal Intergenic	14	78461292	78461818	527	1	ENSMUSG00000115450	ENSMUST00000227356	-40704	NA	NA	NA	7.1056	7.02431	7.18256	-0.041526	0.456146	0.690999
1555	4	35060908	35061408	501	*	22191	0	.	Intron (ENSMUST00000102975/ENSMUSG00000073910, intron 2 of 3)	4	35152056	35154005	1950	1	ENSMUSG00000042993	ENSMUST00000058595	-90648	387510	Ifnk	interferon kappa	7.93876	7.8068	8.05965	-0.0318673	0.456328	0.690999
1556	5	62815676	62816176	501	*	24369	0	.	Promoter (1-2kb)	5	62813823	62888308	74486	1	ENSMUSG00000090326	ENSMUST00000170704	1853	100322896	Dthd1	death domain containing 1	7.79268	7.85323	7.72948	0.0464093	0.456364	0.690999
1557	19	6297573	6298073	501	*	16573	0	.	Promoter (<=1kb)	19	6297914	6298360	447	1	ENSMUSG00000024772	ENSMUST00000148547	0	13660	Ehd1	EH-domain containing 1	7.82839	7.90083	7.75211	0.0448128	0.456665	0.69101
1558	4	53323124	53323624	501	*	22403	0	.	Distal Intergenic	4	53308226	53308672	447	1	ENSMUSG00000083735	ENSMUST00000119750	14898	NA	NA	NA	6.98579	6.91663	7.05179	-0.0440385	0.457481	0.69176
1559	19	44280667	44281167	501	*	17210	0	.	Distal Intergenic	19	44273672	44278228	4557	1	ENSMUSG00000117958	ENSMUST00000235961	6995	NA	NA	NA	6.84275	6.93874	6.73992	0.0420896	0.457748	0.69176
1560	14	75179069	75179569	501	*	10829	0	.	Promoter (2-3kb)	14	75176208	75198142	21935	1	ENSMUSG00000021998	ENSMUST00000149883	2861	18826	Lcp1	lymphocyte cytosolic protein 1	7.51077	7.45315	7.56617	-0.0443455	0.458483	0.692426
1561	9	88731815	88732315	501	*	32544	0	.	Promoter (<=1kb)	9	88723285	88731914	8630	2	ENSMUSG00000099974	ENSMUST00000098486	0	12047	Bcl2a1d	B cell leukemia/lymphoma 2 related protein A1d	6.78126	6.8718	6.68465	0.042273	0.458943	0.692595
1562	1	181230879	181231379	501	*	2182	0	.	Distal Intergenic	1	181226076	181228490	2415	1	ENSMUSG00000054135	ENSMUST00000066988	4803	NA	NA	NA	7.04856	6.99125	7.10369	-0.0447198	0.459182	0.692595
1563	1	161705091	161705591	501	*	1797	0	.	Distal Intergenic	1	161713705	161714827	1123	1	ENSMUSG00000102860	ENSMUST00000194337	-8114	NA	NA	NA	6.73981	6.82952	6.64414	0.0421262	0.460049	0.693001
1564	15	83403926	83404426	501	*	12254	0	.	Promoter (1-2kb)	15	83405626	83406063	438	2	ENSMUSG00000049414	ENSMUST00000079706	1637	NA	NA	NA	7.38132	7.44923	7.31006	0.044363	0.460162	0.693001
1565	11	46083706	46084206	501	*	4819	0	.	Intron (ENSMUST00000011400/ENSMUSG00000011256, intron 3 of 22)	11	46102270	46102390	121	1	ENSMUSG00000098942	ENSMUST00000184230	-18064	102465996	Mir8100	microRNA 8100	7.57196	7.63668	7.50419	0.0454586	0.460334	0.693001
1566	9	46172877	46173377	501	*	31811	0	.	Intron (ENSMUST00000126865/ENSMUSG00000034135, intron 4 of 24)	9	46155379	46224188	68810	1	ENSMUSG00000034135	ENSMUST00000153152	17498	70661	Sik3	SIK family kinase 3	6.86636	6.94676	6.78122	0.0426557	0.461708	0.694434
1567	18	65430577	65431077	501	*	16090	0	.	Promoter (<=1kb)	18	65430938	65477805	46868	1	ENSMUSG00000032688	ENSMUST00000224056	0	240354	Malt1	MALT1 paracaspase	7.05612	7.12123	6.98792	0.0445729	0.461875	0.694434
1568	8	128164896	128165396	501	*	31225	0	.	Distal Intergenic	8	128278148	128278225	78	2	ENSMUSG00000099326	ENSMUST00000184910	112829	102465212	Mir21c	microRNA 21c	7.96623	8.03252	7.89674	0.0449957	0.462339	0.694449
1569	17	70728711	70729211	501	*	15119	0	.	Intron (ENSMUST00000133983/ENSMUSG00000003279, intron 8 of 13)	17	70745329	70755582	10254	2	ENSMUSG00000097282	ENSMUST00000181546	26371	NA	NA	NA	7.31937	7.38	7.25608	0.0443818	0.46268	0.694449
1570	14	27303384	27303884	501	*	10119	0	.	Intron (ENSMUST00000225949/ENSMUSG00000021895, intron 5 of 13)	14	27336066	27403911	67846	1	ENSMUSG00000021895	ENSMUST00000224981	-32182	71704	Arhgef3	Rho guanine nucleotide exchange factor (GEF) 3	7.78004	7.84843	7.70825	0.0450924	0.462949	0.694449
1571	12	26059015	26059515	501	*	7144	0	.	Distal Intergenic	12	26150316	26150513	198	1	ENSMUSG00000113611	ENSMUST00000220612	-90801	NA	NA	NA	7.03058	7.10937	6.94723	0.0434087	0.463065	0.694449
1572	6	108835776	108836276	501	*	26976	0	.	Promoter (<=1kb)	6	108836410	108843058	6649	1	ENSMUSG00000030104	ENSMUST00000203469	-134	192193	Edem1	ER degradation enhancer, mannosidase alpha-like 1	7.27455	7.34506	7.20041	0.0444058	0.463847	0.694969
1573	2	28517222	28517722	501	*	17953	0	.	Intron (ENSMUST00000135803/ENSMUSG00000026821, intron 1 of 3)	2	28513326	28553081	39756	1	ENSMUSG00000026821	ENSMUST00000028170	3896	19730	Ralgds	ral guanine nucleotide dissociation stimulator	6.92248	6.85653	6.98556	-0.0435486	0.46464	0.694969
1574	4	156008231	156008731	501	*	23869	0	.	Promoter (<=1kb)	4	156008510	156009857	1348	1	ENSMUSG00000029076	ENSMUST00000149971	0	20318	Sdf4	stromal cell derived factor 4	7.62515	7.70089	7.54521	0.0440714	0.465426	0.694969
1575	7	107664279	107664779	501	*	29044	0	.	Promoter (<=1kb)	7	107665311	107714638	49328	1	ENSMUSG00000036528	ENSMUST00000239294	-532	19024	Ppfibp2	PTPRF interacting protein, binding protein 2 (liprin beta 2)	7.1631	7.10139	7.22229	-0.0441219	0.465515	0.694969
1576	9	124146254	124146754	501	*	33200	0	.	Intron (ENSMUST00000097855/ENSMUSG00000079227, intron 2 of 2)	9	124128748	124147699	18952	1	ENSMUSG00000079227	ENSMUST00000097855	17506	12774	Ccr5	chemokine (C-C motif) receptor 5	8.95746	9.00664	8.90654	0.0461363	0.466146	0.694969
1577	15	62169264	62169764	501	*	11728	0	.	Intron (ENSMUST00000182956/ENSMUSG00000097039, intron 2 of 6)	15	62175422	62175548	127	1	ENSMUSG00000098595	ENSMUST00000184054	-5658	NA	NA	NA	8.92675	8.98111	8.87025	0.0460632	0.466215	0.694969
1578	1	80855168	80855668	501	*	852	0	.	Distal Intergenic	1	80897654	80898105	452	2	ENSMUSG00000099949	ENSMUST00000186576	42437	NA	NA	NA	9.06218	9.11448	9.00792	0.0460403	0.466915	0.694969
1579	11	46360408	46360908	501	*	4833	0	.	Intron (ENSMUST00000109237/ENSMUSG00000020395, intron 4 of 16)	11	46342287	46345020	2734	1	ENSMUSG00000085853	ENSMUST00000148132	18121	100503965	Gm12167	predicted gene 12167	7.36698	7.30235	7.42885	-0.0416106	0.467046	0.694969
1580	7	4739583	4740083	501	*	27689	0	.	Promoter (<=1kb)	7	4740115	4747514	7400	1	ENSMUSG00000059851	ENSMUST00000098853	-32	232811	Kmt5c	lysine methyltransferase 5C	7.5901	7.51854	7.65829	-0.0439175	0.467344	0.694969
1581	11	20564846	20565346	501	*	4554	0	.	Intron (ENSMUST00000145328/ENSMUSG00000049800, intron 1 of 2)	11	20574567	20575189	623	2	ENSMUSG00000083555	ENSMUST00000121890	9843	665953	Gm12035	ribosomal protein L15 pseudogene	7.00573	7.08498	6.92187	0.0418846	0.467499	0.694969
1582	11	98942210	98942710	501	*	6218	0	.	Promoter (2-3kb)	11	98939712	98950490	10779	1	ENSMUSG00000037992	ENSMUST00000147985	2498	19401	Rara	retinoic acid receptor, alpha	7.39429	7.46079	7.32458	0.0447893	0.467601	0.694969
1583	13	96487239	96487739	501	*	9553	0	.	Promoter (2-3kb)	13	96483517	96489791	6275	2	ENSMUSG00000021668	ENSMUST00000222268	2052	27015	Polk	polymerase (DNA directed), kappa	6.94303	7.09068	6.77851	0.0270855	0.46769	0.694969
1584	19	7039890	7040390	501	*	16602	0	.	Promoter (<=1kb)	19	7020702	7039967	19266	2	ENSMUSG00000024966	ENSMUST00000025918	0	20867	Stip1	stress-induced phosphoprotein 1	7.17537	7.09313	7.25318	-0.0435224	0.467855	0.694969
1585	10	80826197	80826697	501	*	3531	0	.	Promoter (<=1kb)	10	80826656	80829290	2635	1	ENSMUSG00000035242	ENSMUST00000060987	0	18245	Oaz1	ornithine decarboxylase antizyme 1	7.22687	7.2893	7.16161	0.0445168	0.468006	0.694969
1586	10	93345204	93345704	501	*	3765	0	.	Intron (ENSMUST00000212186/ENSMUSG00000110647, intron 1 of 2)	10	93335393	93348877	13485	1	ENSMUSG00000110647	ENSMUST00000212186	9811	NA	NA	NA	7.01951	6.9618	7.07501	-0.0424158	0.468074	0.694969
1587	12	100975706	100976206	501	*	7987	0	.	Intron (ENSMUST00000068411/ENSMUSG00000021182, intron 4 of 29)	12	100969341	100982357	13017	2	ENSMUSG00000021182	ENSMUST00000223416	6151	68339	Ccdc88c	coiled-coil domain containing 88C	7.54054	7.48515	7.59388	-0.0450222	0.46813	0.694969
1588	7	16405518	16406018	501	*	27791	0	.	Promoter (1-2kb)	7	16403964	16404262	299	2	ENSMUSG00000110181	ENSMUST00000209298	-1256	NA	NA	NA	6.79567	6.86884	6.71859	0.0430643	0.46923	0.695987
1589	3	132871229	132871729	501	*	21613	0	.	Intron (ENSMUST00000197386/ENSMUSG00000106230, intron 1 of 3)	3	132842202	132878596	36395	2	ENSMUSG00000106230	ENSMUST00000197386	6867	101243624	Gm29811	predicted gene, 29811	7.34594	7.40427	7.28514	0.0441631	0.469407	0.695987
1590	8	105289011	105289511	501	*	30717	0	.	Promoter (<=1kb)	8	105280409	105289050	8642	2	ENSMUSG00000014837	ENSMUST00000212922	0	74356	4931428F04Rik	RIKEN cDNA 4931428F04 gene	8.72433	8.78392	8.66218	0.0450879	0.470161	0.696667
1591	5	73344257	73344757	501	*	24566	0	.	Distal Intergenic	5	73327665	73341028	13364	2	ENSMUSG00000029153	ENSMUST00000200821	-3229	433904	Ociad2	OCIA domain containing 2	8.44049	8.50627	8.37156	0.0433928	0.471418	0.697673
1592	8	84985438	84985938	501	*	30529	0	.	Distal Intergenic	8	84990603	85003343	12741	1	ENSMUSG00000052566	ENSMUST00000209764	-4665	170833	Hook2	hook microtubule tethering protein 2	8.19181	8.24946	8.13175	0.0450481	0.471988	0.697673
1593	6	120799678	120800178	501	*	27156	0	.	Promoter (2-3kb)	6	120797574	120797670	97	2	ENSMUSG00000093409	ENSMUST00000176615	-2008	NA	NA	NA	7.70154	7.75511	7.64591	0.0439007	0.472122	0.697673
1594	8	126683882	126684382	501	*	31186	0	.	Distal Intergenic	8	126755571	126758334	2764	2	ENSMUSG00000110626	ENSMUST00000212695	73952	NA	NA	NA	7.40505	7.4763	7.3301	0.0437604	0.472273	0.697673
1595	6	30507490	30507990	501	*	26031	0	.	Promoter (1-2kb)	6	30479053	30509704	30652	2	ENSMUSG00000029782	ENSMUST00000151187	1714	72649	Tmem209	transmembrane protein 209	7.81462	7.88	7.74615	0.0436922	0.472321	0.697673
1596	7	28372643	28373143	501	*	28016	0	.	Promoter (<=1kb)	7	28361092	28372599	11508	2	ENSMUSG00000037552	ENSMUST00000144700	-44	101497	Plekhg2	pleckstrin homology domain containing, family G (with RhoGef domain) member 2	6.80578	6.86594	6.74301	0.0428729	0.473442	0.698571
1597	10	117910410	117910910	501	*	4050	0	.	Distal Intergenic	10	117925459	117948292	22834	1	ENSMUSG00000112500	ENSMUST00000217950	-14549	71067	4933411E08Rik	RIKEN cDNA 4933411E08 gene	7.47748	7.54648	7.40502	0.0430633	0.474139	0.698571
1598	8	57576163	57576663	501	*	30141	0	.	Intron (ENSMUST00000034021/ENSMUSG00000031608, intron 2 of 11)	8	57550299	57551303	1005	1	ENSMUSG00000070025	ENSMUST00000145057	25864	100040634	Gm10284	glyceraldehyde-3-phosphate dehydrogenase pseudogene	7.07136	7.01639	7.12432	-0.0432499	0.474489	0.698571
1599	1	37864787	37865287	501	*	230	0	.	Promoter (<=1kb)	1	37754776	37865079	110304	2	ENSMUSG00000060771	ENSMUST00000041815	0	211484	Tsga10	testis specific 10	7.33745	7.40279	7.26901	0.0440877	0.474495	0.698571
1600	4	141454590	141455090	501	*	23605	0	.	Intron (ENSMUST00000006377/ENSMUSG00000006215, intron 2 of 15)	4	141463383	141465047	1665	1	ENSMUSG00000006215	ENSMUST00000142695	-8293	22642	Zbtb17	zinc finger and BTB domain containing 17	7.2422	7.31486	7.16568	0.0429257	0.474916	0.698571
1601	13	13954320	13954820	501	*	8437	0	.	Promoter (<=1kb)	13	13954469	13999074	44606	1	ENSMUSG00000039242	ENSMUST00000099747	0	97884	B3galnt2	UDP-GalNAc:betaGlcNAc beta 1,3-galactosaminyltransferase, polypeptide 2	7.03417	7.08936	6.97679	0.0431361	0.474998	0.698571
1602	12	69446459	69446959	501	*	7427	0	.	Distal Intergenic	12	69464956	69467392	2437	2	ENSMUSG00000113035	ENSMUST00000221805	20433	76062	5830428M24Rik	RIKEN cDNA 5830428M24 gene	6.7606	6.70259	6.81636	-0.0420856	0.475262	0.698571
1603	4	32250609	32251109	501	*	22106	0	.	Promoter (<=1kb)	4	32251761	32265835	14075	1	ENSMUSG00000087049	ENSMUST00000133451	-652	NA	NA	NA	9.98977	10.0353	9.94276	0.0451365	0.475301	0.698571
1604	17	66111558	66112058	501	*	15111	0	.	Promoter (<=1kb)	17	66111645	66119447	7803	1	ENSMUSG00000024101	ENSMUST00000116556	0	68767	Washc1	WASH complex subunit 1	7.11367	7.1952	7.02725	0.041717	0.476564	0.69999
1605	15	77798603	77799103	501	*	12014	0	.	Intron (ENSMUST00000016771/ENSMUSG00000022443, intron 3 of 40)	15	77794652	77813231	18580	2	ENSMUSG00000022443	ENSMUST00000124844	14128	17886	Myh9	myosin, heavy polypeptide 9, non-muscle	7.98936	8.04521	7.93126	0.0444445	0.477229	0.700177
1606	1	191445897	191446397	501	*	2314	0	.	Intron (ENSMUST00000192778/ENSMUSG00000103114, intron 2 of 5)	1	191436340	191465048	28709	2	ENSMUSG00000103114	ENSMUST00000192778	18651	102634668	Gm32200	predicted gene, 32200	6.99045	6.91883	7.05869	-0.0417838	0.477324	0.700177
1607	10	111516748	111517248	501	*	3968	0	.	Distal Intergenic	10	111507696	111508165	470	1	ENSMUSG00000020205	ENSMUST00000186359	9052	21664	Phlda1	pleckstrin homology like domain, family A, member 1	7.64938	7.59097	7.70552	-0.0435756	0.477582	0.700177
1608	16	38403539	38404039	501	*	13271	0	.	Intron (ENSMUST00000002926/ENSMUSG00000002847, intron 8 of 10)	16	38415317	38417794	2478	2	ENSMUSG00000002847	ENSMUST00000232224	13755	85031	Pla1a	phospholipase A1 member A	7.0235	7.09565	6.94756	0.0424685	0.478852	0.701602
1609	1	177792899	177793399	501	*	2088	0	.	Intron (ENSMUST00000016105/ENSMUSG00000015961, intron 1 of 12)	1	177774618	177796501	21884	2	ENSMUSG00000015961	ENSMUST00000161808	3102	11566	Adss	adenylosuccinate synthetase, non muscle	7.45231	7.51755	7.38399	0.0434219	0.47983	0.702169
1610	9	40348707	40349207	501	*	31627	0	.	Promoter (2-3kb)	9	40293233	40346290	53058	2	ENSMUSG00000040111	ENSMUST00000121357	-2417	235283	Gramd1b	GRAM domain containing 1B	6.80618	6.74315	6.86657	-0.0392065	0.479835	0.702169
1611	9	14995484	14995984	501	*	31367	0	.	Distal Intergenic	9	15007918	15010508	2591	2	ENSMUSG00000031934	ENSMUST00000166933	14524	55991	Panx1	pannexin 1	7.15665	7.24634	7.06102	0.0388355	0.481601	0.704316
1612	8	95080624	95081124	501	*	30668	0	.	Promoter (<=1kb)	8	95081186	95100211	19026	1	ENSMUSG00000031787	ENSMUST00000034239	-62	74187	Katnb1	katanin p80 (WD40-containing) subunit B 1	6.89827	6.95225	6.84219	0.0421073	0.482189	0.704737
1613	8	84198229	84198729	501	*	30491	0	.	Promoter (<=1kb)	8	84192774	84197667	4894	2	ENSMUSG00000097120	ENSMUST00000181282	-562	NA	NA	NA	7.75296	7.69911	7.80486	-0.0436784	0.484617	0.707491
1614	13	36534545	36535045	501	*	8763	0	.	Promoter (2-3kb)	13	36537097	36537557	461	1	ENSMUSG00000021420	ENSMUST00000223905	-2052	69955	Fars2	phenylalanine-tRNA synthetase 2 (mitochondrial)	7.10465	7.17115	7.03495	0.0414121	0.484673	0.707491
1615	14	64368194	64368694	501	*	10631	0	.	Intron (ENSMUST00000067927/ENSMUSG00000054733, intron 6 of 10)	14	64122626	64416948	294323	2	ENSMUSG00000054733	ENSMUST00000210428	48254	110265	Msra	methionine sulfoxide reductase A	7.01797	6.95946	7.07419	-0.042071	0.485398	0.707942
1616	18	34931794	34932294	501	*	15719	0	.	Promoter (<=1kb)	18	34902785	34932007	29223	2	ENSMUSG00000024360	ENSMUST00000025218	0	225363	Etf1	eukaryotic translation termination factor 1	6.74135	6.66489	6.81396	-0.0410348	0.485851	0.707942
1617	14	75834479	75834979	501	*	10851	0	.	Distal Intergenic	14	75841486	75841714	229	1	ENSMUSG00000115458	ENSMUST00000228454	-6507	NA	NA	NA	7.75693	7.82996	7.68001	0.0411172	0.48616	0.707942
1618	1	133797761	133798261	501	*	1380	0	.	Promoter (2-3kb)	1	133753700	133801036	47337	2	ENSMUSG00000026463	ENSMUST00000128692	2775	381290	Atp2b4	ATPase, Ca++ transporting, plasma membrane 4	7.79992	7.86968	7.72662	0.0421984	0.486185	0.707942
1619	10	39434947	39435447	501	*	2891	0	.	Intron (ENSMUST00000148152/ENSMUSG00000019843, intron 2 of 4)	10	39424618	39424996	379	2	ENSMUSG00000085799	ENSMUST00000147879	-9951	NA	NA	NA	8.11445	8.1828	8.0427	0.0421533	0.486755	0.707943
1620	1	138144370	138144870	501	*	1467	0	.	Intron (ENSMUST00000182283/ENSMUSG00000026395, intron 2 of 29)	1	138161820	138167683	5864	2	ENSMUSG00000104291	ENSMUST00000194467	22813	NA	NA	NA	7.41577	7.48924	7.33835	0.0409701	0.486883	0.707943
1621	11	96977673	96978173	501	*	6108	0	.	Promoter (<=1kb)	11	96953341	96977711	24371	2	ENSMUSG00000018678	ENSMUST00000107624	0	78912	Sp2	Sp2 transcription factor	7.35302	7.40977	7.29394	0.0418238	0.487101	0.707943
1622	4	63643897	63644397	501	*	22569	0	.	Distal Intergenic	4	63634421	63639440	5020	1	ENSMUSG00000086817	ENSMUST00000147067	9476	102632940	Gm11482	predicted gene 11482	7.19446	7.05335	7.323	-0.0267298	0.487977	0.707943
1623	3	145916802	145917302	501	*	21798	0	.	Distal Intergenic	3	145922804	145925171	2368	1	ENSMUSG00000028191	ENSMUST00000197842	-5502	12042	Bcl10	B cell leukemia/lymphoma 10	7.11222	7.17204	7.0498	0.0421644	0.488013	0.707943
1624	9	116091001	116091501	501	*	32967	0	.	Intron (ENSMUST00000061101/ENSMUSG00000032440, intron 7 of 7)	9	116040593	116041064	472	2	ENSMUSG00000080848	ENSMUST00000117563	-49937	NA	NA	NA	6.99739	6.86774	7.11634	-0.0279528	0.488022	0.707943
1625	6	134620729	134621229	501	*	27400	0	.	Intron (ENSMUST00000047443/ENSMUSG00000032718, intron 2 of 3)	6	134624982	134625732	751	1	ENSMUSG00000108121	ENSMUST00000203765	-3753	NA	NA	NA	6.91195	6.9761	6.84481	0.0411653	0.488289	0.707943
1626	19	9065975	9066475	501	*	16664	0	.	Intron (ENSMUST00000237912/ENSMUSG00000069833, intron 5 of 6)	19	9083636	9087958	4323	2	ENSMUSG00000024653	ENSMUST00000025554	21483	22287	Scgb1a1	secretoglobin, family 1A, member 1 (uteroglobin)	7.0651	7.13005	6.99709	0.0420678	0.488964	0.708183
1627	14	55208221	55208721	501	*	10450	0	.	Distal Intergenic	14	55222007	55241435	19429	1	ENSMUSG00000022209	ENSMUST00000022820	-13286	71412	Dhrs2	dehydrogenase/reductase member 2	7.18438	7.26219	7.10214	0.0406882	0.489055	0.708183
1628	15	77785711	77786211	501	*	12012	0	.	Intron (ENSMUST00000016771/ENSMUSG00000022443, intron 13 of 40)	15	77774035	77781133	7099	2	ENSMUSG00000022443	ENSMUST00000231192	-4578	17886	Myh9	myosin, heavy polypeptide 9, non-muscle	6.90041	6.84085	6.95761	-0.0401398	0.489433	0.708294
1629	4	135272727	135273227	501	*	23448	0	.	Promoter (<=1kb)	4	135213969	135272814	58846	2	ENSMUSG00000037242	ENSMUST00000037099	0	29876	Clic4	chloride intracellular channel 4 (mitochondrial)	6.86835	6.92613	6.80815	0.0415603	0.490037	0.708734
1630	2	173385718	173386218	501	*	19975	0	.	Distal Intergenic	2	173394566	173395720	1155	1	ENSMUSG00000086114	ENSMUST00000147357	-8348	102631616	Gm14642	predicted gene 14642	7.81304	7.88404	7.73836	0.0405653	0.492901	0.712438
1631	17	33760272	33760772	501	*	14552	0	.	Promoter (<=1kb)	17	33742484	33760530	18047	2	ENSMUSG00000077450	ENSMUST00000057373	0	19326	Rab11b	RAB11B, member RAS oncogene family	7.33795	7.38903	7.28499	0.0422708	0.493777	0.713267
1632	7	99833771	99834271	501	*	28916	0	.	Distal Intergenic	7	99811439	99828417	16979	2	ENSMUSG00000035239	ENSMUST00000036331	-5354	50877	Neu3	neuraminidase 3	7.8919	7.84023	7.94178	-0.0418876	0.496791	0.716866
1633	14	55560447	55560947	501	*	10457	0	.	Promoter (<=1kb)	14	55560482	55561099	618	1	ENSMUSG00000022214	ENSMUST00000127991	0	28199	Dcaf11	DDB1 and CUL4 associated factor 11	7.00255	7.05571	6.94736	0.0411232	0.496877	0.716866
1634	11	120572920	120573420	501	*	6843	0	.	Promoter (<=1kb)	11	120560298	120573253	12956	2	ENSMUSG00000025130	ENSMUST00000026122	0	18453	P4hb	prolyl 4-hydroxylase, beta polypeptide	6.83031	6.90016	6.7569	0.0389518	0.497953	0.71724
1635	9	62349123	62349623	501	*	32131	0	.	Intron (ENSMUST00000138226/ENSMUSG00000032249, intron 1 of 6)	9	62344799	62374715	29917	1	ENSMUSG00000032249	ENSMUST00000126451	4324	11737	Anp32a	acidic (leucine-rich) nuclear phosphoprotein 32 family, member A	6.84841	6.92781	6.76439	0.039612	0.498107	0.71724
1636	18	32990318	32990818	501	*	15682	0	.	Intron (ENSMUST00000234205/ENSMUSG00000038128, intron 4 of 14)	18	33004663	33004766	104	2	ENSMUSG00000088077	ENSMUST00000157452	13948	NA	NA	NA	7.70209	7.55454	7.83594	-0.0247882	0.49811	0.71724
1637	2	157447712	157448212	501	*	19676	0	.	Intron (ENSMUST00000109533/ENSMUSG00000027646, intron 2 of 13)	2	157455671	157471838	16168	1	ENSMUSG00000027646	ENSMUST00000109531	-7459	20779	Src	Rous sarcoma oncogene	8.85293	8.89988	8.8044	0.0428477	0.498354	0.71724
1638	7	119836037	119836537	501	*	29227	0	.	Promoter (1-2kb)	7	119834357	119844039	9683	1	ENSMUSG00000030924	ENSMUST00000138689	1680	434234	Rexo5	RNA exonuclease 5	6.85614	6.92601	6.78272	0.0401524	0.498738	0.717355
1639	7	25219795	25220295	501	*	27932	0	.	Promoter (<=1kb)	7	25199915	25219859	19945	2	ENSMUSG00000054499	ENSMUST00000206750	0	67379	Dedd2	death effector domain-containing DNA binding protein 2	7.26492	7.33498	7.19129	0.0396129	0.500612	0.719594
1640	10	80024119	80024619	501	*	3465	0	.	Promoter (2-3kb)	10	80021743	80031462	9720	1	ENSMUSG00000035697	ENSMUST00000150022	2376	70719	Arhgap45	Rho GTPase activating protein 45	7.30349	7.24406	7.36057	-0.041452	0.500906	0.719594
1641	17	84119534	84120034	501	*	15342	0	.	Distal Intergenic	17	84134869	84135960	1092	2	ENSMUSG00000117485	ENSMUST00000234322	15926	NA	NA	NA	7.55237	7.60729	7.49528	0.0417315	0.501907	0.720593
1642	11	69102296	69102796	501	*	5348	0	.	Promoter (1-2kb)	11	69100522	69109960	9439	1	ENSMUSG00000020893	ENSMUST00000102605	1774	18626	Per1	period circadian clock 1	6.82402	6.90217	6.74138	0.039059	0.502323	0.720751
1643	14	45102197	45102697	501	*	10268	0	.	Promoter (<=1kb)	14	45056497	45102094	45598	2	ENSMUSG00000115735	ENSMUST00000228441	-103	NA	NA	NA	6.89873	6.96092	6.83375	0.0399556	0.503187	0.721139
1644	7	74351327	74351827	501	*	28539	0	.	Intron (ENSMUST00000098371/ENSMUSG00000025790, intron 3 of 10)	7	74331008	74347231	16224	2	ENSMUSG00000025790	ENSMUST00000142175	-4096	108116	Slco3a1	solute carrier organic anion transporter family, member 3a1	8.44941	8.49514	8.40218	0.042	0.503631	0.721139
1645	16	3743693	3744193	501	*	12645	0	.	Promoter (<=1kb)	16	3744093	3750781	6689	1	ENSMUSG00000022529	ENSMUST00000023176	0	74120	Zfp263	zinc finger protein 263	6.89436	6.96524	6.81982	0.0399183	0.503892	0.721139
1646	11	98470168	98470668	501	*	6186	0	.	Intron (ENSMUST00000103141/ENSMUSG00000018168, intron 7 of 7)	11	98473675	98473808	134	2	ENSMUSG00000084621	ENSMUST00000122672	3140	115487922	Gm25106	predicted gene, 25106	8.29966	8.35808	8.23877	0.041524	0.504208	0.721139
1647	14	61680801	61681301	501	*	10574	0	.	Promoter (<=1kb)	14	61677443	61681494	4052	2	ENSMUSG00000102151	ENSMUST00000192342	193	NA	NA	NA	8.10307	8.16468	8.03871	0.0409683	0.504443	0.721139
1648	4	102393558	102394058	501	*	22797	0	.	Intron (ENSMUST00000106911/ENSMUSG00000028525, intron 3 of 16)	4	102421518	102605536	184019	1	ENSMUSG00000028525	ENSMUST00000106904	-27460	18578	Pde4b	phosphodiesterase 4B, cAMP specific	7.98774	7.93493	8.03869	-0.0410665	0.504646	0.721139
1649	5	107283634	107284134	501	*	24917	0	.	Intron (ENSMUST00000031224/ENSMUSG00000029287, intron 1 of 16)	5	107147980	107289595	141616	2	ENSMUSG00000029287	ENSMUST00000146591	5461	21814	Tgfbr3	transforming growth factor, beta receptor III	7.32068	7.40246	7.23398	0.0373329	0.505193	0.721139
1650	11	46326461	46326961	501	*	4829	0	.	3' UTR	11	46193850	46312859	119010	2	ENSMUSG00000020340	ENSMUST00000093165	-13602	76884	Cyfip2	cytoplasmic FMR1 interacting protein 2	6.78747	6.86252	6.70831	0.0387308	0.505354	0.721139
1651	1	164071745	164072245	501	*	1847	0	.	Promoter (2-3kb)	1	164068962	164079996	11035	1	ENSMUSG00000026581	ENSMUST00000195358	2783	20343	Sell	selectin, lymphocyte	8.07085	7.95424	8.17874	-0.0284353	0.505595	0.721139
1652	19	55542427	55542927	501	*	17400	0	.	Intron (ENSMUST00000225529/ENSMUSG00000024983, intron 7 of 7)	19	55381014	55446979	65966	1	ENSMUSG00000024983	ENSMUST00000224396	161413	53611	Vti1a	vesicle transport through interaction with t-SNAREs 1A	7.10875	7.18145	7.0322	0.0378654	0.505855	0.721139
1653	1	174052924	174053424	501	*	2069	0	.	Promoter (<=1kb)	1	174051998	174052541	544	1	ENSMUSG00000102603	ENSMUST00000192435	926	NA	NA	NA	7.60458	7.67987	7.52513	0.0384503	0.505961	0.721139
1654	15	64023623	64024123	501	*	11767	0	.	Promoter (1-2kb)	15	64025948	64026052	105	1	ENSMUSG00000065936	ENSMUST00000084002	-1825	115488588	Gm25628	predicted gene, 25628	7.29483	7.355	7.23204	0.040533	0.507091	0.722314
1655	5	103360763	103361263	501	*	24801	0	.	Distal Intergenic	5	103354306	103356698	2393	2	ENSMUSG00000104684	ENSMUST00000200007	-4065	NA	NA	NA	6.81884	6.9015	6.73115	0.0380633	0.507568	0.722556
1656	13	20163476	20163976	501	*	8480	0	.	Intron (ENSMUST00000181429/ENSMUSG00000041112, intron 1 of 6)	13	20185207	20209211	24005	1	ENSMUSG00000041112	ENSMUST00000221067	-21231	140580	Elmo1	engulfment and cell motility 1	7.67203	7.61923	7.72297	-0.0391444	0.50823	0.722886
1657	10	75326452	75326952	501	*	3327	0	.	Promoter (1-2kb)	10	75324858	75326039	1182	1	ENSMUSG00000020178	ENSMUST00000217703	1594	11540	Adora2a	adenosine A2a receptor	7.46617	7.53184	7.39736	0.0400666	0.508413	0.722886
1658	3	115860910	115861410	501	*	21432	0	.	Distal Intergenic	3	115887837	115929088	41252	1	ENSMUSG00000033554	ENSMUST00000189799	-26427	69740	Dph5	diphthamide biosynthesis 5	6.97248	7.0512	6.88922	0.0384763	0.508996	0.723277
1659	6	99026099	99026599	501	*	26865	0	.	Promoter (1-2kb)	6	99016550	99027991	11442	2	ENSMUSG00000030067	ENSMUST00000175670	1392	108655	Foxp1	forkhead box P1	7.04855	7.11114	6.98312	0.0394609	0.511387	0.726237
1660	9	107554298	107554798	501	*	32776	0	.	Promoter (<=1kb)	9	107554583	107562263	7681	1	ENSMUSG00000010067	ENSMUST00000010211	0	56289	Rassf1	Ras association (RalGDS/AF-6) domain family member 1	6.82836	6.88343	6.7711	0.0389745	0.512859	0.727889
1661	13	45623750	45624250	501	*	8962	0	.	Intron (ENSMUST00000091628/ENSMUSG00000046876, intron 6 of 7)	13	45546153	45553800	7648	1	ENSMUSG00000000253	ENSMUST00000222227	77597	66355	Gmpr	guanosine monophosphate reductase	8.23108	8.28046	8.17995	0.0411949	0.513248	0.728003
1662	14	20012423	20012923	501	*	9997	0	.	Distal Intergenic	14	19875655	19977627	101973	2	ENSMUSG00000043004	ENSMUST00000159073	-34796	14702	Gng2	guanine nucleotide binding protein (G protein), gamma 2	7.153	7.22687	7.07515	0.037464	0.514154	0.72846
1663	8	36028178	36028678	501	*	30037	0	.	Promoter (2-3kb)	8	36025753	36026133	381	1	ENSMUSG00000098181	ENSMUST00000182321	2425	671641	Rps12-ps24	ribosomal protein S12, pseudogene 24	6.86044	6.93481	6.78203	0.0385126	0.514189	0.72846
1664	2	6594154	6594654	501	*	17568	0	.	Promoter (1-2kb)	2	6546872	6592800	45929	2	ENSMUSG00000002107	ENSMUST00000182355	-1354	14007	Celf2	CUGBP, Elav-like family member 2	7.39912	7.46917	7.32549	0.0379076	0.515056	0.72925
1665	X	35930731	35931231	501	*	33366	0	.	Intron (ENSMUST00000033419/ENSMUSG00000031093, intron 1 of 52)	20	35947397	36076556	129160	1	ENSMUSG00000031093	ENSMUST00000115266	-16166	75974	Dock11	dedicator of cytokinesis 11	6.88632	6.95807	6.81081	0.0386917	0.515783	0.729841
1666	10	86705381	86705881	501	*	3682	0	.	Promoter (<=1kb)	10	86690840	86705509	14670	2	ENSMUSG00000020048	ENSMUST00000020238	0	22027	Hsp90b1	heat shock protein 90, beta (Grp94), member 1	7.02949	7.08932	6.96706	0.0392498	0.51691	0.730997
1667	4	9605355	9605855	501	*	21993	0	.	Intron (ENSMUST00000078139/ENSMUSG00000028207, intron 5 of 23)	4	9574872	9595689	20818	2	ENSMUSG00000028207	ENSMUST00000124408	-9666	65973	Asph	aspartate-beta-hydroxylase	7.83664	7.78691	7.88471	-0.0390302	0.517598	0.731531
1668	10	80149228	80149728	501	*	3476	0	.	Promoter (<=1kb)	10	80149112	80150278	1167	1	ENSMUSG00000035621	ENSMUST00000151202	116	59090	Midn	midnolin	7.08056	7.13391	7.02517	0.0389708	0.518735	0.732698
1669	10	127150374	127150874	501	*	4220	0	.	Distal Intergenic	10	127138529	127138617	89	2	ENSMUSG00000088672	ENSMUST00000158047	-11757	115487539	Gm23664	predicted gene, 23664	7.46034	7.51336	7.4053	0.0399692	0.51993	0.733895
1670	19	9055496	9055996	501	*	16663	0	.	Intron (ENSMUST00000237912/ENSMUSG00000069833, intron 5 of 6)	19	9083636	9087958	4323	2	ENSMUSG00000024653	ENSMUST00000025554	31962	22287	Scgb1a1	secretoglobin, family 1A, member 1 (uteroglobin)	7.46059	7.41459	7.50516	-0.0398483	0.520425	0.733895
1671	18	34856100	34856600	501	*	15714	0	.	Distal Intergenic	18	34859823	34864984	5162	1	ENSMUSG00000038418	ENSMUST00000064795	-3223	13653	Egr1	early growth response 1	7.18113	7.24527	7.11401	0.0384398	0.520678	0.733895
1672	2	18928189	18928689	501	*	17774	0	.	Intron (ENSMUST00000006912/ENSMUSG00000026737, intron 1 of 9)	2	18847497	18906274	58778	2	ENSMUSG00000026737	ENSMUST00000152981	-21915	18718	Pip4k2a	phosphatidylinositol-5-phosphate 4-kinase, type II, alpha	6.73865	6.81147	6.66196	0.0373423	0.520828	0.733895
1673	7	45923335	45923835	501	*	28308	0	.	Promoter (<=1kb)	7	45924072	45931607	7536	1	ENSMUSG00000040189	ENSMUST00000210602	-237	211535	Ccdc114	coiled-coil domain containing 114	6.77638	6.83404	6.71632	0.037899	0.52177	0.734782
1674	19	32275083	32275583	501	*	16991	0	.	Promoter (1-2kb)	19	32160299	32276926	116628	2	ENSMUSG00000040451	ENSMUST00000131768	1343	208449	Sgms1	sphingomyelin synthase 1	7.05762	7.00687	7.10664	-0.0381004	0.522581	0.735485
1675	10	89589823	89590323	501	*	3708	0	.	Intron (ENSMUST00000020102/ENSMUSG00000019935, intron 8 of 11)	10	89576011	89599815	23805	2	ENSMUSG00000019935	ENSMUST00000105295	9492	216227	Slc17a8	solute carrier family 17 (sodium-dependent inorganic phosphate cotransporter), member 8	7.32563	7.40066	7.24648	0.0360949	0.523099	0.735773
1676	7	115494696	115495196	501	*	29168	0	.	Intron (ENSMUST00000206034/ENSMUSG00000051910, intron 13 of 15)	7	115512744	115597896	85153	2	ENSMUSG00000051910	ENSMUST00000206775	102700	20679	Sox6	SRY (sex determining region Y)-box 6	8.22904	8.2847	8.17115	0.0390571	0.523691	0.736167
1677	16	93778320	93778820	501	*	13789	0	.	Promoter (<=1kb)	16	93777401	93798920	21520	1	ENSMUSG00000022946	ENSMUST00000228261	919	70028	Dop1b	DOP1 leucine zipper like protein B	9.00935	9.04898	8.96861	0.0402279	0.524833	0.737332
1678	5	148399675	148400175	501	*	25786	0	.	Promoter (<=1kb)	5	148327410	148399904	72495	2	ENSMUSG00000041313	ENSMUST00000048116	0	11987	Slc7a1	solute carrier family 7 (cationic amino acid transporter, y+ system), member 1	7.09035	7.15433	7.02339	0.037551	0.525235	0.737458
1679	17	12165195	12165695	501	*	14048	0	.	Intron (ENSMUST00000164143/ENSMUSG00000023827, intron 2 of 4)	17	12151772	12219079	67308	1	ENSMUSG00000023827	ENSMUST00000170858	13423	68262	Agpat4	1-acylglycerol-3-phosphate O-acyltransferase 4 (lysophosphatidic acid acyltransferase, delta)	7.11682	7.19537	7.03375	0.0352654	0.52574	0.737727
1680	4	132510443	132510943	501	*	23292	0	.	Promoter (<=1kb)	4	132492032	132510501	18470	2	ENSMUSG00000028893	ENSMUST00000030724	0	230784	Sesn2	sestrin 2	6.80689	6.87989	6.73	0.0363531	0.526489	0.738216
1681	10	6982918	6983418	501	*	2419	0	.	Promoter (2-3kb)	10	6919915	6980534	60620	2	ENSMUSG00000064065	ENSMUST00000149708	-2384	320495	Ipcef1	interaction protein for cytohesin exchange factors 1	7.43167	7.48738	7.37373	0.0390112	0.526791	0.738216
1682	2	156196477	156196977	501	*	19635	0	.	Promoter (<=1kb)	2	156196642	156309952	113311	1	ENSMUSG00000038116	ENSMUST00000037401	0	228829	Phf20	PHD finger protein 20	6.76113	6.82393	6.69548	0.0370261	0.527578	0.738216
1683	17	3102815	3103315	501	*	13908	0	.	Promoter (1-2kb)	17	3101143	3101736	594	2	ENSMUSG00000116779	ENSMUST00000231470	-1079	224487	Gm4829	solute carrier family 11 (proton-coupled divalent metal ion transporters), member 1 pseudogene	6.84709	6.92098	6.76921	0.0369942	0.528398	0.738216
1684	4	135439927	135440427	501	*	23455	0	.	Distal Intergenic	4	135412308	135433853	21546	2	ENSMUSG00000059713	ENSMUST00000030606	-6074	53902	Rcan3	regulator of calcineurin 3	7.8155	7.8706	7.75821	0.0391795	0.528434	0.738216
1685	11	19979250	19979750	501	*	4534	0	.	Intron (ENSMUST00000093299/ENSMUSG00000045671, intron 1 of 6)	11	19954570	20018133	63564	1	ENSMUSG00000045671	ENSMUST00000123036	24680	114716	Spred2	sprouty-related EVH1 domain containing 2	7.02544	7.08653	6.96165	0.0378269	0.528728	0.738216
1686	11	21172207	21172707	501	*	4579	0	.	Distal Intergenic	11	21197708	21197976	269	2	ENSMUSG00000088223	ENSMUST00000157598	25269	NA	NA	NA	7.40263	7.45896	7.34401	0.0386756	0.528914	0.738216
1687	9	116152873	116153373	501	*	32974	0	.	Intron (ENSMUST00000061101/ENSMUSG00000032440, intron 2 of 7)	9	116084293	116175265	90973	2	ENSMUSG00000032440	ENSMUST00000061101	21892	21813	Tgfbr2	transforming growth factor, beta receptor II	7.1749	7.29866	7.03952	0.024359	0.529226	0.738216
1688	6	99309355	99309855	501	*	26884	0	.	Intron (ENSMUST00000113322/ENSMUSG00000030067, intron 1 of 18)	6	99161940	99266532	104593	2	ENSMUSG00000030067	ENSMUST00000138754	-42823	108655	Foxp1	forkhead box P1	6.99633	6.95041	7.04084	-0.0376071	0.529244	0.738216
1689	9	32743619	32744119	501	*	31565	0	.	Intron (ENSMUST00000238819/ENSMUSG00000032035, intron 8 of 9)	9	32709652	32711171	1520	2	ENSMUSG00000098843	ENSMUST00000183616	-32448	NA	NA	NA	7.42704	7.37776	7.4747	-0.0378494	0.529266	0.738216
1690	17	70852419	70852919	501	*	15123	0	.	Promoter (<=1kb)	17	70844211	70853546	9336	2	ENSMUSG00000047407	ENSMUST00000118283	627	21815	Tgif1	TGFB-induced factor homeobox 1	6.79888	6.86749	6.72685	0.0367167	0.530024	0.738216
1691	2	127333848	127334348	501	*	19254	0	.	Promoter (1-2kb)	2	127336159	127338376	2218	1	ENSMUSG00000027368	ENSMUST00000028846	-1811	13537	Dusp2	dual specificity phosphatase 2	8.42515	8.47958	8.36858	0.0389795	0.530133	0.738216
1692	11	76823635	76824135	501	*	5622	0	.	Intron (ENSMUST00000021201/ENSMUSG00000020841, intron 2 of 20)	11	76805716	76808826	3111	2	ENSMUSG00000020841	ENSMUST00000132796	-14809	12874	Cpd	carboxypeptidase D	6.84367	6.9141	6.76962	0.0362846	0.530396	0.738216
1693	13	112424772	112425272	501	*	9785	0	.	Promoter (1-2kb)	13	112424222	112426340	2119	2	ENSMUSG00000114869	ENSMUST00000224307	1068	NA	NA	NA	6.98518	6.93321	7.03534	-0.0379014	0.530475	0.738216
1694	8	113635170	113635670	501	*	30881	0	.	Promoter (<=1kb)	8	113635587	113643806	8220	1	ENSMUSG00000078908	ENSMUST00000179926	0	270096	Mon1b	MON1 homolog B, secretory traffciking associated	7.08439	7.1373	7.02947	0.0374838	0.530914	0.738391
1695	17	65884782	65885282	501	*	15097	0	.	Promoter (<=1kb)	17	65848418	65884954	36537	2	ENSMUSG00000024096	ENSMUST00000024905	0	19765	Ralbp1	ralA binding protein 1	7.69259	7.74188	7.64156	0.0386039	0.531419	0.738656
1696	3	103639718	103640218	501	*	21231	0	.	Intron (ENSMUST00000118563/ENSMUSG00000027849, intron 4 of 4)	3	103643954	103646068	2115	2	ENSMUSG00000087119	ENSMUST00000117271	5850	102926	Atg4a-ps	autophagy related 4A, pseudogene	7.96562	7.91011	8.01908	-0.0366389	0.532381	0.739558
1697	6	99249543	99250043	501	*	26878	0	.	Promoter (1-2kb)	6	99075962	99248336	172375	2	ENSMUSG00000030067	ENSMUST00000177208	-1207	108655	Foxp1	forkhead box P1	6.89466	6.83543	6.95155	-0.0361822	0.533841	0.740767
1698	14	79301383	79301883	501	*	10938	0	.	Promoter (<=1kb)	14	79288756	79301645	12890	2	ENSMUSG00000022018	ENSMUST00000022595	0	66214	Rgcc	regulator of cell cycle	7.12549	7.06675	7.18194	-0.0378438	0.533881	0.740767
1699	14	8172821	8173321	501	*	9899	0	.	Promoter (<=1kb)	14	8165996	8173025	7030	2	ENSMUSG00000021748	ENSMUST00000022268	0	68263	Pdhb	pyruvate dehydrogenase (lipoamide) beta	6.75948	6.80979	6.70735	0.037038	0.53446	0.741135
[truncated: 32,235 more rows]
