# Supplementary material for: Developmental epigenetic programming by Tet1/3 determines peripheral CD8 T cell fate
Source: EMBO Rep. 2025 Apr 2;26(10):2494–518. doi: 10.1038/s44319-025-00439-z (PMC12116802; doi:10.1038/s44319-025-00439-z)
Supplement: Supplementary file 6 — Dataset EV5 [file 44319_2025_439_MOESM6_ESM.xlsx]

## Sheet: ActWT_vs_NaiveWT
List of differentially methylated loci between Activated WT and Niave WT CD8 T cells
Region	Gene	Chr	Start	End	FDR	Difference in methylation	cov_ActNoCre1	numC_ActNoCre1	numT_ActNoCre1	cov_ActNoCre2	numC_ActNoCre2	numT_ActNoCre2	cov_NaiveNoCre1	numC_NaiveNoCre1	numT_NaiveNoCre1	cov_NaiveNoCre2	numC_NaiveNoCre2	numT_NaiveNoCre2
Rn18s-rs5 Chr17:40154244-40159092 FOR (4.8 kbp)	Rn18s-rs5	17	40154244	40159092	1.91817e-84	-3.43967	42149	12260	29889	70915	20588	50327	88767	34501	54266	111647	30618	81029
Ankrd12 Chr17:66272693-66387084 REV (114.3 kbp)	Ankrd12	17	66272693	66387084	1.35636e-38	11.4211	1712	1469	243	2711	2284	427	2154	1593	561	2976	2174	802
Npepps Chr11:97096668-97174464 REV (77.7 kbp)	Npepps	11	97096668	97174464	8.82138e-38	-14.4885	1183	810	373	1877	1424	453	1036	952	84	1467	1238	229
Mxd3 Chr13:55472981-55480636 REV (7.6 kbp)	Mxd3	13	55472981	55480636	1.84893e-37	36.3197	161	127	34	334	202	132	373	121	252	662	191	471
Cmss1 Chr16:57122363-57430227 REV (307.8 kbp)	Cmss1	16	57122363	57430227	2.73126e-35	6.08754	6958	4784	2174	11933	7759	4174	10451	6767	3684	14585	8332	6253
Chadl Chr15:81562497-81584488 REV (21.9 kbp)	Chadl	15	81562497	81584488	6.40887e-32	18.9441	662	527	135	1039	836	203	729	418	311	1144	728	416
3110070M22Rik Chr13:119623788-119627920 REV (4.1 kbp)	3110070M22Rik	13	119623788	119627920	6.67144e-32	-22.6505	386	178	208	748	342	406	789	630	159	1259	773	486
ENSMUSG00000120167 Chr19:5456436-5459657 REV (3.2 kbp)	ENSMUSG00000120167	19	5456436	5459657	1.36815e-31	42.6795	78	43	35	230	120	110	199	9	190	172	29	143
Filip1l Chr16:57170456-57393489 FOR (223 kbp)	Filip1l	16	57170456	57393489	5.44778e-31	6.3486	5672	3726	1946	9706	6021	3685	9008	5610	3398	12544	6682	5862
Zcchc4 Chr5:52929751-52982007 FOR (52.2 kbp)	Zcchc4	5	52929751	52982007	7.07171e-31	-10.9978	1088	865	223	1733	1426	307	1215	1091	124	1545	1454	91
Vat1l Chr8:114929352-115100811 FOR (171.4 kbp)	Vat1l	8	114929352	115100811	1.96825e-29	8.75517	1976	1715	261	3332	2866	466	2399	1872	527	3320	2563	757
Gse1 Chr8:120952195-121308129 FOR (355.9 kbp)	Gse1	8	120952195	121308129	4.34901e-27	4.46058	10214	7553	2661	16838	12527	4311	10189	7348	2841	16401	11203	5198
Tango6 Chr8:107406700-107578071 FOR (171.3 kbp)	Tango6	8	107406700	107578071	3.61493e-26	6.84818	3043	2646	397	4547	4058	489	2687	2233	454	3657	2936	721
Ypel2 Chr11:86827251-86887533 REV (60.2 kbp)	Ypel2	11	86827251	86887533	4.19053e-25	11.6773	1224	991	233	2253	1831	422	1217	897	320	1965	1314	651
Gm4473 Chr10:120732062-120737793 FOR (5.7 kbp)	Gm4473	10	120732062	120737793	2.78742e-24	27.7256	222	115	107	406	205	201	376	98	278	429	89	340
Hnrnpm Chr17:33865207-33908834 REV (43.6 kbp)	Hnrnpm	17	33865207	33908834	3.24075e-24	17.5532	587	476	111	918	737	181	719	425	294	864	573	291
Eps8l1 Chr7:4460673-4483486 FOR (22.8 kbp)	Eps8l1	7	4460673	4483486	3.54916e-24	20.8041	505	346	159	797	551	246	501	251	250	834	391	443
Rabep1 Chr11:70732604-70833931 FOR (101.3 kbp)	Rabep1	11	70732604	70833931	4.37605e-24	-10.0304	1312	1042	270	2313	1776	537	1248	1100	148	1826	1598	228
Myo5a Chr9:74975297-75130970 FOR (155.6 kbp)	Myo5a	9	74975297	75130970	3.15069e-23	8.14011	1676	1472	204	2643	2342	301	2057	1632	425	2723	2200	523
Slc22a23 Chr13:34363141-34532165 REV (169 kbp)	Slc22a23	13	34363141	34532165	9.50387e-23	7.8922	2246	1847	399	3653	2924	729	2829	2063	766	4060	2965	1095
Crybg3 Chr16:59311138-59424342 REV (113.2 kbp)	Crybg3	16	59311138	59424342	1.10253e-22	6.78047	2393	2113	280	3313	2949	364	2727	2162	565	3677	3085	592
Gm55415 Chr17:12986518-12989769 FOR (3.2 kbp)	Gm55415	17	12986518	12989769	4.92478e-22	-32.6331	157	75	82	356	129	227	169	115	54	302	226	76
Zfhx3 Chr8:108666276-109688262 FOR (1 Mbp)	Zfhx3	8	108666276	109688262	1.54013e-21	2.35174	17481	15103	2378	28556	24623	3933	20897	17696	3201	30335	25308	5027
C2cd5 Chr6:142956646-143048867 REV (92.2 kbp)	C2cd5	6	142956646	143048867	6.24134e-21	7.72514	1886	1622	264	3091	2675	416	2077	1549	528	2851	2325	526
Tasor2 Chr13:3616035-3664108 REV (48 kbp)	Tasor2	13	3616035	3664108	1.71187e-20	15.9141	586	434	152	902	760	142	690	489	201	1006	602	404
Cdc16 Chr8:13804676-13831938 FOR (27.2 kbp)	Cdc16	8	13804676	13831938	3.3848e-20	15.1676	598	503	95	797	707	90	587	408	179	820	599	221
Ptpro Chr6:137226317-137440231 FOR (213.9 kbp)	Ptpro	6	137226317	137440231	5.21024e-20	5.33054	3559	3070	489	6046	5224	822	3887	3086	801	5365	4410	955
Kansl3 Chr1:36374811-36411262 REV (36.4 kbp)	Kansl3	1	36374811	36411262	6.366e-20	14.0393	810	602	208	1120	913	207	808	546	262	1305	816	489
Lcor Chr19:41468076-41574975 FOR (106.9 kbp)	Lcor	19	41468076	41574975	6.55733e-20	9.59299	1283	1093	190	2458	1919	539	1649	1176	473	2426	1714	712
Get1 Chr16:95943607-95959052 FOR (15.4 kbp)	Get1	16	95943607	95959052	1.10782e-19	-19.6231	544	270	274	766	438	328	377	296	81	656	465	191
Agfg1 Chr1:82814204-82878903 FOR (64.7 kbp)	Agfg1	1	82814204	82878903	1.23976e-19	12.8666	783	640	143	1346	1060	286	899	680	219	1524	943	581
Foxd2os Chr4:114763424-114779164 FOR (15.7 kbp)	Foxd2os	4	114763424	114779164	1.40066e-19	15.1923	471	197	274	914	275	639	629	131	498	1240	222	1018
Cadm4 Chr7:24178448-24203964 FOR (25.5 kbp)	Cadm4	7	24178448	24203964	1.4468e-19	16.1438	690	386	304	977	638	339	863	378	485	1162	539	623
Grin2b Chr6:135690231-136153509 REV (463.2 kbp)	Grin2b	6	135690231	136153509	1.54045e-19	3.9671	6154	5246	908	9735	8361	1374	7126	5764	1362	10387	8539	1848
Nav1 Chr1:135362318-135618843 REV (256.5 kbp)	Nav1	1	135362318	135618843	3.33015e-19	-5.58616	4332	3001	1331	6959	4930	2029	5255	4078	1177	7276	5424	1852
Lemd1 Chr1:132116169-132186965 FOR (70.7 kbp)	Lemd1	1	132116169	132186965	3.97876e-19	10.1241	1627	1071	556	2337	1672	665	1766	1150	616	2725	1503	1222
Nab1 Chr1:52496453-52542838 REV (46.3 kbp)	Nab1	1	52496453	52542838	6.66058e-19	15.0995	710	508	202	1134	826	308	704	396	308	1146	663	483
Nfyb Chr10:82584535-82602978 REV (18.4 kbp)	Nfyb	10	82584535	82602978	6.66058e-19	-17.4905	564	339	225	920	534	386	454	344	110	741	568	173
4930481A15Rik Chr19:5453768-5472875 FOR (19.1 kbp)	4930481A15Rik	19	5453768	5472875	2.48631e-18	17.8768	374	318	56	759	589	170	475	246	229	683	474	209
Rab40c Chr17:26101088-26141701 REV (40.6 kbp)	Rab40c	17	26101088	26141701	2.60537e-18	13.0827	746	542	204	1387	1010	377	1107	642	465	1507	918	589
Cracdl Chr1:37650758-37762166 REV (111.4 kbp)	Cracdl	1	37650758	37762166	3.09744e-18	6.8845	2350	1928	422	3912	3168	744	2842	2133	709	3894	2885	1009
Gm44973 Chr7:5015495-5036096 FOR (20.6 kbp)	Gm44973	7	5015495	5036096	6.47501e-18	-12.577	945	593	352	1334	834	500	1075	828	247	1396	1030	366
Klhl2 Chr8:65192709-65305669 REV (112.9 kbp)	Klhl2	8	65192709	65305669	6.64534e-18	6.37949	2203	1920	283	3283	2842	441	2624	2119	505	3802	3049	753
Cul2 Chr18:3379988-3436377 FOR (56.3 kbp)	Cul2	18	3379988	3436377	7.55039e-18	-12.8718	709	499	210	1076	786	290	777	649	128	980	842	138
Gm43379 Chr3:135133924-135144649 REV (10.7 kbp)	Gm43379	3	135133924	135144649	7.97517e-18	28.108	158	101	57	293	175	118	217	69	148	466	157	309
Zfp131 Chr13:120226723-120255425 REV (28.7 kbp)	Zfp131	13	120226723	120255425	1.02746e-17	16.6992	548	303	245	782	586	196	639	337	302	1110	540	570
Ccdc85a Chr11:28335685-28537324 REV (201.6 kbp)	Ccdc85a	11	28335685	28537324	1.23063e-17	10.5714	980	850	130	1574	1212	362	1407	1014	393	1871	1286	585
Tmem30a Chr9:79676225-79703789 REV (27.5 kbp)	Tmem30a	9	79676225	79703789	1.99033e-17	19.3363	413	216	197	651	404	247	510	200	310	710	275	435
Hectd1 Chr12:51790505-51879319 REV (88.8 kbp)	Hectd1	12	51790505	51879319	2.03769e-17	-8.70908	1859	1250	609	2832	2092	740	1712	1326	386	2029	1665	364
Ppfia1 Chr7:144030495-144110466 REV (79.9 kbp)	Ppfia1	7	144030495	144110466	3.16447e-17	9.60258	991	852	139	1634	1399	235	1083	903	180	1961	1415	546
Lin9 Chr1:180465715-180518259 FOR (52.5 kbp)	Lin9	1	180465715	180518259	3.39e-17	11.5506	1090	766	324	1497	1137	360	1181	783	398	1775	1050	725
Snrpa1 Chr7:65705751-65724335 FOR (18.5 kbp)	Snrpa1	7	65705751	65724335	3.64927e-17	19.1367	403	246	157	640	367	273	442	202	240	822	299	523
Gaa Chr11:119155713-119176280 FOR (20.5 kbp)	Gaa	11	119155713	119176280	4.21504e-17	-12.928	658	440	218	1039	740	299	730	655	75	1203	939	264
Cnot11 Chr1:39571073-39585970 FOR (14.8 kbp)	Cnot11	1	39571073	39585970	4.57257e-17	18.0666	469	280	189	793	400	393	518	194	324	744	258	486
Ankrd13b Chr11:77361311-77383504 REV (22.1 kbp)	Ankrd13b	11	77361311	77383504	5.80241e-17	14.153	792	550	242	1114	740	374	822	423	399	1233	677	556
Cog2 Chr8:125244506-125278747 FOR (34.2 kbp)	Cog2	8	125244506	125278747	6.47204e-17	-9.73456	936	733	203	1572	1226	346	983	846	137	1411	1257	154
Gpn2 Chr4:133308673-133319046 FOR (10.3 kbp)	Gpn2	4	133308673	133319046	1.01472e-16	-19.9559	356	192	164	665	370	295	333	263	70	523	379	144
Cul7 Chr17:46958263-46975290 FOR (17 kbp)	Cul7	17	46958263	46975290	1.09559e-16	12.5706	716	556	160	1014	905	109	655	529	126	1116	744	372
Mafk Chr5:139774268-139788408 FOR (14.1 kbp)	Mafk	5	139774268	139788408	1.25538e-16	17.7026	538	320	218	722	408	314	532	237	295	798	296	502
Ppwd1 Chr13:104341632-104368351 REV (26.7 kbp)	Ppwd1	13	104341632	104368351	1.29522e-16	18.4707	446	284	162	613	434	179	453	255	198	814	370	444
Cyb561 Chr11:105824528-105847162 REV (22.6 kbp)	Cyb561	11	105824528	105847162	1.44506e-16	15.0566	517	395	122	971	705	266	704	405	299	1010	604	406
Psd3 Chr8:68141734-68667679 REV (525.9 kbp)	Psd3	8	68141734	68667679	1.56917e-16	3.79233	4807	4205	602	8017	7061	956	6025	5081	944	8453	7089	1364
Sgpp1 Chr12:75761023-75785503 REV (24.4 kbp)	Sgpp1	12	75761023	75785503	2.00461e-16	15.5753	547	313	234	1005	549	456	581	331	250	1178	372	806
Rasa2 Chr9:96421353-96516670 REV (95.3 kbp)	Rasa2	9	96421353	96516670	2.33351e-16	-8.9468	1534	1091	443	2699	1862	837	1514	1208	306	1985	1546	439
Gm49890 Chr4:88828092-88859758 REV (31.6 kbp)	Gm49890	4	88828092	88859758	2.81753e-16	15.1786	573	426	147	849	661	188	640	412	228	896	529	367
Tnfrsf11a Chr1:105705443-105775709 FOR (70.2 kbp)	Tnfrsf11a	1	105705443	105775709	2.94554e-16	10.1209	1113	866	247	1787	1360	427	1378	961	417	2078	1342	736
Basp1 Chr15:25363363-25416850 REV (53.4 kbp)	Basp1	15	25363363	25416850	3.2472e-16	10.709	1224	853	371	1505	1104	401	1591	947	644	1981	1232	749
Slc39a11 Chr11:113135679-113543905 REV (408.2 kbp)	Slc39a11	11	113135679	113543905	3.78358e-16	2.9016	9568	8288	1280	15213	12901	2312	10339	8680	1659	15235	12445	2790
Bmpr1a Chr14:34132691-34228298 REV (95.6 kbp)	Bmpr1a	14	34132691	34228298	3.9904e-16	9.79157	1239	907	332	2003	1477	526	1666	1058	608	2245	1435	810
Pwwp2a Chr11:43569825-43612318 FOR (42.4 kbp)	Pwwp2a	11	43569825	43612318	7.49292e-16	14.1137	710	452	258	938	742	196	749	448	301	1140	654	486
Cry2 Chr2:92233991-92267388 REV (33.3 kbp)	Cry2	2	92233991	92267388	1.37989e-15	-11.4163	861	605	256	1497	1037	460	855	702	153	1161	932	229
Cenpk Chr13:104362119-104388900 FOR (26.7 kbp)	Cenpk	13	104362119	104388900	1.48861e-15	21.7885	285	144	141	413	252	161	321	140	181	589	178	411
Ttc16 Chr2:32647038-32668645 REV (21.6 kbp)	Ttc16	2	32647038	32668645	1.72204e-15	13.9254	754	406	348	1105	800	305	747	364	383	1204	630	574
Dnajc10 Chr2:80142810-80184387 FOR (41.5 kbp)	Dnajc10	2	80142810	80184387	1.78891e-15	12.3978	671	585	86	937	748	189	808	552	256	1131	815	316
Kdf1 Chr4:133243274-133258101 FOR (14.8 kbp)	Kdf1	4	133243274	133258101	2.72668e-15	16.9149	426	334	92	699	475	224	440	256	184	871	465	406
Rerg Chr6:137031823-137150495 REV (118.6 kbp)	Rerg	6	137031823	137150495	2.79318e-15	6.20668	2211	1838	373	3584	3084	500	2469	1974	495	3257	2534	723
Gm11592 Chr11:97167954-97173723 FOR (5.7 kbp)	Gm11592	11	97167954	97173723	3.64953e-15	-25.3575	343	62	281	419	88	331	100	59	41	253	100	153
Rpl23 Chr11:97668353-97676263 REV (7.9 kbp)	Rpl23	11	97668353	97676263	4.05405e-15	-21.8304	193	61	132	542	107	435	254	113	141	386	173	213
Pcbp2 Chr15:102375974-102408496 FOR (32.5 kbp)	Pcbp2	15	102375974	102408496	5.39343e-15	-16.3653	538	351	187	726	503	223	338	279	59	502	426	76
Slc35e3 Chr10:117569584-117585270 REV (15.6 kbp)	Slc35e3	10	117569584	117585270	5.70904e-15	-14.5086	665	437	228	997	608	389	503	381	122	797	625	172
Prr3 Chr17:36283433-36294128 REV (10.6 kbp)	Prr3	17	36283433	36294128	7.34584e-15	-19.4544	406	148	258	689	258	431	302	171	131	540	305	235
Gm35161 Chr13:69143912-69179669 FOR (35.7 kbp)	Gm35161	13	69143912	69179669	8.09957e-15	-16.2931	529	277	252	931	393	538	555	353	202	709	433	276
Ttbk2 Chr2:120563297-120684085 REV (120.7 kbp)	Ttbk2	2	120563297	120684085	8.27239e-15	-10.5647	1054	701	353	1771	1159	612	953	736	217	1573	1194	379
Cdr2 Chr7:120556259-120584535 REV (28.2 kbp)	Cdr2	7	120556259	120584535	8.92721e-15	15.2751	465	361	104	733	529	204	706	384	322	919	575	344
D030025P21Rik Chr12:84919543-84926529 FOR (6.9 kbp)	D030025P21Rik	12	84919543	84926529	9.04431e-15	20.3292	256	86	170	330	138	192	275	42	233	552	106	446
Gm49928 Chr16:95946676-95951784 REV (5.1 kbp)	Gm49928	16	95946676	95951784	1.2089e-14	-29.2739	145	52	93	310	150	160	117	83	34	240	180	60
Gm45213 Chr7:65690350-65712019 FOR (21.6 kbp)	Gm45213	7	65690350	65712019	1.22719e-14	15.9281	518	330	188	776	459	317	570	296	274	964	395	569
Msl3l2 Chr10:55980013-55992976 FOR (12.9 kbp)	Msl3l2	10	55980013	55992976	1.25983e-14	26.2723	166	94	72	228	158	70	410	124	286	325	153	172
Pkn2 Chr3:142496663-142590765 REV (94.1 kbp)	Pkn2	3	142496663	142590765	1.73214e-14	-9.97386	1335	791	544	1961	1270	691	1184	960	224	1791	1197	594
Asb16 Chr11:102156569-102170288 FOR (13.7 kbp)	Asb16	11	102156569	102170288	2.1256e-14	19.0329	343	263	80	408	341	67	307	168	139	540	352	188
Itga9 Chr9:118432758-118730071 FOR (297.3 kbp)	Itga9	9	118432758	118730071	2.18935e-14	3.58049	5904	5040	864	9029	7653	1376	6639	5328	1311	9173	7546	1627
Hint3 Chr10:30484137-30508628 REV (24.4 kbp)	Hint3	10	30484137	30508628	2.18935e-14	21.6239	225	159	66	354	265	89	386	227	159	517	239	278
Cenps Chr4:149211578-149225086 REV (13.5 kbp)	Cenps	4	149211578	149225086	2.67133e-14	15.7804	341	258	83	677	544	133	538	348	190	808	500	308
Gm55162 Chr16:13634096-13637184 FOR (3 kbp)	Gm55162	16	13634096	13637184	2.67967e-14	-27.3114	147	13	134	203	32	171	151	47	104	205	96	109
Med12l Chr3:58910246-59226103 FOR (315.8 kbp)	Med12l	3	58910246	59226103	2.69614e-14	4.09629	5216	4206	1010	8488	6955	1533	5634	4332	1302	7936	6164	1772
1700095J03Rik Chr7:109034825-109044108 FOR (9.2 kbp)	1700095J03Rik	7	109034825	109044108	2.73874e-14	24.3323	184	133	51	314	152	162	255	99	156	432	127	305
Pcid2 Chr8:13127189-13158459 REV (31.2 kbp)	Pcid2	8	13127189	13158459	2.93459e-14	-11.7801	951	464	487	1462	843	619	1080	693	387	1322	891	431
Exoc3l2 Chr7:19194256-19230687 FOR (36.4 kbp)	Exoc3l2	7	19194256	19230687	3.24146e-14	10.4019	979	753	226	1906	1370	536	971	703	268	1691	979	712
9130401M01Rik Chr15:57885655-57900721 REV (15 kbp)	9130401M01Rik	15	57885655	57900721	3.68039e-14	-15.3425	450	309	141	862	493	369	523	385	138	684	538	146
Tmsb4x ChrX:165990089-165995311 REV (5.2 kbp)	Tmsb4x	X	165990089	165995311	3.80268e-14	-26.3512	190	35	155	331	112	219	136	62	74	302	177	125
Cep112 Chr11:108313018-108751441 FOR (438.4 kbp)	Cep112	11	108313018	108751441	3.92786e-14	-3.94489	4154	3404	750	6861	5682	1179	5213	4518	695	7081	6108	973
Axin1 Chr17:26354662-26414785 FOR (60.1 kbp)	Axin1	17	26354662	26414785	4.12682e-14	11.6011	757	611	146	1254	911	343	954	635	319	1368	853	515
Gtf3a Chr5:146882467-146892424 FOR (9.9 kbp)	Gtf3a	5	146882467	146892424	4.33682e-14	16.8322	376	252	124	577	494	83	409	266	143	683	405	278
E4f1 Chr17:24662752-24692287 REV (29.5 kbp)	E4f1	17	24662752	24692287	4.33682e-14	-12.6801	883	369	514	1612	569	1043	682	365	317	1134	548	586
BC048644 Chr8:122631572-122646429 FOR (14.8 kbp)	BC048644	8	122631572	122646429	4.47314e-14	-14.8666	628	271	357	970	397	573	619	374	245	888	480	408
Shc2 Chr10:79453885-79476752 REV (22.8 kbp)	Shc2	10	79453885	79476752	4.61696e-14	12.7554	756	500	256	1064	685	379	915	511	404	1421	712	709
Snx17 Chr5:31347571-31356487 FOR (8.9 kbp)	Snx17	5	31347571	31356487	4.73766e-14	18.9336	397	219	178	526	292	234	335	138	197	634	215	419
Ptges3 Chr10:127891823-127913141 FOR (21.3 kbp)	Ptges3	10	127891823	127913141	5.06972e-14	16.1513	449	228	221	689	333	356	437	195	242	984	276	708
Zfp746 Chr6:48039329-48066527 REV (27.1 kbp)	Zfp746	6	48039329	48066527	5.23864e-14	14.7556	539	307	232	934	603	331	634	316	318	1012	458	554
Marchf8 Chr6:116311985-116386501 FOR (74.5 kbp)	Marchf8	6	116311985	116386501	5.93817e-14	11.4698	804	579	225	1221	915	306	1004	682	322	1535	900	635
Agap1 Chr1:89379528-89825339 FOR (445.8 kbp)	Agap1	1	89379528	89825339	5.98047e-14	2.71118	8777	7497	1280	14308	12124	2184	11309	9303	2006	16947	13947	3000
Vps11 Chr9:44259046-44275967 REV (16.9 kbp)	Vps11	9	44259046	44275967	7.65348e-14	-15.2474	442	270	172	723	490	233	423	356	67	694	543	151
Tmem240 Chr4:155816257-155825021 FOR (8.7 kbp)	Tmem240	4	155816257	155825021	7.81063e-14	-19.1955	491	205	286	582	286	296	287	187	100	492	319	173
Prune1 Chr3:95160985-95192387 REV (31.4 kbp)	Prune1	3	95160985	95192387	1.07017e-13	12.1825	806	553	253	1199	922	277	868	476	392	1069	713	356
B3glct Chr5:149598695-149686064 FOR (87.3 kbp)	B3glct	5	149598695	149686064	1.12828e-13	-5.28372	2139	1777	362	3278	2805	473	2107	1944	163	3095	2731	364
ENSMUSG00000120424 Chr3:116598942-116604398 FOR (5.4 kbp)	ENSMUSG00000120424	3	116598942	116604398	1.13406e-13	24.9883	154	89	65	337	190	147	202	74	128	354	103	251
Gbx2 Chr1:89855678-89861901 REV (6.2 kbp)	Gbx2	1	89855678	89861901	1.18794e-13	15.4081	371	135	236	738	309	429	436	131	305	908	200	708
Arl2bp Chr8:95390228-95401053 FOR (10.8 kbp)	Arl2bp	8	95390228	95401053	1.18794e-13	-19.3018	404	153	251	568	225	343	315	180	135	503	296	207
Gm38431 Chr9:20978810-21006293 REV (27.4 kbp)	Gm38431	9	20978810	21006293	1.35366e-13	-14.3601	659	333	326	970	531	439	545	348	197	912	634	278
Aldh5a1 Chr13:25091562-25124644 REV (33 kbp)	Aldh5a1	13	25091562	25124644	1.50311e-13	-11.0105	954	623	331	1388	1011	377	666	592	74	1129	858	271
Ctbp1 Chr5:33405067-33435338 REV (30.2 kbp)	Ctbp1	5	33405067	33435338	1.51454e-13	-13.9741	616	362	254	1102	581	521	631	390	241	856	634	222
D130058E05Rik Chr1:89854938-89861910 FOR (6.9 kbp)	D130058E05Rik	1	89854938	89861910	1.65087e-13	14.5707	403	140	263	795	316	479	452	134	318	991	205	786
Nsun4 Chr4:115890039-115914073 REV (24 kbp)	Nsun4	4	115890039	115914073	1.71433e-13	-15.4149	463	287	176	750	515	235	411	324	87	542	453	89
Hoxb3 Chr11:96211152-96238756 FOR (27.6 kbp)	Hoxb3	11	96211152	96238756	1.96849e-13	11.6753	765	562	203	1263	985	278	758	480	278	1200	785	415
Eloa Chr4:135730679-135752074 REV (21.3 kbp)	Eloa	4	135730679	135752074	2.64361e-13	17.1634	405	284	121	569	360	209	499	213	286	698	373	325
Ube2t Chr1:134887303-134901900 FOR (14.5 kbp)	Ube2t	1	134887303	134901900	2.72175e-13	23.8068	212	134	78	261	165	96	210	124	86	498	155	343
Dvl1 Chr4:155928859-155943760 FOR (14.9 kbp)	Dvl1	4	155928859	155943760	3.26741e-13	-15.8799	399	242	157	777	456	321	432	288	144	638	517	121
Rtf1 Chr2:119502549-119565888 FOR (63.3 kbp)	Rtf1	2	119502549	119565888	3.60065e-13	-11.9182	723	508	215	1326	832	494	648	520	128	1036	782	254
Ism2 Chr12:87325412-87349479 REV (24 kbp)	Ism2	12	87325412	87349479	3.60065e-13	-14.2208	645	376	269	1093	566	527	495	351	144	835	559	276
Gpat4 Chr8:23661281-23701362 REV (40 kbp)	Gpat4	8	23661281	23701362	3.70658e-13	11.2965	729	558	171	1173	919	254	926	614	312	1238	822	416
Ep300 Chr15:81466552-81536278 FOR (69.7 kbp)	Ep300	15	81466552	81536278	3.87305e-13	-9.69331	1241	833	408	1772	1248	524	950	791	159	1390	1052	338
Zfp46 Chr4:136008994-136021253 FOR (12.2 kbp)	Zfp46	4	136008994	136021253	4.1232e-13	-14.0523	505	322	183	793	546	247	497	364	133	693	599	94
1500011B03Rik Chr5:114946257-114964529 REV (18.2 kbp)	1500011B03Rik	5	114946257	114964529	4.1232e-13	14.3731	452	335	117	787	559	228	643	416	227	989	527	462
Tmem222 Chr4:132993356-133008103 REV (14.7 kbp)	Tmem222	4	132993356	133008103	4.39096e-13	17.3359	328	210	118	581	345	236	459	233	226	799	317	482
Lpar2 Chr8:70272079-70283752 FOR (11.6 kbp)	Lpar2	8	70272079	70283752	4.44644e-13	20.284	265	183	82	396	308	88	320	199	121	443	213	230
3110082I17Rik Chr5:139345494-139449282 REV (103.7 kbp)	3110082I17Rik	5	139345494	139449282	4.5087e-13	6.08095	2754	1915	839	4267	3330	937	2937	1907	1030	4030	2874	1156
Tent4a Chr13:69646078-69685736 REV (39.6 kbp)	Tent4a	13	69646078	69685736	4.56073e-13	10.6265	918	631	287	1363	922	441	1195	716	479	1936	1083	853
Slc15a5 Chr6:137960584-138059914 REV (99.3 kbp)	Slc15a5	6	137960584	138059914	4.76118e-13	6.37782	1373	1232	141	2149	1927	222	1580	1308	272	2166	1813	353
Slbp Chr5:33792296-33812918 REV (20.6 kbp)	Slbp	5	33792296	33812918	4.89165e-13	16.3909	437	275	162	681	450	231	533	256	277	666	325	341
Umps Chr16:33775152-33790408 REV (15.2 kbp)	Umps	16	33775152	33790408	6.67322e-13	17.1502	275	234	41	500	380	120	437	250	187	594	390	204
Man2a1 Chr17:64904731-65062105 FOR (157.3 kbp)	Man2a1	17	64904731	65062105	6.75617e-13	-5.01937	2729	2152	577	4326	3493	833	3147	2682	465	4156	3528	628
Cfap97 Chr8:46601808-46648627 FOR (46.8 kbp)	Cfap97	8	46601808	46648627	7.83356e-13	10.351	904	576	328	1682	951	731	1564	701	863	1738	907	831
Wbp11 Chr6:136790652-136808231 REV (17.5 kbp)	Wbp11	6	136790652	136808231	7.84687e-13	14.5568	481	335	146	726	582	144	550	352	198	777	463	314
Proser2 Chr2:6102418-6138022 REV (35.6 kbp)	Proser2	2	6102418	6138022	8.28394e-13	10.4413	782	615	167	1554	1068	486	1052	662	390	1727	1050	677
Pik3c2a Chr7:115936500-116045684 REV (109.1 kbp)	Pik3c2a	7	115936500	116045684	9.35535e-13	-8.20155	1188	927	261	1882	1403	479	1258	1001	257	1578	1384	194
Tbk1 Chr10:121382360-121425692 REV (43.3 kbp)	Tbk1	10	121382360	121425692	9.35535e-13	7.84011	1216	994	222	1786	1539	247	1359	1108	251	2008	1469	539
Reps1 Chr10:17928609-18000903 FOR (72.2 kbp)	Reps1	10	17928609	18000903	9.64427e-13	7.69925	1348	1087	261	2194	1804	390	1510	1130	380	2175	1594	581
Sppl3 Chr5:115146196-115236849 FOR (90.6 kbp)	Sppl3	5	115146196	115236849	1.05342e-12	7.53507	1814	1309	505	2709	2091	618	1647	1226	421	2719	1727	992
Spata5 Chr3:37471045-37633245 FOR (162.2 kbp)	Spata5	3	37471045	37633245	1.23015e-12	7.24716	1694	1380	314	2710	2081	629	1838	1331	507	2541	1793	748
Ddost Chr4:138029041-138039939 FOR (10.8 kbp)	Ddost	4	138029041	138039939	1.31249e-12	16.3021	414	241	173	701	426	275	567	218	349	621	299	322
9530068E07Rik Chr11:52284255-52299555 FOR (15.3 kbp)	9530068E07Rik	11	52284255	52299555	1.33494e-12	16.7771	342	268	74	626	443	183	512	263	249	492	306	186
Pdhx Chr2:102851420-102906858 REV (55.4 kbp)	Pdhx	2	102851420	102906858	1.40413e-12	-9.07478	948	722	226	1406	1075	331	928	818	110	1300	1085	215
Tmem35b Chr4:127014484-127023437 FOR (8.9 kbp)	Tmem35b	4	127014484	127023437	1.44578e-12	-22.0577	238	123	115	321	210	111	183	129	54	296	262	34
Bag2 Chr1:33784565-33799876 REV (15.3 kbp)	Bag2	1	33784565	33799876	1.45786e-12	13.1006	491	404	87	871	689	182	576	383	193	806	545	261
Prdm5 Chr6:65752972-65913994 FOR (161 kbp)	Prdm5	6	65752972	65913994	1.45786e-12	-5.20273	1633	1421	212	2624	2274	350	1760	1637	123	2478	2262	216
Rbpms2 Chr9:65533930-65567810 FOR (33.8 kbp)	Rbpms2	9	65533930	65567810	1.49992e-12	12.9799	536	371	165	1055	668	387	769	428	341	1188	596	592
Klf11 Chr12:24698273-24712788 FOR (14.5 kbp)	Klf11	12	24698273	24712788	1.78361e-12	15.7058	457	294	163	704	460	244	399	245	154	848	369	479
Fkrp Chr7:16543171-16553657 REV (10.4 kbp)	Fkrp	7	16543171	16553657	1.8007e-12	15.8359	282	223	59	786	506	280	440	250	190	819	410	409
C1galt1 Chr6:7841842-7875687 FOR (33.8 kbp)	C1galt1	6	7841842	7875687	2.09386e-12	14.8811	434	295	139	740	469	271	594	338	256	940	432	508
Espn Chr4:152204788-152239828 REV (35 kbp)	Espn	4	152204788	152239828	2.20801e-12	8.45142	1170	531	639	2835	1182	1653	1337	549	788	2649	819	1830
Trim14 Chr4:46493781-46539141 REV (45.3 kbp)	Trim14	4	46493781	46539141	2.35922e-12	9.82743	916	633	283	1706	1149	557	1304	773	531	1947	1117	830
Tjp2 Chr19:24071869-24205394 REV (133.5 kbp)	Tjp2	19	24071869	24205394	2.41844e-12	-4.8832	3013	2431	582	4784	3563	1221	3601	3060	541	5143	4089	1054
Gyg Chr3:20176248-20212481 REV (36.2 kbp)	Gyg	3	20176248	20212481	2.55819e-12	13.6562	509	370	139	800	637	163	577	337	240	798	533	265
Gnl1 Chr17:36287743-36300354 FOR (12.6 kbp)	Gnl1	17	36287743	36300354	2.60956e-12	-16.5523	483	216	267	769	335	434	360	228	132	601	354	247
Lonrf1 Chr8:36683218-36719670 REV (36.4 kbp)	Lonrf1	8	36683218	36719670	2.67846e-12	9.39797	1018	717	301	1730	1223	507	1360	856	504	2060	1237	823
Gm49373 Chr9:20973696-20987392 REV (13.6 kbp)	Gm49373	9	20973696	20987392	2.67846e-12	-16.8033	376	231	145	631	380	251	330	227	103	487	406	81
Ppp1r14c Chr10:3313057-3414975 FOR (101.9 kbp)	Ppp1r14c	10	3313057	3414975	2.80709e-12	8.70887	930	754	176	1641	1307	334	1371	956	415	1936	1407	529
Lef1 Chr3:130901120-131018005 FOR (116.8 kbp)	Lef1	3	130901120	131018005	2.97445e-12	5.9984	3207	1954	1253	5349	3231	2118	3033	1643	1390	4637	2545	2092
Tpgs1 Chr10:79502203-79511961 FOR (9.7 kbp)	Tpgs1	10	79502203	79511961	2.99527e-12	15.8448	399	243	156	692	313	379	547	145	402	686	288	398
Cog3 Chr14:75939790-75994998 REV (55.2 kbp)	Cog3	14	75939790	75994998	2.99527e-12	-8.99702	997	713	284	1926	1378	548	991	798	193	1485	1196	289
Kif21a Chr15:90817479-90937151 REV (119.6 kbp)	Kif21a	15	90817479	90937151	3.64287e-12	4.98624	2190	1929	261	3429	2954	475	2859	2425	434	4252	3400	852
Plxnd1 Chr6:115931772-115974966 REV (43.1 kbp)	Plxnd1	6	115931772	115974966	3.65384e-12	8.33193	1469	992	477	2411	1572	839	1663	939	724	2498	1464	1034
Paqr9 Chr9:95438710-95450076 FOR (11.3 kbp)	Paqr9	9	95438710	95450076	3.65384e-12	16.4461	362	207	155	593	331	262	479	204	275	782	299	483
Gm40617 Chr10:25171507-25182330 FOR (10.8 kbp)	Gm40617	10	25171507	25182330	3.65384e-12	18.7209	233	194	39	530	303	227	392	173	219	515	248	267
Ddi2 Chr4:141404860-141453730 REV (48.8 kbp)	Ddi2	4	141404860	141453730	3.6733e-12	8.59789	980	802	178	1733	1377	356	1355	899	456	1792	1358	434
Lsm1 Chr8:26272316-26294003 FOR (21.6 kbp)	Lsm1	8	26272316	26294003	3.83909e-12	14.6718	497	301	196	817	409	408	632	248	384	778	307	471
D630045J12Rik Chr6:38100109-38233944 REV (133.8 kbp)	D630045J12Rik	6	38100109	38233944	3.89772e-12	4.3217	2666	2337	329	4225	3800	425	3111	2641	470	4384	3710	674
ENSMUSG00000121045 Chr15:80014701-80021222 REV (6.5 kbp)	ENSMUSG00000121045	15	80014701	80021222	4.04777e-12	23.0164	160	87	73	282	147	135	283	76	207	382	123	259
Gm28308 Chr6:52140339-52193319 REV (52.9 kbp)	Gm28308	6	52140339	52193319	4.07786e-12	7.16274	1976	1371	605	2904	2037	867	2280	1361	919	3129	2029	1100
5730455P16Rik Chr11:80251318-80271860 REV (20.5 kbp)	5730455P16Rik	11	80251318	80271860	4.23385e-12	15.237	324	280	44	550	466	84	346	258	88	504	338	166
Tubb2a Chr13:34258257-34264990 REV (6.7 kbp)	Tubb2a	13	34258257	34264990	4.3623e-12	22.4372	214	126	88	330	153	177	209	79	130	356	84	272
Gclc Chr9:77658817-77701767 FOR (42.9 kbp)	Gclc	9	77658817	77701767	4.50025e-12	9.11558	828	691	137	1434	1184	250	1050	722	328	1482	1146	336
Stoml2 Chr4:43027690-43034710 REV (7 kbp)	Stoml2	4	43027690	43034710	6.08532e-12	20.2261	219	148	71	407	255	152	318	122	196	477	229	248
Kcna7 Chr7:45052077-45059187 FOR (7.1 kbp)	Kcna7	7	45052077	45059187	6.26644e-12	17.1428	295	145	150	525	218	307	432	110	322	556	158	398
Btbd2 Chr10:80478451-80495328 REV (16.8 kbp)	Btbd2	10	80478451	80495328	6.26644e-12	-14.0741	432	271	161	920	553	367	548	377	171	649	521	128
Asphd2 Chr5:112532220-112545732 REV (13.5 kbp)	Asphd2	5	112532220	112545732	6.51255e-12	15.4865	418	272	146	722	487	235	500	259	241	690	349	341
Sccpdh Chr1:179492775-179514754 FOR (21.9 kbp)	Sccpdh	1	179492775	179514754	6.61731e-12	-15.0651	482	285	197	873	502	371	400	313	87	598	417	181
Zbtb17 Chr4:141168965-141195241 FOR (26.2 kbp)	Zbtb17	4	141168965	141195241	6.84699e-12	9.40518	717	614	103	1423	1145	278	934	664	270	1488	1099	389
Nr1d2 Chr14:4227569-4265642 FOR (38 kbp)	Nr1d2	14	4227569	4265642	7.04349e-12	-11.9123	839	507	332	1098	677	421	593	524	69	1076	695	381
Ankrd28 Chr14:31420725-31555608 REV (134.8 kbp)	Ankrd28	14	31420725	31555608	7.76221e-12	7.01485	1616	1296	320	2641	2106	535	1744	1217	527	2400	1804	596
Golga4 Chr9:118332335-118411587 FOR (79.2 kbp)	Golga4	9	118332335	118411587	1.12801e-11	5.81875	1665	1480	185	2681	2303	378	2018	1584	434	2563	2137	426
Utp4 Chr8:107617268-107649720 FOR (32.4 kbp)	Utp4	8	107617268	107649720	1.13214e-11	-10.2843	1080	669	411	1319	966	353	773	602	171	1096	864	232
Socs5 Chr17:87412107-87445267 FOR (33.1 kbp)	Socs5	17	87412107	87445267	1.2193e-11	9.27394	1006	770	236	1328	1071	257	991	713	278	1733	1183	550
Arhgap27 Chr11:103222323-103257518 REV (35.1 kbp)	Arhgap27	11	103222323	103257518	1.24686e-11	9.62721	1250	759	491	1988	1166	822	1237	627	610	1589	781	808
B3gnt9 Chr8:105979270-105984785 REV (5.5 kbp)	B3gnt9	8	105979270	105984785	1.3879e-11	18.9197	326	170	156	449	199	250	249	79	170	455	123	332
Dazap1 Chr10:80094320-80124242 FOR (29.9 kbp)	Dazap1	10	80094320	80124242	1.3879e-11	9.99943	901	690	211	1696	1087	609	1131	621	510	1486	908	578
Gm10857 Chr2:6134680-6145379 FOR (10.7 kbp)	Gm10857	2	6134680	6145379	1.40243e-11	18.3869	212	194	18	522	339	183	303	189	114	501	247	254
Wnk1 Chr6:119900930-120018633 REV (117.7 kbp)	Wnk1	6	119900930	120018633	1.43482e-11	9.35962	1202	783	419	1879	1244	635	1246	704	542	1763	994	769
Wdr36 Chr18:32967278-33000647 FOR (33.3 kbp)	Wdr36	18	32967278	33000647	1.55683e-11	-11.8965	487	383	104	945	634	311	563	446	117	795	680	115
Ssx2ip Chr3:146107397-146145899 FOR (38.5 kbp)	Ssx2ip	3	146107397	146145899	1.65453e-11	-7.85801	1158	880	278	1934	1422	512	1332	1060	272	1692	1429	263
Gm16278 Chr17:26135063-26154719 FOR (19.6 kbp)	Gm16278	17	26135063	26154719	1.66853e-11	14.3835	441	256	185	685	379	306	750	301	449	921	401	520
Bcl2l11 Chr2:127964958-128004467 FOR (39.5 kbp)	Bcl2l11	2	127964958	128004467	1.72156e-11	8.31788	1300	715	585	2667	1261	1406	1378	627	751	2654	1046	1608
ENSMUSG00000121130 Chr4:115907732-115912250 FOR (4.5 kbp)	ENSMUSG00000121130	4	115907732	115912250	1.81736e-11	-25.7745	225	58	167	304	87	217	142	69	73	172	98	74
Acap2 Chr16:30911230-31023063 REV (111.8 kbp)	Acap2	16	30911230	31023063	1.8326e-11	5.35614	2167	1892	275	3786	3074	712	2588	2048	540	3507	2710	797
Wdr11 Chr7:129190587-129237462 FOR (46.8 kbp)	Wdr11	7	129190587	129237462	1.85759e-11	-7.44379	733	645	88	1296	1067	229	904	804	100	1211	1138	73
1700086P04Rik Chr4:128943880-128954776 REV (10.8 kbp)	1700086P04Rik	4	128943880	128954776	1.8647e-11	-14.2626	522	149	373	1032	286	746	412	194	218	608	237	371
Lypla1 Chr1:4875011-4918633 FOR (43.6 kbp)	Lypla1	1	4875011	4918633	2.01107e-11	10.6547	783	556	227	914	794	120	825	591	234	1252	840	412
Tcf12 Chr9:71749970-72022153 REV (272.1 kbp)	Tcf12	9	71749970	72022153	2.48105e-11	-4.97454	2763	2274	489	4843	3705	1138	2515	2221	294	3680	2957	723
Zfp707 Chr15:75837972-75847717 FOR (9.7 kbp)	Zfp707	15	75837972	75847717	3.37739e-11	-16.3197	397	249	148	584	286	298	355	234	121	568	420	148
Rnf19b Chr4:128949064-128979679 FOR (30.6 kbp)	Rnf19b	4	128949064	128979679	3.47232e-11	-11.8373	887	498	389	1442	648	794	672	426	246	958	569	389
Bmp8a Chr4:123206438-123240045 REV (33.6 kbp)	Bmp8a	4	123206438	123240045	3.48466e-11	10.3992	735	492	243	1458	982	476	1100	596	504	1468	863	605
Nsun2 Chr13:69678865-69783899 FOR (105 kbp)	Nsun2	13	69678865	69783899	3.48466e-11	6.01545	2342	1704	638	3673	2579	1094	2838	1953	885	4272	2682	1590
Mir17 Chr14:115278103-115281186 FOR (3 kbp)	Mir17	14	115278103	115281186	3.57484e-11	4.71698	388	34	354	460	6	454	199	0	199	605	0	605
Dmwd Chr7:18807152-18816701 FOR (9.5 kbp)	Dmwd	7	18807152	18816701	4.23844e-11	14.3457	521	233	288	771	358	413	450	158	292	738	215	523
Canx Chr11:50184788-50219500 REV (34.7 kbp)	Canx	11	50184788	50219500	4.49236e-11	14.2767	470	279	191	726	501	225	533	289	244	849	415	434
Dtnbp1 Chr13:45075551-45158623 REV (83 kbp)	Dtnbp1	13	45075551	45158623	4.72182e-11	6.72351	1386	1164	222	2417	1953	464	1767	1343	424	2433	1817	616
Ythdf3 Chr3:16234376-16271201 FOR (36.8 kbp)	Ythdf3	3	16234376	16271201	4.79006e-11	14.6783	400	274	126	741	448	293	527	266	261	794	376	418
Etv6 Chr6:134009663-134247121 FOR (237.4 kbp)	Etv6	6	134009663	134247121	5.0786e-11	3.35603	5336	4418	918	8492	7280	1212	5410	4441	969	7666	6182	1484
Dagla Chr19:10222629-10285241 REV (62.6 kbp)	Dagla	19	10222629	10285241	5.11111e-11	7.24795	1480	1115	365	2199	1707	492	1862	1281	581	2545	1780	765
Gm4675 Chr14:118470644-118498611 FOR (27.9 kbp)	Gm4675	14	118470644	118498611	5.69104e-11	10.2452	851	341	510	1094	523	571	1271	456	815	1892	625	1267
Phip Chr9:82748212-82860569 REV (112.3 kbp)	Phip	9	82748212	82860569	5.93831e-11	8.1001	1119	888	231	1915	1426	489	1405	1006	399	2101	1384	717
Snx11 Chr11:96658381-96671385 REV (13 kbp)	Snx11	11	96658381	96671385	6.26389e-11	15.1477	368	279	89	621	483	138	321	226	95	637	367	270
Ryk Chr9:102709116-102785504 FOR (76.3 kbp)	Ryk	9	102709116	102785504	6.28646e-11	6.5883	1443	1218	225	2023	1669	354	1762	1369	393	2750	2092	658
Clhc1 Chr11:29494950-29528367 FOR (33.4 kbp)	Clhc1	11	29494950	29528367	7.11267e-11	14.2037	410	287	123	684	457	227	613	348	265	833	430	403
Alyref Chr11:120482947-120492191 REV (9.2 kbp)	Alyref	11	120482947	120492191	7.2057e-11	11.3689	543	133	410	664	179	485	747	84	663	648	118	530
Echdc1 Chr10:29186162-29223465 FOR (37.3 kbp)	Echdc1	10	29186162	29223465	7.45038e-11	-12.9955	462	317	145	771	523	248	464	357	107	659	554	105
Serinc2 Chr4:130147288-130175998 REV (28.7 kbp)	Serinc2	4	130147288	130175998	7.58266e-11	12.4908	599	413	186	956	641	315	671	375	296	964	529	435
Gm46218 Chr10:29172967-29192821 REV (19.8 kbp)	Gm46218	10	29172967	29192821	7.67826e-11	-22.5409	228	96	132	368	141	227	212	128	84	239	153	86
Tbc1d32 Chr10:55890389-56107785 REV (217.3 kbp)	Tbc1d32	10	55890389	56107785	7.67826e-11	4.99824	1898	1636	262	2815	2514	301	2591	2051	540	3240	2792	448
Brms1l Chr12:55880109-55916521 FOR (36.4 kbp)	Brms1l	12	55880109	55916521	7.67826e-11	-9.69727	736	519	217	1138	879	259	799	668	131	965	819	146
Uhrf1bp1 Chr17:28072415-28119015 FOR (46.6 kbp)	Uhrf1bp1	17	28072415	28119015	8.03224e-11	6.8241	1178	1017	161	2027	1719	308	1465	1101	364	1993	1615	378
Gm44037 Chr4:103071899-103076789 FOR (4.8 kbp)	Gm44037	4	103071899	103076789	8.11129e-11	-17.7136	382	45	337	488	82	406	239	60	179	185	77	108
Tedc1 Chr12:113117041-113129668 FOR (12.6 kbp)	Tedc1	12	113117041	113129668	8.17868e-11	14.0702	533	295	238	735	425	310	590	198	392	789	391	398
Ctdsp2 Chr10:126811586-126835844 FOR (24.2 kbp)	Ctdsp2	10	126811586	126835844	8.48231e-11	11.9611	693	420	273	929	661	268	690	395	295	1199	638	561
Zfp865 Chr7:5020375-5039767 FOR (19.3 kbp)	Zfp865	7	5020375	5039767	9.21044e-11	-8.64202	719	576	143	1115	853	262	971	862	109	1261	1070	191
Gm16984 Chr13:35144965-35174435 FOR (29.4 kbp)	Gm16984	13	35144965	35174435	9.44584e-11	12.4837	428	366	62	663	546	117	540	363	177	713	528	185
Rnf40 Chr7:127184939-127203971 FOR (19 kbp)	Rnf40	7	127184939	127203971	9.70169e-11	-10.6102	639	443	196	1341	890	451	703	571	132	1010	764	246
Tubgcp6 Chr15:88982560-89010315 REV (27.7 kbp)	Tubgcp6	15	88982560	89010315	9.70169e-11	9.94804	829	648	181	1050	893	157	669	509	160	1153	804	349
Hmgb3 ChrX:70596524-70604282 FOR (7.7 kbp)	Hmgb3	X	70596524	70604282	9.96181e-11	-17.1591	331	136	195	545	206	339	410	259	151	469	235	234
Pola2 Chr19:5990570-6017230 REV (26.6 kbp)	Pola2	19	5990570	6017230	1.01499e-10	-9.28393	901	635	266	1554	1134	420	942	782	160	982	783	199
Ddx46 Chr13:55779840-55829069 FOR (49.2 kbp)	Ddx46	13	55779840	55829069	1.06775e-10	6.72237	1254	1096	158	2014	1715	299	1445	1126	319	1839	1478	361
Kbtbd6 Chr14:79686275-79692258 FOR (5.9 kbp)	Kbtbd6	14	79686275	79692258	1.0692e-10	25.3479	111	81	30	170	59	111	186	34	152	337	94	243
Arsb Chr13:93905138-94079524 FOR (174.3 kbp)	Arsb	13	93905138	94079524	1.09725e-10	4.56927	2429	2153	276	4085	3494	591	2710	2265	445	3806	3086	720
Cdo1 Chr18:46846260-46864462 REV (18.2 kbp)	Cdo1	18	46846260	46864462	1.12463e-10	14.3084	353	279	74	621	493	128	362	268	94	688	414	274
Gm26660 Chr14:25316297-25383033 REV (66.7 kbp)	Gm26660	14	25316297	25383033	1.14482e-10	7.79769	913	799	114	1604	1333	271	1006	787	219	1748	1331	417
Crip1 Chr12:113106936-113117499 FOR (10.5 kbp)	Crip1	12	113106936	113117499	1.15152e-10	15.9505	376	198	178	597	368	229	513	184	329	541	261	280
Ccdc14 Chr16:34507986-34545572 FOR (37.5 kbp)	Ccdc14	16	34507986	34545572	1.17386e-10	10.2951	496	437	59	775	679	96	558	427	131	976	762	214
Syne2 Chr12:75861908-76157700 FOR (295.7 kbp)	Syne2	12	75861908	76157700	1.18843e-10	2.6502	6276	5530	746	9560	8498	1062	7002	6006	996	9867	8490	1377
Lmbrd1 Chr1:24714711-24805382 FOR (90.6 kbp)	Lmbrd1	1	24714711	24805382	1.27106e-10	-5.22757	1269	1068	201	2075	1832	243	1678	1534	144	2086	1927	159
Dcun1d5 Chr9:7181520-7208205 FOR (26.6 kbp)	Dcun1d5	9	7181520	7208205	1.27106e-10	17.2325	313	203	110	455	277	178	414	211	203	558	229	329
Mkln1 Chr6:31372670-31493746 FOR (121 kbp)	Mkln1	6	31372670	31493746	1.30693e-10	-6.24286	1544	1218	326	2374	1881	493	1565	1373	192	2207	1846	361
Cep63 Chr9:102461787-102506733 REV (44.9 kbp)	Cep63	9	102461787	102506733	1.30693e-10	-10.0031	748	518	230	1371	911	460	800	630	170	1177	901	276
Rangrf Chr11:68863310-68869011 REV (5.7 kbp)	Rangrf	11	68863310	68869011	1.30693e-10	24.8097	109	77	32	292	181	111	183	67	116	242	101	141
Batf2 Chr19:6188013-6222506 FOR (34.4 kbp)	Batf2	19	6188013	6222506	1.33286e-10	10.3758	793	569	224	1323	958	365	903	583	320	1188	709	479
Trim62 Chr4:128774373-128805121 FOR (30.7 kbp)	Trim62	4	128774373	128805121	1.50735e-10	10.4762	766	583	183	1242	838	404	914	528	386	1287	799	488
Tasp1 Chr2:139675400-139911725 REV (236.3 kbp)	Tasp1	2	139675400	139911725	1.53722e-10	-4.0808	2658	2254	404	4119	3559	560	2682	2433	249	3647	3254	393
Atad2 Chr15:57957440-58001478 REV (44 kbp)	Atad2	15	57957440	58001478	1.56602e-10	9.92953	829	656	173	1407	984	423	975	620	355	1250	791	459
Arid2 Chr15:96182399-96302873 FOR (120.4 kbp)	Arid2	15	96182399	96302873	1.56602e-10	-5.63518	2410	1698	712	4321	3018	1303	2454	1942	512	3554	2606	948
Gng13 Chr17:25933145-25938380 FOR (5.2 kbp)	Gng13	17	25933145	25938380	1.56649e-10	-27.3585	228	65	163	227	88	139	82	63	19	182	98	84
Rcbtb1 Chr14:59435658-59474714 FOR (39 kbp)	Rcbtb1	14	59435658	59474714	1.91417e-10	-11.3098	626	416	210	1272	786	486	612	463	149	914	676	238
Wbp4 Chr14:79697377-79721960 REV (24.5 kbp)	Wbp4	14	79697377	79721960	1.91417e-10	12.3255	540	256	284	895	457	438	617	270	347	1270	435	835
Usp53 Chr3:122725142-122781159 REV (56 kbp)	Usp53	3	122725142	122781159	2.43614e-10	9.34841	875	654	221	1358	1048	310	974	674	300	1462	955	507
Trmt9b Chr8:36921702-36983724 FOR (62 kbp)	Trmt9b	8	36921702	36983724	2.52785e-10	7.74481	968	787	181	1720	1391	329	1251	937	314	1994	1441	553
Fzd7 Chr1:59518583-59526114 FOR (7.5 kbp)	Fzd7	1	59518583	59526114	2.54889e-10	14.0388	340	185	155	672	234	438	498	132	366	792	221	571
Kmt2d Chr15:98729550-98772085 REV (42.5 kbp)	Kmt2d	15	98729550	98772085	2.54889e-10	6.75082	1536	1161	375	2658	2113	545	1636	1192	444	2446	1719	727
Gm29695 Chr1:132116195-132137284 FOR (21 kbp)	Gm29695	1	132116195	132137284	2.5916e-10	12.1519	611	262	349	809	420	389	665	290	375	1275	406	869
Hoxa3 Chr6:52146042-52193316 REV (47.2 kbp)	Hoxa3	6	52146042	52193316	2.67566e-10	6.96234	1805	1238	567	2494	1810	684	1985	1243	742	2779	1803	976
Clec18a Chr8:111785552-111822058 REV (36.5 kbp)	Clec18a	8	111785552	111822058	2.76227e-10	10.4985	792	557	235	1374	862	512	894	476	418	1260	709	551
Pacsin3 Chr2:91083299-91095024 FOR (11.7 kbp)	Pacsin3	2	91083299	91095024	2.80139e-10	15.4677	361	244	117	657	392	265	418	202	216	618	285	333
Gm9530 Chr1:154939193-154962012 REV (22.8 kbp)	Gm9530	1	154939193	154962012	3.11104e-10	12.6632	533	391	142	708	532	176	494	343	151	966	558	408
Thbs3 Chr3:89119487-89134144 FOR (14.6 kbp)	Thbs3	3	89119487	89134144	3.21151e-10	-13.4751	550	189	361	916	419	497	548	319	229	715	375	340
Spag6 Chr2:18695843-18755224 FOR (59.3 kbp)	Spag6	2	18695843	18755224	3.35523e-10	9.94587	915	613	302	1422	946	476	870	537	333	1503	810	693
Tspan5 Chr3:138444956-138613666 FOR (168.7 kbp)	Tspan5	3	138444956	138613666	3.35523e-10	-3.50265	3865	3263	602	5890	4912	978	4226	3757	469	5881	5067	814
Cacna1a Chr8:85062268-85366875 FOR (304.6 kbp)	Cacna1a	8	85062268	85366875	3.41257e-10	3.74789	5308	3954	1354	9186	6456	2730	6345	4331	2014	8709	5917	2792
Kat7 Chr11:95165085-95204072 REV (38.9 kbp)	Kat7	11	95165085	95204072	3.41257e-10	9.74341	891	678	213	1156	900	256	822	611	211	1291	812	479
Timeless Chr10:128064934-128088810 FOR (23.8 kbp)	Timeless	10	128064934	128088810	3.42648e-10	-8.52093	844	653	191	1349	1050	299	753	649	104	1099	947	152
Pithd1 Chr4:135702771-135717575 REV (14.8 kbp)	Pithd1	4	135702771	135717575	4.02738e-10	13.7816	442	302	140	694	471	223	562	305	257	763	414	349
Snx20 Chr8:89353191-89365756 REV (12.5 kbp)	Snx20	8	89353191	89365756	4.10465e-10	16.1891	279	211	68	620	420	200	261	165	96	589	294	295
Klf9 Chr19:23115590-23145498 FOR (29.9 kbp)	Klf9	19	23115590	23145498	4.1172e-10	10.6909	759	486	273	1172	727	445	856	541	315	1425	648	777
Cd302 Chr2:60082337-60117832 REV (35.4 kbp)	Cd302	2	60082337	60117832	4.15884e-10	-9.22486	754	613	141	1148	843	305	653	558	95	971	835	136
Smim20 Chr5:53421425-53435882 FOR (14.4 kbp)	Smim20	5	53421425	53435882	4.15884e-10	-13.5875	414	285	129	595	430	165	326	290	36	510	416	94
Drg2 Chr11:60342417-60359580 FOR (17.1 kbp)	Drg2	11	60342417	60359580	4.16128e-10	14.4808	308	253	55	597	442	155	421	260	161	659	413	246
Map3k10 Chr7:27355800-27377023 REV (21.2 kbp)	Map3k10	7	27355800	27377023	4.41293e-10	11.5525	559	393	166	995	646	349	727	432	295	1242	657	585
Kdm6a ChrX:18025814-18146175 FOR (120.3 kbp)	Kdm6a	X	18025814	18146175	4.65428e-10	8.74824	975	691	284	1505	1136	369	1194	803	391	1785	1131	654
P2rx2 Chr5:110487678-110494078 REV (6.4 kbp)	P2rx2	5	110487678	110494078	4.90755e-10	19.5156	180	115	65	338	205	133	318	132	186	496	212	284
G730013B05Rik Chr16:50343608-50379822 FOR (36.2 kbp)	G730013B05Rik	16	50343608	50379822	4.9216e-10	11.2779	585	453	132	1084	620	464	808	447	361	1267	653	614
Agtpbp1 Chr13:59593556-59736041 REV (142.4 kbp)	Agtpbp1	13	59593556	59736041	4.95202e-10	4.55187	2815	2290	525	4539	3727	812	3269	2595	674	4636	3513	1123
Efs Chr14:55153992-55166583 REV (12.5 kbp)	Efs	14	55153992	55166583	5.25181e-10	14.2386	460	282	178	743	452	291	408	189	219	755	355	400
Zfp560 Chr9:20256432-20299473 REV (43 kbp)	Zfp560	9	20256432	20299473	5.4022e-10	12.6681	426	344	82	539	455	84	535	372	163	697	492	205
Cul4a Chr8:13152621-13197940 FOR (45.3 kbp)	Cul4a	8	13152621	13197940	5.49441e-10	-8.24049	1225	717	508	1968	1300	668	1309	905	404	1755	1283	472
Macrod1 Chr19:7031178-7175422 FOR (144.2 kbp)	Macrod1	19	7031178	7175422	5.49441e-10	-4.3838	4048	2824	1224	6573	4600	1973	3746	2848	898	5913	4327	1586
Gm12905 Chr4:123798855-123814816 REV (15.9 kbp)	Gm12905	4	123798855	123814816	5.50833e-10	12.6753	502	173	329	613	229	384	534	146	388	869	182	687
Cish Chr9:107170225-107179983 FOR (9.7 kbp)	Cish	9	107170225	107179983	5.79279e-10	16.9165	266	191	75	565	306	259	364	157	207	480	205	275
D5Ertd579e Chr5:36757829-36856368 REV (98.5 kbp)	D5Ertd579e	5	36757829	36856368	5.99289e-10	8.43323	1131	809	322	1793	1337	456	1220	824	396	1611	1015	596
Gm44419 Chr6:65124981-65128209 FOR (3.2 kbp)	Gm44419	6	65124981	65128209	5.99289e-10	32.0123	107	91	16	95	82	13	70	43	27	109	53	56
Fut4 Chr9:14659616-14666689 REV (7 kbp)	Fut4	9	14659616	14666689	5.99289e-10	16.6035	316	213	103	489	257	232	382	126	256	561	268	293
Gm8093 Chr9:78331789-78338088 FOR (6.3 kbp)	Gm8093	9	78331789	78338088	5.99289e-10	26.2397	97	81	16	173	131	42	127	73	54	246	122	124
Dap3 Chr3:88828110-88861488 REV (33.3 kbp)	Dap3	3	88828110	88861488	6.01545e-10	-10.7301	651	401	250	1095	717	378	729	544	185	1058	792	266
Avl9 Chr6:56688884-56738897 FOR (50 kbp)	Avl9	6	56688884	56738897	6.01545e-10	11.9059	502	358	144	808	605	203	711	401	310	1008	658	350
Apoh Chr11:108231180-108305222 FOR (74 kbp)	Apoh	11	108231180	108305222	6.24735e-10	-7.9055	1260	862	398	1860	1258	602	1283	997	286	1790	1334	456
Rcn1 Chr2:105216636-105232664 REV (16 kbp)	Rcn1	2	105216636	105232664	6.47726e-10	15.3365	329	188	141	529	320	209	470	220	250	770	324	446
Macf1 Chr4:123243426-123584331 REV (340.9 kbp)	Macf1	4	123243426	123584331	6.97222e-10	3.69126	4846	3861	985	7581	6006	1575	4694	3726	968	7269	5331	1938
Lzts2 Chr19:44999853-45015550 FOR (15.6 kbp)	Lzts2	19	44999853	45015550	6.97222e-10	-13.0103	572	335	237	885	423	462	598	360	238	689	477	212
Fdx2 Chr9:20978816-20987910 REV (9 kbp)	Fdx2	9	20978816	20987910	7.07424e-10	-20.0239	264	121	143	447	203	244	232	131	101	265	195	70
Egln3 Chr12:54225767-54253646 REV (27.8 kbp)	Egln3	12	54225767	54253646	7.14032e-10	11.3129	665	387	278	1076	588	488	844	407	437	1152	485	667
Mia2 Chr12:59139585-59238369 FOR (98.7 kbp)	Mia2	12	59139585	59238369	7.22189e-10	6.47266	1637	1226	411	2514	2048	466	1642	1216	426	2579	1840	739
Srsf9 Chr5:115462236-115471139 FOR (8.9 kbp)	Srsf9	5	115462236	115471139	7.37437e-10	-15.4639	422	123	299	688	261	427	363	167	196	492	261	231
Gm44957 Chr6:116312194-116317910 REV (5.7 kbp)	Gm44957	6	116312194	116317910	7.48556e-10	16.0982	200	44	156	263	92	171	271	49	222	535	58	477
Pitpnm2 Chr5:124256753-124390823 REV (134 kbp)	Pitpnm2	5	124256753	124390823	7.59687e-10	4.54752	3246	2606	640	5632	4161	1471	3662	2636	1026	5164	3690	1474
9130017K11Rik Chr11:67809330-67838485 FOR (29.1 kbp)	9130017K11Rik	11	67809330	67838485	7.88716e-10	11.5065	602	392	210	1018	626	392	647	325	322	1266	657	609
Pomp Chr5:147794271-147813266 FOR (18.9 kbp)	Pomp	5	147794271	147813266	8.17642e-10	11.2814	547	448	99	723	558	165	762	475	287	925	671	254
Cbr4 Chr8:61937768-61959728 FOR (21.9 kbp)	Cbr4	8	61937768	61959728	8.25791e-10	-13.4947	414	295	119	523	372	151	326	279	47	516	434	82
Slc4a3 Chr1:75519910-75538816 FOR (18.9 kbp)	Slc4a3	1	75519910	75538816	8.55351e-10	10.5668	601	450	151	990	769	221	773	536	237	1124	717	407
Tsr2 ChrX:149870090-149882539 REV (12.4 kbp)	Tsr2	X	149870090	149882539	8.70307e-10	19.6696	167	134	33	259	205	54	195	127	68	456	263	193
Rad17 Chr13:100753672-100790559 REV (36.8 kbp)	Rad17	13	100753672	100790559	8.84497e-10	-11.0585	797	410	387	1146	666	480	794	515	279	946	641	305
Gdpd5 Chr7:99027621-99111084 FOR (83.4 kbp)	Gdpd5	7	99027621	99111084	8.85926e-10	5.9446	1757	1417	340	2717	2230	487	1724	1321	403	2787	2088	699
Pam Chr1:97722839-98026371 REV (303.5 kbp)	Pam	1	97722839	98026371	8.93737e-10	3.1467	3628	3261	367	5835	5196	639	4671	4016	655	6434	5559	875
Katnip Chr7:125304060-125473965 FOR (169.9 kbp)	Katnip	7	125304060	125473965	9.07898e-10	4.60437	1989	1753	236	3340	2893	447	2579	2128	451	3563	2944	619
Mrm2 Chr5:140313429-140320653 REV (7.2 kbp)	Mrm2	5	140313429	140320653	9.13752e-10	20.0263	221	142	79	320	230	90	217	122	95	376	167	209
Ube2n Chr10:95348007-95381519 FOR (33.5 kbp)	Ube2n	10	95348007	95381519	9.32087e-10	-12.1416	618	301	317	1208	532	676	612	376	236	799	439	360
Taf4 Chr2:179553945-179621439 REV (67.4 kbp)	Taf4	2	179553945	179621439	9.38332e-10	7.65637	1360	852	508	2137	1406	731	1536	978	558	2695	1430	1265
Hook1 Chr4:95852477-95913650 FOR (61.1 kbp)	Hook1	4	95852477	95913650	9.84386e-10	-9.01307	576	482	94	1106	824	282	750	628	122	929	827	102
Slmap Chr14:26134323-26259086 REV (124.7 kbp)	Slmap	14	26134323	26259086	9.93077e-10	5.38693	1816	1537	279	3022	2578	444	1942	1513	429	2588	2096	492
Cep85 Chr4:133857169-133917423 REV (60.2 kbp)	Cep85	4	133857169	133917423	9.9757e-10	8.93438	1045	775	270	1271	975	296	1026	707	319	1491	970	521
Klf10 Chr15:38291707-38303950 REV (12.2 kbp)	Klf10	15	38291707	38303950	9.9757e-10	10.3254	493	166	327	1004	260	744	568	146	422	1059	149	910
Zmynd19 Chr2:24836804-24852087 FOR (15.2 kbp)	Zmynd19	2	24836804	24852087	1.01501e-09	-13.4767	568	204	364	788	243	545	428	221	207	696	301	395
Sec14l2 Chr11:4047039-4076415 REV (29.3 kbp)	Sec14l2	11	4047039	4076415	1.05695e-09	10.4749	702	550	152	1087	810	277	667	437	230	1057	693	364
Slc18b1 Chr10:23669884-23703866 FOR (33.9 kbp)	Slc18b1	10	23669884	23703866	1.06e-09	10.0857	524	453	71	721	620	101	616	488	128	999	741	258
Ankrd52 Chr10:128209984-128244573 FOR (34.5 kbp)	Ankrd52	10	128209984	128244573	1.0614e-09	-8.70834	1057	713	344	1638	1145	493	848	692	156	1340	1007	333
Acadl Chr1:66869998-66905436 REV (35.4 kbp)	Acadl	1	66869998	66905436	1.06578e-09	10.2647	630	500	130	1107	807	300	685	480	205	1311	817	494
Fabp3 Chr4:130199388-130209256 FOR (9.8 kbp)	Fabp3	4	130199388	130209256	1.07978e-09	17.3769	246	138	108	390	226	164	350	144	206	621	243	378
Dock6 Chr9:21711156-21766931 REV (55.7 kbp)	Dock6	9	21711156	21766931	1.08916e-09	5.52703	1441	1300	141	2423	2092	331	1513	1286	227	2376	1913	463
Stt3b Chr9:115071649-115142489 REV (70.8 kbp)	Stt3b	9	115071649	115142489	1.13346e-09	7.22354	1360	989	371	2259	1693	566	1630	1032	598	2181	1517	664
Tmem63b Chr17:45971097-46000831 REV (29.7 kbp)	Tmem63b	17	45971097	46000831	1.13562e-09	8.46645	1016	807	209	1564	1161	403	1015	682	333	1632	1113	519
Trpc6 Chr9:8541143-8680742 FOR (139.6 kbp)	Trpc6	9	8541143	8680742	1.15999e-09	7.18529	923	800	123	1358	1166	192	1314	1040	274	1701	1342	359
Fam187b Chr7:30670215-30689151 FOR (18.9 kbp)	Fam187b	7	30670215	30689151	1.18169e-09	13.1919	345	271	74	733	529	204	453	306	147	822	472	350
4931414P19Rik Chr14:54821120-54846450 REV (25.3 kbp)	4931414P19Rik	14	54821120	54846450	1.18215e-09	-10.2379	660	486	174	1261	867	394	536	426	110	897	730	167
Cops4 Chr5:100663175-100695669 FOR (32.4 kbp)	Cops4	5	100663175	100695669	1.20305e-09	-11.7	664	387	277	1145	697	448	563	397	166	762	552	210
Ncapd3 Chr9:26938471-27006611 FOR (68.1 kbp)	Ncapd3	9	26938471	27006611	1.26605e-09	-7.23864	1093	800	293	1770	1319	451	1320	1110	210	1955	1551	404
Adat3 Chr10:80435714-80443488 FOR (7.7 kbp)	Adat3	10	80435714	80443488	1.26812e-09	16.1426	389	181	208	447	262	185	319	139	180	601	200	401
Ccdc88c Chr12:100877782-100998315 REV (120.5 kbp)	Ccdc88c	12	100877782	100998315	1.28413e-09	4.50168	3158	2573	585	5086	3956	1130	3088	2339	749	4871	3606	1265
Hccs ChrX:168033189-168106368 REV (73.1 kbp)	Hccs	X	168033189	168106368	1.34694e-09	8.71956	723	608	115	1106	900	206	948	697	251	1473	1088	385
Zc3hav1 Chr6:38282221-38334538 REV (52.3 kbp)	Zc3hav1	6	38282221	38334538	1.3594e-09	8.3837	1201	785	416	2105	1250	855	1332	727	605	1790	933	857
Mir671 Chr5:24794112-24797209 FOR (3 kbp)	Mir671	5	24794112	24797209	1.36292e-09	20.5889	144	111	33	199	186	13	175	125	50	275	172	103
Ndufs1 Chr1:63182755-63218992 REV (36.2 kbp)	Ndufs1	1	63182755	63218992	1.38866e-09	-12.2195	531	288	243	858	524	334	639	439	200	790	571	219
Arhgap9 Chr10:127154833-127165812 FOR (10.9 kbp)	Arhgap9	10	127154833	127165812	1.40931e-09	15.7083	325	151	174	571	312	259	350	108	242	587	229	358
Sbf2 Chr7:109907220-110217129 REV (309.9 kbp)	Sbf2	7	109907220	110217129	1.42745e-09	3.85596	3287	2811	476	5500	4655	845	3527	2842	685	5118	4170	948
Micu3 Chr8:40757499-40839349 FOR (81.8 kbp)	Micu3	8	40757499	40839349	1.44602e-09	-8.10799	1076	779	297	1695	1156	539	1104	860	244	1525	1189	336
Resf1 Chr6:149207912-149237161 FOR (29.2 kbp)	Resf1	6	149207912	149237161	1.45671e-09	15.1153	354	234	120	526	343	183	348	223	125	756	334	422
Sdad1 Chr5:92431869-92461338 REV (29.4 kbp)	Sdad1	5	92431869	92461338	1.47249e-09	8.44756	803	688	115	1122	959	163	853	673	180	1113	843	270
Isca1 Chr13:59903223-59920624 REV (17.4 kbp)	Isca1	13	59903223	59920624	1.49015e-09	12.7154	585	252	333	733	433	300	657	255	402	851	337	514
Ugdh Chr5:65570564-65596292 REV (25.7 kbp)	Ugdh	5	65570564	65596292	1.54988e-09	11.1749	589	496	93	842	609	233	625	443	182	927	582	345
Sstr4 Chr2:148234264-148238687 FOR (4.4 kbp)	Sstr4	2	148234264	148238687	1.55191e-09	19.2399	248	117	131	240	91	149	290	62	228	313	79	234
Pdpr Chr8:111818262-111863706 FOR (45.4 kbp)	Pdpr	8	111818262	111863706	1.55191e-09	9.07483	828	696	132	1364	999	365	895	587	308	1313	920	393
Cacna1g Chr11:94299217-94368024 REV (68.8 kbp)	Cacna1g	11	94299217	94368024	1.55877e-09	6.76072	1532	1139	393	2738	1962	776	1697	1078	619	2571	1733	838
Fndc10 Chr4:155775799-155780938 FOR (5.1 kbp)	Fndc10	4	155775799	155780938	1.62385e-09	16.41	170	73	97	371	111	260	157	54	103	610	81	529
Gm12339 Chr11:75682594-75716067 FOR (33.4 kbp)	Gm12339	11	75682594	75716067	1.62485e-09	10.0454	748	490	258	1163	874	289	822	562	260	1327	756	571
Itpr3 Chr17:27273278-27341197 FOR (67.9 kbp)	Itpr3	17	27273278	27341197	1.62485e-09	5.3667	1976	1621	355	3171	2617	554	2001	1573	428	3132	2378	754
Slc27a1 Chr8:72018526-72039946 FOR (21.4 kbp)	Slc27a1	8	72018526	72039946	1.62896e-09	-11.0325	621	376	245	1027	642	385	727	523	204	924	679	245
Rad51ap1 Chr6:126900013-126919550 REV (19.5 kbp)	Rad51ap1	6	126900013	126919550	1.66492e-09	13.6612	418	312	106	610	421	189	567	271	296	663	438	225
Tmem260 Chr14:48680581-48761703 FOR (81.1 kbp)	Tmem260	14	48680581	48761703	1.77683e-09	-5.57603	1614	1254	360	2353	1963	390	1614	1418	196	2317	1989	328
Hoxaas3 Chr6:52149197-52192056 FOR (42.8 kbp)	Hoxaas3	6	52149197	52192056	1.77895e-09	7.00098	1667	1137	530	2281	1628	653	1792	1111	681	2558	1631	927
G3bp1 Chr11:55357511-55395664 FOR (38.1 kbp)	G3bp1	11	55357511	55395664	1.80257e-09	-9.37464	1027	582	445	1306	886	420	969	717	252	1233	875	358
Mcfd2 Chr17:87561871-87576363 REV (14.4 kbp)	Mcfd2	17	87561871	87576363	1.80257e-09	14.4294	338	245	93	594	402	192	403	251	152	739	377	362
Mybl2 Chr2:162893607-162926608 FOR (33 kbp)	Mybl2	2	162893607	162926608	1.82011e-09	8.04629	848	698	150	1416	1148	268	1107	837	270	1560	1123	437
Gm28198 Chr7:127158314-127175288 REV (16.9 kbp)	Gm28198	7	127158314	127175288	1.82172e-09	-15.6371	275	175	100	488	322	166	287	251	36	410	312	98
Ajap1 Chr4:153457678-153570268 REV (112.5 kbp)	Ajap1	4	153457678	153570268	1.82578e-09	4.82768	2386	1879	507	4104	3133	971	3260	2403	857	5265	3769	1496
Spc24 Chr9:21666738-21674599 REV (7.8 kbp)	Spc24	9	21666738	21674599	1.82578e-09	17.8275	250	129	121	420	251	169	262	100	162	494	194	300
Gm2238 Chr18:5588043-5594711 REV (6.6 kbp)	Gm2238	18	5588043	5594711	1.82782e-09	12.2428	217	64	153	430	75	355	442	40	402	467	44	423
Ube2d3 Chr3:135140910-135173959 FOR (33 kbp)	Ube2d3	3	135140910	135173959	1.85564e-09	12.3572	435	210	225	815	341	474	516	184	332	1057	315	742
Ptar1 Chr19:23661793-23709032 FOR (47.2 kbp)	Ptar1	19	23661793	23709032	1.85564e-09	-9.00977	818	572	246	1394	907	487	966	703	263	1384	1080	304
Il17rd Chr14:26757898-26829243 FOR (71.3 kbp)	Il17rd	14	26757898	26829243	1.86168e-09	6.47914	1490	1161	329	2494	2002	492	1529	1098	431	2329	1715	614
Mindy1 Chr3:95185656-95203477 FOR (17.8 kbp)	Mindy1	3	95185656	95203477	1.86817e-09	13.1148	484	233	251	766	480	286	621	220	401	770	391	379
Sqstm1 Chr11:50090193-50104654 REV (14.4 kbp)	Sqstm1	11	50090193	50104654	1.87341e-09	-15.1264	388	222	166	742	347	395	342	207	135	501	345	156
Dact3 Chr7:16606242-16621387 FOR (15.1 kbp)	Dact3	7	16606242	16621387	1.92335e-09	11.1367	556	287	269	1101	561	540	903	355	548	1090	443	647
Rassf5 Chr1:131104147-131175995 REV (71.8 kbp)	Rassf5	1	131104147	131175995	1.93726e-09	6.94167	1768	1147	621	2738	1863	875	1803	1063	740	2427	1469	958
Pif1 Chr9:65491442-65503249 FOR (11.8 kbp)	Pif1	9	65491442	65503249	1.9449e-09	15.2166	391	218	173	462	302	160	502	212	290	626	304	322
Foxd2 Chr4:114763479-114769070 REV (5.5 kbp)	Foxd2	4	114763479	114769070	2.06696e-09	9.59139	262	52	210	604	100	504	454	40	414	865	65	800
Zfhx2 Chr14:55297719-55332781 REV (35 kbp)	Zfhx2	14	55297719	55332781	2.07628e-09	8.2224	952	702	250	1744	1329	415	1120	730	390	1653	1131	522
Eef1d Chr15:75766054-75784405 REV (18.3 kbp)	Eef1d	15	75766054	75784405	2.10755e-09	-10.6861	955	390	565	1388	648	740	726	399	327	978	538	440
A230083G16Rik Chr6:124890826-124902807 FOR (11.9 kbp)	A230083G16Rik	6	124890826	124902807	2.11427e-09	14.3231	291	177	114	679	304	375	424	167	257	767	253	514
Marveld1 Chr19:42132839-42140142 FOR (7.3 kbp)	Marveld1	19	42132839	42140142	2.12001e-09	16.5311	318	154	164	409	191	218	282	119	163	562	142	420
Hoxb3os Chr11:96233803-96248517 REV (14.7 kbp)	Hoxb3os	11	96233803	96248517	2.28534e-09	12.2472	627	303	324	881	411	470	561	165	396	835	325	510
Wnt9b Chr11:103618190-103643647 REV (25.4 kbp)	Wnt9b	11	103618190	103643647	2.3212e-09	10.2322	726	498	228	986	743	243	783	506	277	1318	802	516
Ccdc117 Chr11:5478887-5495187 REV (16.3 kbp)	Ccdc117	11	5478887	5495187	2.33639e-09	-14.0542	428	224	204	762	349	413	365	278	87	696	382	314
Gm47096 Chr12:44267170-44318901 REV (51.7 kbp)	Gm47096	12	44267170	44318901	2.35983e-09	10.7105	670	454	216	985	654	331	894	505	389	1206	676	530
Invs Chr4:48276760-48431954 FOR (155.1 kbp)	Invs	4	48276760	48431954	2.36558e-09	-4.64705	1997	1694	303	2949	2462	487	1949	1764	185	2872	2511	361
Msl3 ChrX:167437113-167459894 REV (22.7 kbp)	Msl3	X	167437113	167459894	2.3809e-09	-13.6776	419	268	151	635	337	298	334	245	89	807	566	241
Mir3569 Chr7:30285805-30288862 FOR (3 kbp)	Mir3569	7	30285805	30288862	2.4108e-09	16.6538	158	73	85	342	98	244	250	53	197	508	80	428
Pnpla8 Chr12:44265153-44369315 FOR (104.1 kbp)	Pnpla8	12	44265153	44369315	2.56314e-09	7.27317	1087	835	252	1828	1457	371	1422	1002	420	2055	1479	576
Tiprl Chr1:165039855-165067565 REV (27.7 kbp)	Tiprl	1	165039855	165067565	2.61094e-09	12.1702	471	355	116	871	591	280	651	357	294	767	470	297
Kash5 Chr7:44833048-44857316 REV (24.2 kbp)	Kash5	7	44833048	44857316	2.64859e-09	11.3294	543	435	108	831	629	202	554	348	206	880	600	280
1100001I12Rik Chr15:38641187-38663083 REV (21.8 kbp)	1100001I12Rik	15	38641187	38663083	2.68486e-09	15.9439	362	237	125	496	336	160	352	199	153	482	225	257
Dmbx1 Chr4:115772316-115800123 REV (27.8 kbp)	Dmbx1	4	115772316	115800123	2.77774e-09	10.0028	836	352	484	1272	653	619	885	335	550	1358	510	848
Gm55562 Chr13:62160849-62163958 REV (3.1 kbp)	Gm55562	13	62160849	62163958	2.77774e-09	-35.9249	59	9	50	77	24	53	92	58	34	119	69	50
Actr2 Chr11:20012304-20065913 REV (53.6 kbp)	Actr2	11	20012304	20065913	2.81178e-09	9.81615	773	549	224	1233	877	356	833	538	295	1292	764	528
Slc35d1 Chr4:103027846-103075361 REV (47.5 kbp)	Slc35d1	4	103027846	103075361	2.88058e-09	-9.19881	1019	571	448	1631	1011	620	967	636	331	1245	888	357
Gtf2a1 Chr12:91522036-91560261 REV (38.2 kbp)	Gtf2a1	12	91522036	91560261	2.88109e-09	10.1928	651	475	176	1217	799	418	833	522	311	1296	713	583
Rfc4 Chr16:22932693-22949487 REV (16.7 kbp)	Rfc4	16	22932693	22949487	2.88109e-09	17.8035	224	185	39	386	227	159	348	161	187	414	218	196
Sp4 Chr12:118198668-118268175 REV (69.5 kbp)	Sp4	12	118198668	118268175	2.88979e-09	10.3615	710	476	234	1153	782	371	744	464	280	1280	693	587
Mpzl1 Chr1:165419809-165465107 REV (45.2 kbp)	Mpzl1	1	165419809	165465107	2.95162e-09	-7.39785	1122	900	222	1796	1273	523	1041	849	192	1584	1300	284
Ubxn2a Chr12:4929032-4960705 REV (31.6 kbp)	Ubxn2a	12	4929032	4960705	3.07419e-09	11.8638	528	343	185	957	653	304	459	307	152	1039	520	519
Cab39 Chr1:85718162-85779297 FOR (61.1 kbp)	Cab39	1	85718162	85779297	3.11504e-09	-9.02563	1125	612	513	1729	1016	713	1068	633	435	1272	913	359
Atoh8 Chr6:72183161-72215561 REV (32.4 kbp)	Atoh8	6	72183161	72215561	3.11504e-09	9.52188	841	549	292	1686	891	795	1062	454	608	1283	659	624
Rpl14 Chr9:120397510-120403720 FOR (6.2 kbp)	Rpl14	9	120397510	120403720	3.13954e-09	-17.4433	295	64	231	423	116	307	227	108	119	354	139	215
Fbxw8 Chr5:118203030-118296529 REV (93.5 kbp)	Fbxw8	5	118203030	118296529	3.14124e-09	4.59411	2193	1855	338	3549	3020	529	2490	2020	470	3837	3061	776
Rab3ip Chr10:116741689-116789674 REV (47.9 kbp)	Rab3ip	10	116741689	116789674	3.33158e-09	7.20858	1585	1020	565	2270	1590	680	1559	971	588	2395	1421	974
Tmem98 Chr11:80698001-80712859 FOR (14.8 kbp)	Tmem98	11	80698001	80712859	3.3983e-09	13.6591	349	285	64	476	388	88	398	260	138	562	392	170
Usp43 Chr11:67745349-67815979 REV (70.6 kbp)	Usp43	11	67745349	67815979	3.41106e-09	7.55368	1086	805	281	1956	1460	496	1349	934	415	2023	1322	701
Lrrc1 Chr9:77338105-77455152 REV (117 kbp)	Lrrc1	9	77338105	77455152	3.4132e-09	4.4684	2814	2270	544	4609	3750	859	3091	2342	749	4175	3226	949
Akap5 Chr12:76368665-76380927 FOR (12.2 kbp)	Akap5	12	76368665	76380927	3.58325e-09	13.5011	345	277	68	607	465	142	387	251	136	631	405	226
Lrcol1 Chr5:110489596-110503960 FOR (14.3 kbp)	Lrcol1	5	110489596	110503960	3.61586e-09	15.0122	341	232	109	503	314	189	406	193	213	687	350	337
Gm28373 Chr12:102639276-102696592 REV (57.3 kbp)	Gm28373	12	102639276	102696592	3.67609e-09	7.38611	1461	953	508	2304	1607	697	1538	976	562	2077	1215	862
ENSMUSG00000120094 Chr1:135611650-135637152 FOR (25.5 kbp)	ENSMUSG00000120094	1	135611650	135637152	3.70709e-09	-12.0508	646	254	392	852	345	507	602	319	283	895	460	435
Ibtk Chr9:85569413-85634387 REV (64.9 kbp)	Ibtk	9	85569413	85634387	3.70709e-09	-6.15268	1100	921	179	1766	1444	322	1146	1011	135	1670	1486	184
C230024C17Rik Chr1:153596986-153616575 REV (19.5 kbp)	C230024C17Rik	1	153596986	153616575	3.71366e-09	12.1629	462	366	96	839	617	222	452	295	157	750	467	283
Kctd17 Chr15:78309764-78323503 FOR (13.7 kbp)	Kctd17	15	78309764	78323503	3.71366e-09	12.4942	419	296	123	726	560	166	480	346	134	800	451	349
Gm10125 Chr18:5491503-5596505 REV (105 kbp)	Gm10125	18	5491503	5596505	3.74927e-09	7.11825	1149	926	223	1947	1492	455	1575	1097	478	1916	1381	535
Ubac1 Chr2:25888555-25914759 REV (26.2 kbp)	Ubac1	2	25888555	25914759	3.89011e-09	-11.9479	547	332	215	854	527	327	531	375	156	763	573	190
Gm22317 Chr12:54785241-54788404 REV (3.1 kbp)	Gm22317	12	54785241	54788404	3.89011e-09	-76.4995	37	6	31	76	8	68	3	3	0	15	13	2
Spryd3 Chr15:102024963-102047669 REV (22.7 kbp)	Spryd3	15	102024963	102047669	3.89011e-09	11.3133	567	433	134	825	660	165	455	345	110	841	526	315
Elf2 Chr3:51160141-51251084 REV (90.9 kbp)	Elf2	3	51160141	51251084	3.92659e-09	-5.73705	2521	1379	1142	4108	2432	1676	2363	1621	742	3742	2239	1503
Ttc19 Chr11:62169299-62219277 FOR (49.9 kbp)	Ttc19	11	62169299	62219277	4.06627e-09	-9.1893	868	609	259	1326	940	386	727	588	139	995	786	209
Gm32172 Chr10:13744024-13754952 FOR (10.9 kbp)	Gm32172	10	13744024	13754952	4.22892e-09	17.9598	249	131	118	372	208	164	296	98	198	422	165	257
Hdac10 Chr15:89007510-89015903 REV (8.3 kbp)	Hdac10	15	89007510	89015903	4.47425e-09	18.9189	250	148	102	335	204	131	201	99	102	422	158	264
Alx4 Chr2:93469729-93511684 FOR (41.9 kbp)	Alx4	2	93469729	93511684	4.60476e-09	8.80532	947	520	427	1557	863	694	1288	625	663	1874	843	1031
Lpar3 Chr3:145923718-145991941 FOR (68.2 kbp)	Lpar3	3	145923718	145991941	4.62972e-09	5.81812	1518	1250	268	2601	2122	479	1866	1427	439	2530	1916	614
Gm50318 Chr18:35780321-35798216 REV (17.8 kbp)	Gm50318	18	35780321	35798216	4.62972e-09	9.39414	885	353	532	1223	424	799	870	244	626	1300	352	948
Chchd5 Chr2:128968620-128976054 FOR (7.4 kbp)	Chchd5	2	128968620	128976054	4.6942e-09	-18.9601	269	103	166	344	136	208	184	110	74	401	229	172
Gm38155 Chr1:187077167-187112666 REV (35.5 kbp)	Gm38155	1	187077167	187112666	4.77836e-09	8.74474	495	446	49	974	833	141	713	578	135	1086	831	255
Ndufv3 Chr17:31736089-31750305 FOR (14.2 kbp)	Ndufv3	17	31736089	31750305	4.78937e-09	13.2451	363	306	57	662	476	186	441	260	181	609	402	207
Gphn Chr12:78270153-78731546 FOR (461.3 kbp)	Gphn	12	78270153	78731546	4.80996e-09	3.79	3800	3089	711	5857	4731	1126	4529	3581	948	5768	4367	1401
Zfp647 Chr15:76794571-76812648 REV (18 kbp)	Zfp647	15	76794571	76812648	4.90993e-09	10.8836	561	437	124	822	657	165	595	391	204	843	590	253
Gm15270 Chr10:24425063-24476006 REV (50.9 kbp)	Gm15270	10	24425063	24476006	5.11138e-09	8.98762	729	550	179	1138	960	178	826	564	262	1152	858	294
Larp7 Chr3:127330363-127349998 REV (19.6 kbp)	Larp7	3	127330363	127349998	5.23569e-09	15.3415	275	211	64	558	339	219	361	174	187	588	307	281
Rpl19 Chr11:97914536-97921318 FOR (6.7 kbp)	Rpl19	11	97914536	97921318	5.34338e-09	16.3847	244	74	170	394	195	199	301	80	221	502	127	375
Gm54947 Chr1:82814167-82817219 FOR (3 kbp)	Gm54947	1	82814167	82817219	5.3623e-09	31.697	52	47	5	98	81	17	99	34	65	121	84	37
Fbxo45 Chr16:32048930-32068976 REV (20 kbp)	Fbxo45	16	32048930	32068976	5.38055e-09	-12.653	589	224	365	1121	484	637	486	265	221	611	328	283
Gm16894 Chr1:40115388-40128011 REV (12.6 kbp)	Gm16894	1	40115388	40128011	5.50346e-09	18.601	146	134	12	330	262	68	204	119	85	262	182	80
Slc15a4 Chr5:127672728-127712961 REV (40.2 kbp)	Slc15a4	5	127672728	127712961	5.63539e-09	-10.0574	632	318	314	1244	677	567	842	549	293	1445	894	551
Mfsd13b Chr7:120578732-120614010 FOR (35.2 kbp)	Mfsd13b	7	120578732	120614010	5.71121e-09	11.0488	535	403	132	842	592	250	775	435	340	1027	668	359
Arid4a Chr12:71059764-71145366 FOR (85.6 kbp)	Arid4a	12	71059764	71145366	5.73123e-09	-6.52404	1708	1188	520	2439	1746	693	1565	1186	379	2074	1626	448
Slc2a12 Chr10:22517910-22580184 FOR (62.2 kbp)	Slc2a12	10	22517910	22580184	5.74996e-09	6.13337	1083	948	135	1759	1530	229	1381	1136	245	1887	1513	374
Entpd7 Chr19:43675111-43722136 FOR (47 kbp)	Entpd7	19	43675111	43722136	5.77239e-09	6.55584	1148	971	177	1957	1625	332	1324	1034	290	1857	1417	440
Capza2 Chr6:17633233-17666971 FOR (33.7 kbp)	Capza2	6	17633233	17666971	6.00677e-09	-14.0826	425	196	229	716	373	343	404	246	158	578	382	196
Sema6c Chr3:95064768-95081335 FOR (16.5 kbp)	Sema6c	3	95064768	95081335	6.06566e-09	10.5071	596	345	251	1257	765	492	796	377	419	1190	604	586
9330162012Rik Chr13:25118384-25125400 FOR (7 kbp)	9330162012Rik	13	25118384	25125400	6.07935e-09	-18.66	392	111	281	423	161	262	159	114	45	308	129	179
Micall2 Chr5:139692451-139725091 REV (32.6 kbp)	Micall2	5	139692451	139725091	6.08556e-09	-9.03338	660	520	140	1243	843	400	839	669	170	1048	853	195
Plvap Chr8:71950409-71967396 REV (16.9 kbp)	Plvap	8	71950409	71967396	6.08556e-09	13.1337	501	229	272	711	465	246	601	261	340	659	295	364
Pdk1 Chr2:71700568-71734202 FOR (33.6 kbp)	Pdk1	2	71700568	71734202	6.23463e-09	9.47009	818	551	267	1061	841	220	837	577	260	1353	838	515
Pgd Chr4:149234448-149254228 REV (19.7 kbp)	Pgd	4	149234448	149254228	6.43726e-09	-10.1475	703	455	248	1231	752	479	763	499	264	946	741	205
Nemp2 Chr1:52666862-52691078 FOR (24.2 kbp)	Nemp2	1	52666862	52691078	6.45085e-09	-11.7254	513	399	114	847	543	304	426	346	80	584	472	112
E2f6 Chr12:16857964-16889743 FOR (31.7 kbp)	E2f6	12	16857964	16889743	6.47164e-09	8.73299	704	585	119	1080	871	209	905	694	211	1278	897	381
B230119M05Rik ChrX:133585311-133590211 REV (4.9 kbp)	B230119M05Rik	X	133585311	133590211	6.49176e-09	-22.5346	139	94	45	261	101	160	128	80	48	269	203	66
Gm7160 Chr1:105901277-105921027 REV (19.7 kbp)	Gm7160	1	105901277	105921027	6.52513e-09	10.538	515	178	337	945	308	637	717	165	552	905	204	701
Tmed5 Chr5:108254232-108283486 REV (29.2 kbp)	Tmed5	5	108254232	108283486	6.52513e-09	12.0935	563	394	169	899	541	358	506	317	189	865	394	471
Fech Chr18:64585985-64626322 REV (40.3 kbp)	Fech	18	64585985	64626322	6.86009e-09	-7.44722	831	690	141	1527	1115	412	990	801	189	1478	1272	206
Tex2 Chr11:106392973-106507249 REV (114.2 kbp)	Tex2	11	106392973	106507249	6.90338e-09	4.39429	2615	2164	451	4026	3384	642	2769	2238	531	3916	3053	863
Trim7 Chr11:48713967-48743036 FOR (29 kbp)	Trim7	11	48713967	48743036	6.92088e-09	9.56975	893	405	488	1392	684	708	945	363	582	1305	494	811
1700037C18Rik Chr16:3713043-3729553 REV (16.5 kbp)	1700037C18Rik	16	3713043	3729553	6.96068e-09	16.1487	283	153	130	445	305	140	345	158	187	551	261	290
Zmat3 Chr3:32388941-32423163 REV (34.2 kbp)	Zmat3	3	32388941	32423163	7.03275e-09	8.75597	674	550	124	1405	1058	347	1041	698	343	1248	872	376
Plekha6 Chr1:133088948-133231173 FOR (142.2 kbp)	Plekha6	1	133088948	133231173	7.43973e-09	4.38387	3002	2423	579	4511	3539	972	3221	2490	731	4790	3516	1274
Msantd3 Chr4:48536935-48561919 FOR (24.9 kbp)	Msantd3	4	48536935	48561919	7.59972e-09	10.0267	808	510	298	1017	764	253	770	489	281	1244	715	529
Mfsd4b1 Chr10:39877571-39904264 REV (26.6 kbp)	Mfsd4b1	10	39877571	39904264	8.00675e-09	11.8083	358	288	70	803	617	186	529	340	189	741	500	241
Gm9910 Chr11:105831530-105836079 FOR (4.5 kbp)	Gm9910	11	105831530	105836079	8.08064e-09	19.2458	92	52	40	277	103	174	308	68	240	395	92	303
Fam193a Chr5:34524277-34643800 FOR (119.5 kbp)	Fam193a	5	34524277	34643800	8.13369e-09	6.44456	1544	1192	352	2051	1687	364	1606	1125	481	1994	1526	468
Uhrf1bp1l Chr10:89577853-89655733 FOR (77.8 kbp)	Uhrf1bp1l	10	89577853	89655733	8.13369e-09	6.25029	1209	1001	208	2012	1695	317	1435	1167	268	2095	1567	528
Fcho2 Chr13:98859911-98954957 REV (95 kbp)	Fcho2	13	98859911	98954957	8.24227e-09	7.47823	1185	910	275	1840	1361	479	1325	935	390	1795	1174	621
Runx1 Chr16:92398354-92626037 REV (227.6 kbp)	Runx1	16	92398354	92626037	8.65992e-09	3.22962	5450	4325	1125	8254	6688	1566	5718	4400	1318	7498	5794	1704
ENSMUSG00000120171 Chr5:66041764-66072732 REV (30.9 kbp)	ENSMUSG00000120171	5	66041764	66072732	8.6919e-09	10.8253	727	460	267	1116	734	382	697	361	336	919	511	408
ENSMUSG00000121148 Chr11:97292311-97296732 FOR (4.4 kbp)	ENSMUSG00000121148	11	97292311	97296732	9.1171e-09	26.1162	74	44	30	149	63	86	166	31	135	177	44	133
Slc25a19 Chr11:115505004-115522121 REV (17.1 kbp)	Slc25a19	11	115505004	115522121	9.1171e-09	-11.1626	433	315	118	767	531	236	516	440	76	711	562	149
Gm42064 Chr19:5355901-5360542 REV (4.6 kbp)	Gm42064	19	5355901	5360542	9.14719e-09	15.9999	208	163	45	361	302	59	276	167	109	430	297	133
Gm15138 ChrX:149949696-149954760 FOR (5 kbp)	Gm15138	X	149949696	149954760	9.14719e-09	-28.9335	74	34	40	164	58	106	88	56	32	165	115	50
Anapc11 Chr11:120486247-120499024 FOR (12.7 kbp)	Anapc11	11	120486247	120499024	9.52544e-09	10.6902	644	218	426	773	272	501	839	166	673	760	216	544
Eci3 Chr13:35130597-35150793 REV (20.1 kbp)	Eci3	13	35130597	35150793	9.82128e-09	15.6609	251	189	62	459	326	133	374	206	168	477	278	199
Eftud2 Chr11:102729299-102774811 REV (45.5 kbp)	Eftud2	11	102729299	102774811	9.93867e-09	6.90007	1149	935	214	1462	1239	223	1198	945	253	1865	1394	471
Papola Chr12:105747953-105805203 FOR (57.2 kbp)	Papola	12	105747953	105805203	9.96812e-09	-8.05569	908	651	257	1569	1066	503	1052	808	244	1476	1148	328
Cyp4f17 Chr17:32722024-32749117 FOR (27 kbp)	Cyp4f17	17	32722024	32749117	1.07129e-08	11.8978	432	337	95	690	524	166	626	417	209	688	435	253
R3hdm1 Chr1:128028038-128165473 FOR (137.4 kbp)	R3hdm1	1	128028038	128165473	1.07568e-08	6.23057	1224	1007	217	1952	1681	271	1316	1103	213	1930	1442	488
Rcc1 Chr4:132059230-132083916 REV (24.6 kbp)	Rcc1	4	132059230	132083916	1.08854e-08	10.361	732	474	258	1285	753	532	784	392	392	1017	517	500
Adh5 Chr3:138145854-138161260 FOR (15.4 kbp)	Adh5	3	138145854	138161260	1.11936e-08	13.4107	428	309	119	541	378	163	411	256	155	751	412	339
Vps29 Chr5:122489432-122503047 FOR (13.6 kbp)	Vps29	5	122489432	122503047	1.13519e-08	13.8382	406	282	124	664	398	266	560	225	335	486	295	191
Ercc2 Chr7:19112935-19129619 FOR (16.6 kbp)	Ercc2	7	19112935	19129619	1.14705e-08	-9.60411	550	396	154	1028	745	283	615	483	132	955	803	152
Pigs Chr11:78216241-78233608 FOR (17.3 kbp)	Pigs	11	78216241	78233608	1.14705e-08	11.2503	448	380	68	828	596	232	637	417	220	787	512	275
Fbxo44 Chr4:148237257-148247939 REV (10.6 kbp)	Fbxo44	4	148237257	148247939	1.17761e-08	15.1888	391	236	155	454	273	181	310	186	124	629	237	392
Necap1 Chr6:122848433-122865900 FOR (17.4 kbp)	Necap1	6	122848433	122865900	1.1877e-08	-14.2022	360	204	156	536	355	181	331	259	72	502	379	123
Col4a2 Chr8:11359805-11499287 FOR (139.4 kbp)	Col4a2	8	11359805	11499287	1.18875e-08	3.86766	3301	2698	603	5459	4436	1023	3693	2921	772	5536	4238	1298
Mycl Chr4:122886445-122896278 FOR (9.8 kbp)	Mycl	4	122886445	122896278	1.19904e-08	14.1515	333	131	202	561	267	294	339	140	199	695	174	521
Pex13 Chr11:23596479-23618959 REV (22.4 kbp)	Pex13	11	23596479	23618959	1.19904e-08	14.8821	373	223	150	526	316	210	312	167	145	642	263	379
Adcy7 Chr8:88996031-89056590 FOR (60.5 kbp)	Adcy7	8	88996031	89056590	1.20568e-08	6.67057	1379	1100	279	2313	1742	571	1470	981	489	2019	1472	547
1700022N22Rik Chr17:26201760-26210004 FOR (8.2 kbp)	1700022N22Rik	17	26201760	26210004	1.20568e-08	15.154	369	113	256	306	128	178	328	55	273	436	102	334
Nudt1 Chr5:140304411-140323892 FOR (19.4 kbp)	Nudt1	5	140304411	140323892	1.21052e-08	12.5207	434	284	150	729	476	253	499	292	207	898	446	452
2310057M21Rik Chr7:130939949-130967488 REV (27.5 kbp)	2310057M21Rik	7	130939949	130967488	1.29824e-08	10.2965	562	413	149	967	695	272	730	501	229	1197	697	500
Pgap3 Chr11:98279503-98294316 REV (14.8 kbp)	Pgap3	11	98279503	98294316	1.29824e-08	14.3885	358	245	113	467	331	136	460	255	205	599	332	267
2610507B11Rik Chr11:78149578-78181449 FOR (31.8 kbp)	2610507B11Rik	11	78149578	78181449	1.31699e-08	9.73559	564	492	72	1031	762	269	807	542	265	951	669	282
Gm39325 Chr9:43978063-43985765 REV (7.7 kbp)	Gm39325	9	43978063	43985765	1.34408e-08	16.8081	265	153	112	435	287	148	286	133	153	448	205	243
Abcc10 Chr17:46614147-46642278 REV (28.1 kbp)	Abcc10	17	46614147	46642278	1.36839e-08	8.02347	636	527	109	1380	1157	223	782	583	199	1333	1014	319
Stk38 Chr17:29189854-29229969 REV (40.1 kbp)	Stk38	17	29189854	29229969	1.37543e-08	9.48318	700	521	179	1123	859	264	770	515	255	1154	759	395
Gm20695 Chr16:3699512-3737381 FOR (37.8 kbp)	Gm20695	16	3699512	3737381	1.38043e-08	9.99618	657	387	270	1257	764	493	917	445	472	1231	632	599
Sntb2 Chr8:107659382-107746346 FOR (86.9 kbp)	Sntb2	8	107659382	107746346	1.38837e-08	6.42776	1388	1119	269	2437	1894	543	1465	1057	408	2017	1462	555
Ccna2 Chr3:36619014-36629299 REV (10.2 kbp)	Ccna2	3	36619014	36629299	1.3898e-08	14.8244	186	80	106	466	168	298	341	90	251	624	134	490
Celf1 Chr2:90767727-90849842 FOR (82.1 kbp)	Celf1	2	90767727	90849842	1.4102e-08	7.91303	1005	792	213	1472	1191	281	849	704	145	1409	925	484
Gm49041 Chr6:39181002-39184545 FOR (3.5 kbp)	Gm49041	6	39181002	39184545	1.4102e-08	5.86726	503	71	432	642	23	619	349	9	340	761	17	744
Sod2 Chr17:13222733-13258950 FOR (36.2 kbp)	Sod2	17	13222733	13258950	1.42243e-08	-10.7813	659	396	263	1144	631	513	703	412	291	816	617	199
Trmt10a Chr3:137846209-137865582 FOR (19.3 kbp)	Trmt10a	3	137846209	137865582	1.42787e-08	12.8079	457	254	203	723	489	234	496	264	232	768	370	398
1110002L01Rik Chr12:3453878-3480553 REV (26.6 kbp)	1110002L01Rik	12	3453878	3480553	1.43577e-08	12.0579	478	285	193	790	431	359	653	306	347	912	389	523
Nsmce4a Chr7:130134256-130177848 REV (43.5 kbp)	Nsmce4a	7	130134256	130177848	1.46459e-08	-8.37571	943	655	288	1545	1039	506	891	685	206	1297	988	309
Dut Chr2:125086110-125100528 FOR (14.4 kbp)	Dut	2	125086110	125100528	1.50805e-08	14.0357	401	213	188	488	260	228	587	215	372	618	257	361
Man2c1 Chr9:57034974-57050006 FOR (15 kbp)	Man2c1	9	57034974	57050006	1.51237e-08	13.8696	360	245	115	557	366	191	555	250	305	586	352	234
Smad1 Chr8:80065024-80129147 REV (64.1 kbp)	Smad1	8	80065024	80129147	1.54872e-08	5.44661	1642	1342	300	2533	2126	407	1714	1450	264	2772	2032	740
Gm15494 Chr7:4448696-4477284 REV (28.5 kbp)	Gm15494	7	4448696	4477284	1.57755e-08	12.5726	449	325	124	723	480	243	431	246	185	804	447	357
Sptan1 Chr2:29852572-29921463 FOR (68.8 kbp)	Sptan1	2	29852572	29921463	1.5863e-08	5.94231	1262	1076	186	2108	1798	310	1332	1071	261	1969	1548	421
Gm20529 Chr9:107925874-107935791 FOR (9.9 kbp)	Gm20529	9	107925874	107935791	1.61515e-08	-13.2769	439	274	165	658	408	250	404	263	141	492	413	79
Vegfb Chr19:6959841-6968019 REV (8.1 kbp)	Vegfb	19	6959841	6968019	1.62355e-08	16.1733	292	216	76	427	263	164	327	150	177	456	245	211
Tab1 Chr15:80014328-80045908 FOR (31.5 kbp)	Tab1	15	80014328	80045908	1.64082e-08	8.51405	854	681	173	1273	988	285	886	621	265	1254	876	378
Lrfn5 Chr12:61566936-61905128 FOR (338.1 kbp)	Lrfn5	12	61566936	61905128	1.66828e-08	5.14414	1910	1496	414	2986	2404	582	2746	2038	708	3308	2473	835
Chfr Chr5:110280708-110319838 FOR (39.1 kbp)	Chfr	5	110280708	110319838	1.68352e-08	-9.10409	613	449	164	985	782	203	607	504	103	742	658	84
Trim32 Chr4:65520223-65534475 FOR (14.2 kbp)	Trim32	4	65520223	65534475	1.78038e-08	13.5807	251	195	56	428	361	67	474	335	139	564	374	190
Foxp3 ChrX:7436883-7461484 FOR (24.6 kbp)	Foxp3	X	7436883	7461484	1.82189e-08	10.8566	626	499	127	706	508	198	662	372	290	881	627	254
Map3k4 Chr17:12446508-12540683 REV (94.1 kbp)	Map3k4	17	12446508	12540683	1.82556e-08	-3.65828	2516	2141	375	3928	3354	574	2842	2516	326	4214	3759	455
Srgap1 Chr10:121616896-121886220 REV (269.3 kbp)	Srgap1	10	121616896	121886220	1.86852e-08	2.46234	5134	4446	688	8628	7732	896	6536	5670	866	9417	8054	1363
Pogz Chr3:94741878-94789637 FOR (47.7 kbp)	Pogz	3	94741878	94789637	1.87254e-08	8.38601	698	586	112	1169	952	217	845	593	252	1189	912	277
Ccnb2 Chr9:70314974-70331829 REV (16.8 kbp)	Ccnb2	9	70314974	70331829	1.99084e-08	13.0033	405	266	139	542	450	92	438	275	163	645	403	242
Ttk Chr9:83713742-83754442 FOR (40.7 kbp)	Ttk	9	83713742	83754442	1.99084e-08	-9.08783	582	459	123	1071	753	318	655	578	77	1022	804	218
Mkln1os Chr6:31342878-31378708 REV (35.8 kbp)	Mkln1os	6	31342878	31378708	1.99086e-08	-10.2393	747	464	283	1036	636	400	646	501	145	968	660	308
Rrn3 Chr16:13595572-13632703 FOR (37.1 kbp)	Rrn3	16	13595572	13632703	1.99086e-08	8.73909	712	572	140	1025	877	148	697	522	175	1025	764	261
Prpf31 Chr7:3629984-3645485 FOR (15.5 kbp)	Prpf31	7	3629984	3645485	2.05006e-08	14.5799	226	183	43	456	372	84	343	243	100	416	264	152
Elovl4 Chr9:83660745-83691330 REV (30.5 kbp)	Elovl4	9	83660745	83691330	2.06043e-08	9.65133	651	457	194	1123	785	338	901	538	363	1266	770	496
Strn4 Chr7:16546814-16574856 FOR (28 kbp)	Strn4	7	16546814	16574856	2.16205e-08	11.0372	422	319	103	1027	662	365	615	359	256	1028	572	456
Rab10os Chr12:3282442-3300383 FOR (17.9 kbp)	Rab10os	12	3282442	3300383	2.16205e-08	-13.7457	395	229	166	632	366	266	390	270	120	514	378	136
Gtf3c1 Chr7:125240126-125309952 REV (69.8 kbp)	Gtf3c1	7	125240126	125309952	2.16305e-08	5.86997	1270	1077	193	2010	1697	313	1525	1209	316	2161	1692	469
Zfp219 Chr14:52243534-52261190 REV (17.6 kbp)	Zfp219	14	52243534	52261190	2.16305e-08	11.0591	681	351	330	915	474	441	692	264	428	952	404	548
Tor1aip1 Chr1:155880345-155915226 REV (34.8 kbp)	Tor1aip1	1	155880345	155915226	2.18724e-08	-10.8048	679	416	263	897	561	336	566	425	141	864	616	248
Mvb12b Chr2:33619965-33780958 REV (160.9 kbp)	Mvb12b	2	33619965	33780958	2.18797e-08	3.66544	3367	2799	568	5262	4399	863	3840	3132	708	5395	4233	1162
1810062O18Rik Chr14:20593147-20620755 FOR (27.6 kbp)	1810062O18Rik	14	20593147	20620755	2.21457e-08	12.1867	479	299	180	760	479	281	540	290	250	863	420	443
Cys1 Chr12:24715832-24734812 REV (18.9 kbp)	Cys1	12	24715832	24734812	2.22131e-08	12.6084	414	290	124	668	456	212	578	305	273	700	415	285
Mknk1 Chr4:115693395-115736447 FOR (43 kbp)	Mknk1	4	115693395	115736447	2.28635e-08	7.52804	862	748	114	1322	1085	237	865	643	222	1402	1089	313
Rer1 Chr4:155158567-155173839 REV (15.2 kbp)	Rer1	4	155158567	155173839	2.28635e-08	12.0913	554	308	246	774	461	313	515	278	237	871	357	514
Gpr146 Chr5:139360452-139382170 FOR (21.7 kbp)	Gpr146	5	139360452	139382170	2.28635e-08	10.2556	791	384	407	1094	683	411	871	381	490	1019	495	524
Wdr53 Chr16:32063045-32075901 FOR (12.8 kbp)	Wdr53	16	32063045	32075901	2.36503e-08	-12.9458	496	142	354	965	335	630	404	185	219	504	229	275
Fmnl3 Chr15:99215106-99271363 REV (56.2 kbp)	Fmnl3	15	99215106	99271363	2.3781e-08	7.28945	1182	909	273	1843	1378	465	1195	807	388	1800	1239	561
ENSMUSG00000120574 Chr12:118262359-118327310 FOR (64.9 kbp)	ENSMUSG00000120574	12	118262359	118327310	2.38767e-08	8.42187	911	679	232	1315	964	351	963	687	276	1565	966	599
Abi1 Chr2:22830085-22933253 REV (103.1 kbp)	Abi1	2	22830085	22933253	2.38861e-08	7.17412	1044	870	174	1544	1242	302	1141	785	356	1550	1218	332
Mir196a-1 Chr11:96152990-96156091 FOR (3.1 kbp)	Mir196a-1	11	96152990	96156091	2.48e-08	28.4947	94	50	44	135	94	41	98	31	67	155	56	99
Nipal3 Chr4:135172731-135225349 REV (52.6 kbp)	Nipal3	4	135172731	135225349	2.54513e-08	-6.14013	1167	947	220	1923	1526	397	1080	930	150	1726	1488	238
Srsf11 Chr3:157716110-157745276 REV (29.1 kbp)	Srsf11	3	157716110	157745276	2.62381e-08	11.5923	492	223	269	854	438	416	658	271	387	888	309	579
Zdhhc14 Chr17:5539832-5804086 FOR (264.2 kbp)	Zdhhc14	17	5539832	5804086	2.62381e-08	2.89386	5046	4251	795	7955	6803	1152	5416	4457	959	7455	6114	1341
Btbd17 Chr11:114682043-114689771 REV (7.7 kbp)	Btbd17	11	114682043	114689771	2.64887e-08	13.5145	245	96	149	474	150	324	400	89	311	629	124	505
Shld2 Chr14:33958990-34035450 REV (76.4 kbp)	Shld2	14	33958990	34035450	2.79813e-08	-7.72745	1007	660	347	1655	1111	544	1236	898	338	1588	1199	389
Tram1l1 Chr3:124111504-124118392 FOR (6.8 kbp)	Tram1l1	3	124111504	124118392	2.89946e-08	21.5736	152	107	45	145	108	37	266	122	144	346	189	157
Hbegf Chr18:36637980-36651858 REV (13.8 kbp)	Hbegf	18	36637980	36651858	2.9719e-08	13.6673	360	267	93	536	366	170	460	228	232	593	372	221
Gm47163 Chr10:79470690-79475354 FOR (4.6 kbp)	Gm47163	10	79470690	79475354	2.98056e-08	12.0998	241	70	171	340	68	272	369	41	328	678	81	597
Itga11 Chr9:62582108-62691264 FOR (109.1 kbp)	Itga11	9	62582108	62691264	2.99816e-08	4.65273	2052	1754	298	3225	2657	568	2478	1960	518	3295	2597	698
Rpf2 Chr10:40099242-40126032 REV (26.7 kbp)	Rpf2	10	40099242	40126032	2.99816e-08	10.7367	521	412	109	866	649	217	633	404	229	763	514	249
Pigbos1 Chr9:72944000-72950061 FOR (6 kbp)	Pigbos1	9	72944000	72950061	3.02188e-08	18.0539	157	86	71	374	165	209	242	68	174	357	107	250
Slc25a11 Chr11:70535022-70541305 REV (6.2 kbp)	Slc25a11	11	70535022	70541305	3.02188e-08	12.9761	236	63	173	394	98	296	305	38	267	482	61	421
Ppil4 Chr10:7665655-7698899 FOR (33.2 kbp)	Ppil4	10	7665655	7698899	3.05958e-08	10.6103	442	365	77	824	630	194	562	373	189	906	625	281
Gm26766 Chr15:37004767-37044344 FOR (39.5 kbp)	Gm26766	15	37004767	37044344	3.05958e-08	9.2902	785	596	189	1032	743	289	877	571	306	1199	766	433
Ubr1 Chr2:120690750-120804196 REV (113.4 kbp)	Ubr1	2	120690750	120804196	3.07401e-08	-6.14635	1183	895	288	2016	1583	433	1294	1040	254	1982	1699	283
Nucb1 Chr7:45139882-45162830 REV (22.9 kbp)	Nucb1	7	45139882	45162830	3.11221e-08	-9.97856	622	399	223	928	687	241	595	449	146	798	666	132
Scarletltr Chr9:63985043-63994243 FOR (9.2 kbp)	Scarletltr	9	63985043	63994243	3.20015e-08	17.7173	163	137	26	289	217	72	248	165	83	384	218	166
Dennd4b Chr3:90169492-90187976 FOR (18.4 kbp)	Dennd4b	3	90169492	90187976	3.28499e-08	-9.96243	687	459	228	1126	703	423	652	483	169	909	673	236
Gm43646 Chr3:142584349-142604006 FOR (19.6 kbp)	Gm43646	3	142584349	142604006	3.28499e-08	-11.3507	687	198	489	961	326	635	401	233	168	832	299	533
1500002C15Rik Chr4:155817002-155822184 REV (5.1 kbp)	1500002C15Rik	4	155817002	155822184	3.28889e-08	-17.2367	372	94	278	446	155	291	181	88	93	314	148	166
Dffa Chr4:149185603-149205104 FOR (19.5 kbp)	Dffa	4	149185603	149205104	3.39224e-08	-10.708	520	369	151	919	636	283	505	400	105	626	511	115
Ostc Chr3:130489561-130506093 REV (16.5 kbp)	Ostc	3	130489561	130506093	3.46533e-08	-12.1613	382	291	91	771	473	298	404	311	93	560	445	115
Aff1 Chr5:103837240-104003188 FOR (165.9 kbp)	Aff1	5	103837240	104003188	3.46533e-08	4.17041	3205	2456	749	5365	4033	1332	3506	2514	992	5284	3775	1509
Gm44013 Chr6:140565888-140571149 REV (5.2 kbp)	Gm44013	6	140565888	140571149	3.60089e-08	-11.3486	304	32	272	494	47	447	341	64	277	412	96	316
Rps5 Chr7:12653217-12660613 FOR (7.3 kbp)	Rps5	7	12653217	12660613	3.60383e-08	-16.1355	249	82	167	526	129	397	250	90	160	345	168	177
9530026P05Rik Chr6:92914310-93249970 FOR (335.6 kbp)	9530026P05Rik	6	92914310	93249970	3.73375e-08	3.57417	3202	2663	539	4915	4086	829	4453	3588	865	6209	4896	1313
Abtb1 Chr6:88812896-88821966 REV (9 kbp)	Abtb1	6	88812896	88821966	3.81734e-08	12.6061	431	215	216	698	333	365	540	223	317	704	224	480
Rapgef2 Chr3:78969823-79196824 REV (227 kbp)	Rapgef2	3	78969823	79196824	3.89327e-08	3.57238	3812	3076	736	6193	4986	1207	4395	3324	1071	5830	4550	1280
Gm7467 Chr5:76449723-76453374 FOR (3.6 kbp)	Gm7467	5	76449723	76453374	3.93032e-08	7.06949	474	53	421	432	41	391	462	10	452	506	22	484
A230065N10Rik Chr7:89281305-89285332 REV (4 kbp)	A230065N10Rik	7	89281305	89285332	3.95269e-08	22.872	69	35	34	191	84	107	234	46	188	194	52	142
Gm6559 Chr6:51353690-51369771 FOR (16 kbp)	Gm6559	6	51353690	51369771	4.04513e-08	12.6093	384	291	93	544	415	129	497	262	235	639	459	180
Prdm4 Chr10:85727830-85756006 REV (28.1 kbp)	Prdm4	10	85727830	85756006	4.06339e-08	10.9669	486	369	117	917	574	343	600	342	258	1041	581	460
Srrm1 Chr4:135047795-135083632 REV (35.8 kbp)	Srrm1	4	135047795	135083632	4.51509e-08	-8.84473	828	548	280	1530	994	536	707	534	173	1133	832	301
Ssbp1 Chr6:40445286-40461634 FOR (16.3 kbp)	Ssbp1	6	40445286	40461634	4.51509e-08	16.6628	235	161	74	383	261	122	265	140	125	444	226	218
Nim1k Chr13:120171630-120220418 REV (48.7 kbp)	Nim1k	13	120171630	120220418	4.6596e-08	7.59728	892	746	146	1351	1080	271	910	700	210	1446	1039	407
Gmppb Chr9:107923441-107930000 FOR (6.5 kbp)	Gmppb	9	107923441	107930000	4.66068e-08	-17.8315	252	100	152	410	202	208	247	126	121	292	216	76
Prrx2 Chr2:30721984-30771263 FOR (49.2 kbp)	Prrx2	2	30721984	30771263	4.71074e-08	7.56022	1087	745	342	1752	1275	477	1215	803	412	1831	1134	697
Sall4 Chr2:168590252-168612863 REV (22.6 kbp)	Sall4	2	168590252	168612863	4.71074e-08	8.78273	772	511	261	1393	911	482	979	561	418	1594	903	691
Lemd3 Chr10:120759318-120818237 REV (58.9 kbp)	Lemd3	10	120759318	120818237	4.71074e-08	7.33116	1372	870	502	1796	1227	569	1205	910	295	2310	1159	1151
Rfng Chr11:120671572-120678033 REV (6.4 kbp)	Rfng	11	120671572	120678033	4.79703e-08	13.0112	438	156	282	623	302	321	450	111	339	578	199	379
Zdhhc23 Chr16:43785396-43803154 REV (17.7 kbp)	Zdhhc23	16	43785396	43803154	4.8711e-08	-11.5175	606	370	236	910	473	437	532	361	171	706	470	236
Kazn Chr4:141829701-142208056 REV (378.3 kbp)	Kazn	4	141829701	142208056	5.01872e-08	2.37899	6917	5753	1164	10591	8934	1657	8728	7142	1586	12752	10366	2386
Cox4i1 Chr8:121391961-121400946 FOR (8.9 kbp)	Cox4i1	8	121391961	121400946	5.07453e-08	-12.5308	456	198	258	894	260	634	380	181	199	636	291	345
Eef1a1 Chr9:78385731-78399433 REV (13.7 kbp)	Eef1a1	9	78385731	78399433	5.10528e-08	-12.6501	539	188	351	789	249	540	396	182	214	583	264	319
Slc18a2 Chr19:59246328-59284444 FOR (38.1 kbp)	Slc18a2	19	59246328	59284444	5.14631e-08	8.77466	549	458	91	975	809	166	706	582	124	1096	758	338
Pou2f2 Chr7:24786769-24882151 REV (95.3 kbp)	Pou2f2	7	24786769	24882151	5.178e-08	5.06698	2551	1817	734	4132	2866	1266	2635	1691	944	3669	2407	1262
Chn1 Chr2:73441004-73608690 REV (167.6 kbp)	Chn1	2	73441004	73608690	5.25693e-08	4.6299	1924	1634	290	3025	2543	482	2260	1882	378	3242	2507	735
Apc Chr18:34350977-34455605 FOR (104.6 kbp)	Apc	18	34350977	34455605	5.30129e-08	4.90773	1809	1530	279	2819	2373	446	1901	1556	345	2809	2185	624
Fndc5 Chr4:129027792-129038386 FOR (10.5 kbp)	Fndc5	4	129027792	129038386	5.40605e-08	15.4556	300	192	108	488	303	185	335	168	167	442	200	242
Armcx4 ChrX:133584268-133597506 FOR (13.2 kbp)	Armcx4	X	133584268	133597506	5.40605e-08	-15.3026	241	187	54	405	227	178	238	177	61	417	343	74
Eprs Chr1:185092241-185160557 FOR (68.3 kbp)	Eprs	1	185092241	185160557	5.40883e-08	-6.44478	1113	784	329	1849	1464	385	1216	1059	157	1836	1454	382
Smad9 Chr3:54660003-54708678 FOR (48.6 kbp)	Smad9	3	54660003	54708678	5.47827e-08	-6.50446	1141	894	247	1723	1297	426	1122	925	197	1779	1483	296
Tepsin Chr11:119981357-119992557 REV (11.2 kbp)	Tepsin	11	119981357	119992557	5.51411e-08	13.082	355	195	160	623	382	241	399	215	184	862	364	498
Fbxo2 Chr4:148242078-148250881 FOR (8.8 kbp)	Fbxo2	4	148242078	148250881	5.69849e-08	11.8011	338	120	218	560	155	405	315	78	237	806	133	673
Shisal2a Chr4:108224974-108243546 REV (18.5 kbp)	Shisal2a	4	108224974	108243546	5.7521e-08	-13.9452	400	204	196	583	369	214	335	254	81	461	321	140
Gm15246 ChrX:168100618-168151186 FOR (50.5 kbp)	Gm15246	X	168100618	168151186	5.78919e-08	10.1721	445	354	91	744	581	163	692	462	230	1087	756	331
Mcam Chr9:44042766-44054024 FOR (11.2 kbp)	Mcam	9	44042766	44054024	5.83202e-08	14.1271	429	226	203	527	332	195	408	182	226	521	229	292
Fbxw11 Chr11:32589724-32696816 FOR (107 kbp)	Fbxw11	11	32589724	32696816	5.83305e-08	5.83539	1662	1315	347	2363	1867	496	1710	1221	489	2308	1721	587
Fam169a Chr13:97200794-97267521 FOR (66.7 kbp)	Fam169a	13	97200794	97267521	5.98305e-08	-6.3811	1334	1023	311	2225	1526	699	1285	1011	274	2129	1652	477
Lars2 Chr9:123192992-123291731 FOR (98.7 kbp)	Lars2	9	123192992	123291731	6.04672e-08	5.4376	2107	1394	713	3271	2094	1177	2936	1790	1146	3848	2241	1607
Pik3ip1 Chr11:3277401-3292971 FOR (15.5 kbp)	Pik3ip1	11	3277401	3292971	6.07099e-08	12.353	372	152	220	700	272	428	496	107	389	618	196	422
Appl1 Chr14:26640945-26696189 REV (55.2 kbp)	Appl1	14	26640945	26696189	6.15105e-08	9.85615	650	440	210	1071	724	347	864	476	388	1045	627	418
Polk Chr13:96617198-96682087 REV (64.8 kbp)	Polk	13	96617198	96682087	6.65002e-08	6.57132	1149	964	185	1781	1414	367	1285	983	302	1757	1286	471
Dnaaf8 Chr16:4779090-4796826 FOR (17.7 kbp)	Dnaaf8	16	4779090	4796826	6.87195e-08	12.9729	398	236	162	685	409	276	463	222	241	664	303	361
Hpf1 Chr8:61340452-61361705 FOR (21.2 kbp)	Hpf1	8	61340452	61361705	6.97954e-08	12.4239	369	303	66	515	386	129	449	277	172	653	445	208
Gm31107 Chr14:68281877-68291779 REV (9.9 kbp)	Gm31107	14	68281877	68291779	6.97954e-08	17.6871	204	137	67	300	199	101	229	146	83	457	190	267
Wsb2 Chr5:117492369-117516666 FOR (24.2 kbp)	Wsb2	5	117492369	117516666	7.10642e-08	9.67255	618	411	207	1084	796	288	737	486	251	1144	666	478
Rab3gap1 Chr1:127793510-127871605 FOR (78 kbp)	Rab3gap1	1	127793510	127871605	7.18394e-08	-5.42035	1080	956	124	1604	1361	243	934	852	82	1356	1249	107
Gcfc2 Chr6:81897650-81936896 FOR (39.2 kbp)	Gcfc2	6	81897650	81936896	7.20996e-08	-7.90217	769	563	206	1186	886	300	847	693	154	1272	1045	227
Mapk6 Chr9:75276344-75320287 REV (43.9 kbp)	Mapk6	9	75276344	75320287	7.3159e-08	7.56244	1083	736	347	1768	1235	533	1382	911	471	1673	970	703
Phtf2 Chr5:20963661-21090122 REV (126.4 kbp)	Phtf2	5	20963661	21090122	7.46191e-08	-5.075	1667	1380	287	2709	2087	622	1713	1472	241	2517	2094	423
Gsr Chr8:34139551-34188191 FOR (48.6 kbp)	Gsr	8	34139551	34188191	7.46191e-08	6.34495	1275	1050	225	2229	1695	534	1420	977	443	1965	1460	505
Fkbp8 Chr8:70977374-70987978 FOR (10.6 kbp)	Fkbp8	8	70977374	70987978	7.46191e-08	-15.4087	316	146	170	482	255	227	267	158	109	461	320	141
Rnf167 Chr11:70535061-70542247 FOR (7.1 kbp)	Rnf167	11	70535061	70542247	7.46191e-08	12.0639	245	63	182	421	98	323	326	39	287	508	62	446
Gm43332 Chr5:149116993-149121036 FOR (4 kbp)	Gm43332	5	149116993	149121036	7.50899e-08	-22.4344	165	77	88	209	79	130	153	114	39	204	115	89
Vps13a Chr19:16592730-16761297 REV (168.5 kbp)	Vps13a	19	16592730	16761297	7.50899e-08	-4.4258	2046	1681	365	3404	2744	660	2136	1916	220	2933	2424	509
Bhlhb9 ChrX:134695343-134791830 FOR (96.4 kbp)	Bhlhb9	X	134695343	134791830	7.64995e-08	6.71626	1063	862	201	1649	1323	326	1227	894	333	1886	1405	481
Arhgef26 Chr3:62242765-62369642 FOR (126.8 kbp)	Arhgef26	3	62242765	62369642	7.8563e-08	5.696	1297	1095	202	2308	1786	522	1830	1370	460	2790	2059	731
Kremen1 Chr11:5141552-5214558 REV (73 kbp)	Kremen1	11	5141552	5214558	8.02265e-08	5.55824	1707	1363	344	2740	2177	563	1653	1230	423	2435	1797	638
Paxip1 Chr5:27945078-27999689 REV (54.6 kbp)	Paxip1	5	27945078	27999689	8.02367e-08	8.11688	890	586	304	1223	962	261	1046	814	232	1734	997	737
Sdcbp Chr4:6362650-6408423 FOR (45.7 kbp)	Sdcbp	4	6362650	6408423	8.0732e-08	-8.13516	750	521	229	1213	913	300	894	717	177	1078	884	194
Cdh22 Chr2:164953427-165079773 REV (126.3 kbp)	Cdh22	2	164953427	165079773	8.30273e-08	4.57746	2849	1786	1063	5313	3167	2146	3655	2016	1639	5385	3056	2329
Gm13748 Chr1:64114813-64129941 FOR (15.1 kbp)	Gm13748	1	64114813	64129941	8.54678e-08	15.641	228	177	51	312	264	48	287	187	100	337	225	112
Gm45470 Chr8:27715714-27730360 FOR (14.6 kbp)	Gm45470	8	27715714	27730360	8.54678e-08	13.8013	305	152	153	560	267	293	413	140	273	609	214	395
Gm26796 Chr12:80802180-80809567 FOR (7.3 kbp)	Gm26796	12	80802180	80809567	8.54678e-08	7.94452	668	150	518	837	146	691	667	61	606	894	122	772
Gm27253 Chr9:72175896-72185138 REV (9.2 kbp)	Gm27253	9	72175896	72185138	8.67367e-08	16.0786	249	135	114	438	185	253	288	88	200	371	113	258
Oacyl Chr18:65828339-65884672 FOR (56.3 kbp)	Oacyl	18	65828339	65884672	8.67367e-08	6.96886	915	732	183	1590	1304	286	1132	820	312	1616	1222	394
Gm22951 Chr15:99265910-99269016 REV (3.1 kbp)	Gm22951	15	99265910	99269016	8.88293e-08	15.228	119	38	81	237	52	185	243	29	214	324	28	296
Zfp711 ChrX:111507223-111544767 FOR (37.5 kbp)	Zfp711	X	111507223	111544767	8.88293e-08	12.3366	496	316	180	625	444	181	409	225	184	754	420	334
Tapt1 Chr5:44332496-44386968 REV (54.4 kbp)	Tapt1	5	44332496	44386968	8.93948e-08	8.04007	1105	653	452	1608	912	696	1188	630	558	1771	839	932
Trmo Chr4:46376505-46392437 REV (15.9 kbp)	Trmo	4	46376505	46392437	9.35447e-08	-12.8243	489	257	232	789	440	349	380	240	140	530	373	157
Gnb4 Chr3:32634481-32673734 REV (39.2 kbp)	Gnb4	3	32634481	32673734	9.55149e-08	6.87607	696	625	71	1294	1090	204	1083	920	163	1420	1065	355
Meaf6 Chr4:124975927-125007031 FOR (31.1 kbp)	Meaf6	4	124975927	125007031	9.55727e-08	8.29394	677	525	152	1237	970	267	856	579	277	1357	966	391
Gm32305 Chr13:94822074-94839864 REV (17.7 kbp)	Gm32305	13	94822074	94839864	9.84772e-08	12.3963	364	266	98	600	456	144	403	273	130	685	407	278
Garre1 Chr7:33936132-34015976 REV (79.8 kbp)	Garre1	7	33936132	34015976	9.85461e-08	7.30959	887	774	113	1497	1096	401	1165	872	293	1658	1136	522
Efcab9 Chr11:32472751-32485081 REV (12.3 kbp)	Efcab9	11	32472751	32485081	9.90704e-08	-13.5564	418	99	319	535	159	376	298	144	154	529	192	337
BC049715 Chr6:136801624-136817660 FOR (16 kbp)	BC049715	6	136801624	136817660	9.91086e-08	13.796	364	207	157	482	326	156	451	239	212	620	288	332
Malt1 Chr18:65561009-65612138 FOR (51.1 kbp)	Malt1	18	65561009	65612138	9.99881e-08	8.8838	794	654	140	1171	832	339	764	535	229	1064	685	379
Trim3 Chr7:105253670-105285778 REV (32.1 kbp)	Trim3	7	105253670	105285778	1.04658e-07	9.44734	506	400	106	897	705	192	698	512	186	1091	728	363
Kif13a Chr13:46902563-47086343 REV (183.7 kbp)	Kif13a	13	46902563	47086343	1.0757e-07	2.8164	4285	3792	493	6791	5880	911	4605	3907	698	6523	5497	1026
Srsf10 Chr4:135580058-135597219 FOR (17.1 kbp)	Srsf10	4	135580058	135597219	1.09993e-07	11.7439	470	224	246	793	374	419	468	211	257	824	249	575
Gm20661 Chr9:107857257-107872206 FOR (14.9 kbp)	Gm20661	9	107857257	107872206	1.10246e-07	13.1803	476	240	236	597	287	310	363	156	207	611	194	417
Stk33 Chr7:108878430-109041288 REV (162.8 kbp)	Stk33	7	108878430	109041288	1.10633e-07	5.07507	1475	1294	181	2400	1988	412	1893	1548	345	2548	1988	560
Slc26a11 Chr11:119243383-119271905 FOR (28.5 kbp)	Slc26a11	11	119243383	119271905	1.10633e-07	8.59455	661	534	127	1063	841	222	840	593	247	1088	779	309
Pstpip2 Chr18:77874614-77970579 FOR (95.9 kbp)	Pstpip2	18	77874614	77970579	1.11028e-07	4.75536	2082	1715	367	3073	2523	550	2113	1671	442	3068	2342	726
Lsr Chr7:30657195-30675889 REV (18.6 kbp)	Lsr	7	30657195	30675889	1.12094e-07	10.9133	421	314	107	944	663	281	485	330	155	875	495	380
Mob3a Chr10:80521087-80540811 REV (19.7 kbp)	Mob3a	10	80521087	80540811	1.13586e-07	9.66024	601	201	400	1155	488	667	713	240	473	1035	277	758
Bag4 Chr8:26254566-26278315 REV (23.7 kbp)	Bag4	8	26254566	26278315	1.14827e-07	11.1837	495	306	189	868	470	398	668	287	381	873	418	455
Nob1 Chr8:108139118-108154683 REV (15.5 kbp)	Nob1	8	108139118	108154683	1.14827e-07	10.7431	425	337	88	775	609	166	531	384	147	710	461	249
C130023A14Rik Chr16:77440228-77446314 FOR (6 kbp)	C130023A14Rik	16	77440228	77446314	1.15878e-07	27.8983	81	61	20	101	60	41	116	49	67	195	71	124
Tmem106b Chr6:13066758-13089268 FOR (22.5 kbp)	Tmem106b	6	13066758	13089268	1.16088e-07	-13.0354	402	221	181	521	336	185	371	272	99	587	431	156
Mtus1 Chr8:41443951-41589763 REV (145.8 kbp)	Mtus1	8	41443951	41589763	1.16088e-07	3.90329	2498	2059	439	4141	3461	680	3302	2687	615	4743	3688	1055
Eno4 Chr19:58928857-58959853 FOR (30.9 kbp)	Eno4	19	58928857	58959853	1.16088e-07	9.09049	668	491	177	1051	749	302	907	585	322	1274	790	484
Astn2 Chr4:65299040-66325848 REV (1 Mbp)	Astn2	4	65299040	66325848	1.18253e-07	2.18544	7186	6081	1105	11623	9861	1762	9612	7938	1674	13523	11165	2358
Kcnt1 Chr2:25750746-25808285 FOR (57.5 kbp)	Kcnt1	2	25750746	25808285	1.18311e-07	7.23501	1023	763	260	1692	1256	436	1051	748	303	1973	1282	691
Gm6410 Chr8:4725431-4738497 FOR (13 kbp)	Gm6410	8	4725431	4738497	1.19233e-07	13.3392	335	163	172	482	188	294	426	120	306	661	202	459
Zfp11 Chr5:129731657-129750163 REV (18.5 kbp)	Zfp11	5	129731657	129750163	1.22886e-07	10.7359	392	316	76	709	534	175	636	438	198	864	559	305
Npr1 Chr3:90357898-90376173 REV (18.2 kbp)	Npr1	3	90357898	90376173	1.30039e-07	10.8643	498	297	201	865	496	369	589	297	292	1125	514	611
Rab31 Chr17:65958724-66082747 REV (124 kbp)	Rab31	17	65958724	66082747	1.30039e-07	-3.8855	2367	1962	405	4134	3309	825	2892	2447	445	4032	3436	596
Rnf170-ps Chr7:25768498-25772356 FOR (3.8 kbp)	Rnf170-ps	7	25768498	25772356	1.30761e-07	25.3065	106	84	22	111	89	22	156	77	79	127	77	50
Tenm4 Chr7:95817453-96560300 FOR (742.8 kbp)	Tenm4	7	95817453	96560300	1.32434e-07	1.88981	9336	7952	1384	15247	12907	2340	12324	10374	1950	18201	14950	3251
Srp54c Chr12:55273953-55310621 FOR (36.6 kbp)	Srp54c	12	55273953	55310621	1.32929e-07	-16.5072	154	111	43	188	159	29	95	92	3	147	139	8
Ankrd6 Chr4:32804035-32953841 REV (149.8 kbp)	Ankrd6	4	32804035	32953841	1.33669e-07	3.57889	3247	2741	506	5073	4302	771	3288	2639	649	4320	3529	791
Get3 Chr8:85744560-85754910 REV (10.3 kbp)	Get3	8	85744560	85754910	1.33669e-07	13.3818	336	164	172	605	321	284	436	155	281	607	243	364
Psd4 Chr2:24254592-24304966 FOR (50.3 kbp)	Psd4	2	24254592	24304966	1.34399e-07	9.01891	692	499	193	1095	836	259	828	581	247	1078	671	407
ENSMUSG00000120657 Chr2:30483802-30487922 REV (4.1 kbp)	ENSMUSG00000120657	2	30483802	30487922	1.39692e-07	20.5511	195	118	77	211	103	108	181	69	112	244	75	169
E530011L22Rik Chr9:121583728-121592009 REV (8.2 kbp)	E530011L22Rik	9	121583728	121592009	1.40766e-07	11.8904	556	156	400	486	233	253	385	87	298	747	201	546
Tcf7l1 Chr6:72603361-72769237 REV (165.8 kbp)	Tcf7l1	6	72603361	72769237	1.42075e-07	3.05261	4053	3418	635	6150	5267	883	4199	3474	725	6693	5465	1228
Fam78a Chr2:31940067-31977869 REV (37.8 kbp)	Fam78a	2	31940067	31977869	1.44291e-07	6.80481	1208	386	822	2045	624	1421	1228	294	934	1713	419	1294
Gm28287 Chr1:21147338-21151972 FOR (4.6 kbp)	Gm28287	1	21147338	21151972	1.47919e-07	16.0073	243	86	157	364	138	226	210	42	168	326	70	256
Zcchc2 Chr1:105915136-105961804 FOR (46.6 kbp)	Zcchc2	1	105915136	105961804	1.48992e-07	7.38867	1219	696	523	1884	1068	816	1434	711	723	1989	982	1007
Spint2 Chr7:28955748-28984337 REV (28.5 kbp)	Spint2	7	28955748	28984337	1.49656e-07	9.98605	548	371	177	1005	701	304	745	436	309	1008	599	409
Wdr1 Chr5:38684156-38723564 REV (39.4 kbp)	Wdr1	5	38684156	38723564	1.52077e-07	9.38664	545	399	146	1025	697	328	987	567	420	1239	778	461
Prob1 Chr18:35783404-35791291 REV (7.8 kbp)	Prob1	18	35783404	35791291	1.55184e-07	8.74892	554	127	427	744	171	573	616	94	522	883	119	764
Ncam2 Chr16:80994585-81423716 FOR (429.1 kbp)	Ncam2	16	80994585	81423716	1.57785e-07	3.42971	2924	2521	403	4438	3796	642	3808	3089	719	5208	4338	870
Wdr41 Chr13:95109852-95159822 FOR (49.9 kbp)	Wdr41	13	95109852	95159822	1.60999e-07	-5.97925	1166	904	262	1689	1372	317	1263	1102	161	1548	1307	241
Rbpms Chr8:34272671-34422891 REV (150.2 kbp)	Rbpms	8	34272671	34422891	1.62751e-07	3.09192	3515	3074	441	5801	4972	829	4069	3468	601	5749	4708	1041
Flicr ChrX:7436839-7447266 FOR (10.4 kbp)	Flicr	X	7436839	7447266	1.63295e-07	14.3276	363	265	98	365	214	151	447	183	264	540	325	215
Itgb3 Chr11:104495826-104561302 FOR (65.4 kbp)	Itgb3	11	104495826	104561302	1.67383e-07	6.47909	1322	1012	310	2074	1615	459	1407	1010	397	1673	1173	500
Fam98a Chr17:75844081-75861941 REV (17.8 kbp)	Fam98a	17	75844081	75861941	1.67417e-07	-12.1885	353	229	124	616	359	257	438	355	83	712	483	229
Gm15895 Chr8:111529270-111534109 FOR (4.8 kbp)	Gm15895	8	111529270	111534109	1.68103e-07	26.3716	98	66	32	155	109	46	94	45	49	149	59	90
Map4 Chr9:109757528-109913023 FOR (155.4 kbp)	Map4	9	109757528	109913023	1.70802e-07	-4.62177	2029	1652	377	3409	2642	767	1938	1689	249	2771	2247	524
Ccr10 Chr11:101063823-101069269 REV (5.4 kbp)	Ccr10	11	101063823	101069269	1.73386e-07	-12.2497	350	33	317	564	98	466	212	89	123	420	79	341
Cntrl Chr2:34996504-35068834 FOR (72.3 kbp)	Cntrl	2	34996504	35068834	1.78546e-07	5.7627	1171	988	183	2025	1663	362	1503	1160	343	2113	1631	482
Gm7598 ChrX:37562338-37571363 FOR (9 kbp)	Gm7598	X	37562338	37571363	1.81873e-07	18.1391	137	113	24	256	196	60	221	137	84	313	186	127
Cox8a Chr19:7192518-7197981 REV (5.4 kbp)	Cox8a	19	7192518	7197981	1.82505e-07	19.0258	118	61	57	275	111	164	210	40	170	271	79	192
Tagap1 Chr17:7222410-7231555 REV (9.1 kbp)	Tagap1	17	7222410	7231555	1.86237e-07	-18.4644	216	82	134	400	110	290	148	59	89	261	144	117
Gm28306 Chr1:34478592-34486811 REV (8.2 kbp)	Gm28306	1	34478592	34486811	1.8922e-07	16.243	208	132	76	393	254	139	321	149	172	398	196	202
Zmat1 ChrX:133872121-133912958 REV (40.8 kbp)	Zmat1	X	133872121	133912958	1.9052e-07	10.3768	388	330	58	661	542	119	505	357	148	695	516	179
Atg16l2 Chr7:100912241-100954458 REV (42.2 kbp)	Atg16l2	7	100912241	100954458	1.91406e-07	8.94868	645	506	139	1043	784	259	711	481	230	1149	774	375
Erlin1 Chr19:44023383-44061224 REV (37.8 kbp)	Erlin1	19	44023383	44061224	1.93079e-07	9.11273	639	512	127	965	718	247	795	540	255	1012	681	331
Otud5 ChrX:7704603-7742865 FOR (38.2 kbp)	Otud5	X	7704603	7742865	1.93359e-07	-9.78972	660	391	269	1126	692	434	608	423	185	934	663	271
Asxl2 Chr12:3473857-3556852 FOR (82.9 kbp)	Asxl2	12	3473857	3556852	1.97163e-07	7.33793	968	725	243	1579	1164	415	1244	858	386	1653	1078	575
N4bp3 Chr11:51533890-51544669 REV (10.7 kbp)	N4bp3	11	51533890	51544669	1.97336e-07	11.9064	379	165	214	784	319	465	386	112	274	718	216	502
Npr3 Chr15:11839982-11910373 REV (70.3 kbp)	Npr3	15	11839982	11910373	1.97336e-07	6.68817	1290	781	509	2109	1445	664	1581	1008	573	2458	1367	1091
9030025P20Rik Chr17:15195730-15211834 FOR (16.1 kbp)	9030025P20Rik	17	15195730	15211834	1.97336e-07	41.1182	42	26	16	62	50	12	33	15	18	64	16	48
Acap3 Chr4:155973279-155991708 FOR (18.4 kbp)	Acap3	4	155973279	155991708	1.98361e-07	9.31322	868	437	431	1130	624	506	700	398	302	1337	494	843
Ppp3cb Chr14:20549432-20599641 REV (50.2 kbp)	Ppp3cb	14	20549432	20599641	1.99689e-07	10.9804	492	317	175	841	572	269	545	333	212	882	462	420
Zfp869 Chr8:70155306-70172633 REV (17.3 kbp)	Zfp869	8	70155306	70172633	2.00415e-07	12.1771	477	327	150	645	494	151	341	210	131	623	378	245
Uck2 Chr1:167050452-167115889 REV (65.4 kbp)	Uck2	1	167050452	167115889	2.00549e-07	5.48962	1890	1396	494	3005	2051	954	2207	1402	805	3088	2036	1052
Ptp4a1 Chr1:30979383-30991851 REV (12.4 kbp)	Ptp4a1	1	30979383	30991851	2.0233e-07	12.0497	382	117	265	477	183	294	492	118	374	649	143	506
Dnajc25 Chr4:58992062-59025573 FOR (33.5 kbp)	Dnajc25	4	58992062	59025573	2.02574e-07	-8.78795	832	470	362	1278	847	431	746	551	195	1171	814	357
Alg10b Chr15:90105514-90117674 FOR (12.1 kbp)	Alg10b	15	90105514	90117674	2.02574e-07	14.7754	203	163	40	384	277	107	280	203	77	599	326	273
Msrb3 Chr10:120617001-120738006 REV (121 kbp)	Msrb3	10	120617001	120738006	2.0304e-07	3.72149	2991	2455	536	4641	3804	837	3713	2956	757	4794	3704	1090
Kif1b Chr4:149260776-149395150 REV (134.3 kbp)	Kif1b	4	149260776	149395150	2.03216e-07	-3.74195	2652	2175	477	4597	3745	852	2636	2288	348	3902	3296	606
Washc5 Chr15:59203846-59249016 REV (45.1 kbp)	Washc5	15	59203846	59249016	2.03216e-07	-5.5226	1056	882	174	1800	1503	297	1101	950	151	1479	1347	132
Apip Chr2:102901020-102922989 FOR (21.9 kbp)	Apip	2	102901020	102922989	2.03285e-07	-11.217	545	358	187	782	485	297	417	329	88	656	473	183
Sgsh Chr11:119234251-119249362 REV (15.1 kbp)	Sgsh	11	119234251	119249362	2.08267e-07	11.4056	438	305	133	694	485	209	549	294	255	811	500	311
Lyplal1 Chr1:185819928-185852507 REV (32.5 kbp)	Lyplal1	1	185819928	185852507	2.08803e-07	11.3487	350	277	73	535	448	87	464	369	95	637	408	229
Vdac1 Chr11:52248687-52280224 FOR (31.5 kbp)	Vdac1	11	52248687	52280224	2.09331e-07	9.10094	763	462	301	1084	758	326	891	496	395	1281	741	540
Zfp280c ChrX:47630502-47686381 REV (55.8 kbp)	Zfp280c	X	47630502	47686381	2.10588e-07	-7.00846	703	584	119	1136	905	231	775	679	96	1088	960	128
Snx27 Chr3:94404851-94493023 REV (88.1 kbp)	Snx27	3	94404851	94493023	2.11417e-07	6.0112	1004	880	124	1525	1315	210	1159	949	210	1552	1241	311
Anapc13 Chr9:102500495-102511624 FOR (11.1 kbp)	Anapc13	9	102500495	102511624	2.13304e-07	-13.7764	369	167	202	644	239	405	342	196	146	488	251	237
Rps6ka2 Chr17:7434514-7570714 FOR (136.2 kbp)	Rps6ka2	17	7434514	7570714	2.13492e-07	3.26104	3050	2611	439	4749	4168	581	3635	3069	566	5080	4222	858
Ttll7 Chr3:146555122-146689764 FOR (134.6 kbp)	Ttll7	3	146555122	146689764	2.14017e-07	3.88139	2216	1922	294	3318	2893	425	2591	2136	455	3685	3081	604
Ptp4a1 Chr1:30979383-30991390 REV (12 kbp)	Ptp4a1	1	30979383	30991390	2.14263e-07	12.0081	381	116	265	473	179	294	492	118	374	644	138	506
Pla2g12a Chr3:129669255-129689474 FOR (20.2 kbp)	Pla2g12a	3	129669255	129689474	2.15782e-07	10.4447	479	367	112	689	500	189	681	503	178	973	552	421
ENSMUSG00000120580 Chr6:108779371-108808344 REV (28.9 kbp)	ENSMUSG00000120580	6	108779371	108808344	2.15782e-07	-9.62421	995	361	634	1151	543	608	713	373	340	945	485	460
Gm23472 Chr1:72273105-72276295 FOR (3.1 kbp)	Gm23472	1	72273105	72276295	2.18391e-07	17.8102	80	37	43	238	63	175	204	29	175	236	31	205
Egln2 Chr7:26858083-26869227 REV (11.1 kbp)	Egln2	7	26858083	26869227	2.18391e-07	12.9236	378	213	165	540	296	244	408	192	216	789	317	472
Baiap3 Chr17:25461633-25478338 REV (16.7 kbp)	Baiap3	17	25461633	25478338	2.18391e-07	11.3453	517	367	150	650	468	182	514	310	204	750	451	299
Kis2 ChrX:51831440-51836837 REV (5.3 kbp)	Kis2	X	51831440	51836837	2.18391e-07	-19.781	137	38	99	267	79	188	146	61	85	291	152	139
Tex14 Chr11:87292891-87446649 FOR (153.7 kbp)	Tex14	11	87292891	87446649	2.18399e-07	4.84716	2487	1775	712	4141	2826	1315	2683	1735	948	3789	2444	1345
Scn5a Chr9:119312474-119411082 REV (98.6 kbp)	Scn5a	9	119312474	119411082	2.22501e-07	4.19284	2543	2008	535	4213	3268	945	3063	2296	767	4692	3435	1257
Mxra8 Chr4:155921137-155928545 FOR (7.4 kbp)	Mxra8	4	155921137	155928545	2.24154e-07	16.381	270	175	95	318	196	122	260	126	134	440	201	239
Cfap157 Chr2:32667393-32677440 REV (10 kbp)	Cfap157	2	32667393	32677440	2.29183e-07	14.7524	207	157	50	349	300	49	276	192	84	369	243	126
Tmub2 Chr11:102172757-102180063 FOR (7.3 kbp)	Tmub2	11	102172757	102180063	2.3047e-07	18.3721	185	82	103	271	164	107	205	73	132	360	128	232
Zfp87 Chr13:67663900-67677296 REV (13.3 kbp)	Zfp87	13	67663900	67677296	2.31401e-07	12.6362	247	219	28	399	339	60	307	211	96	428	331	97
Gnaz Chr10:74800009-74852739 FOR (52.7 kbp)	Gnaz	10	74800009	74852739	2.39421e-07	5.6329	1438	1187	251	2157	1686	471	1613	1249	364	2540	1836	704
Map3k21 Chr8:126634189-126674179 FOR (39.9 kbp)	Map3k21	8	126634189	126674179	2.40073e-07	7.21521	1078	727	351	1797	1174	623	1428	879	549	1974	1125	849
Cep250 Chr2:155795378-155840820 FOR (45.4 kbp)	Cep250	2	155795378	155840820	2.43732e-07	6.6085	986	840	146	1665	1365	300	1113	861	252	1311	995	316
Timm17a Chr1:135222951-135244516 REV (21.5 kbp)	Timm17a	1	135222951	135244516	2.46446e-07	-12.5887	372	189	183	566	390	176	371	263	108	579	443	136
Rpl6 Chr5:121339544-121347304 FOR (7.7 kbp)	Rpl6	5	121339544	121347304	2.50072e-07	17.3952	178	99	79	331	196	135	210	99	111	431	161	270
Rad1 Chr15:10483104-10499149 FOR (16 kbp)	Rad1	15	10483104	10499149	2.50159e-07	13.0022	328	252	76	561	359	202	471	241	230	568	338	230
Man2c1os Chr9:57007234-57041586 REV (34.3 kbp)	Man2c1os	9	57007234	57041586	2.5647e-07	9.60939	534	413	121	857	648	209	765	452	313	915	668	247
Pdhb Chr14:14293748-14303777 FOR (10 kbp)	Pdhb	14	14293748	14303777	2.57485e-07	15.6864	228	141	87	408	213	195	261	111	150	507	196	311
Mrps31 Chr8:22898377-22919681 FOR (21.3 kbp)	Mrps31	8	22898377	22919681	2.57699e-07	-9.89121	502	395	107	938	590	348	547	420	127	766	608	158
Bahd1 Chr2:118727858-118755009 FOR (27.1 kbp)	Bahd1	2	118727858	118755009	2.59929e-07	9.06813	654	378	276	1194	659	535	874	496	378	1530	635	895
Zfp629 Chr7:127206203-127217969 REV (11.7 kbp)	Zfp629	7	127206203	127217969	2.59929e-07	11.9627	381	309	72	699	419	280	479	290	189	724	377	347
Gm42906 Chr5:150987011-151354628 REV (367.6 kbp)	Gm42906	5	150987011	151354628	2.60197e-07	2.78341	4417	3739	678	6963	5980	983	5108	4207	901	7453	6171	1282
Mapk8 Chr14:33099855-33172115 REV (72.2 kbp)	Mapk8	14	33099855	33172115	2.64914e-07	-8.59473	704	479	225	1437	836	601	884	621	263	1167	815	352
Insyn2a Chr7:134483655-134543159 REV (59.5 kbp)	Insyn2a	7	134483655	134543159	2.66055e-07	6.03169	899	763	136	1537	1322	215	1288	1067	221	1799	1389	410
Btaf1 Chr19:36900479-36990152 FOR (89.6 kbp)	Btaf1	19	36900479	36990152	2.71398e-07	-6.13849	1015	859	156	2133	1528	605	1203	979	224	1719	1416	303
Slc35b1 Chr11:95272518-95282602 FOR (10 kbp)	Slc35b1	11	95272518	95282602	2.72076e-07	-14.7499	295	163	132	447	220	227	315	223	92	464	294	170
Col13a1 Chr10:61674015-61817887 REV (143.8 kbp)	Col13a1	10	61674015	61817887	2.76684e-07	4.01356	2520	2044	476	4718	3645	1073	3289	2502	787	4793	3526	1267
Wdr45b Chr11:121218050-121248271 REV (30.2 kbp)	Wdr45b	11	121218050	121248271	2.7761e-07	10.5563	572	398	174	894	559	335	521	328	193	961	483	478
Hace1 Chr10:45450925-45588441 FOR (137.5 kbp)	Hace1	10	45450925	45588441	2.83147e-07	-4.95589	1488	1150	338	2292	1887	405	1646	1476	170	2490	2052	438
Podxl2 Chr6:88819540-88855026 REV (35.4 kbp)	Podxl2	6	88819540	88855026	2.85533e-07	8.24161	778	575	203	1540	916	624	1035	562	473	1481	849	632
Ndufv1 Chr19:4057384-4065806 REV (8.4 kbp)	Ndufv1	19	4057384	4065806	2.8679e-07	17.2201	208	101	107	319	232	87	265	104	161	355	181	174
Amn1 Chr6:149058645-149093210 REV (34.5 kbp)	Amn1	6	149058645	149093210	2.89382e-07	11.6835	352	297	55	514	403	111	392	263	129	629	443	186
Tnfrsf12a Chr17:23894419-23899442 REV (5 kbp)	Tnfrsf12a	17	23894419	23899442	2.89686e-07	15.0291	210	74	136	364	125	239	257	32	225	354	88	266
Tacc1 Chr8:25644568-25749604 REV (105 kbp)	Tacc1	8	25644568	25749604	2.89851e-07	4.64128	2335	1778	557	4109	2996	1113	2457	1703	754	3954	2749	1205
Matn1 Chr4:130668696-130682786 FOR (14 kbp)	Matn1	4	130668696	130682786	2.911e-07	10.3157	394	323	71	704	585	119	456	337	119	670	478	192
Dmxl2 Chr9:54272442-54411910 REV (139.4 kbp)	Dmxl2	9	54272442	54411910	2.95367e-07	5.11955	1673	1302	371	2749	2178	571	2210	1514	696	2888	2237	651
Fntb Chr12:76809363-76968186 FOR (158.8 kbp)	Fntb	12	76809363	76968186	3.0035e-07	3.59041	3096	2580	516	5010	4128	882	3252	2657	595	4945	3832	1113
Gm10800 Chr2:98496892-98500646 REV (3.7 kbp)	Gm10800	2	98496892	98500646	3.06177e-07	-0.225436	617604	542292	75312	749691	657546	92145	703411	622283	81128	794657	695689	98968
Ndufa5 Chr6:24518665-24531012 REV (12.3 kbp)	Ndufa5	6	24518665	24531012	3.08844e-07	14.8541	232	133	99	449	239	210	398	167	231	477	181	296
Strbp Chr2:37373240-37596871 REV (223.6 kbp)	Strbp	2	37373240	37596871	3.10125e-07	-4.77818	2029	1571	458	3318	2485	833	1982	1665	317	2846	2228	618
Nelfcd Chr2:174254597-174269295 FOR (14.6 kbp)	Nelfcd	2	174254597	174269295	3.10125e-07	9.55845	444	360	84	652	574	78	517	348	169	732	597	135
Dapk2 Chr9:66062505-66179524 FOR (117 kbp)	Dapk2	9	66062505	66179524	3.10125e-07	4.3506	1849	1621	228	2895	2500	395	1891	1593	298	2662	2164	498
Ttc9 Chr12:81675023-81714331 FOR (39.3 kbp)	Ttc9	12	81675023	81714331	3.10125e-07	8.84143	720	489	231	1099	787	312	808	559	249	1319	745	574
Gm50063 Chr18:12775349-12780421 REV (5 kbp)	Gm50063	18	12775349	12780421	3.10125e-07	15.866	182	92	90	322	108	214	246	71	175	430	90	340
Acvr2a Chr2:48701121-48793281 FOR (92.1 kbp)	Acvr2a	2	48701121	48793281	3.18714e-07	7.6429	858	663	195	1502	1000	502	1125	749	376	1737	1049	688
Aktip Chr8:91838412-91929604 REV (91.1 kbp)	Aktip	8	91838412	91929604	3.20904e-07	4.78424	1760	1449	311	2767	2266	501	2080	1624	456	3043	2335	708
Rab3il1 Chr19:9976033-10015744 FOR (39.7 kbp)	Rab3il1	19	9976033	10015744	3.26253e-07	8.24303	662	545	117	902	736	166	764	570	194	1161	848	313
Gpr84 Chr15:103216662-103222039 REV (5.3 kbp)	Gpr84	15	103216662	103222039	3.27245e-07	22.9529	142	97	45	224	159	65	95	48	47	171	77	94
4930444P10Rik Chr1:16136203-16166549 REV (30.3 kbp)	4930444P10Rik	1	16136203	16166549	3.2738e-07	12.041	327	279	48	511	385	126	383	286	97	626	392	234
Rmdn3 Chr2:118967482-118990515 REV (23 kbp)	Rmdn3	2	118967482	118990515	3.31596e-07	10.1439	587	402	185	910	598	312	714	380	334	901	535	366
Ciao2b Chr8:105366470-105371597 REV (5.1 kbp)	Ciao2b	8	105366470	105371597	3.37715e-07	14.9068	223	71	152	348	121	227	260	53	207	333	58	275
Mir1905 Chr3:88443608-88446689 REV (3 kbp)	Mir1905	3	88443608	88446689	3.39214e-07	16.0642	135	130	5	162	148	14	165	128	37	160	124	36
ENSMUSG00000120779 Chr5:118651650-118655156 REV (3.5 kbp)	ENSMUSG00000120779	5	118651650	118655156	3.39214e-07	-20.1136	154	51	103	295	74	221	141	67	74	201	97	104
Gpx7 Chr4:108257587-108267158 REV (9.5 kbp)	Gpx7	4	108257587	108267158	3.45155e-07	14.9638	237	160	77	430	313	117	273	180	93	458	229	229
Dnajc18 Chr18:35804156-35844467 REV (40.3 kbp)	Dnajc18	18	35804156	35844467	3.45155e-07	-7.3641	758	572	186	1143	915	228	845	710	135	938	816	122
Kctd2 Chr11:115307954-115322100 FOR (14.1 kbp)	Kctd2	11	115307954	115322100	3.47627e-07	11.2321	478	266	212	913	471	442	456	235	221	823	299	524
Obi1 Chr14:104714972-104763081 REV (48.1 kbp)	Obi1	14	104714972	104763081	3.49718e-07	-8.51273	709	508	201	1084	714	370	822	630	192	1098	842	256
Snora26 Chr5:74251191-74254311 FOR (3.1 kbp)	Snora26	5	74251191	74254311	3.55434e-07	20.8931	126	82	44	216	85	131	123	21	102	260	86	174
Actr1a Chr19:46365250-46387187 REV (21.9 kbp)	Actr1a	19	46365250	46387187	3.57344e-07	10.2296	556	359	197	1065	622	443	653	313	340	906	471	435
Bysl Chr17:47910256-47925417 REV (15.1 kbp)	Bysl	17	47910256	47925417	3.65657e-07	-11.462	491	259	232	858	408	450	532	313	219	660	413	247
Plcz1 Chr6:139935399-139990183 REV (54.7 kbp)	Plcz1	6	139935399	139990183	3.68976e-07	6.32316	693	630	63	1066	967	99	724	610	114	1143	967	176
Vcl Chr14:20976466-21083744 FOR (107.2 kbp)	Vcl	14	20976466	21083744	3.69169e-07	-5.63398	1450	1155	295	2325	1732	593	1458	1188	270	1773	1465	308
Kcna4 Chr2:107117984-107128847 FOR (10.8 kbp)	Kcna4	2	107117984	107128847	3.7156e-07	18.1849	116	97	19	300	203	97	214	131	83	333	164	169
Gm33508 Chr17:24749836-24765505 FOR (15.6 kbp)	Gm33508	17	24749836	24765505	3.7188e-07	14.4942	270	205	65	445	285	160	275	156	119	530	279	251
Gm44296 Chr6:30735028-30738923 REV (3.8 kbp)	Gm44296	6	30735028	30738923	3.76477e-07	-15.8014	309	83	226	463	241	222	262	144	118	330	198	132
Sclt1 Chr3:41581155-41699949 REV (118.7 kbp)	Sclt1	3	41581155	41699949	3.79119e-07	-5.79281	1148	899	249	1653	1341	312	1167	1028	139	1692	1424	268
Slc22a3 Chr17:12637847-12729591 REV (91.7 kbp)	Slc22a3	17	12637847	12729591	3.89285e-07	5.07346	1602	1325	277	2638	2157	481	1724	1344	380	2485	1899	586
Tprkb Chr6:85885847-85907266 FOR (21.4 kbp)	Tprkb	6	85885847	85907266	3.8973e-07	12.4319	351	262	89	570	422	148	345	218	127	614	375	239
Cfap65 Chr1:74941230-74977758 REV (36.5 kbp)	Cfap65	1	74941230	74977758	3.91277e-07	-8.94747	680	436	244	1000	686	314	706	518	188	1033	799	234
4921534A09Rik Chr9:20293530-20299024 FOR (5.4 kbp)	4921534A09Rik	9	20293530	20299024	3.96196e-07	21.711	108	38	70	155	98	57	196	54	142	274	87	187
Snx25 Chr8:46486298-46608196 REV (121.8 kbp)	Snx25	8	46486298	46608196	3.98376e-07	4.73997	1707	1423	284	3072	2447	625	2223	1631	592	3042	2383	659
Eif2b4 Chr5:31344902-31353774 REV (8.8 kbp)	Eif2b4	5	31344902	31353774	4.00278e-07	13.4938	344	173	171	485	254	231	334	135	199	663	244	419
Wnk4 Chr11:101148393-101168235 FOR (19.8 kbp)	Wnk4	11	101148393	101168235	4.00278e-07	10.1401	532	281	251	946	497	449	636	276	360	1157	486	671
Rap1b Chr10:117649776-117684940 REV (35.1 kbp)	Rap1b	10	117649776	117684940	4.04511e-07	-9.04285	849	367	482	1611	728	883	716	414	302	1028	520	508
Ppp1r2-ps2 Chr6:90879801-90883435 FOR (3.6 kbp)	Ppp1r2-ps2	6	90879801	90883435	4.15503e-07	40.5472	35	31	4	50	43	7	62	21	41	24	19	5
Gm20403 Chr12:55032943-55036314 REV (3.3 kbp)	Gm20403	12	55032943	55036314	4.15503e-07	24.7509	81	39	42	133	61	72	126	23	103	147	37	110
Eif2b2 Chr12:85263255-85273402 FOR (10.1 kbp)	Eif2b2	12	85263255	85273402	4.1904e-07	-12.7151	476	247	229	708	396	312	292	229	63	551	336	215
Gja5 Chr3:96809009-96984732 FOR (175.7 kbp)	Gja5	3	96809009	96984732	4.24208e-07	3.66808	2914	2404	510	4309	3638	671	3170	2552	618	4348	3461	887
Nop2 Chr6:125105872-125121716 FOR (15.8 kbp)	Nop2	6	125105872	125121716	4.24208e-07	9.9694	632	402	230	777	643	134	582	336	246	862	591	271
Atxn1l Chr8:110453083-110467371 REV (14.2 kbp)	Atxn1l	8	110453083	110467371	4.25002e-07	-12.8443	403	242	161	545	371	174	331	259	72	407	313	94
Zfp142 Chr1:74604286-74630405 REV (26.1 kbp)	Zfp142	1	74604286	74630405	4.3018e-07	10.1644	524	410	114	911	629	282	623	378	245	770	489	281
Slc7a5 Chr8:122607889-122637433 REV (29.5 kbp)	Slc7a5	8	122607889	122637433	4.32295e-07	-8.17262	1015	631	384	1404	835	569	866	613	253	1283	865	418
Hoxb4 Chr11:96206093-96212464 FOR (6.3 kbp)	Hoxb4	11	96206093	96212464	4.37361e-07	15.0203	275	124	151	357	151	206	269	76	193	454	130	324
Itgav Chr2:83551741-83637260 FOR (85.5 kbp)	Itgav	2	83551741	83637260	4.38601e-07	-5.03652	1504	1179	325	2555	2006	549	1760	1475	285	2241	1866	375
Ppat Chr5:77061096-77102425 REV (41.3 kbp)	Ppat	5	77061096	77102425	4.38601e-07	-8.44601	835	507	328	1183	788	395	826	619	207	1179	837	342
Ncaph Chr2:126945729-126978874 REV (33.1 kbp)	Ncaph	2	126945729	126978874	4.47018e-07	7.75336	719	578	141	1168	935	233	870	629	241	1248	905	343
Mir125b-2 Chr16:77440161-77443231 FOR (3 kbp)	Mir125b-2	16	77440161	77443231	4.48153e-07	31.2533	41	23	18	66	31	35	80	17	63	149	27	122
Gm26704 Chr15:38866680-38872580 REV (5.9 kbp)	Gm26704	15	38866680	38872580	4.5084e-07	-17.2412	253	62	191	322	120	202	189	107	82	308	136	172
Slc2a1 Chr4:118962908-118995180 FOR (32.2 kbp)	Slc2a1	4	118962908	118995180	4.56242e-07	8.47802	695	489	206	1214	865	349	916	540	376	1297	842	455
Gm45887 Chr8:104944244-104950241 FOR (5.9 kbp)	Gm45887	8	104944244	104950241	4.64984e-07	17.3226	146	125	21	241	205	36	161	119	42	229	146	83
Gm16675 Chr8:47121843-47195550 REV (73.7 kbp)	Gm16675	8	47121843	47195550	4.66746e-07	5.91217	1583	1153	430	2387	1700	687	1685	1150	535	2465	1587	878
Rps7 Chr12:28680853-28688952 REV (8.1 kbp)	Rps7	12	28680853	28688952	4.68779e-07	15.5752	242	86	156	342	218	124	241	91	150	543	195	348
Coro7 Chr16:4443997-4500641 REV (56.6 kbp)	Coro7	16	4443997	4500641	4.68779e-07	5.9965	1094	903	191	1761	1491	270	1158	883	275	1669	1318	351
Nsfl1c Chr2:151333102-151353334 FOR (20.2 kbp)	Nsfl1c	2	151333102	151353334	4.6987e-07	14.1295	290	158	132	457	307	150	382	197	185	522	238	284
Stim1 Chr7:101914013-102086526 FOR (172.5 kbp)	Stim1	7	101914013	102086526	4.6987e-07	4.41568	1958	1677	281	3234	2642	592	2266	1790	476	2986	2347	639
ENSMUSG00000120011 Chr19:23113154-23116861 REV (3.7 kbp)	ENSMUSG00000120011	19	23113154	23116861	4.74084e-07	22.7842	104	52	52	165	73	92	77	36	41	227	36	191
Zc3h15 Chr2:83471779-83494966 FOR (23.1 kbp)	Zc3h15	2	83471779	83494966	4.75691e-07	12.0075	390	258	132	630	426	204	476	273	203	692	370	322
Zfp7 Chr15:76760459-76776595 FOR (16.1 kbp)	Zfp7	15	76760459	76776595	4.75714e-07	-10.4092	425	294	131	668	497	171	451	356	95	571	490	81
Insig1 Chr5:28273361-28283660 FOR (10.3 kbp)	Insig1	5	28273361	28283660	4.80226e-07	-13.7319	391	131	260	453	178	275	433	196	237	441	244	197
Gcnt1 Chr19:17303505-17353208 REV (49.7 kbp)	Gcnt1	19	17303505	17353208	4.85495e-07	7.02758	902	715	187	1418	1152	266	1072	792	280	1342	981	361
Gm527 Chr12:64961680-64971366 FOR (9.6 kbp)	Gm527	12	64961680	64971366	4.86747e-07	-17.088	282	72	210	383	154	229	218	108	110	248	130	118
Gm13548 Chr2:52629083-52632467 REV (3.3 kbp)	Gm13548	2	52629083	52632467	4.94052e-07	18.6184	116	62	54	237	82	155	192	28	164	277	76	201
Ptprcap Chr19:4200603-4206750 FOR (6.1 kbp)	Ptprcap	19	4200603	4206750	4.96286e-07	18.1046	183	129	54	377	229	148	166	89	77	277	114	163
Cct4 Chr11:22937519-22953780 FOR (16.2 kbp)	Cct4	11	22937519	22953780	5.06113e-07	-13.7189	384	202	182	674	256	418	292	177	115	450	246	204
Polr2m Chr9:71385719-71396217 REV (10.4 kbp)	Polr2m	9	71385719	71396217	5.09363e-07	13.7908	318	179	139	439	232	207	321	163	158	674	240	434
Atxn3 Chr12:101885160-101927505 REV (42.3 kbp)	Atxn3	12	101885160	101927505	5.10942e-07	7.19561	721	630	91	1197	986	211	811	648	163	1229	924	305
Hes7 Chr11:69008230-69014881 FOR (6.6 kbp)	Hes7	11	69008230	69014881	5.11441e-07	5.25013	413	44	369	704	48	656	517	4	513	789	35	754
Wdr4 Chr17:31713296-31741954 REV (28.6 kbp)	Wdr4	17	31713296	31741954	5.12307e-07	8.73362	609	477	132	1223	872	351	777	498	279	1055	691	364
Gm26834 Chr16:29626876-29656632 FOR (29.7 kbp)	Gm26834	16	29626876	29656632	5.14605e-07	9.04838	595	471	124	922	697	225	695	448	247	999	703	296
Dgkq Chr5:108794559-108820538 REV (25.9 kbp)	Dgkq	5	108794559	108820538	5.21501e-07	9.74988	642	449	193	819	568	251	715	388	327	999	638	361
Kif5b Chr18:6201002-6245174 REV (44.1 kbp)	Kif5b	18	6201002	6245174	5.30049e-07	-8.94098	636	447	189	1233	778	455	739	554	185	860	637	223
Gm49354 Chr13:59906749-59933059 REV (26.3 kbp)	Gm49354	13	59906749	59933059	5.38268e-07	9.99339	710	364	346	812	501	311	783	368	415	989	462	527
Gm13270 Chr2:13273395-13330641 FOR (57.2 kbp)	Gm13270	2	13273395	13330641	5.40744e-07	7.24953	711	626	85	1114	931	183	741	574	167	1151	903	248
Gm43445 Chr3:143902933-143908023 REV (5 kbp)	Gm43445	3	143902933	143908023	5.63077e-07	16.8756	153	60	93	337	153	184	174	72	102	375	74	301
Cluap1 Chr16:3723665-3759011 FOR (35.3 kbp)	Cluap1	16	3723665	3759011	5.63572e-07	7.81574	566	435	131	1028	900	128	794	614	180	1076	806	270
Tspan33 Chr6:29691221-29718558 FOR (27.3 kbp)	Tspan33	6	29691221	29718558	5.63898e-07	9.6617	540	438	102	887	594	293	665	428	237	998	614	384
Rbm19 Chr5:120251530-120337046 FOR (85.5 kbp)	Rbm19	5	120251530	120337046	5.67737e-07	3.36484	2008	1822	186	3182	2877	305	2642	2285	357	3736	3275	461
Pdzd2 Chr15:12359797-12743010 REV (383.2 kbp)	Pdzd2	15	12359797	12743010	5.68751e-07	2.0482	7475	6449	1026	12234	10446	1788	8584	7279	1305	12107	10034	2073
Pdpk1 Chr17:24292654-24372898 REV (80.2 kbp)	Pdpk1	17	24292654	24372898	5.74171e-07	-7.40495	915	667	248	1757	1105	652	952	764	188	1396	967	429
St14 Chr9:31000698-31046149 REV (45.4 kbp)	St14	9	31000698	31046149	5.89845e-07	-6.20818	1210	909	301	1768	1263	505	1255	988	267	1919	1524	395
Rnf157 Chr11:116227179-116306858 REV (79.6 kbp)	Rnf157	11	116227179	116306858	5.97539e-07	5.14828	1802	1297	505	3400	2502	898	2095	1499	596	2927	1910	1017
Degs1 Chr1:182103337-182113369 REV (10 kbp)	Degs1	1	182103337	182113369	6.01854e-07	13.7423	238	194	44	543	295	248	312	147	165	617	307	310
Vash2 Chr1:190679843-190714493 REV (34.6 kbp)	Vash2	1	190679843	190714493	6.03102e-07	-7.24175	911	696	215	1479	967	512	940	686	254	1528	1210	318
Zbtb8a Chr4:129247421-129274909 REV (27.4 kbp)	Zbtb8a	4	129247421	129274909	6.03102e-07	-8.32298	965	560	405	1398	779	619	866	536	330	1259	845	414
Gm10570 Chr4:130200349-130205467 REV (5.1 kbp)	Gm10570	4	130200349	130205467	6.05667e-07	16.0122	162	63	99	264	108	156	262	64	198	484	116	368
Kmt2b Chr7:30268283-30291151 REV (22.8 kbp)	Kmt2b	7	30268283	30291151	6.08591e-07	8.05903	725	581	144	1202	850	352	773	545	228	1520	973	547
Mgll Chr6:88698394-88805342 FOR (106.9 kbp)	Mgll	6	88698394	88805342	6.08629e-07	3.91559	2484	2089	395	4271	3494	777	2573	2075	498	3874	3001	873
Rragc Chr4:123808239-123830790 FOR (22.5 kbp)	Rragc	4	123808239	123830790	6.20395e-07	11.343	461	253	208	641	423	218	570	287	283	860	428	432
Crebrf Chr17:26931624-26995609 FOR (63.9 kbp)	Crebrf	17	26931624	26995609	6.27194e-07	-8.17993	795	561	234	1611	980	631	760	566	194	1116	789	327
9530052C20Rik Chr3:142585256-142598682 FOR (13.4 kbp)	9530052C20Rik	3	142585256	142598682	6.27474e-07	-10.2485	581	98	483	799	174	625	295	131	164	673	159	514
Fam131a Chr16:20508991-20521798 FOR (12.8 kbp)	Fam131a	16	20508991	20521798	6.27474e-07	12.8401	382	232	150	511	333	178	459	223	236	588	305	283
Sephs2 Chr7:126871051-126876227 REV (5.1 kbp)	Sephs2	7	126871051	126876227	6.33531e-07	-17.9292	219	89	130	382	103	279	160	104	56	243	97	146
Mir207 Chr4:40719917-40722995 FOR (3 kbp)	Mir207	4	40719917	40722995	6.33852e-07	9.46701	175	17	158	321	49	272	249	9	240	324	13	311
Manf Chr9:106715511-106772178 REV (56.6 kbp)	Manf	9	106715511	106772178	6.35239e-07	7.09116	1299	803	496	1789	1080	709	1440	794	646	1776	939	837
ENSMUSG00000120686 Chr4:40720153-40725277 REV (5.1 kbp)	ENSMUSG00000120686	4	40720153	40725277	6.5014e-07	9.46145	216	24	192	427	76	351	309	20	289	397	23	374
Scamp4 Chr10:80435706-80451617 FOR (15.9 kbp)	Scamp4	10	80435706	80451617	6.5248e-07	11.2148	523	288	235	714	474	240	456	253	203	840	400	440
Pdcd6ip Chr9:113480812-113540327 REV (59.5 kbp)	Pdcd6ip	9	113480812	113540327	6.54573e-07	6.55098	921	729	192	1578	1263	315	1455	953	502	1522	1225	297
Gm29480 Chr1:92769899-92779493 REV (9.5 kbp)	Gm29480	1	92769899	92779493	6.628e-07	18.7523	171	91	80	215	164	51	213	101	112	326	154	172
Coro2a Chr4:46536937-46605202 REV (68.2 kbp)	Coro2a	4	46536937	46605202	6.69841e-07	5.85174	1396	1025	371	2672	1816	856	1541	1084	457	2749	1661	1088
Spdya Chr17:71856056-71896528 FOR (40.4 kbp)	Spdya	17	71856056	71896528	6.91767e-07	10.8344	474	294	180	828	561	267	555	323	232	769	403	366
Fasn Chr11:120696672-120718373 REV (21.7 kbp)	Fasn	11	120696672	120718373	7.10478e-07	-7.44474	1176	688	488	1675	1071	604	957	653	304	1480	1032	448
Cct8 Chr16:87280214-87295761 REV (15.5 kbp)	Cct8	16	87280214	87295761	7.15382e-07	11.5983	424	269	155	748	430	318	486	242	244	715	335	380
Arrdc2 Chr8:71287773-71295364 REV (7.5 kbp)	Arrdc2	8	71287773	71295364	7.2442e-07	-13.1779	504	141	363	515	217	298	372	160	212	427	226	201
Gm36012 Chr4:101400490-101411398 REV (10.9 kbp)	Gm36012	4	101400490	101411398	7.30947e-07	17.3652	153	122	31	295	206	89	218	114	104	312	182	130
Ints3 Chr3:90298695-90343929 REV (45.2 kbp)	Ints3	3	90298695	90343929	7.35317e-07	7.1028	822	686	136	1246	1014	232	967	729	238	1234	924	310
Tmem159 Chr7:119698576-119720215 FOR (21.6 kbp)	Tmem159	7	119698576	119720215	7.35317e-07	-11.5946	323	235	88	701	410	291	375	300	75	644	460	184
Mettl9 Chr7:120630668-120677552 FOR (46.8 kbp)	Mettl9	7	120630668	120677552	7.50545e-07	-8.8677	699	417	282	1306	801	505	694	473	221	1024	723	301
Coro1b Chr19:4195618-4204034 FOR (8.4 kbp)	Coro1b	19	4195618	4204034	7.55761e-07	14.1417	230	193	37	534	378	156	267	164	103	370	222	148
Zfp512b Chr2:181223896-181237596 REV (13.7 kbp)	Zfp512b	2	181223896	181237596	7.58664e-07	14.286	312	204	108	413	288	125	176	144	32	593	268	325
Tafa3 Chr3:104674722-104692156 REV (17.4 kbp)	Tafa3	3	104674722	104692156	7.60381e-07	-10.153	574	219	355	1007	421	586	589	289	300	910	470	440
Zkscan7 Chr9:122711750-122727683 FOR (15.9 kbp)	Zkscan7	9	122711750	122727683	7.60624e-07	-13.565	263	182	81	615	341	274	289	251	38	407	258	149
Rtn4 Chr11:29639947-29694331 FOR (54.3 kbp)	Rtn4	11	29639947	29694331	7.67822e-07	9.60306	560	403	157	942	624	318	595	449	146	1132	566	566
Ube2e1 Chr14:4134837-4186974 FOR (52.1 kbp)	Ube2e1	14	4134837	4186974	7.74648e-07	-8.52605	716	484	232	1287	825	462	785	591	194	953	693	260
Zranb3 Chr1:127881921-128033784 REV (151.8 kbp)	Zranb3	1	127881921	128033784	7.81259e-07	3.80182	2132	1871	261	3151	2768	383	2151	1863	288	3258	2681	577
Brix1 Chr15:10474865-10489033 REV (14.1 kbp)	Brix1	15	10474865	10489033	7.89313e-07	14.2981	212	143	69	483	293	190	360	136	224	503	282	221
Gm42878 Chr5:121656676-121686545 REV (29.8 kbp)	Gm42878	5	121656676	121686545	7.90251e-07	8.733	629	471	158	1254	816	438	781	471	310	1195	707	488
Usp3 Chr9:66421919-66503424 REV (81.5 kbp)	Usp3	9	66421919	66503424	8.00566e-07	-8.13557	923	583	340	1693	927	766	756	540	216	1262	789	473
Mir106a ChrX:51831380-51834444 REV (3 kbp)	Mir106a	X	51831380	51834444	8.00606e-07	-22.0344	93	24	69	207	64	143	100	46	54	229	123	106
1810021B22Rik Chr15:88955399-88963138 REV (7.7 kbp)	1810021B22Rik	15	88955399	88963138	8.05316e-07	-14.6769	317	85	232	462	156	306	274	122	152	353	164	189
Lrig3 Chr10:125799037-125851228 FOR (52.1 kbp)	Lrig3	10	125799037	125851228	8.14395e-07	6.01684	1041	865	176	1892	1433	459	1402	1053	349	2310	1632	678
A430110L20Rik Chr1:181050551-181056063 FOR (5.5 kbp)	A430110L20Rik	1	181050551	181056063	8.19224e-07	23.6281	119	68	51	215	125	90	104	37	67	139	46	93
BC005624 Chr2:30862189-30875213 REV (13 kbp)	BC005624	2	30862189	30875213	8.19224e-07	12.2687	317	153	164	700	363	337	487	164	323	584	248	336
Cdk14 Chr5:4853391-5473312 REV (619.9 kbp)	Cdk14	5	4853391	5473312	8.19224e-07	1.96419	6988	6132	856	10447	9165	1282	8656	7495	1161	12227	10417	1810
Glrb Chr3:80750906-80823967 REV (73 kbp)	Glrb	3	80750906	80823967	8.37691e-07	7.49065	696	583	113	1080	872	208	764	626	138	1360	955	405
Gm48449 Chr14:65588891-65599859 REV (10.9 kbp)	Gm48449	14	65588891	65599859	8.42204e-07	-14.2065	306	79	227	482	138	344	222	113	109	420	155	265
Grhpr Chr4:44978395-44990734 FOR (12.3 kbp)	Grhpr	4	44978395	44990734	8.46797e-07	-11.9176	338	239	99	583	353	230	372	291	81	569	426	143
Gm41168 Chr14:61272409-61314251 FOR (41.8 kbp)	Gm41168	14	61272409	61314251	8.57734e-07	8.64964	743	437	306	1164	752	412	848	451	397	1409	761	648
ENSMUSG00000120502 Chr13:35370257-35374156 FOR (3.9 kbp)	ENSMUSG00000120502	13	35370257	35374156	8.5784e-07	26.365	68	50	18	126	73	53	117	44	73	153	56	97
Snx18 Chr13:113728715-113758100 REV (29.3 kbp)	Snx18	13	113728715	113758100	8.63288e-07	6.96311	1000	746	254	1674	1067	607	1490	936	554	1947	1155	792
Cebpa Chr7:34815718-34821353 FOR (5.6 kbp)	Cebpa	7	34815718	34821353	8.64786e-07	6.40535	412	51	361	638	77	561	563	37	526	889	47	842
Ltbp2 Chr12:84829986-84926306 REV (96.3 kbp)	Ltbp2	12	84829986	84926306	8.64786e-07	4.49292	2007	1557	450	3341	2711	630	2128	1630	498	3470	2586	884
Lyrm9 Chr11:78714410-78737696 FOR (23.2 kbp)	Lyrm9	11	78714410	78737696	8.74355e-07	9.58069	510	342	168	882	708	174	645	432	213	825	536	289
Gm17402 Chr3:67272794-67285496 REV (12.7 kbp)	Gm17402	3	67272794	67285496	8.84556e-07	-18.8676	173	68	105	279	95	184	133	85	48	293	149	144
ENSMUSG00000120915 Chr5:27993727-27997128 FOR (3.4 kbp)	ENSMUSG00000120915	5	27993727	27997128	8.84556e-07	10.8493	302	48	254	248	69	179	214	35	179	707	61	646
Ist1 Chr8:110397957-110422892 REV (24.9 kbp)	Ist1	8	110397957	110422892	8.84556e-07	-10.3152	580	330	250	917	525	392	468	335	133	843	549	294
Lysmd3 Chr13:81802782-81820990 FOR (18.2 kbp)	Lysmd3	13	81802782	81820990	8.84556e-07	12.4035	323	236	87	619	354	265	520	251	269	571	297	274
Akap7 Chr10:25044988-25186768 REV (141.7 kbp)	Akap7	10	25044988	25186768	8.91387e-07	3.4611	2344	2086	258	4118	3530	588	2745	2266	479	4148	3486	662
Ldlrad2 Chr4:137298187-137312415 REV (14.2 kbp)	Ldlrad2	4	137298187	137312415	8.92213e-07	12.2033	284	240	44	488	370	118	379	265	114	537	347	190
Cox7a2l Chr17:83809347-83827759 REV (18.4 kbp)	Cox7a2l	17	83809347	83827759	8.92213e-07	12.0957	250	186	64	648	437	211	482	310	172	658	343	315
F8a ChrX:72268897-72274401 FOR (5.5 kbp)	F8a	X	72268897	72274401	8.97622e-07	-20.3802	162	38	124	181	51	130	140	69	71	214	95	119
Gm38708 Chr6:88165379-88170663 REV (5.2 kbp)	Gm38708	6	88165379	88170663	9.15789e-07	13.8916	362	198	164	498	261	237	317	138	179	453	166	287
Actn2 Chr13:12284312-12358641 REV (74.3 kbp)	Actn2	13	12284312	12358641	9.20047e-07	4.72027	1402	1210	192	2157	1881	276	1424	1187	237	2454	1998	456
Gm31513 Chr12:84239743-84246354 FOR (6.6 kbp)	Gm31513	12	84239743	84246354	9.20644e-07	-12.7716	323	104	219	592	152	440	265	142	123	562	195	367
A930007I19Rik Chr19:29442150-29503572 REV (61.4 kbp)	A930007I19Rik	19	29442150	29503572	9.28182e-07	6.16242	1357	999	358	2236	1616	620	1332	980	352	2092	1301	791
Csf2ra Chr19:61212395-61219867 REV (7.4 kbp)	Csf2ra	19	61212395	61219867	9.30281e-07	-10.6569	349	80	269	753	159	594	337	127	210	742	222	520
Acad10 Chr5:121759089-121801577 REV (42.4 kbp)	Acad10	5	121759089	121801577	9.40905e-07	-7.17639	989	683	306	1482	1018	464	1010	748	262	1404	1087	317
Diablo Chr5:123647828-123665239 REV (17.4 kbp)	Diablo	5	123647828	123665239	9.40905e-07	11.4733	491	247	244	745	480	265	503	200	303	646	344	302
Ifnar2 Chr16:91166671-91202477 FOR (35.8 kbp)	Ifnar2	16	91166671	91202477	9.57042e-07	-6.94428	959	713	246	1417	1070	347	850	691	159	1204	993	211
Gm14123 Chr2:150445153-150452174 FOR (7 kbp)	Gm14123	2	150445153	150452174	9.67845e-07	18.1878	116	51	65	262	119	143	182	44	138	322	91	231
Sulf2 Chr2:165915009-166000583 REV (85.5 kbp)	Sulf2	2	165915009	166000583	9.6996e-07	4.2612	2350	1960	390	3888	2906	982	2688	1976	712	3764	2782	982
Ica1l Chr1:60021649-60085343 REV (63.6 kbp)	Ica1l	1	60021649	60085343	9.71596e-07	6.76343	1048	809	239	1637	1292	345	1083	728	355	1400	1047	353
Ddx31 Chr2:28727418-28795583 FOR (68.1 kbp)	Ddx31	2	28727418	28795583	9.71596e-07	6.17205	1180	905	275	1872	1465	407	1377	942	435	1835	1354	481
Cerox1 Chr17:25786332-25794052 FOR (7.7 kbp)	Cerox1	17	25786332	25794052	9.71596e-07	12.9286	236	139	97	564	284	280	474	204	270	645	243	402
Ndufb3 Chr1:58622543-58635123 FOR (12.5 kbp)	Ndufb3	1	58622543	58635123	9.76983e-07	16.2905	208	116	92	360	190	170	291	88	203	313	139	174
Cntrob Chr11:69190313-69217601 REV (27.2 kbp)	Cntrob	11	69190313	69217601	9.76983e-07	-8.46223	765	503	262	1257	753	504	726	583	143	1174	758	416
Ero1a Chr14:45520544-45559228 REV (38.6 kbp)	Ero1a	14	45520544	45559228	9.76983e-07	7.72114	734	629	105	1341	911	430	928	679	249	1412	877	535
Gm36640 Chr6:135253606-135330448 FOR (76.8 kbp)	Gm36640	6	135253606	135330448	9.79386e-07	5.20234	1154	1014	140	2052	1751	301	1325	1083	242	1803	1452	351
Galnt6 Chr15:100589694-100630257 REV (40.5 kbp)	Galnt6	15	100589694	100630257	9.88001e-07	7.14343	1101	721	380	1673	1206	467	1038	642	396	1717	1075	642
Dnaja1 Chr4:40719150-40737149 FOR (18 kbp)	Dnaja1	4	40719150	40737149	9.94975e-07	12.0649	319	114	205	632	261	371	412	110	302	549	153	396
Celsr1 Chr15:85783130-85921404 REV (138.2 kbp)	Celsr1	15	85783130	85921404	9.94975e-07	3.17013	3641	3003	638	5776	4794	982	3693	3128	565	5957	4556	1401
Il4i1 Chr7:44462811-44490233 FOR (27.4 kbp)	Il4i1	7	44462811	44490233	1.00544e-06	9.07934	688	315	373	1076	549	527	814	330	484	1191	470	721
Dlgap4 Chr2:156452625-156606283 FOR (153.6 kbp)	Dlgap4	2	156452625	156606283	1.00822e-06	3.53614	4071	2736	1335	6060	4631	1429	4336	3036	1300	6229	4273	1956
Gm42984 Chr5:44380929-44400890 FOR (19.9 kbp)	Gm42984	5	44380929	44400890	1.01027e-06	9.61304	586	238	348	784	266	518	589	185	404	997	246	751
Spred1 Chr2:116948855-117012760 FOR (63.9 kbp)	Spred1	2	116948855	117012760	1.01681e-06	7.72494	834	587	247	1592	920	672	1178	587	591	1519	880	639
Gm38257 Chr2:15058524-15064284 FOR (5.7 kbp)	Gm38257	2	15058524	15064284	1.02161e-06	15.5303	180	59	121	303	125	178	236	53	183	380	86	294
Nfrkb Chr9:31294488-31332629 FOR (38.1 kbp)	Nfrkb	9	31294488	31332629	1.03331e-06	-7.63964	720	581	139	1273	874	399	754	609	145	1075	866	209
Kcnf1 Chr12:17222101-17229889 REV (7.7 kbp)	Kcnf1	12	17222101	17229889	1.03989e-06	15.7894	237	106	131	291	143	148	222	74	148	457	139	318
Gm15738 Chr16:13172238-13289619 REV (117.3 kbp)	Gm15738	16	13172238	13289619	1.05658e-06	4.56923	1977	1508	469	2926	2423	503	2157	1687	470	3287	2429	858
Ttc7b Chr12:100267029-100490085 REV (223 kbp)	Ttc7b	12	100267029	100490085	1.06799e-06	2.5243	3639	3359	280	5905	5252	653	3937	3486	451	5754	5013	741
Nfu1 Chr6:86983218-87005443 FOR (22.2 kbp)	Nfu1	6	86983218	87005443	1.09001e-06	9.55871	523	421	102	805	618	187	601	377	224	724	533	191
Gm44729 Chr7:126869436-126874487 FOR (5 kbp)	Gm44729	7	126869436	126874487	1.09028e-06	-17.2658	222	93	129	390	113	277	171	111	60	261	109	152
Art4 Chr6:136825449-136837731 REV (12.2 kbp)	Art4	6	136825449	136837731	1.09095e-06	15.2085	267	137	130	498	268	230	255	82	173	336	141	195
Gm45902 Chr2:3505564-3516827 REV (11.2 kbp)	Gm45902	2	3505564	3516827	1.0938e-06	-12.712	367	153	214	565	214	351	372	197	175	609	314	295
Gm56192 Chr4:9666279-9669350 FOR (3 kbp)	Gm56192	4	9666279	9669350	1.10679e-06	-16.5019	164	14	150	197	27	170	157	37	120	184	58	126
Imp4 Chr1:34475932-34488437 FOR (12.5 kbp)	Imp4	1	34475932	34488437	1.11844e-06	12.953	294	168	126	524	343	181	427	193	234	607	319	288
Cdc20b Chr13:113168645-113227729 FOR (59 kbp)	Cdc20b	13	113168645	113227729	1.13911e-06	6.7483	1054	738	316	1742	1315	427	1130	788	342	1805	1169	636
Mpig6b Chr17:35281669-35288160 REV (6.4 kbp)	Mpig6b	17	35281669	35288160	1.15257e-06	16.49	232	112	120	343	205	138	266	98	168	293	118	175
Gm45892 Chr8:104943834-104947931 REV (4 kbp)	Gm45892	8	104943834	104947931	1.16752e-06	20.1756	112	93	19	181	149	32	114	77	37	192	114	78
Rasal2 Chr1:156962752-157243165 REV (280.4 kbp)	Rasal2	1	156962752	157243165	1.18082e-06	3.70068	2377	2039	338	3771	3150	621	2884	2310	574	4080	3310	770
Slc26a4 Chr12:31569826-31612968 REV (43.1 kbp)	Slc26a4	12	31569826	31612968	1.18204e-06	7.36721	954	736	218	1330	992	338	934	614	320	1387	971	416
Gm53 Chr11:96138924-96160126 FOR (21.2 kbp)	Gm53	11	96138924	96160126	1.21457e-06	9.36082	551	201	350	1058	427	631	606	179	427	968	288	680
ENSMUSG00000121307 Chr12:17947735-18115611 FOR (167.8 kbp)	ENSMUSG00000121307	12	17947735	18115611	1.21673e-06	4.49713	1754	1407	347	2741	2321	420	2110	1656	454	2978	2335	643
Leng8 Chr7:4137038-4151176 FOR (14.1 kbp)	Leng8	7	4137038	4151176	1.21791e-06	-11.3019	470	274	196	779	386	393	425	292	133	685	420	265
Zfp800 Chr6:28239926-28401004 REV (161 kbp)	Zfp800	6	28239926	28401004	1.22346e-06	4.37237	2393	1848	545	3874	2871	1003	2732	1963	769	3731	2621	1110
Cd55 Chr1:130366764-130393481 REV (26.7 kbp)	Cd55	1	130366764	130393481	1.22952e-06	12.3738	251	205	46	460	370	90	366	247	119	453	314	139
Pfkfb3 Chr2:11476244-11561888 REV (85.6 kbp)	Pfkfb3	2	11476244	11561888	1.22952e-06	-5.2428	2041	1228	813	3315	2239	1076	1850	1330	520	2756	1893	863
Rab20 Chr8:11503518-11531710 REV (28.1 kbp)	Rab20	8	11503518	11531710	1.23856e-06	9.06075	766	408	358	1021	609	412	876	390	486	1101	556	545
Kcnh2 Chr5:24524587-24559602 REV (35 kbp)	Kcnh2	5	24524587	24559602	1.24892e-06	7.51047	943	635	308	1523	918	605	1122	524	598	1732	1059	673
Mapk7 Chr11:61379638-61388232 REV (8.5 kbp)	Mapk7	11	61379638	61388232	1.2512e-06	-13.2959	373	161	212	543	243	300	360	199	161	471	278	193
Vps39 Chr2:120146942-120186618 REV (39.6 kbp)	Vps39	2	120146942	120186618	1.26052e-06	-8.82253	651	430	221	1004	688	316	633	514	119	912	666	246
Pheta2 Chr15:82220143-82229944 FOR (9.8 kbp)	Pheta2	15	82220143	82229944	1.28454e-06	13.0833	336	166	170	523	351	172	344	176	168	588	263	325
Sqle Chr15:59183926-59203041 FOR (19.1 kbp)	Sqle	15	59183926	59203041	1.30927e-06	10.486	456	301	155	806	499	307	674	369	305	806	414	392
Fgf3 Chr7:144388820-144398173 FOR (9.3 kbp)	Fgf3	7	144388820	144398173	1.31066e-06	-10.8249	370	83	287	732	169	563	381	124	257	640	220	420
Gm28035 Chr2:30127579-30172160 FOR (44.5 kbp)	Gm28035	2	30127579	30172160	1.3117e-06	7.07753	1020	716	304	1677	1158	519	1127	745	382	1698	1018	680
Srp72 Chr5:77119530-77147784 FOR (28.2 kbp)	Srp72	5	77119530	77147784	1.32375e-06	9.04894	482	396	86	930	693	237	629	399	230	956	680	276
Denr Chr5:124042238-124066898 FOR (24.6 kbp)	Denr	5	124042238	124066898	1.32537e-06	9.80043	542	397	145	830	612	218	498	384	114	881	495	386
Agl Chr3:116533648-116604815 REV (71.1 kbp)	Agl	3	116533648	116604815	1.32603e-06	4.04014	1474	1338	136	2337	2108	229	1549	1359	190	2343	2003	340
Arfgef1 Chr1:10207796-10305895 REV (98.1 kbp)	Arfgef1	1	10207796	10305895	1.32945e-06	5.88067	1390	1039	351	2053	1541	512	1501	1058	443	2241	1526	715
Gm36995 ChrX:7424841-7474620 REV (49.7 kbp)	Gm36995	X	7424841	7474620	1.33145e-06	6.63866	1063	866	197	1448	1086	362	1152	766	386	1668	1239	429
Gm19391 Chr3:109027849-109033211 REV (5.3 kbp)	Gm19391	3	109027849	109033211	1.33515e-06	20.203	142	83	59	211	132	79	174	69	105	224	93	131
Shisal1 Chr15:84263404-84334298 REV (70.8 kbp)	Shisal1	15	84263404	84334298	1.3422e-06	5.03797	1502	1234	268	2395	1938	457	1768	1285	483	2411	1906	505
Pradc1 Chr6:85423792-85431952 REV (8.1 kbp)	Pradc1	6	85423792	85431952	1.36328e-06	-9.06607	357	55	302	753	84	669	423	89	334	559	123	436
Trim47 Chr11:115996578-116021036 REV (24.4 kbp)	Trim47	11	115996578	116021036	1.36488e-06	-7.4081	960	625	335	1595	959	636	1040	774	266	1444	950	494
Tpm1 Chr9:66929872-66959688 REV (29.8 kbp)	Tpm1	9	66929872	66959688	1.37236e-06	7.52276	1053	613	440	1615	934	681	1129	557	572	1584	812	772
Lrfn1 Chr7:28148405-28167667 FOR (19.2 kbp)	Lrfn1	7	28148405	28167667	1.37583e-06	-9.34272	685	393	292	963	620	343	664	503	161	840	562	278
Vezt Chr10:93775027-93874679 REV (99.6 kbp)	Vezt	10	93775027	93874679	1.38514e-06	4.65145	1683	1373	310	2472	2092	380	1822	1435	387	2741	2158	583
Trabd Chr15:88956327-88971280 FOR (14.9 kbp)	Trabd	15	88956327	88971280	1.40134e-06	-11.5417	501	260	241	705	386	319	424	268	156	602	400	202
Spns2 Chr11:72342464-72383730 REV (41.2 kbp)	Spns2	11	72342464	72383730	1.40379e-06	7.72451	929	547	382	1499	1050	449	1046	595	451	1364	804	560
Snx6 Chr12:54793134-54845488 REV (52.3 kbp)	Snx6	12	54793134	54845488	1.40825e-06	-6.205	1015	771	244	1364	1117	247	910	811	99	1307	1086	221
Gfm2 Chr13:97271445-97317703 FOR (46.2 kbp)	Gfm2	13	97271445	97317703	1.41669e-06	-5.5048	939	751	188	1478	1257	221	966	847	119	1504	1341	163
Kifc1 Chr17:34094633-34112635 REV (18 kbp)	Kifc1	17	34094633	34112635	1.44072e-06	-10.2641	578	330	248	745	507	238	545	387	158	645	488	157
Mcmbp Chr7:128298165-128345219 REV (47 kbp)	Mcmbp	7	128298165	128345219	1.47587e-06	7.02883	915	669	246	1693	1254	439	1036	735	301	1517	968	549
Igsf11 Chr16:38710033-38847521 FOR (137.4 kbp)	Igsf11	16	38710033	38847521	1.48488e-06	4.01013	2172	1760	412	3430	2875	555	2652	2078	574	3591	2837	754
Niban3 Chr8:72047292-72060580 FOR (13.2 kbp)	Niban3	8	72047292	72060580	1.49931e-06	-12.0768	426	198	228	691	394	297	420	270	150	502	330	172
Erbb3 Chr10:128403392-128428521 REV (25.1 kbp)	Erbb3	10	128403392	128428521	1.50639e-06	8.7126	763	540	223	1239	830	409	725	358	367	983	662	321
Galc Chr12:98168553-98228718 REV (60.1 kbp)	Galc	12	98168553	98228718	1.50639e-06	6.31296	974	824	150	1749	1299	450	1154	870	284	1908	1324	584
Myg1 Chr15:102237144-102246574 FOR (9.4 kbp)	Myg1	15	102237144	102246574	1.50704e-06	-13.3821	279	184	95	518	264	254	370	234	136	416	313	103
Crebl2 Chr6:134804117-134835894 FOR (31.7 kbp)	Crebl2	6	134804117	134835894	1.50814e-06	9.73082	567	429	138	887	655	232	526	334	192	739	486	253
Gar1 Chr3:129618561-129628045 REV (9.4 kbp)	Gar1	3	129618561	129628045	1.50928e-06	13.5537	301	104	197	375	178	197	329	93	236	509	143	366
Gm20687 Chr14:55289402-55336443 FOR (47 kbp)	Gm20687	14	55289402	55336443	1.50928e-06	5.84323	1221	925	296	2135	1639	496	1431	990	441	2176	1555	621
Fer Chr17:64167057-64446491 FOR (279.4 kbp)	Fer	17	64167057	64446491	1.51487e-06	3.12692	3084	2616	468	4785	4112	673	3724	3135	589	5302	4300	1002
Snora21 Chr11:97672465-97675601 REV (3.1 kbp)	Snora21	11	97672465	97675601	1.52003e-06	-13.2535	144	27	117	428	31	397	156	39	117	233	52	181
Gm44700 Chr7:28586552-28590908 REV (4.3 kbp)	Gm44700	7	28586552	28590908	1.53522e-06	-18.9526	218	100	118	359	148	211	131	76	55	200	129	71
Cdx1 Chr18:61151934-61172271 REV (20.3 kbp)	Cdx1	18	61151934	61172271	1.54287e-06	7.93728	458	394	64	997	851	146	585	442	143	841	665	176
Rbm12b2 Chr4:12086439-12096243 FOR (9.8 kbp)	Rbm12b2	4	12086439	12096243	1.54958e-06	14.3967	193	60	133	369	153	216	286	61	225	399	100	299
Gm12996 Chr4:116679100-116687800 FOR (8.7 kbp)	Gm12996	4	116679100	116687800	1.56388e-06	15.6294	207	136	71	348	244	104	227	112	115	407	223	184
1700087I21Rik Chr14:103581343-103687303 FOR (105.9 kbp)	1700087I21Rik	14	103581343	103687303	1.57048e-06	5.23653	1382	1145	237	2332	1865	467	1516	1212	304	2258	1649	609
Gm16534 Chr2:31940098-31957923 REV (17.8 kbp)	Gm16534	2	31940098	31957923	1.57616e-06	11.9107	457	220	237	650	354	296	374	164	210	645	243	402
Gm40847 Chr12:18900841-18956504 FOR (55.6 kbp)	Gm40847	12	18900841	18956504	1.57616e-06	9.16017	370	308	62	594	501	93	649	467	182	920	706	214
ENSMUSG00000120975 Chr13:120249771-120253225 FOR (3.4 kbp)	ENSMUSG00000120975	13	120249771	120253225	1.57835e-06	10.3835	225	26	199	164	39	125	293	22	271	529	30	499
Bfsp1 Chr2:143668448-143708093 REV (39.6 kbp)	Bfsp1	2	143668448	143708093	1.61239e-06	-7.43918	825	503	322	1325	958	367	1034	739	295	1258	989	269
Mrps16 Chr14:20439372-20446702 REV (7.3 kbp)	Mrps16	14	20439372	20446702	1.65038e-06	15.6824	182	133	49	403	190	213	179	95	84	461	158	303
Zfp651 Chr9:121585396-121600808 FOR (15.4 kbp)	Zfp651	9	121585396	121600808	1.65855e-06	9.48288	764	335	429	869	575	294	615	280	335	1115	520	595
Gm11663 Chr11:104462094-104465383 REV (3.2 kbp)	Gm11663	11	104462094	104465383	1.66141e-06	-23.2249	150	56	94	168	42	126	118	70	48	117	57	60
Ndufs2 Chr1:171062422-171081957 REV (19.5 kbp)	Ndufs2	1	171062422	171081957	1.70103e-06	-8.61458	563	422	141	921	647	274	563	477	86	884	690	194
Srf Chr17:46859255-46870101 REV (10.8 kbp)	Srf	17	46859255	46870101	1.71858e-06	-10.5854	342	193	149	1117	302	815	484	197	287	655	310	345
Gtf3c2 Chr5:31313349-31340488 REV (27.1 kbp)	Gtf3c2	5	31313349	31340488	1.7294e-06	-9.40753	578	388	190	1014	655	359	508	402	106	784	566	218
Hoxa5 Chr6:52178734-52184567 REV (5.8 kbp)	Hoxa5	6	52178734	52184567	1.76757e-06	6.25961	445	420	25	671	640	31	409	381	28	726	626	100
Idua Chr5:108805197-108832423 FOR (27.2 kbp)	Idua	5	108805197	108832423	1.77169e-06	9.5321	610	420	190	816	546	270	688	353	335	999	629	370
Usp49 Chr17:47938615-47997663 FOR (59 kbp)	Usp49	17	47938615	47997663	1.77177e-06	6.41605	1047	815	232	1821	1369	452	1115	814	301	1786	1209	577
Zfr Chr15:12114917-12185769 FOR (70.8 kbp)	Zfr	15	12114917	12185769	1.79278e-06	-7.2409	940	666	274	1467	990	477	954	767	187	1233	896	337
Gm8696 Chr17:35173304-35176688 REV (3.3 kbp)	Gm8696	17	35173304	35176688	1.79985e-06	24.2524	56	48	8	193	138	55	76	30	46	148	83	65
Ptms Chr6:124890644-124900066 REV (9.4 kbp)	Ptms	6	124890644	124900066	1.81399e-06	12.184	216	104	112	600	237	363	374	121	253	690	194	496
D930028M14Rik Chr7:24848846-24856054 FOR (7.2 kbp)	D930028M14Rik	7	24848846	24856054	1.81749e-06	16.3545	167	59	108	308	127	181	201	54	147	277	55	222
Tada2b Chr5:36631014-36644629 REV (13.6 kbp)	Tada2b	5	36631014	36644629	1.81835e-06	9.8964	615	253	362	771	315	456	544	154	390	894	293	601
Rsph14 Chr10:74793309-74871418 REV (78.1 kbp)	Rsph14	10	74793309	74871418	1.82475e-06	4.10065	2065	1740	325	3165	2586	579	2405	1965	440	3571	2733	838
Adcy5 Chr16:34972247-35126108 FOR (153.8 kbp)	Adcy5	16	34972247	35126108	1.85319e-06	3.67237	2877	2256	621	4692	3611	1081	3458	2582	876	5495	4029	1466
Acox3 Chr5:35737384-35772696 FOR (35.3 kbp)	Acox3	5	35737384	35772696	1.86513e-06	-6.37865	808	677	131	1315	1015	300	778	651	127	1269	1111	158
Ncapd2 Chr6:125144970-125171664 REV (26.6 kbp)	Ncapd2	6	125144970	125171664	1.86513e-06	-7.56622	767	545	222	1260	904	356	709	582	127	1167	901	266
Klhl21 Chr4:152090260-152102137 FOR (11.8 kbp)	Klhl21	4	152090260	152102137	1.87211e-06	-9.9104	684	240	444	956	283	673	562	224	338	682	296	386
Bace2 Chr16:97154942-97244136 FOR (89.1 kbp)	Bace2	16	97154942	97244136	1.88696e-06	-7.01782	1014	715	299	1449	971	478	977	762	215	1465	1081	384
Unc5b Chr10:60598372-60670360 REV (71.9 kbp)	Unc5b	10	60598372	60670360	1.88776e-06	-5.02133	1905	1251	654	3406	2092	1314	2230	1501	729	3208	2195	1013
Gm10425 Chr12:111393308-111400380 REV (7 kbp)	Gm10425	12	111393308	111400380	1.91866e-06	15.1616	241	88	153	324	178	146	272	77	195	411	141	270
Taf12 Chr4:131998686-132023077 FOR (24.3 kbp)	Taf12	4	131998686	132023077	1.94123e-06	11.3488	440	300	140	589	445	144	512	301	211	515	326	189
Gm23664 Chr10:126974398-126977486 REV (3 kbp)	Gm23664	10	126974398	126977486	1.96011e-06	28.5126	87	46	41	117	81	36	49	20	29	114	35	79
Pon2 Chr6:5264147-5301455 REV (37.3 kbp)	Pon2	6	5264147	5301455	1.96715e-06	8.70882	444	376	68	794	616	178	776	533	243	977	719	258
Tnfrsf19 Chr14:61201324-61286939 REV (85.6 kbp)	Tnfrsf19	14	61201324	61286939	1.96882e-06	4.91389	1572	1255	317	2576	2083	493	1761	1341	420	2580	1939	641
Metap1 Chr3:138164717-138198276 REV (33.5 kbp)	Metap1	3	138164717	138198276	1.9696e-06	-7.62136	835	584	251	1427	935	492	722	558	164	1272	933	339
Naga Chr15:82213733-82226126 REV (12.3 kbp)	Naga	15	82213733	82226126	1.99036e-06	11.6872	390	231	159	596	457	139	365	223	142	661	373	288
Rpf1 Chr3:146211711-146230184 REV (18.4 kbp)	Rpf1	3	146211711	146230184	1.99796e-06	10.252	408	331	77	748	530	218	522	327	195	736	481	255
Gm17182 Chr5:53205029-53209530 REV (4.5 kbp)	Gm17182	5	53205029	53209530	1.99796e-06	22.5679	109	70	39	125	58	67	140	46	94	221	70	151
Batf Chr12:85730443-85755861 FOR (25.4 kbp)	Batf	12	85730443	85755861	1.99796e-06	8.62844	539	426	113	961	707	254	669	451	218	1150	766	384
Lzic Chr4:149566686-149581125 FOR (14.4 kbp)	Lzic	4	149566686	149581125	2.00118e-06	10.6164	326	277	49	692	489	203	536	317	219	691	476	215
Hps3 Chr3:20050109-20092479 REV (42.3 kbp)	Hps3	3	20050109	20092479	2.00191e-06	7.45809	692	579	113	1025	841	184	776	571	205	1066	815	251
Hs3st3b1 Chr11:63776618-63816116 REV (39.4 kbp)	Hs3st3b1	11	63776618	63816116	2.00487e-06	-6.74903	1180	469	711	2375	1049	1326	1308	659	649	1689	823	866
Txndc16 Chr14:45370922-45460785 REV (89.8 kbp)	Txndc16	14	45370922	45460785	2.00578e-06	5.63294	1396	1034	362	2287	1788	499	1353	1065	288	2225	1475	750
Rnf220 Chr4:117128660-117357249 REV (228.5 kbp)	Rnf220	4	117128660	117357249	2.01269e-06	2.80007	4804	3762	1042	7718	6226	1492	5690	4315	1375	7615	5925	1690
Ggn Chr7:28866635-28873401 FOR (6.7 kbp)	Ggn	7	28866635	28873401	2.02518e-06	11.2796	323	158	165	732	265	467	418	123	295	637	181	456
Serinc1 Chr10:57391870-57411626 REV (19.7 kbp)	Serinc1	10	57391870	57411626	2.10506e-06	13.3361	305	181	124	455	294	161	431	191	240	466	250	216
Gm10549 Chr18:33594216-33607763 FOR (13.5 kbp)	Gm10549	18	33594216	33607763	2.13199e-06	-13.9075	233	91	142	437	109	328	307	124	183	454	209	245
Gm34758 Chr14:103581323-103597922 FOR (16.6 kbp)	Gm34758	14	103581323	103597922	2.15861e-06	11.9611	297	154	143	643	283	360	402	186	216	658	180	478
Gjc1 Chr11:102690405-102713526 REV (23.1 kbp)	Gjc1	11	102690405	102713526	2.17199e-06	10.4382	504	270	234	771	395	376	602	278	324	841	324	517
Agps Chr2:75659521-75761694 FOR (102.1 kbp)	Agps	2	75659521	75761694	2.17849e-06	-5.04618	1518	1113	405	2056	1739	317	1423	1186	237	1797	1546	251
Fam126a Chr5:24120274-24238688 REV (118.4 kbp)	Fam126a	5	24120274	24238688	2.17849e-06	-4.80324	1482	1220	262	2439	1917	522	1506	1339	167	2042	1670	372
Grb10 Chr11:11880508-11991683 REV (111.1 kbp)	Grb10	11	11880508	11991683	2.17849e-06	4.88261	2022	1376	646	3336	2401	935	1972	1387	585	3486	2194	1292
Macir Chr1:97534043-97592799 REV (58.7 kbp)	Macir	1	97534043	97592799	2.18004e-06	6.84478	969	741	228	1642	1015	627	1327	886	441	1997	1122	875
Plscr3 Chr11:69734202-69742884 FOR (8.6 kbp)	Plscr3	11	69734202	69742884	2.20256e-06	12.9592	321	167	154	546	365	181	351	186	165	525	238	287
Ptpdc1 Chr13:48731348-48782140 REV (50.7 kbp)	Ptpdc1	13	48731348	48782140	2.22355e-06	6.59006	1061	785	276	1572	1221	351	1272	854	418	1481	1062	419
Ccdc57 Chr11:120717355-120826698 REV (109.3 kbp)	Ccdc57	11	120717355	120826698	2.22473e-06	-3.5862	1836	1593	243	3350	2882	468	1824	1659	165	2700	2407	293
Isl1 Chr13:116434817-116449225 REV (14.4 kbp)	Isl1	13	116434817	116449225	2.23269e-06	10.184	337	108	229	617	188	429	574	141	433	683	121	562
Jpx ChrX:102534158-102609302 FOR (75.1 kbp)	Jpx	X	102534158	102609302	2.2597e-06	5.57071	1029	871	158	1833	1521	312	1293	1012	281	1758	1368	390
1700001L05Rik Chr15:83238048-83254483 REV (16.4 kbp)	1700001L05Rik	15	83238048	83254483	2.26294e-06	14.4806	182	165	17	296	217	79	286	175	111	391	268	123
Mdn1 Chr4:32654119-32775217 FOR (121 kbp)	Mdn1	4	32654119	32775217	2.28838e-06	3.19587	1908	1727	181	3109	2887	222	2145	1944	201	2869	2507	362
Gm29609 Chr5:31302083-31340255 REV (38.1 kbp)	Gm29609	5	31302083	31340255	2.32204e-06	-7.98552	726	502	224	1347	902	445	687	539	148	1030	761	269
Prss36 Chr7:127531810-127548897 REV (17 kbp)	Prss36	7	127531810	127548897	2.33401e-06	10.7276	373	297	76	723	500	223	509	296	213	646	420	226
Gk5 Chr9:95998415-96066661 FOR (68.2 kbp)	Gk5	9	95998415	96066661	2.33782e-06	-4.439	1319	1157	162	2400	1954	446	1496	1353	143	2039	1761	278
Thbd Chr2:148246386-148253108 REV (6.7 kbp)	Thbd	2	148246386	148253108	2.33988e-06	13.5556	276	123	153	399	156	243	319	79	240	455	136	319
Nup62 Chr7:44462512-44480236 FOR (17.7 kbp)	Nup62	7	44462512	44480236	2.363e-06	11.5856	451	216	235	533	307	226	478	213	265	749	297	452
Fem1a Chr17:56560810-56570610 FOR (9.8 kbp)	Fem1a	17	56560810	56570610	2.41514e-06	-11.1584	444	190	254	820	274	546	443	214	229	612	291	321
Acin1 Chr14:54879618-54927388 REV (47.7 kbp)	Acin1	14	54879618	54927388	2.41921e-06	-6.5653	1353	896	457	1764	1234	530	1053	798	255	1453	1079	374
Zeb1 Chr18:5588860-5775467 FOR (186.6 kbp)	Zeb1	18	5588860	5775467	2.44359e-06	4.29535	1985	1652	333	3173	2549	624	2227	1686	541	3073	2403	670
Mrpl44 Chr1:79750735-79759162 FOR (8.4 kbp)	Mrpl44	1	79750735	79759162	2.46735e-06	16.286	220	123	97	247	179	68	317	141	176	332	173	159
Pde5a Chr3:122519596-122653023 FOR (133.4 kbp)	Pde5a	3	122519596	122653023	2.46735e-06	3.84649	2233	1902	331	3090	2627	463	2408	2004	404	3412	2724	688
Rflnb Chr11:75910020-75921608 REV (11.5 kbp)	Rflnb	11	75910020	75921608	2.46735e-06	-11.9301	391	199	192	742	287	455	362	244	118	581	273	308
Snrnp27 Chr6:86652133-86664504 REV (12.3 kbp)	Snrnp27	6	86652133	86664504	2.47194e-06	12.8262	266	210	56	416	315	101	351	206	145	458	313	145
4931431C16Rik Chr5:35738571-35749107 REV (10.5 kbp)	4931431C16Rik	5	35738571	35749107	2.49996e-06	-15.8424	200	124	76	418	215	203	215	145	70	273	200	73
Shroom1 Chr11:53345032-53358593 FOR (13.5 kbp)	Shroom1	11	53345032	53358593	2.51615e-06	10.2529	515	260	255	831	444	387	531	228	303	903	375	528
Eif2ak4 Chr2:118216099-118305715 FOR (89.6 kbp)	Eif2ak4	2	118216099	118305715	2.54754e-06	-5.43982	1092	850	242	1904	1467	437	1354	1068	286	1967	1681	286
Trim72 Chr7:127600121-127610205 FOR (10 kbp)	Trim72	7	127600121	127610205	2.55665e-06	10.5087	241	210	31	527	472	55	206	168	38	462	355	107
Wdsub1 Chr2:59682708-59715935 REV (33.2 kbp)	Wdsub1	2	59682708	59715935	2.59069e-06	6.33329	811	673	138	1419	1204	215	1037	792	245	1210	957	253
Rhoq Chr17:87267510-87307497 FOR (39.9 kbp)	Rhoq	17	87267510	87307497	2.63291e-06	6.56818	937	748	189	1640	1169	471	1217	819	398	1816	1238	578
Mcur1 Chr13:43691869-43716667 REV (24.7 kbp)	Mcur1	13	43691869	43716667	2.64909e-06	8.45971	763	461	302	1155	713	442	907	489	418	1184	614	570
Vps72 Chr3:95015333-95030362 FOR (15 kbp)	Vps72	3	95015333	95030362	2.66924e-06	-11.9787	392	236	156	599	373	226	364	288	76	449	309	140
Gm40578 Chr12:111416839-111470286 REV (53.4 kbp)	Gm40578	12	111416839	111470286	2.68558e-06	6.4812	1080	798	282	1981	1265	716	1346	820	526	1998	1217	781
Ntm Chr9:28906046-29877437 REV (971.3 kbp)	Ntm	9	28906046	29877437	2.68817e-06	1.72861	9822	8210	1612	15419	12841	2578	13030	10737	2293	18931	15366	3565
1600010M07Rik Chr7:109597583-109753409 REV (155.8 kbp)	1600010M07Rik	7	109597583	109753409	2.69908e-06	-4.42306	2718	1805	913	4744	2973	1771	2413	1685	728	3629	2451	1178
Rcl1 Chr19:29075775-29121329 FOR (45.5 kbp)	Rcl1	19	29075775	29121329	2.70765e-06	5.58857	1406	1079	327	2098	1689	409	1339	982	357	1925	1414	511
Fkbp5 Chr17:28618068-28739501 REV (121.4 kbp)	Fkbp5	17	28618068	28739501	2.7602e-06	4.40614	2698	1830	868	4084	2887	1197	2677	1803	874	3744	2380	1364
Stimate Chr14:30544547-30599167 FOR (54.6 kbp)	Stimate	14	30544547	30599167	2.80065e-06	4.97356	1220	1073	147	1878	1611	267	1313	1032	281	1850	1551	299
Plekhf1 Chr7:37916396-37930440 REV (14 kbp)	Plekhf1	7	37916396	37930440	2.81732e-06	-11.2979	410	229	181	738	392	346	377	240	137	669	444	225
Hdac5 Chr11:102085258-102123992 REV (38.7 kbp)	Hdac5	11	102085258	102123992	2.84443e-06	6.47086	1054	769	285	1816	1381	435	1205	829	376	1555	1060	495
Msi1 Chr5:115564658-115593757 FOR (29.1 kbp)	Msi1	5	115564658	115593757	2.8555e-06	7.36679	968	632	336	1456	832	624	1137	609	528	1735	914	821
Tpd52l2 Chr2:181135935-181159759 FOR (23.8 kbp)	Tpd52l2	2	181135935	181159759	2.8586e-06	-11.4006	364	240	124	738	443	295	302	240	62	577	405	172
Orc2 Chr1:58501930-58547268 REV (45.3 kbp)	Orc2	1	58501930	58547268	2.86182e-06	-7.59039	784	567	217	1119	821	298	652	593	59	1053	780	273
Tgfa Chr6:86169205-86252701 FOR (83.4 kbp)	Tgfa	6	86169205	86252701	2.86182e-06	5.63927	1342	973	369	2377	1698	679	1739	1194	545	2380	1532	848
Tmem63a Chr1:180766909-180802677 FOR (35.7 kbp)	Tmem63a	1	180766909	180802677	2.92287e-06	6.67577	875	693	182	1400	1118	282	1002	680	322	1436	1098	338
Rhoh Chr5:66015556-66054043 FOR (38.4 kbp)	Rhoh	5	66015556	66054043	2.92287e-06	7.87356	870	358	512	1269	433	836	906	266	640	1097	317	780
Naa10 ChrX:72960479-72968550 REV (8 kbp)	Naa10	X	72960479	72968550	2.92287e-06	-15.563	220	108	112	366	172	194	241	152	89	351	223	128
Emilin3 Chr2:160748357-160757248 REV (8.8 kbp)	Emilin3	2	160748357	160757248	2.94245e-06	11.9013	350	173	177	535	329	206	422	183	239	785	358	427
Pias3 Chr3:96600700-96613386 FOR (12.6 kbp)	Pias3	3	96600700	96613386	2.98904e-06	11.4465	314	251	63	685	425	260	472	304	168	613	306	307
Hck Chr2:152947388-152993361 FOR (45.9 kbp)	Hck	2	152947388	152993361	3.03916e-06	7.01232	876	682	194	1303	1022	281	924	673	251	1339	938	401
Gm47504 Chr10:45454315-45457667 FOR (3.3 kbp)	Gm47504	10	45454315	45457667	3.053e-06	-30.1237	77	34	43	186	55	131	38	29	9	73	42	31
Zfp184 Chr13:22126264-22144949 FOR (18.6 kbp)	Zfp184	13	22126264	22144949	3.053e-06	12.6207	307	221	86	619	384	235	317	156	161	512	281	231
Gm49405 Chr19:4047626-4055816 FOR (8.1 kbp)	Gm49405	19	4047626	4055816	3.053e-06	13.0513	327	174	153	523	309	214	384	151	233	459	218	241
Zfp326 Chr5:106021431-106063684 FOR (42.2 kbp)	Zfp326	5	106021431	106063684	3.05374e-06	7.94744	659	525	134	1056	797	259	853	591	262	1036	715	321
Klra4 Chr6:130020694-130047234 REV (26.5 kbp)	Klra4	6	130020694	130047234	3.07094e-06	13.4979	160	149	11	254	232	22	164	132	32	190	146	44
Glt28d2 Chr3:85777156-85797823 REV (20.6 kbp)	Glt28d2	3	85777156	85797823	3.0864e-06	11.4778	376	256	120	574	371	203	553	284	269	619	355	264
Ptrh2 Chr11:86571811-86583283 FOR (11.4 kbp)	Ptrh2	11	86571811	86583283	3.09909e-06	-16.5524	178	85	93	370	115	255	223	106	117	269	155	114
Limk2 Chr11:3294256-3362189 REV (67.9 kbp)	Limk2	11	3294256	3362189	3.09953e-06	4.86937	1378	1189	189	2220	1808	412	1552	1192	360	2402	1909	493
Gm43474 Chr5:127691056-127694829 FOR (3.7 kbp)	Gm43474	5	127691056	127694829	3.10078e-06	-12.1818	160	18	142	390	40	350	163	33	130	343	82	261
Gm17110 Chr14:34220672-34224641 FOR (3.9 kbp)	Gm17110	14	34220672	34224641	3.15351e-06	10.771	140	18	122	154	30	124	340	23	317	470	22	448
Vapa Chr17:65885322-65923550 REV (38.2 kbp)	Vapa	17	65885322	65923550	3.18525e-06	-8.86356	760	358	402	1212	557	655	643	372	271	1067	573	494
Hspa1b Chr17:35175412-35181214 REV (5.8 kbp)	Hspa1b	17	35175412	35181214	3.21714e-06	11.5544	296	42	254	348	102	246	188	14	174	358	45	313
Cdan1 Chr2:120546635-120683609 REV (136.9 kbp)	Cdan1	2	120546635	120683609	3.24336e-06	-5.89729	1457	888	569	2529	1554	975	1463	957	506	2173	1485	688
4930429F24Rik Chr9:79697881-79710517 FOR (12.6 kbp)	4930429F24Rik	9	79697881	79710517	3.25427e-06	12.8103	268	101	167	406	187	219	404	116	288	592	182	410
Cops8 Chr1:90527703-90541063 FOR (13.3 kbp)	Cops8	1	90527703	90541063	3.27232e-06	13.3515	226	160	66	468	270	198	419	185	234	515	269	246
Frmd5 Chr2:121376010-121640568 REV (264.5 kbp)	Frmd5	2	121376010	121640568	3.27232e-06	-3.23927	3582	2727	855	5826	4328	1498	4032	3053	979	6220	4967	1253
Bnip5 Chr17:29115366-29137298 REV (21.9 kbp)	Bnip5	17	29115366	29137298	3.28072e-06	8.45849	585	486	99	720	587	133	541	414	127	915	660	255
Syf2 Chr4:134655209-134664859 FOR (9.6 kbp)	Syf2	4	134655209	134664859	3.4278e-06	12.1027	399	223	176	545	282	263	319	163	156	686	253	433
Tspan15 Chr10:62021175-62070030 REV (48.8 kbp)	Tspan15	10	62021175	62070030	3.4421e-06	6.21427	989	752	237	1595	1241	354	1120	820	300	2074	1445	629
Mmp23 Chr4:155735112-155740841 REV (5.7 kbp)	Mmp23	4	155735112	155740841	3.44904e-06	12.4891	270	114	156	474	190	284	334	114	220	593	149	444
3110056K07Rik Chr12:71038389-71065606 REV (27.2 kbp)	3110056K07Rik	12	71038389	71065606	3.44904e-06	-9.67519	695	250	445	1075	455	620	571	253	318	744	398	346
Map3k1 Chr13:111882962-111948527 REV (65.5 kbp)	Map3k1	13	111882962	111948527	3.44904e-06	4.3388	2272	1759	513	3789	2682	1107	2797	1955	842	3660	2496	1164
Pcsk7 Chr9:45814795-45841024 FOR (26.2 kbp)	Pcsk7	9	45814795	45841024	3.53189e-06	10.4718	421	297	124	777	458	319	504	283	221	849	428	421
Kcnh3 Chr15:99119742-99140698 FOR (20.9 kbp)	Kcnh3	15	99119742	99140698	3.56766e-06	8.23255	660	358	302	1327	662	665	850	417	433	1375	542	833
Rad18 Chr6:112596811-112676647 REV (79.8 kbp)	Rad18	6	112596811	112676647	3.57663e-06	5.66384	1101	905	196	1514	1274	240	1296	931	365	1708	1402	306
Gm40864 Chr12:22635890-22676346 REV (40.4 kbp)	Gm40864	12	22635890	22676346	3.57663e-06	19.423	82	79	3	195	124	71	194	106	88	285	152	133
Hspa4l Chr3:40696814-40750538 FOR (53.7 kbp)	Hspa4l	3	40696814	40750538	3.59341e-06	8.2578	486	445	41	1016	742	274	608	485	123	1041	682	359
Pdik1l Chr4:134002313-134018206 REV (15.8 kbp)	Pdik1l	4	134002313	134018206	3.64413e-06	9.2147	539	192	347	961	412	549	517	202	315	1061	288	773
Nrp1 Chr8:129082085-129229844 FOR (147.7 kbp)	Nrp1	8	129082085	129229844	3.64487e-06	4.97213	1614	1294	320	2668	2077	591	1699	1240	459	2370	1761	609
Celf2 Chr2:6544505-7517374 REV (972.8 kbp)	Celf2	2	6544505	7517374	3.64684e-06	1.5623	9490	8388	1102	15883	13977	1906	11010	9611	1399	15232	13110	2122
1810014B01Rik Chr10:86518753-86524493 FOR (5.7 kbp)	1810014B01Rik	10	86518753	86524493	3.69789e-06	-18.2076	150	42	108	232	51	181	104	39	65	272	121	151
Aloxe3 Chr11:69013722-69039941 FOR (26.2 kbp)	Aloxe3	11	69013722	69039941	3.69789e-06	8.56394	751	510	241	1168	711	457	762	431	331	1065	575	490
Zbtb7a Chr10:80968054-80988829 FOR (20.7 kbp)	Zbtb7a	10	80968054	80988829	3.73387e-06	7.95971	624	400	224	1542	898	644	777	450	327	1486	726	760
Gm11638 Chr11:105251078-105281468 FOR (30.3 kbp)	Gm11638	11	105251078	105281468	3.75306e-06	-8.38322	581	369	212	1016	723	293	611	506	105	1007	736	271
Cilk1 Chr9:78013474-78079389 FOR (65.9 kbp)	Cilk1	9	78013474	78079389	3.7768e-06	4.98168	1483	1185	298	2479	1973	506	1617	1289	328	2482	1774	708
Cep126 Chr9:8076462-8137295 REV (60.8 kbp)	Cep126	9	8076462	8137295	3.78554e-06	-7.16121	699	534	165	1274	926	348	806	673	133	1073	852	221
Srpk1 Chr17:28806622-28844683 REV (38 kbp)	Srpk1	17	28806622	28844683	3.81649e-06	7.49777	881	576	305	1425	998	427	957	627	330	1362	782	580
Pnkp Chr7:44503563-44512416 FOR (8.8 kbp)	Pnkp	7	44503563	44512416	3.81797e-06	11.7011	368	180	188	584	311	273	342	160	182	774	285	489
Vps26b Chr9:26919067-26944361 REV (25.2 kbp)	Vps26b	9	26919067	26944361	3.84045e-06	-10.4609	484	212	272	786	367	419	505	307	198	817	434	383
Slc25a33 Chr4:149828493-149861734 REV (33.2 kbp)	Slc25a33	4	149828493	149861734	3.89718e-06	7.93428	827	573	254	1235	838	397	804	586	218	1259	662	597
Polh Chr17:46482281-46516571 REV (34.2 kbp)	Polh	17	46482281	46516571	3.90233e-06	8.50029	649	491	158	1037	715	322	753	424	329	1016	691	325
Mxi1 Chr19:53295949-53364241 FOR (68.2 kbp)	Mxi1	19	53295949	53364241	3.90693e-06	4.55606	2143	1571	572	3545	2536	1009	2542	1724	818	3263	2203	1060
C77080 Chr4:129113371-129158197 REV (44.8 kbp)	C77080	4	129113371	129158197	3.93936e-06	-5.91062	1451	940	511	2137	1491	646	1137	886	251	2026	1444	582
Slc25a27 Chr17:43952782-43981105 REV (28.3 kbp)	Slc25a27	17	43952782	43981105	3.99614e-06	7.65662	594	479	115	830	725	105	706	557	149	878	661	217
Kctd19 Chr8:106109439-106143134 REV (33.6 kbp)	Kctd19	8	106109439	106143134	4.00534e-06	7.07408	555	497	58	1023	859	164	676	535	141	1022	804	218
Arhgap4 ChrX:72935048-72968476 REV (33.4 kbp)	Arhgap4	X	72935048	72968476	4.06748e-06	-8.7139	632	409	223	929	586	343	680	473	207	990	737	253
Ccdc106 Chr7:5020552-5063784 FOR (43.2 kbp)	Ccdc106	7	5020552	5063784	4.10172e-06	-5.89205	1473	886	587	2268	1311	957	1702	1149	553	2255	1408	847
Nfkbiz Chr16:55631738-55662262 REV (30.5 kbp)	Nfkbiz	16	55631738	55662262	4.11218e-06	-7.87121	976	546	430	1420	777	643	708	461	247	1332	826	506
Vps36 Chr8:22679825-22710859 FOR (31 kbp)	Vps36	8	22679825	22710859	4.11451e-06	7.71298	742	549	193	1080	799	281	856	555	301	1338	899	439
1700016D08Rik Chr16:3726689-3730056 REV (3.3 kbp)	1700016D08Rik	16	3726689	3730056	4.11451e-06	22.3632	78	27	51	136	82	54	116	48	68	234	52	182
Vps35 Chr8:85987021-86029431 REV (42.4 kbp)	Vps35	8	85987021	86029431	4.11676e-06	9.41499	633	390	243	849	569	280	653	396	257	924	476	448
Cdca5 Chr19:6132013-6141807 FOR (9.7 kbp)	Cdca5	19	6132013	6141807	4.1588e-06	-12.5648	368	188	180	584	306	278	354	243	111	445	272	173
Ifi30 Chr8:71215419-71222307 REV (6.8 kbp)	Ifi30	8	71215419	71222307	4.16293e-06	11.9663	402	251	151	624	421	203	408	222	186	470	248	222
Taf10 Chr7:105388600-105396568 REV (7.9 kbp)	Taf10	7	105388600	105396568	4.17867e-06	14.5274	229	114	115	339	219	120	302	154	148	503	201	302
Trmt112 Chr19:6884066-6888417 FOR (4.3 kbp)	Trmt112	19	6884066	6888417	4.2047e-06	11.3561	242	68	174	368	91	277	251	56	195	558	63	495
Csde1 Chr3:102924742-102965502 FOR (40.7 kbp)	Csde1	3	102924742	102965502	4.20525e-06	9.30006	508	347	161	946	637	309	740	432	308	848	495	353
Gm7291 Chr5:143142916-143146297 REV (3.3 kbp)	Gm7291	5	143142916	143146297	4.20525e-06	-20.303	162	68	94	198	88	110	128	68	60	191	135	56
Stx4a Chr7:127420466-127448191 FOR (27.7 kbp)	Stx4a	7	127420466	127448191	4.20525e-06	8.01501	696	524	172	1123	824	299	787	496	291	1068	730	338
Tfpt Chr7:3623323-3635928 REV (12.6 kbp)	Tfpt	7	3623323	3635928	4.22874e-06	14.4745	160	116	44	354	272	82	303	196	107	369	214	155
Acly Chr11:100367179-100421826 REV (54.6 kbp)	Acly	11	100367179	100421826	4.22913e-06	4.47742	1384	1204	180	2247	1948	299	1501	1280	221	2189	1758	431
Kmt5b Chr19:3814421-3868303 FOR (53.8 kbp)	Kmt5b	19	3814421	3868303	4.2326e-06	6.63774	1109	705	404	1885	1191	694	1205	830	375	1942	954	988
Tram1 Chr1:13634922-13663134 REV (28.2 kbp)	Tram1	1	13634922	13663134	4.24117e-06	7.91312	733	504	229	1238	854	384	856	481	375	1274	818	456
Rhbdf2 Chr11:116488991-116520845 REV (31.8 kbp)	Rhbdf2	11	116488991	116520845	4.24117e-06	6.80251	949	697	252	1507	1101	406	1099	760	339	1586	1023	563
Eif4g3 Chr4:137717333-137935819 FOR (218.4 kbp)	Eif4g3	4	137717333	137935819	4.29256e-06	2.0763	4777	4375	402	7774	6959	815	5433	4819	614	7011	6160	851
Slc25a32 Chr15:38954626-38979111 REV (24.4 kbp)	Slc25a32	15	38954626	38979111	4.38165e-06	10.4935	408	266	142	711	476	235	538	288	250	786	451	335
Ncf1 Chr5:134248907-134261479 REV (12.5 kbp)	Ncf1	5	134248907	134261479	4.38476e-06	11.9007	359	251	108	568	414	154	292	183	109	562	328	234
Aicda Chr6:122527760-122541139 FOR (13.3 kbp)	Aicda	6	122527760	122541139	4.38476e-06	13.6819	282	166	116	461	333	128	274	159	115	416	210	206
Pwp2 Chr10:78006743-78023983 REV (17.2 kbp)	Pwp2	10	78006743	78023983	4.38611e-06	8.38083	440	382	58	849	683	166	604	415	189	813	637	176
Ptbp2 Chr3:119512391-119581115 REV (68.7 kbp)	Ptbp2	3	119512391	119581115	4.38822e-06	7.47993	793	574	219	1121	814	307	1044	682	362	1433	929	504
Pmepa1 Chr2:173066251-173121326 REV (55 kbp)	Pmepa1	2	173066251	173121326	4.42152e-06	5.05406	1783	1285	498	2805	2029	776	1725	1286	439	2970	1868	1102
Gm16838 Chr6:65745528-65759233 REV (13.7 kbp)	Gm16838	6	65745528	65759233	4.45871e-06	-16.202	247	119	128	367	177	190	156	105	51	302	190	112
Ube2v2 Chr16:15369941-15416637 REV (46.6 kbp)	Ube2v2	16	15369941	15416637	4.51946e-06	-9.48475	567	355	212	767	558	209	426	381	45	702	498	204
Fzd6 Chr15:38866429-38901583 FOR (35.1 kbp)	Fzd6	15	38866429	38901583	4.57921e-06	-7.05646	769	550	219	1114	862	252	793	680	113	1106	878	228
Tmem231 Chr8:112638643-112663513 REV (24.8 kbp)	Tmem231	8	112638643	112663513	4.58455e-06	8.31519	598	451	147	1009	758	251	710	462	248	1013	691	322
ENSMUSG00000120079 Chr12:24728875-24750972 FOR (22 kbp)	ENSMUSG00000120079	12	24728875	24750972	4.61369e-06	9.96046	496	364	132	671	446	225	635	358	277	815	504	311
ENSMUSG00000120694 Chr4:83442620-83446571 REV (3.9 kbp)	ENSMUSG00000120694	4	83442620	83446571	4.63201e-06	14.2528	170	37	133	207	72	135	234	36	198	339	48	291
Mocs1 Chr17:49732390-49762463 FOR (30 kbp)	Mocs1	17	49732390	49762463	4.63201e-06	7.48129	465	425	40	794	665	129	643	532	111	993	762	231
Klhl18 Chr9:110254994-110308762 REV (53.7 kbp)	Klhl18	9	110254994	110308762	4.7218e-06	5.73275	1153	941	212	2046	1578	468	1256	913	343	1760	1289	471
Sap130 Chr18:31764424-31856114 FOR (91.6 kbp)	Sap130	18	31764424	31856114	4.76034e-06	4.65017	1365	1181	184	2402	1996	406	1662	1294	368	2178	1766	412
Gpc1 Chr1:92756367-92788501 FOR (32.1 kbp)	Gpc1	1	92756367	92788501	4.81951e-06	8.12738	834	485	349	1089	734	355	840	427	413	1326	770	556
Nudt6 Chr3:37459059-37477360 REV (18.3 kbp)	Nudt6	3	37459059	37477360	4.81951e-06	9.59088	524	281	243	803	307	496	632	225	407	955	326	629
Med6 Chr12:81620331-81644782 REV (24.4 kbp)	Med6	12	81620331	81644782	4.97978e-06	11.4434	321	234	87	561	398	163	390	237	153	648	388	260
Mxra8os Chr4:155923949-155927635 REV (3.6 kbp)	Mxra8os	4	155923949	155927635	4.98043e-06	17.2455	201	111	90	195	93	102	205	78	127	329	105	224
Dld Chr12:31381276-31404452 REV (23.1 kbp)	Dld	12	31381276	31404452	4.98043e-06	-10.3001	407	262	145	734	472	262	392	307	85	688	499	189
Gm15083 Chr6:113978750-114029226 FOR (50.4 kbp)	Gm15083	6	113978750	114029226	4.99005e-06	7.68075	670	474	196	1127	845	282	851	542	309	1401	938	463
Prpf3 Chr3:95737436-95766197 REV (28.7 kbp)	Prpf3	3	95737436	95766197	5.04774e-06	-9.13071	497	345	152	870	585	285	640	469	171	643	521	122
Bcl11a Chr11:24025056-24124123 FOR (99 kbp)	Bcl11a	11	24025056	24124123	5.0966e-06	-4.74032	2047	1341	706	3247	2135	1112	2335	1653	682	3121	2188	933
Bdp1 Chr13:100154502-100243578 REV (89 kbp)	Bdp1	13	100154502	100243578	5.12726e-06	4.69429	1134	1025	109	1905	1644	261	1263	1114	149	1944	1552	392
Chst5 Chr8:112615768-112640079 REV (24.3 kbp)	Chst5	8	112615768	112640079	5.14146e-06	8.66477	606	420	186	1162	689	473	790	450	340	1032	535	497
Prkn Chr17:11056271-12282248 FOR (1.2 Mbp)	Prkn	17	11056271	12282248	5.16579e-06	1.29323	13942	12080	1862	22216	19460	2756	16881	14482	2399	24470	21053	3417
Mamstr Chr7:45286401-45295945 FOR (9.5 kbp)	Mamstr	7	45286401	45295945	5.21858e-06	12.0977	361	289	72	509	360	149	260	165	95	500	310	190
Chka Chr19:3898773-3944369 FOR (45.5 kbp)	Chka	19	3898773	3944369	5.24268e-06	7.74311	818	595	223	1223	855	368	833	573	260	1197	712	485
Ginm1 Chr10:7643711-7671588 REV (27.8 kbp)	Ginm1	10	7643711	7671588	5.28623e-06	9.93093	489	330	159	810	472	338	621	291	330	844	468	376
Dmtn Chr14:70838703-70876488 REV (37.7 kbp)	Dmtn	14	70838703	70876488	5.35614e-06	6.78889	991	675	316	1562	1130	432	961	658	303	1774	1090	684
Igf2r Chr17:12901293-12991551 REV (90.2 kbp)	Igf2r	17	12901293	12991551	5.4116e-06	-4.19285	1976	1600	376	3054	2348	706	1941	1573	368	2869	2404	465
Gm47439 Chr12:98222319-98226566 FOR (4.2 kbp)	Gm47439	12	98222319	98226566	5.42043e-06	11.1361	143	49	94	355	58	297	209	27	182	477	44	433
Gm17188 Chr14:19204456-19283672 FOR (79.2 kbp)	Gm17188	14	19204456	19283672	5.44474e-06	14.22	223	162	61	386	232	154	284	139	145	451	232	219
Gm56352 Chr11:115141104-115144211 FOR (3.1 kbp)	Gm56352	11	115141104	115144211	5.46952e-06	16.7043	141	62	79	302	127	175	152	51	101	291	64	227
Rab3a Chr8:71204328-71211323 FOR (6.9 kbp)	Rab3a	8	71204328	71211323	5.47506e-06	12.478	259	101	158	488	243	245	327	95	232	647	232	415
ENSMUSG00000120162 Chr17:86463116-86477942 REV (14.8 kbp)	ENSMUSG00000120162	17	86463116	86477942	5.47506e-06	9.53467	387	140	247	754	284	470	627	168	459	944	266	678
Tm9sf3 Chr19:41199283-41255436 REV (56.1 kbp)	Tm9sf3	19	41199283	41255436	5.50115e-06	6.32661	930	727	203	1663	1263	400	1084	827	257	1688	1125	563
Thop1 Chr10:80902869-80918393 FOR (15.5 kbp)	Thop1	10	80902869	80918393	5.53999e-06	-8.25444	712	480	232	1071	725	346	659	511	148	864	644	220
Commd8 Chr5:72313918-72328532 REV (14.6 kbp)	Commd8	5	72313918	72328532	5.57355e-06	12.8995	317	205	112	476	277	199	368	164	204	482	243	239
Dcun1d2 Chr8:13305963-13341131 REV (35.1 kbp)	Dcun1d2	8	13305963	13341131	5.66534e-06	-7.03567	1111	707	404	1455	971	484	910	683	227	1317	930	387
Tom1l2 Chr11:60117540-60246731 REV (129.1 kbp)	Tom1l2	11	60117540	60246731	5.70284e-06	4.1177	2049	1694	355	3197	2598	599	2148	1685	463	3080	2377	703
Grk5 Chr19:60875187-61084406 FOR (209.2 kbp)	Grk5	19	60875187	61084406	5.75614e-06	-4.57257	1530	1237	293	2490	1940	550	1599	1327	272	2365	1987	378
Cpz Chr5:35659562-35686042 REV (26.4 kbp)	Cpz	5	35659562	35686042	5.79772e-06	9.38512	502	352	150	746	559	187	589	370	219	884	567	317
Foxc1 Chr13:31987616-31996459 FOR (8.8 kbp)	Foxc1	13	31987616	31996459	5.81578e-06	6.09618	698	168	530	1392	178	1214	514	48	466	968	107	861
Kiss1r Chr10:79749805-79758107 FOR (8.3 kbp)	Kiss1r	10	79749805	79758107	5.82051e-06	11.6184	422	231	191	675	285	390	334	104	230	561	213	348
Sdhc Chr1:170954734-170981172 REV (26.4 kbp)	Sdhc	1	170954734	170981172	5.96827e-06	8.83173	415	329	86	666	577	89	483	369	114	740	548	192
Fkbp14 Chr6:54554589-54577293 REV (22.7 kbp)	Fkbp14	6	54554589	54577293	6.03499e-06	9.8007	529	317	212	807	495	312	629	326	303	854	430	424
Vhl Chr6:113597920-113608594 FOR (10.6 kbp)	Vhl	6	113597920	113608594	6.0441e-06	-13.7701	309	128	181	479	232	247	267	154	113	394	239	155
Tmem229a Chr6:24951140-24959296 REV (8.1 kbp)	Tmem229a	6	24951140	24959296	6.05213e-06	11.2732	216	60	156	384	106	278	368	52	316	547	98	449
Herc1 Chr9:66254732-66416057 FOR (161.3 kbp)	Herc1	9	66254732	66416057	6.06337e-06	-4.37772	1907	1505	402	2959	2313	646	1735	1497	238	2391	1921	470
Kcp Chr6:29473161-29510951 REV (37.7 kbp)	Kcp	6	29473161	29510951	6.09722e-06	7.09796	785	571	214	1566	1017	549	1082	653	429	1598	967	631
Pcdhac1 Chr18:37220066-37320710 FOR (100.6 kbp)	Pcdhac1	18	37220066	37320710	6.10939e-06	6.28472	1130	744	386	1831	1121	710	1549	903	646	2264	1259	1005
Dgkg Chr16:22287211-22478971 REV (191.7 kbp)	Dgkg	16	22287211	22478971	6.1275e-06	2.8879	3483	3009	474	5568	4697	871	3586	3033	553	5260	4243	1017
Ap3b2 Chr7:81110147-81146673 REV (36.5 kbp)	Ap3b2	7	81110147	81146673	6.12796e-06	7.97491	781	509	272	1137	733	404	919	548	371	1286	704	582
Tshz3 Chr7:36394543-36472978 FOR (78.4 kbp)	Tshz3	7	36394543	36472978	6.18551e-06	4.74428	1620	1242	378	2492	1925	567	2046	1484	562	3191	2301	890
Tmem259 Chr10:79810782-79823164 REV (12.3 kbp)	Tmem259	10	79810782	79823164	6.27544e-06	-8.50109	695	423	272	1216	610	606	724	438	286	1044	668	376
Mbtd1 Chr11:93773678-93837811 FOR (64.1 kbp)	Mbtd1	11	93773678	93837811	6.32559e-06	7.14688	1046	681	365	1415	995	420	966	568	398	1462	912	550
H2ac19 Chr3:96147065-96150592 REV (3.5 kbp)	H2ac19	3	96147065	96150592	6.38294e-06	-20.5351	107	48	59	288	52	236	69	41	28	160	64	96
Gm12184 Chr11:48716173-48720482 REV (4.3 kbp)	Gm12184	11	48716173	48720482	6.39534e-06	17.218	98	22	76	128	48	80	279	34	245	179	29	150
Dcaf17 Chr2:70882672-70929486 FOR (46.8 kbp)	Dcaf17	2	70882672	70929486	6.47541e-06	7.6376	650	491	159	1109	895	214	688	552	136	1049	684	365
Gm41077 Chr13:120214629-120231760 FOR (17.1 kbp)	Gm41077	13	120214629	120231760	6.47541e-06	11.9154	275	195	80	562	364	198	355	208	147	651	344	307
Gm17040 Chr9:107169634-107177391 REV (7.7 kbp)	Gm17040	9	107169634	107177391	6.50023e-06	14.1674	161	92	69	364	111	253	275	63	212	374	96	278
Gm5735 Chr7:100710516-100713682 REV (3.1 kbp)	Gm5735	7	100710516	100713682	6.51216e-06	21.8878	98	81	17	120	95	25	122	70	52	138	83	55
Snai1 Chr2:167377115-167384734 FOR (7.6 kbp)	Snai1	2	167377115	167384734	6.57919e-06	13.3463	295	170	125	489	301	188	326	162	164	408	181	227
Faf1 Chr4:109530785-109821157 FOR (290.3 kbp)	Faf1	4	109530785	109821157	6.62651e-06	-3.04796	2349	2066	283	3999	3402	597	2718	2427	291	3579	3189	390
Tgfb2 Chr1:186354989-186441186 REV (86.1 kbp)	Tgfb2	1	186354989	186441186	6.71535e-06	4.91816	1460	1132	328	2094	1680	414	1825	1346	479	2823	2103	720
Atp10a Chr7:58302914-58479168 FOR (176.2 kbp)	Atp10a	7	58302914	58479168	6.71535e-06	4.02977	2221	1690	531	3250	2737	513	2363	1802	561	3305	2556	749
Asb15 Chr6:24525143-24573163 FOR (48 kbp)	Asb15	6	24525143	24573163	6.71677e-06	7.47081	697	546	151	1163	859	304	901	607	294	1194	819	375
Gm20540 Chr17:49734966-49739268 REV (4.3 kbp)	Gm20540	17	49734966	49739268	6.74367e-06	21.1077	56	45	11	185	105	80	147	79	68	259	88	171
Dsg2 Chr18:20688131-20737578 FOR (49.4 kbp)	Dsg2	18	20688131	20737578	6.74367e-06	6.83855	698	570	128	1070	882	188	889	683	206	1280	950	330
Maff Chr15:79227821-79243276 FOR (15.4 kbp)	Maff	15	79227821	79243276	6.76081e-06	-9.50978	655	204	451	905	334	571	520	266	254	796	313	483
Svip Chr7:51646919-51658766 REV (11.8 kbp)	Svip	7	51646919	51658766	6.83185e-06	14.4766	160	128	32	346	235	111	239	155	84	477	255	222
Gopc Chr10:52211946-52261220 REV (49.2 kbp)	Gopc	10	52211946	52261220	6.97241e-06	6.65429	597	495	102	977	857	120	823	656	167	1181	932	249
4930404A12Rik Chr5:124799061-124805143 REV (6 kbp)	4930404A12Rik	5	124799061	124805143	6.9946e-06	15.2503	228	179	49	185	156	29	255	161	94	243	167	76
Tmem141 Chr2:25510079-25515017 REV (4.9 kbp)	Tmem141	2	25510079	25515017	7.01889e-06	21.999	132	77	55	134	87	47	110	43	67	180	72	108
Hes5 Chr4:155042380-155046828 FOR (4.4 kbp)	Hes5	4	155042380	155046828	7.06701e-06	10.8925	265	91	174	567	136	431	254	51	203	472	68	404
Zfp664 Chr5:124936755-124979757 FOR (43 kbp)	Zfp664	5	124936755	124979757	7.07859e-06	-6.78709	1177	579	598	1929	1087	842	988	586	402	1693	1034	659
Gm22806 Chr13:51799235-51802370 FOR (3.1 kbp)	Gm22806	13	51799235	51802370	7.07859e-06	-12.1028	177	2	175	244	19	225	102	10	92	173	37	136
1700066B19Rik Chr18:35833278-35863922 FOR (30.6 kbp)	1700066B19Rik	18	35833278	35863922	7.07859e-06	-8.55858	631	400	231	983	678	305	657	490	167	775	589	186
Trim44 Chr2:102130464-102241173 REV (110.7 kbp)	Trim44	2	102130464	102241173	7.13016e-06	6.03193	951	790	161	1609	1223	386	1253	904	349	1696	1237	459
Syap1 ChrX:161640053-161674443 REV (34.3 kbp)	Syap1	X	161640053	161674443	7.15946e-06	8.76733	414	338	76	672	556	116	640	442	198	725	562	163
Myo19 Chr11:84767974-84802052 FOR (34 kbp)	Myo19	11	84767974	84802052	7.18688e-06	-7.29927	820	584	236	1279	890	389	655	586	69	1178	835	343
Slc22a15 Chr3:101763092-101834769 REV (71.6 kbp)	Slc22a15	3	101763092	101834769	7.20551e-06	-4.91525	1384	1105	279	2073	1619	454	1328	1147	181	2018	1654	364
Gm41293 Chr15:36206520-36213851 REV (7.3 kbp)	Gm41293	15	36206520	36213851	7.24004e-06	15.168	240	125	115	275	171	104	293	124	169	383	162	221
ENSMUSG00000120796 Chr9:108765122-108769309 REV (4.1 kbp)	ENSMUSG00000120796	9	108765122	108769309	7.25184e-06	14.7588	186	63	123	278	99	179	333	53	280	183	51	132
Btf3l4 Chr4:108671492-108693811 REV (22.3 kbp)	Btf3l4	4	108671492	108693811	7.28014e-06	11.7519	353	191	162	557	260	297	500	166	334	513	217	296
Rab13 Chr3:90118002-90133692 FOR (15.6 kbp)	Rab13	3	90118002	90133692	7.36202e-06	12.7597	285	148	137	485	316	169	364	183	181	516	235	281
Ess2 Chr16:17718573-17732212 REV (13.6 kbp)	Ess2	16	17718573	17732212	7.41552e-06	11.6175	312	239	73	498	356	142	418	258	160	528	327	201
Hjurp Chr1:88190193-88208355 REV (18.1 kbp)	Hjurp	1	88190193	88208355	7.4392e-06	-5.24894	1362	993	369	2147	1508	639	1614	1256	358	2441	1847	594
Ppm1j Chr3:104685372-104693334 FOR (7.9 kbp)	Ppm1j	3	104685372	104693334	7.64074e-06	-11.512	379	99	280	584	183	401	369	126	243	511	233	278
Vsig10 Chr5:117454148-117493070 FOR (38.9 kbp)	Vsig10	5	117454148	117493070	7.66444e-06	5.8902	884	748	136	1516	1215	301	1143	796	347	1658	1330	328
Gm26560 Chr5:38474676-38481240 REV (6.5 kbp)	Gm26560	5	38474676	38481240	7.73719e-06	-13.2501	243	100	143	520	218	302	301	175	126	460	243	217
Ap2a2 Chr7:141139086-141212924 FOR (73.8 kbp)	Ap2a2	7	141139086	141212924	7.75271e-06	-4.49663	1466	1154	312	2531	2063	468	1425	1224	201	2184	1843	341
Carm1 Chr9:21455190-21503919 FOR (48.7 kbp)	Carm1	9	21455190	21503919	7.78627e-06	7.23968	967	576	391	1360	954	406	984	608	376	1513	853	660
Trpt1 Chr19:6970499-6976414 FOR (5.9 kbp)	Trpt1	19	6970499	6976414	7.84584e-06	16.506	193	154	39	318	229	89	176	86	90	197	132	65
Rnf187 Chr11:58823114-58832742 REV (9.6 kbp)	Rnf187	11	58823114	58832742	7.84845e-06	11.8168	247	130	117	595	234	361	302	92	210	653	208	445
Gm25064 Chr9:63037565-63040671 FOR (3.1 kbp)	Gm25064	9	63037565	63040671	7.85876e-06	-13.6574	204	28	176	381	64	317	179	47	132	243	77	166
Scly Chr1:91223060-91248797 FOR (25.7 kbp)	Scly	1	91223060	91248797	8.01697e-06	-7.20635	714	508	206	1176	872	304	747	609	138	1053	835	218
Zscan25 Chr5:145214310-145228088 FOR (13.7 kbp)	Zscan25	5	145214310	145228088	8.01697e-06	-11.6118	396	272	124	468	295	173	319	245	74	441	342	99
Hmx1 Chr5:35543452-35557074 FOR (13.6 kbp)	Hmx1	5	35543452	35557074	8.09751e-06	4.13475	881	107	774	1316	120	1196	1057	63	994	1444	92	1352
Chst2 Chr9:95281345-95291775 REV (10.4 kbp)	Chst2	9	95281345	95291775	8.09751e-06	10.228	281	151	130	744	233	511	463	131	332	756	201	555
Etaa1os Chr11:17900955-17928971 FOR (28 kbp)	Etaa1os	11	17900955	17928971	8.17987e-06	10.2403	390	303	87	609	461	148	525	317	208	559	401	158
Tbca Chr13:94922418-94979430 FOR (57 kbp)	Tbca	13	94922418	94979430	8.17987e-06	6.17157	747	635	112	1285	1091	194	908	719	189	1221	958	263
Tcf3 Chr10:80245348-80272481 REV (27.1 kbp)	Tcf3	10	80245348	80272481	8.20874e-06	-6.85321	768	555	213	1615	1070	545	835	609	226	1409	1075	334
Gm43766 Chr14:52493268-52501684 FOR (8.4 kbp)	Gm43766	14	52493268	52501684	8.27428e-06	13.8726	301	125	176	428	230	198	260	82	178	366	136	230
ENSMUSG00000120229 ChrX:73007067-73010654 FOR (3.5 kbp)	ENSMUSG00000120229	X	73007067	73010654	8.29139e-06	-19.3634	116	10	106	196	86	110	117	45	72	260	144	116
ENSMUSG00000120596 Chr7:12655621-12659006 REV (3.3 kbp)	ENSMUSG00000120596	7	12655621	12659006	8.33142e-06	-12.1117	177	17	160	429	50	379	207	53	154	216	45	171
ENSMUSG00000120940 Chr4:82424020-82427108 REV (3 kbp)	ENSMUSG00000120940	4	82424020	82427108	8.38102e-06	14.6305	122	49	73	168	22	146	104	9	95	302	31	271
Gpr143 ChrX:151561917-151591642 FOR (29.7 kbp)	Gpr143	X	151561917	151591642	8.55662e-06	12.2135	230	185	45	326	264	62	402	259	143	469	338	131
Gpr137c Chr14:45454174-45520182 FOR (66 kbp)	Gpr137c	14	45454174	45520182	8.56084e-06	7.79382	789	498	291	1270	825	445	736	487	249	1400	719	681
Gm27162 Chr9:32816233-32843262 REV (27 kbp)	Gm27162	9	32816233	32843262	8.58461e-06	12.9384	306	175	131	501	313	188	274	143	131	496	223	273
Mmut Chr17:41242576-41272879 FOR (30.3 kbp)	Mmut	17	41242576	41272879	8.65195e-06	10.1674	437	284	153	549	436	113	494	336	158	809	483	326
Ubqln4 Chr3:88458065-88477032 FOR (18.9 kbp)	Ubqln4	3	88458065	88477032	8.66113e-06	-9.91023	634	354	280	789	431	358	504	322	182	690	455	235
Ccdc96 Chr5:36638932-36645516 FOR (6.5 kbp)	Ccdc96	5	36638932	36645516	8.66184e-06	9.30052	486	142	344	581	159	422	445	82	363	692	133	559
Fgfr2 Chr7:129764181-132728079 REV (2.9 Mbp)	Fgfr2	7	129764181	132728079	8.6832e-06	0.832361	48205	38266	9939	77868	61449	16419	53355	42001	11354	78434	61138	17296
Mark1 Chr1:184628986-184734767 REV (105.7 kbp)	Mark1	1	184628986	184734767	8.68664e-06	3.86341	1929	1534	395	3141	2688	453	2345	1851	494	3459	2758	701
Snrnp200 Chr2:127047306-127082371 FOR (35 kbp)	Snrnp200	2	127047306	127082371	8.69617e-06	-6.62727	698	565	133	1114	871	243	682	575	107	989	860	129
Ptpn11 Chr5:121268596-121332460 REV (63.8 kbp)	Ptpn11	5	121268596	121332460	8.7186e-06	4.96218	1322	1110	212	2202	1750	452	1427	1077	350	2295	1759	536
Esrra Chr19:6888345-6902208 REV (13.8 kbp)	Esrra	19	6888345	6902208	8.7494e-06	11.3058	358	217	141	571	296	275	438	224	214	737	292	445
ENSMUSG00000120564 Chr7:128124277-128128186 REV (3.9 kbp)	ENSMUSG00000120564	7	128124277	128128186	8.80118e-06	-11.425	283	28	255	295	31	264	231	48	183	259	58	201
Zfp810 Chr9:22188044-22221944 REV (33.9 kbp)	Zfp810	9	22188044	22221944	8.80343e-06	7.46283	785	584	201	1073	874	199	723	539	184	1012	693	319
Wdr48 Chr9:119720944-119755653 FOR (34.7 kbp)	Wdr48	9	119720944	119755653	8.94846e-06	6.87771	830	669	161	1275	974	301	909	611	298	1228	910	318
Tgoln1 Chr6:72585415-72596983 REV (11.5 kbp)	Tgoln1	6	72585415	72596983	9.0099e-06	-12.8319	307	81	226	579	235	344	241	129	112	458	210	248
Slc16a3 Chr11:120836306-120851694 FOR (15.3 kbp)	Slc16a3	11	120836306	120851694	9.03475e-06	9.61921	492	261	231	845	560	285	570	275	295	913	493	420
4833418N02Rik Chr17:87582308-87593242 REV (10.9 kbp)	4833418N02Rik	17	87582308	87593242	9.03475e-06	-8.9859	465	118	347	876	145	731	347	121	226	723	185	538
Mfap1b Chr2:121290716-121307548 REV (16.8 kbp)	Mfap1b	2	121290716	121307548	9.10146e-06	-16.4375	149	94	55	362	133	229	167	105	62	298	178	120
Cercam Chr2:29756176-29772852 FOR (16.6 kbp)	Cercam	2	29756176	29772852	9.31772e-06	-10.2762	402	286	116	714	440	274	441	332	109	544	410	134
Atg2b Chr12:105582395-105654470 REV (72 kbp)	Atg2b	12	105582395	105654470	9.31772e-06	-4.07713	1728	1456	272	2656	2103	553	1975	1732	243	2509	2091	418
Adcy2 Chr13:68768162-69150660 REV (382.4 kbp)	Adcy2	13	68768162	69150660	9.35166e-06	-2.56883	3954	3310	644	6428	5195	1233	5128	4348	780	6967	5871	1096
Otud7b Chr3:96008839-96068446 FOR (59.6 kbp)	Otud7b	3	96008839	96068446	9.39759e-06	-6.87948	789	582	207	1246	920	326	797	648	149	1093	877	216
Fgd4 Chr16:16234781-16421413 REV (186.6 kbp)	Fgd4	16	16234781	16421413	9.41153e-06	-3.98139	1455	1221	234	2559	2148	411	1626	1475	151	2403	2067	336
Rbm15 Chr3:107232737-107243989 REV (11.2 kbp)	Rbm15	3	107232737	107243989	9.52395e-06	8.72452	446	122	324	738	223	515	534	113	421	867	173	694
Rgs10 Chr7:127975345-128023482 REV (48.1 kbp)	Rgs10	7	127975345	128023482	9.52395e-06	6.47556	1268	731	537	1995	1133	862	1222	658	564	1779	862	917
Smdt1 Chr15:82220160-82233292 FOR (13.1 kbp)	Smdt1	15	82220160	82233292	9.62198e-06	10.0123	477	225	252	804	423	381	489	209	280	837	329	508
Wwc2 Chr8:48276994-48446959 REV (169.9 kbp)	Wwc2	8	48276994	48446959	9.63451e-06	2.43659	3677	3217	460	5899	5172	727	4659	3987	672	6870	5832	1038
Alkbh4 Chr5:136162000-136170469 FOR (8.4 kbp)	Alkbh4	5	136162000	136170469	9.75164e-06	11.9607	365	212	153	540	292	248	356	159	197	577	249	328
Chd8 Chr14:52435608-52498237 REV (62.6 kbp)	Chd8	14	52435608	52498237	9.75914e-06	5.66657	1209	945	264	1836	1481	355	1232	931	301	1557	1133	424
Tspan13 Chr12:36064556-36095499 REV (30.9 kbp)	Tspan13	12	36064556	36095499	9.76128e-06	8.77101	654	447	207	1078	624	454	684	395	289	931	462	469
Ctsb Chr14:63356911-63383372 FOR (26.4 kbp)	Ctsb	14	63356911	63383372	1.00128e-05	9.12473	424	292	132	802	602	200	540	386	154	1004	599	405
Ddx1 Chr12:13266974-13302214 REV (35.2 kbp)	Ddx1	12	13266974	13302214	1.00444e-05	8.47809	438	349	89	797	641	156	570	379	191	885	664	221
1700064M15Rik Chr12:99592312-99597233 REV (4.9 kbp)	1700064M15Rik	12	99592312	99597233	1.00444e-05	14.6499	206	58	148	250	127	123	333	69	264	319	100	219
Rbm15b Chr9:106758117-106767627 REV (9.5 kbp)	Rbm15b	9	106758117	106767627	1.0188e-05	9.50584	581	246	335	705	287	418	650	203	447	762	248	514
Dhx15 Chr5:52307545-52350856 REV (43.3 kbp)	Dhx15	5	52307545	52350856	1.02927e-05	-9.01162	652	341	311	895	530	365	632	401	231	896	597	299
Acad9 Chr3:36117128-36147002 FOR (29.8 kbp)	Acad9	3	36117128	36147002	1.03404e-05	6.58602	496	435	61	911	809	102	649	523	126	1024	846	178
Slc25a4 Chr8:46659834-46667321 REV (7.4 kbp)	Slc25a4	8	46659834	46667321	1.03404e-05	13.8838	226	123	103	439	239	200	275	123	152	413	156	257
Carmil3 Chr14:55725108-55745729 FOR (20.6 kbp)	Carmil3	14	55725108	55745729	1.03404e-05	8.46575	558	380	178	1033	701	332	634	427	207	1170	646	524
Eps15 Chr4:109134465-109245014 FOR (110.5 kbp)	Eps15	4	109134465	109245014	1.03786e-05	5.32224	1175	987	188	1817	1494	323	1227	962	265	1630	1255	375
Tmco3 Chr8:13335190-13372924 FOR (37.7 kbp)	Tmco3	8	13335190	13372924	1.03786e-05	-5.64047	1348	936	412	1992	1473	519	1164	931	233	1719	1311	408
Rara Chr11:98815644-98865768 FOR (50.1 kbp)	Rara	11	98815644	98865768	1.03786e-05	6.03301	1450	766	684	2291	1122	1169	1241	564	677	2209	969	1240
BC034090 Chr1:155088217-155123190 REV (34.9 kbp)	BC034090	1	155088217	155123190	1.04354e-05	6.68629	1043	679	364	1673	1132	541	1094	638	456	1628	995	633
Gm26614 Chr9:117699212-117710270 FOR (11 kbp)	Gm26614	9	117699212	117710270	1.04622e-05	10.7962	391	282	109	622	352	270	453	253	200	748	369	379
Pigt Chr2:164336440-164350221 FOR (13.7 kbp)	Pigt	2	164336440	164350221	1.05664e-05	10.2256	320	259	61	687	531	156	378	265	113	563	377	186
Inha Chr1:75480721-75487010 FOR (6.2 kbp)	Inha	1	75480721	75487010	1.06224e-05	-11.4308	296	86	210	547	134	413	332	102	230	558	232	326
Arl2 Chr19:6184404-6194578 REV (10.1 kbp)	Arl2	19	6184404	6194578	1.07358e-05	11.8636	311	167	144	519	267	252	412	181	231	622	237	385
Jarid2 Chr13:44879950-45075119 FOR (195.1 kbp)	Jarid2	13	44879950	45075119	1.0755e-05	3.61558	3245	2230	1015	5338	3496	1842	3943	2475	1468	5761	3648	2113
Aard Chr15:51900503-51909118 FOR (8.6 kbp)	Aard	15	51900503	51909118	1.08058e-05	12.7748	258	167	91	465	270	195	337	153	184	542	266	276
H19 Chr7:142129262-142134886 REV (5.6 kbp)	H19	7	142129262	142134886	1.08641e-05	13.2	230	192	38	364	269	95	276	162	114	359	247	112
B4galt7 Chr13:55744709-55758256 FOR (13.5 kbp)	B4galt7	13	55744709	55758256	1.08641e-05	10.7169	315	244	71	559	419	140	436	286	150	591	383	208
Mir18b ChrX:51831208-51834290 REV (3 kbp)	Mir18b	X	51831208	51834290	1.08686e-05	-19.9271	95	27	68	208	70	138	103	49	54	232	125	107
Gm49325 Chr10:77439031-77477377 FOR (38.3 kbp)	Gm49325	10	77439031	77477377	1.08824e-05	-7.05662	1076	572	504	1591	840	751	987	622	365	1503	872	631
Gm5165 Chr17:17452115-17486611 FOR (34.4 kbp)	Gm5165	17	17452115	17486611	1.09149e-05	-8.69368	369	285	84	648	503	145	407	338	69	613	541	72
Adrb3 Chr8:27715804-27743644 REV (27.8 kbp)	Adrb3	8	27715804	27743644	1.09698e-05	9.43884	483	270	213	848	480	368	602	271	331	1016	488	528
Mdga1 Chr17:30046923-30192061 REV (145.1 kbp)	Mdga1	17	30046923	30192061	1.10442e-05	3.41919	3322	2419	903	5311	4136	1175	3570	2619	951	4855	3490	1365
Mir7093 ChrX:133655380-133658480 FOR (3.1 kbp)	Mir7093	X	133655380	133658480	1.10814e-05	-23.1325	116	58	58	122	50	72	118	74	44	117	87	30
Vps26c Chr16:94298642-94330689 REV (32 kbp)	Vps26c	16	94298642	94330689	1.10846e-05	8.29904	564	428	136	1017	669	348	814	506	308	1062	640	422
Tm7sf2 Chr19:6112851-6121403 REV (8.5 kbp)	Tm7sf2	19	6112851	6121403	1.11018e-05	12.4143	290	193	97	404	249	155	370	197	173	650	326	324
Gm26852 Chr7:19116145-19129643 REV (13.4 kbp)	Gm26852	7	19116145	19129643	1.11242e-05	-7.03	453	363	90	800	665	135	498	458	40	829	724	105
ENSMUSG00000120197 Chr1:154956421-154960136 FOR (3.7 kbp)	ENSMUSG00000120197	1	154956421	154960136	1.1158e-05	17.1667	84	21	63	161	63	98	110	21	89	369	61	308
Zfp764 Chr7:127002840-127008994 REV (6.1 kbp)	Zfp764	7	127002840	127008994	1.11889e-05	-16.0008	286	114	172	242	124	118	187	114	73	296	181	115
Vwa5b2 Chr16:20405221-20424127 FOR (18.9 kbp)	Vwa5b2	16	20405221	20424127	1.12347e-05	-10.0732	462	231	231	921	413	508	531	302	229	659	372	287
Gm55978 Chr1:34837875-34841045 FOR (3.1 kbp)	Gm55978	1	34837875	34841045	1.12665e-05	21.9943	95	35	60	113	56	57	62	21	41	200	36	164
Sesn2 Chr4:132219343-132240812 REV (21.4 kbp)	Sesn2	4	132219343	132240812	1.13029e-05	-8.26409	683	384	299	1213	754	459	635	500	135	992	611	381
Nt5dc1 Chr10:34164284-34297548 REV (133.2 kbp)	Nt5dc1	10	34164284	34297548	1.13029e-05	-4.24654	1736	1364	372	2747	2186	561	1697	1455	242	2583	2116	467
Rab2a Chr4:8532644-8607778 FOR (75.1 kbp)	Rab2a	4	8532644	8607778	1.13037e-05	-6.3626	1011	732	279	1440	1069	371	812	627	185	1351	1100	251
Lca5 Chr9:83272346-83326180 REV (53.8 kbp)	Lca5	9	83272346	83326180	1.13038e-05	5.24408	864	763	101	1576	1353	223	1049	852	197	1564	1277	287
Prkg1 Chr19:30541889-31745433 REV (1.2 Mbp)	Prkg1	19	30541889	31745433	1.1616e-05	-1.29301	11805	10395	1410	19355	16929	2426	14009	12505	1504	18802	16691	2111
Dkk1 Chr19:30523263-30530065 REV (6.8 kbp)	Dkk1	19	30523263	30530065	1.16975e-05	15.8203	229	113	116	255	128	127	247	93	154	274	84	190
Drd5 Chr5:38473710-38479861 FOR (6.1 kbp)	Drd5	5	38473710	38479861	1.17108e-05	-13.0371	228	86	142	532	226	306	305	175	130	453	235	218
Gm12764 Chr7:34085090-34094204 FOR (9.1 kbp)	Gm12764	7	34085090	34094204	1.17931e-05	9.5246	335	97	238	517	120	397	391	44	347	625	118	507
Zswim7 Chr11:62158050-62175201 REV (17.1 kbp)	Zswim7	11	62158050	62175201	1.17931e-05	-10.2738	520	267	253	845	477	368	431	295	136	611	380	231
4933440N22Rik Chr6:117882769-117887721 REV (4.9 kbp)	4933440N22Rik	6	117882769	117887721	1.18764e-05	3.10052	333	24	309	519	6	513	398	1	397	553	3	550
Rin2 Chr2:145514135-145729536 FOR (215.4 kbp)	Rin2	2	145514135	145729536	1.18915e-05	2.8793	2914	2503	411	4972	4207	765	3719	3047	672	5628	4637	991
Gm54878 Chr11:97917239-97920318 FOR (3 kbp)	Gm54878	11	97917239	97920318	1.19146e-05	11.929	178	18	160	262	86	176	224	28	196	391	44	347
Net1 Chr13:3932018-3971220 REV (39.2 kbp)	Net1	13	3932018	3971220	1.20463e-05	7.38209	840	591	249	1008	772	236	929	601	328	1230	832	398
Tgfbr3 Chr5:107254436-107440495 REV (186 kbp)	Tgfbr3	5	107254436	107440495	1.21031e-05	2.93464	3500	2919	581	5629	4657	972	3838	3131	707	5111	4033	1078
Crnkl1 Chr2:145759399-145779934 REV (20.5 kbp)	Crnkl1	2	145759399	145779934	1.21046e-05	10.1706	325	224	101	647	505	142	440	325	115	703	416	287
Rasd1 Chr11:59854007-59858770 REV (4.7 kbp)	Rasd1	11	59854007	59858770	1.21046e-05	10.2781	206	36	170	500	120	380	255	38	217	405	40	365
Map4k3 Chr17:80887941-81038914 REV (150.9 kbp)	Map4k3	17	80887941	81038914	1.21296e-05	2.74351	2828	2502	326	4358	3895	463	3224	2820	404	4471	3819	652
6330408M09Rik Chr16:22943540-22947672 FOR (4.1 kbp)	6330408M09Rik	16	22943540	22947672	1.21382e-05	17.4073	66	39	27	199	58	141	210	33	177	238	53	185
Pmvk Chr3:89358848-89376320 FOR (17.4 kbp)	Pmvk	3	89358848	89376320	1.21667e-05	9.92544	369	278	91	557	463	94	394	292	102	646	437	209
Tmem11 Chr11:60755278-60773098 REV (17.8 kbp)	Tmem11	11	60755278	60773098	1.22758e-05	10.5627	398	232	166	679	351	328	604	232	372	640	310	330
Ago2 Chr15:72967693-73059784 REV (92 kbp)	Ago2	15	72967693	73059784	1.27682e-05	4.43487	2335	1507	828	3700	2428	1272	2625	1502	1123	3546	2248	1298
Morn1 Chr4:155168034-155229962 FOR (61.9 kbp)	Morn1	4	155168034	155229962	1.28675e-05	4.60989	1738	1366	372	2455	1974	481	1631	1282	349	2653	1933	720
Map3k3 Chr11:105972439-106046272 FOR (73.8 kbp)	Map3k3	11	105972439	106046272	1.29051e-05	-6.7103	1122	652	470	1659	1022	637	991	694	297	1532	994	538
Nsmaf Chr4:6396207-6457271 REV (61 kbp)	Nsmaf	4	6396207	6457271	1.30531e-05	6.08402	1015	786	229	1635	1201	434	1289	970	319	1685	1079	606
Hdhd2 Chr18:77028788-77063003 FOR (34.2 kbp)	Hdhd2	18	77028788	77063003	1.30531e-05	6.08591	645	577	68	1084	930	154	840	658	182	1152	957	195
Ogfod3 Chr11:121068417-121098537 REV (30.1 kbp)	Ogfod3	11	121068417	121098537	1.30571e-05	-7.76042	652	484	168	939	686	253	676	533	143	725	606	119
Wdr59 Chr8:112175429-112251724 REV (76.2 kbp)	Wdr59	8	112175429	112251724	1.3194e-05	-3.39821	1583	1378	205	2336	2100	236	1467	1384	83	2276	2065	211
Doc2b Chr11:75659792-75689875 REV (30 kbp)	Doc2b	11	75659792	75689875	1.33325e-05	8.24475	711	405	306	986	665	321	744	428	316	1232	655	577
AI854703 Chr6:48600698-48610623 FOR (9.9 kbp)	AI854703	6	48600698	48610623	1.34178e-05	12.4191	294	151	143	467	258	209	314	126	188	591	248	343
Odr4 Chr1:150237056-150271831 REV (34.7 kbp)	Odr4	1	150237056	150271831	1.34293e-05	9.33217	428	312	116	735	501	234	619	392	227	951	559	392
Timm44 Chr8:4309731-4328913 REV (19.1 kbp)	Timm44	8	4309731	4328913	1.34293e-05	9.06998	336	259	77	663	554	109	490	376	114	756	525	231
Gm55025 Chr10:123032781-123035876 REV (3 kbp)	Gm55025	10	123032781	123035876	1.34293e-05	19.8786	96	41	55	177	118	59	137	70	67	254	80	174
Brd7 Chr8:89057667-89091822 REV (34.1 kbp)	Brd7	8	89057667	89091822	1.34833e-05	8.95046	513	386	127	932	592	340	592	393	199	937	505	432
Map7d2 ChrX:158194568-158281753 FOR (87.1 kbp)	Map7d2	X	158194568	158281753	1.3492e-05	5.93151	990	742	248	1504	1195	309	1194	872	322	1884	1336	548
Lactbl1 Chr4:136346932-136366421 FOR (19.4 kbp)	Lactbl1	4	136346932	136366421	1.35658e-05	9.71875	536	309	227	748	503	245	432	308	124	917	414	503
Negr1 Chr3:156264431-157022082 FOR (757.6 kbp)	Negr1	3	156264431	157022082	1.36222e-05	2.1078	5359	4564	795	8620	7378	1242	6988	5815	1173	9691	8082	1609
Gm23849 Chr11:101515192-101518382 FOR (3.1 kbp)	Gm23849	11	101515192	101518382	1.36227e-05	19.6987	123	88	35	204	112	92	156	62	94	172	74	98
Gm36756 Chr12:100949882-100981081 FOR (31.2 kbp)	Gm36756	12	100949882	100981081	1.36559e-05	7.86735	731	541	190	1066	745	321	705	447	258	1113	711	402
Nmu Chr5:76481342-76514635 REV (33.2 kbp)	Nmu	5	76481342	76514635	1.36876e-05	8.79434	463	348	115	726	577	149	571	416	155	842	559	283
Gm15816 Chr8:23628810-23642601 REV (13.7 kbp)	Gm15816	8	23628810	23642601	1.41331e-05	9.71511	470	317	153	645	460	185	637	337	300	742	490	252
Raet1e Chr10:22031468-22250038 FOR (218.5 kbp)	Raet1e	10	22031468	22250038	1.41331e-05	4.31266	2233	1649	584	3696	2719	977	2134	1465	669	3140	2193	947
Smyd2 Chr1:189612689-189657560 REV (44.8 kbp)	Smyd2	1	189612689	189657560	1.41599e-05	4.51246	1223	1065	158	2027	1729	298	1438	1187	251	2159	1743	416
Ccdc69 Chr11:54940557-54971957 REV (31.4 kbp)	Ccdc69	11	54940557	54971957	1.41803e-05	8.37528	627	473	154	967	701	266	553	385	168	933	585	348
Phf20l1 Chr15:66446409-66519825 FOR (73.4 kbp)	Phf20l1	15	66446409	66519825	1.42942e-05	-6.89541	821	588	233	1270	970	300	626	537	89	1025	807	218
Ep400 Chr5:110812239-110921583 REV (109.3 kbp)	Ep400	5	110812239	110921583	1.43434e-05	4.94016	1398	1118	280	2286	1770	516	1657	1199	458	2302	1709	593
Fank1 Chr7:133375590-133483261 FOR (107.6 kbp)	Fank1	7	133375590	133483261	1.43624e-05	-4.21471	1595	1250	345	2483	1972	511	1997	1682	315	2730	2252	478
Kidins220 Chr12:25021924-25113151 FOR (91.2 kbp)	Kidins220	12	25021924	25113151	1.44078e-05	3.6068	1683	1500	183	2611	2327	284	1829	1571	258	2528	2155	373
Ctnnbip1 Chr4:149599693-149650894 FOR (51.2 kbp)	Ctnnbip1	4	149599693	149650894	1.45032e-05	5.1619	1406	1086	320	2050	1649	401	1370	1055	315	2023	1455	568
Recql4 Chr15:76587753-76597748 REV (9.9 kbp)	Recql4	15	76587753	76597748	1.45846e-05	-11.1249	376	210	166	626	349	277	386	283	103	560	350	210
Gm10548 Chr18:34340828-34357825 REV (16.9 kbp)	Gm10548	18	34340828	34357825	1.46052e-05	10.2468	445	272	173	656	369	287	479	257	222	853	382	471
Derpc Chr8:107610522-107623225 REV (12.7 kbp)	Derpc	8	107610522	107623225	1.46286e-05	-12.3264	523	144	379	564	241	323	250	104	146	393	203	190
Gm32468 Chr10:92917039-92929589 FOR (12.5 kbp)	Gm32468	10	92917039	92929589	1.46286e-05	-12.6466	288	164	124	514	289	225	344	239	105	346	238	108
Gm43817 Chr5:106024449-106029710 FOR (5.2 kbp)	Gm43817	5	106024449	106029710	1.4651e-05	15.319	133	47	86	202	69	133	234	43	191	315	63	252
4930417H01Rik Chr2:122540967-122563376 FOR (22.4 kbp)	4930417H01Rik	2	122540967	122563376	1.47261e-05	10.8358	340	185	155	633	293	340	486	179	307	684	269	415
Rpa2 Chr4:132492643-132506063 FOR (13.4 kbp)	Rpa2	4	132492643	132506063	1.47261e-05	-10.302	370	174	196	770	432	338	455	305	150	730	447	283
Platr31 Chr6:127074260-127087430 FOR (13.1 kbp)	Platr31	6	127074260	127087430	1.47261e-05	13.0693	289	195	94	474	306	168	238	123	115	437	232	205
Amdhd2 Chr17:24374807-24385740 REV (10.9 kbp)	Amdhd2	17	24374807	24385740	1.48748e-05	13.1991	287	165	122	378	251	127	298	181	117	480	203	277
Cep57 Chr9:13719088-13741403 REV (22.3 kbp)	Cep57	9	13719088	13741403	1.49219e-05	9.40104	447	238	209	878	333	545	617	196	421	772	272	500
Gm19326 Chr10:75599995-75603320 FOR (3.3 kbp)	Gm19326	10	75599995	75603320	1.50461e-05	-14.2837	173	34	139	364	62	302	112	45	67	286	83	203
Rest Chr5:77410338-77434279 FOR (23.9 kbp)	Rest	5	77410338	77434279	1.52838e-05	7.78885	851	487	364	1177	800	377	651	405	246	1341	704	637
Churc1 Chr12:76809312-76829954 FOR (20.6 kbp)	Churc1	12	76809312	76829954	1.52838e-05	10.7095	326	257	69	603	423	180	389	241	148	608	382	226
Sdr39u1 Chr14:56134740-56140750 REV (6 kbp)	Sdr39u1	14	56134740	56140750	1.52838e-05	16.2551	188	125	63	259	131	128	191	96	95	321	114	207
Nudt22 Chr19:6970386-6976485 REV (6.1 kbp)	Nudt22	19	6970386	6976485	1.52853e-05	15.4872	204	161	43	344	248	96	192	100	92	207	136	71
Rpgrip1l Chr8:91943658-92042890 REV (99.2 kbp)	Rpgrip1l	8	91943658	92042890	1.53051e-05	4.00221	1532	1338	194	2159	1903	256	1711	1454	257	2309	1915	394
Sox8 Chr17:25784866-25792660 REV (7.7 kbp)	Sox8	17	25784866	25792660	1.55525e-05	11.6411	261	157	104	522	244	278	477	205	272	645	239	406
Hexdc Chr11:121092259-121113481 FOR (21.2 kbp)	Hexdc	11	121092259	121113481	1.55545e-05	-9.84123	448	293	155	728	475	253	449	318	131	569	447	122
Lockd Chr6:134903055-134933761 FOR (30.7 kbp)	Lockd	6	134903055	134933761	1.55579e-05	8.31442	688	389	299	1216	712	504	657	292	365	1082	569	513
Dtwd2 Chr18:49829212-49891668 REV (62.4 kbp)	Dtwd2	18	49829212	49891668	1.55799e-05	6.55416	876	677	199	1281	1029	252	805	597	208	1347	964	383
Zfp292 Chr4:34803113-34885960 REV (82.8 kbp)	Zfp292	4	34803113	34885960	1.56105e-05	5.3837	1110	945	165	1980	1475	505	1361	1003	358	1990	1441	549
Pcnx4 Chr12:72580157-72626893 FOR (46.7 kbp)	Pcnx4	12	72580157	72626893	1.56105e-05	7.14192	605	494	111	987	816	171	720	533	187	1010	767	243
Igf2bp2 Chr16:21877759-21985049 REV (107.2 kbp)	Igf2bp2	16	21877759	21985049	1.57886e-05	4.13705	2201	1672	529	3763	2733	1030	2449	1762	687	3539	2413	1126
Tsc22d2 Chr3:58319136-58374204 FOR (55 kbp)	Tsc22d2	3	58319136	58374204	1.58188e-05	7.46822	886	408	478	1394	661	733	761	351	410	1403	502	901
Mid2 ChrX:139562348-139668464 FOR (106.1 kbp)	Mid2	X	139562348	139668464	1.58288e-05	-5.19102	1257	980	277	1778	1343	435	1208	1002	206	1934	1566	368
Elmod1 Chr9:53818741-53885585 REV (66.8 kbp)	Elmod1	9	53818741	53885585	1.58526e-05	-6.66748	819	586	233	1369	924	445	987	770	217	1365	1010	355
Prom1 Chr5:44150962-44262374 REV (111.4 kbp)	Prom1	5	44150962	44262374	1.58885e-05	3.73197	1746	1524	222	2871	2470	401	2011	1640	371	2790	2334	456
4930549G23Rik Chr18:67901369-67936041 REV (34.6 kbp)	4930549G23Rik	18	67901369	67936041	1.58885e-05	7.67515	775	430	345	1280	586	694	834	360	474	1364	558	806
Odf2 Chr2:29776233-29821758 FOR (45.5 kbp)	Odf2	2	29776233	29821758	1.59479e-05	6.02828	1021	773	248	1445	1182	263	998	790	208	1559	1083	476
B230217C12Rik Chr11:97728606-97734925 FOR (6.3 kbp)	B230217C12Rik	11	97728606	97734925	1.61291e-05	-19.0184	102	63	39	224	108	116	131	104	27	195	129	66
Bcl9l Chr9:44391122-44423193 FOR (32 kbp)	Bcl9l	9	44391122	44423193	1.61353e-05	6.82722	1136	651	485	1766	873	893	872	439	433	1656	716	940
Prkar2a Chr9:108563513-108627635 FOR (64.1 kbp)	Prkar2a	9	108563513	108627635	1.62452e-05	-5.70627	1261	850	411	1803	1366	437	1266	914	352	1465	1217	248
Lgr5 Chr10:115286216-115426685 REV (140.4 kbp)	Lgr5	10	115286216	115426685	1.64248e-05	3.49899	2224	1878	346	3870	3164	706	2691	2176	515	3898	3045	853
4933432I03Rik Chr14:103224848-103274239 REV (49.3 kbp)	4933432I03Rik	14	103224848	103274239	1.64248e-05	6.17548	731	624	107	1036	917	119	701	563	138	1039	847	192
Arhgap28 Chr17:68149708-68314115 REV (164.4 kbp)	Arhgap28	17	68149708	68314115	1.65837e-05	2.7192	2524	2197	327	4333	3841	492	3525	3045	480	5709	4835	874
Gdf7 Chr12:8347918-8354954 REV (7 kbp)	Gdf7	12	8347918	8354954	1.65861e-05	6.65533	596	90	506	744	150	594	632	74	558	834	91	743
A230072E10Rik ChrX:150074970-150130842 REV (55.8 kbp)	A230072E10Rik	X	150074970	150130842	1.66083e-05	-7.62554	645	493	152	930	672	258	550	436	114	868	721	147
Ly75 Chr2:60122447-60216647 REV (94.2 kbp)	Ly75	2	60122447	60216647	1.67145e-05	-3.04542	1940	1758	182	3111	2702	409	2007	1845	162	2834	2577	257
Calr Chr8:85568479-85576563 REV (8 kbp)	Calr	8	85568479	85576563	1.68947e-05	-12.3875	303	53	250	451	114	337	224	73	151	358	128	230
H60b Chr10:22031485-22164748 FOR (133.2 kbp)	H60b	10	22031485	22164748	1.7016e-05	5.88298	1381	911	470	2226	1453	773	1288	754	534	1912	1155	757
Gm37583 Chr4:136363893-136369379 FOR (5.4 kbp)	Gm37583	4	136363893	136369379	1.70286e-05	12.6815	312	121	191	320	138	182	195	98	97	593	125	468
Trdmt1 Chr2:13513825-13552479 REV (38.6 kbp)	Trdmt1	2	13513825	13552479	1.72728e-05	7.12484	580	492	88	881	775	106	489	379	110	800	647	153
Dock4 Chr12:40492951-40896873 FOR (403.9 kbp)	Dock4	12	40492951	40896873	1.72882e-05	2.12486	5091	4434	657	8184	7078	1106	5775	4875	900	8246	6986	1260
Gm20063 Chr12:61535887-61571613 REV (35.7 kbp)	Gm20063	12	61535887	61571613	1.72882e-05	11.2864	334	141	193	421	203	218	521	163	358	716	261	455
Lima1 Chr15:99676351-99776337 REV (99.9 kbp)	Lima1	15	99676351	99776337	1.74845e-05	3.46169	2320	2027	293	3394	2840	554	2391	1962	429	3428	2793	635
Zfp638 Chr6:83841091-83966532 FOR (125.4 kbp)	Zfp638	6	83841091	83966532	1.75003e-05	-5.48593	1442	960	482	2248	1531	717	1451	1053	398	1837	1347	490
Gm55600 Chr9:108445494-108448613 REV (3.1 kbp)	Gm55600	9	108445494	108448613	1.75453e-05	12.3924	158	47	111	395	124	271	211	42	169	442	79	363
Slc37a1 Chr17:31502766-31569713 FOR (66.9 kbp)	Slc37a1	17	31502766	31569713	1.75453e-05	-4.71484	1662	1227	435	2460	1851	609	1708	1382	326	2144	1676	468
Gm49628 Chr10:93869874-93874663 REV (4.7 kbp)	Gm49628	10	93869874	93874663	1.78483e-05	9.8237	247	32	215	307	80	227	328	44	284	461	38	423
Arhgef39 Chr4:43496142-43502695 REV (6.5 kbp)	Arhgef39	4	43496142	43502695	1.78702e-05	14.7983	140	72	68	358	172	186	170	63	107	447	148	299
Tor1aip2 Chr1:155908149-155944607 FOR (36.4 kbp)	Tor1aip2	1	155908149	155944607	1.79807e-05	-7.5547	882	530	352	1272	794	478	740	510	230	1100	760	340
Pxdc1 Chr13:34811817-34840469 REV (28.6 kbp)	Pxdc1	13	34811817	34840469	1.82682e-05	7.54913	584	432	152	1253	770	483	998	633	365	1374	740	634
Rnaset2b Chr17:7235033-7278698 FOR (43.6 kbp)	Rnaset2b	17	7235033	7278698	1.82801e-05	8.48033	524	395	129	777	627	150	593	371	222	747	568	179
Spen Chr4:141195201-141268908 REV (73.7 kbp)	Spen	4	141195201	141268908	1.84446e-05	3.65542	2518	1931	587	4091	3233	858	2703	2084	619	4178	3041	1137
Gm7332 Chr5:9310935-9314388 REV (3.4 kbp)	Gm7332	5	9310935	9314388	1.84685e-05	29.5276	60	50	10	67	51	16	51	20	31	77	44	33
Trio Chr15:27730737-28028934 REV (298.1 kbp)	Trio	15	27730737	28028934	1.85723e-05	1.86057	7166	6003	1163	12151	10338	1813	8359	7020	1339	11668	9549	2119
Card10 Chr15:78659338-78690242 REV (30.9 kbp)	Card10	15	78659338	78690242	1.85723e-05	6.27451	976	721	255	1622	1212	410	898	697	201	1678	1058	620
Rogdi Chr16:4826594-4834417 REV (7.8 kbp)	Rogdi	16	4826594	4834417	1.85723e-05	14.5031	201	112	89	332	189	143	193	113	80	467	164	303
Npcd Chr15:79673876-79721438 REV (47.5 kbp)	Npcd	15	79673876	79721438	1.85724e-05	5.47757	1575	877	698	2444	1485	959	1656	906	750	2504	1311	1193
Vaultrc5 Chr18:36931919-36935061 FOR (3.1 kbp)	Vaultrc5	18	36931919	36935061	1.85981e-05	-20.1113	88	15	73	191	26	165	84	27	57	97	36	61
Gm54686 Chr15:74432670-74435764 FOR (3 kbp)	Gm54686	15	74432670	74435764	1.8664e-05	15.9898	101	44	57	196	54	142	182	41	141	259	34	225
Tifa Chr3:127580454-127625813 FOR (45.3 kbp)	Tifa	3	127580454	127625813	1.87635e-05	5.70931	1060	857	203	1743	1398	345	1046	744	302	1456	1126	330
Gja4 Chr4:127205214-127210832 REV (5.6 kbp)	Gja4	4	127205214	127210832	1.91183e-05	14.3766	255	156	99	258	175	83	234	130	104	452	214	238
Gm6085 Chr1:4758157-4762626 REV (4.4 kbp)	Gm6085	1	4758157	4762626	1.91665e-05	-16.3204	161	108	53	200	112	88	210	166	44	221	167	54
Fam149b Chr14:20395230-20433559 FOR (38.3 kbp)	Fam149b	14	20395230	20433559	1.91665e-05	6.55143	764	615	149	1206	983	223	868	625	243	1145	876	269
Wdr43 Chr17:71919890-71966026 FOR (46.1 kbp)	Wdr43	17	71919890	71966026	1.91665e-05	6.45134	839	649	190	1679	1177	502	1129	726	403	1426	962	464
Elf1 Chr14:79715634-79819934 FOR (104.3 kbp)	Elf1	14	79715634	79819934	1.91846e-05	4.92515	1851	1041	810	2922	1782	1140	1974	1121	853	3334	1757	1577
Rac2 Chr15:78443367-78459983 REV (16.6 kbp)	Rac2	15	78443367	78459983	1.91871e-05	11.4861	347	223	124	635	373	262	394	184	210	488	250	238
ENSMUSG00000120939 Chr9:105369405-105374397 FOR (4.9 kbp)	ENSMUSG00000120939	9	105369405	105374397	1.93122e-05	13.0767	126	55	71	329	83	246	219	36	183	378	67	311
Septin8 Chr11:53407084-53440392 FOR (33.3 kbp)	Septin8	11	53407084	53440392	1.93134e-05	6.0482	835	712	123	1473	1153	320	962	753	209	1411	1021	390
Epop Chr11:97518215-97523528 REV (5.3 kbp)	Epop	11	97518215	97523528	1.93501e-05	7.96856	507	121	386	751	154	597	331	67	264	720	79	641
Enho Chr4:41638144-41643324 REV (5.1 kbp)	Enho	4	41638144	41643324	1.94321e-05	-12.6021	298	132	166	450	99	351	252	89	163	454	218	236
Map4k1 Chr7:28678475-28702704 FOR (24.2 kbp)	Map4k1	7	28678475	28702704	1.94699e-05	-8.29906	616	374	242	1162	666	496	543	384	159	1056	684	372
ENSMUSG00000121042 Chr1:182079891-182093596 FOR (13.7 kbp)	ENSMUSG00000121042	1	182079891	182093596	1.94794e-05	17.3737	126	83	43	268	208	60	100	66	34	247	130	117
Gm32351 Chr13:94837526-94842226 REV (4.7 kbp)	Gm32351	13	94837526	94842226	1.94794e-05	14.9448	150	42	108	220	86	134	178	45	133	336	56	280
Nars2 Chr7:96597712-96713965 FOR (116.2 kbp)	Nars2	7	96597712	96713965	1.96544e-05	4.05921	1258	1136	122	1979	1734	245	1566	1287	279	2201	1900	301
AU020206 Chr7:75418786-75434869 REV (16 kbp)	AU020206	7	75418786	75434869	1.96779e-05	-10.4319	494	352	142	634	372	262	351	277	74	496	355	141
Rttn Chr18:88986914-89149140 FOR (162.2 kbp)	Rttn	18	88986914	89149140	1.96779e-05	-4.32815	1232	1063	169	1849	1557	292	1204	1072	132	1617	1449	168
Smim9 ChrX:74189662-74210376 REV (20.7 kbp)	Smim9	X	74189662	74210376	1.96932e-05	13.4156	162	138	24	266	213	53	246	163	83	394	276	118
Oprd1 Chr4:131838037-131874797 REV (36.7 kbp)	Oprd1	4	131838037	131874797	1.97126e-05	6.56891	965	657	308	1583	1157	426	1054	675	379	1394	907	487
Rsrp1 Chr4:134647903-134654982 FOR (7 kbp)	Rsrp1	4	134647903	134654982	1.97126e-05	9.76855	318	47	271	351	109	242	311	37	274	582	84	498
Apmap Chr2:150425000-150453487 REV (28.4 kbp)	Apmap	2	150425000	150453487	1.99689e-05	10.0241	339	262	77	612	448	164	460	306	154	688	436	252
Fam131c Chr4:141092531-141111486 FOR (18.9 kbp)	Fam131c	4	141092531	141111486	2.02213e-05	9.5107	491	283	208	829	557	272	475	274	201	846	441	405
Gm49330 Chr12:18040134-18043259 FOR (3.1 kbp)	Gm49330	12	18040134	18043259	2.0504e-05	12.5848	187	40	147	226	70	156	298	35	263	307	50	257
Slc25a16 Chr10:62753412-62782277 FOR (28.8 kbp)	Slc25a16	10	62753412	62782277	2.0639e-05	-8.7451	579	372	207	921	598	323	545	429	116	730	507	223
Smad6 Chr9:63860358-63932341 REV (71.9 kbp)	Smad6	9	63860358	63932341	2.10652e-05	4.54762	1842	1326	516	3048	2077	971	2147	1513	634	3500	2160	1340
Gm47210 Chr13:93907458-93911702 REV (4.2 kbp)	Gm47210	13	93907458	93911702	2.11364e-05	14.0847	131	59	72	285	81	204	216	42	174	341	67	274
Cactin Chr10:81153937-81162076 FOR (8.1 kbp)	Cactin	10	81153937	81162076	2.12503e-05	8.87116	619	296	323	895	490	405	633	262	371	970	428	542
Pkd1 Chr17:24765808-24815482 FOR (49.6 kbp)	Pkd1	17	24765808	24815482	2.12503e-05	-5.92236	1176	818	358	1764	1257	507	966	784	182	1583	1166	417
Sun1 Chr5:139183392-139235595 FOR (52.2 kbp)	Sun1	5	139183392	139235595	2.13035e-05	6.01361	864	724	140	1302	1034	268	943	722	221	1560	1159	401
Cep135 Chr5:76733545-76794313 FOR (60.7 kbp)	Cep135	5	76733545	76794313	2.13287e-05	-4.45387	1237	1021	216	2064	1649	415	1530	1324	206	2119	1790	329
Gtf2f2 Chr14:76134377-76251305 REV (116.9 kbp)	Gtf2f2	14	76134377	76251305	2.13411e-05	4.10128	1542	1284	258	2525	2172	353	1678	1381	297	2526	2019	507
Dusp23 Chr1:172458331-172463529 REV (5.1 kbp)	Dusp23	1	172458331	172463529	2.13688e-05	16.5683	126	87	39	243	135	108	258	101	157	304	144	160
Chrac1 Chr15:72959241-72969403 FOR (10.1 kbp)	Chrac1	15	72959241	72969403	2.13688e-05	11.2346	341	161	180	657	362	295	224	151	73	716	236	480
D930030I03Rik Chr16:38269344-38273905 FOR (4.5 kbp)	D930030I03Rik	16	38269344	38273905	2.14135e-05	-15.8632	156	75	81	340	80	260	165	48	117	268	156	112
Sms ChrX:156226851-156278283 REV (51.4 kbp)	Sms	X	156226851	156278283	2.14374e-05	7.14856	633	493	140	1127	845	282	896	607	289	1218	849	369
Plekha8 Chr6:54569096-54622824 FOR (53.7 kbp)	Plekha8	6	54569096	54622824	2.16742e-05	6.39257	935	699	236	1457	1084	373	1068	734	334	1453	984	469
Zfp574 Chr7:24768992-24782917 FOR (13.9 kbp)	Zfp574	7	24768992	24782917	2.17469e-05	-10.0714	520	256	264	673	394	279	504	355	149	633	379	254
Cebpg Chr7:34745847-34758998 REV (13.1 kbp)	Cebpg	7	34745847	34758998	2.1765e-05	10.9623	308	139	169	482	227	255	583	174	409	712	284	428
Apba2 Chr7:64148454-64403626 FOR (255.1 kbp)	Apba2	7	64148454	64403626	2.17795e-05	-2.86042	3366	2677	689	5336	4179	1157	4382	3590	792	6074	4947	1127
Thap7 Chr16:17345846-17352000 REV (6.1 kbp)	Thap7	16	17345846	17352000	2.20123e-05	12.0673	204	76	128	474	229	245	316	130	186	647	187	460
ENSMUSG00000120757 ChrX:133906600-133910587 FOR (3.9 kbp)	ENSMUSG00000120757	X	133906600	133910587	2.20123e-05	20.3981	63	39	24	178	102	76	159	51	108	211	90	121
Insrr Chr3:87701258-87723408 FOR (22.1 kbp)	Insrr	3	87701258	87723408	2.2168e-05	7.90912	706	379	327	1256	655	601	782	326	456	1167	547	620
Tent4b Chr8:88922841-88986350 FOR (63.5 kbp)	Tent4b	8	88922841	88986350	2.2168e-05	-5.97437	1297	795	502	2145	1256	889	1018	812	206	1999	1166	833
Gm38190 Chr1:165057940-165065694 REV (7.7 kbp)	Gm38190	1	165057940	165065694	2.21997e-05	13.0195	211	110	101	359	121	238	374	105	269	364	98	266
Gm5468 Chr15:25412108-25464448 FOR (52.3 kbp)	Gm5468	15	25412108	25464448	2.21997e-05	6.64927	929	617	312	1369	937	432	1171	699	472	1681	1040	641
Plscr1 Chr9:92128803-92154331 FOR (25.5 kbp)	Plscr1	9	92128803	92154331	2.23764e-05	-9.64614	487	298	189	597	443	154	404	333	71	578	433	145
Gm9857 Chr3:108847189-108850762 REV (3.5 kbp)	Gm9857	3	108847189	108850762	2.2402e-05	13.4065	124	113	11	250	216	34	228	151	77	228	189	39
Gm15556 Chr17:48230303-48234354 FOR (4 kbp)	Gm15556	17	48230303	48234354	2.25593e-05	13.8258	172	57	115	318	95	223	148	36	112	294	40	254
Gm56068 Chr1:63312385-63315522 REV (3.1 kbp)	Gm56068	1	63312385	63315522	2.25654e-05	10.5146	144	46	98	401	69	332	273	28	245	341	37	304
ENSMUSG00000120002 Chr1:181036576-181062292 FOR (25.7 kbp)	ENSMUSG00000120002	1	181036576	181062292	2.27618e-05	8.66872	551	270	281	1102	544	558	529	248	281	1036	387	649
Cd63 Chr10:128733858-128748691 FOR (14.8 kbp)	Cd63	10	128733858	128748691	2.28113e-05	11.1665	414	213	201	605	355	250	302	188	114	638	231	407
Ptpn21 Chr12:98643000-98706664 REV (63.6 kbp)	Ptpn21	12	98643000	98706664	2.28113e-05	4.57386	1592	1328	264	2344	1826	518	1708	1295	413	2412	1818	594
Stk32a Chr18:43337648-43451747 FOR (114.1 kbp)	Stk32a	18	43337648	43451747	2.28113e-05	4.39035	1184	994	190	2005	1725	280	1699	1417	282	2363	1868	495
Bora Chr14:99280658-99311976 FOR (31.3 kbp)	Bora	14	99280658	99311976	2.28347e-05	7.37841	757	521	236	1077	699	378	1049	620	429	1401	829	572
Ints10 Chr8:69243581-69284319 FOR (40.7 kbp)	Ints10	8	69243581	69284319	2.29855e-05	-5.97987	649	533	116	1256	968	288	905	768	137	1249	1058	191
ENSMUSG00000120143 Chr10:3665190-3669413 FOR (4.2 kbp)	ENSMUSG00000120143	10	3665190	3669413	2.29855e-05	26.8326	46	29	17	86	75	11	81	42	39	98	51	47
Pcdha12 Chr18:37150202-37320710 FOR (170.5 kbp)	Pcdha12	18	37150202	37320710	2.30265e-05	4.71684	1765	1198	567	2772	1822	950	2369	1475	894	3316	2041	1275
Coch Chr12:51637124-51652554 FOR (15.4 kbp)	Coch	12	51637124	51652554	2.30314e-05	-10.6853	372	182	190	797	333	464	389	224	165	592	313	279
Fbxo9 Chr9:77988781-78019347 REV (30.5 kbp)	Fbxo9	9	77988781	78019347	2.3112e-05	7.40836	711	500	211	1205	888	317	776	552	224	1123	683	440
Zbtb39 Chr10:127572407-127583218 FOR (10.8 kbp)	Zbtb39	10	127572407	127583218	2.31159e-05	9.09132	543	346	197	701	431	270	688	398	290	1019	513	506
F630040K05Rik Chr17:46042432-46099520 FOR (57 kbp)	F630040K05Rik	17	46042432	46099520	2.34935e-05	5.05374	1261	961	300	2144	1747	397	1337	1006	331	2005	1483	522
Nectin1 Chr9:43652281-43743955 FOR (91.6 kbp)	Nectin1	9	43652281	43743955	2.37448e-05	4.19941	1651	1283	368	3076	2364	712	2310	1688	622	3406	2482	924
Hlx Chr1:184459337-184467816 REV (8.4 kbp)	Hlx	1	184459337	184467816	2.37612e-05	9.9696	345	163	182	592	237	355	567	179	388	900	301	599
Ccnb1 Chr13:100915158-100926078 REV (10.9 kbp)	Ccnb1	13	100915158	100926078	2.37896e-05	-13.2338	250	131	119	365	204	161	295	158	137	411	320	91
Chtf8 Chr8:107610495-107623233 REV (12.7 kbp)	Chtf8	8	107610495	107623233	2.40372e-05	-12.0377	524	145	379	568	245	323	251	104	147	394	204	190
ENSMUSG00000120005 Chr5:119457032-119460820 FOR (3.7 kbp)	ENSMUSG00000120005	5	119457032	119460820	2.41973e-05	22.775	68	57	11	106	92	14	67	38	29	108	72	36
Gm28539 Chr16:18652334-18774997 FOR (122.6 kbp)	Gm28539	16	18652334	18774997	2.42526e-05	4.65903	1568	1185	383	2297	1811	486	1806	1350	456	2744	1965	779
Dock1 Chr7:134269383-134775368 FOR (505.9 kbp)	Dock1	7	134269383	134775368	2.43574e-05	1.60545	6741	5951	790	11492	10220	1272	9140	8052	1088	13230	11429	1801
Eef1e1 Chr13:38828183-38846034 REV (17.8 kbp)	Eef1e1	13	38828183	38846034	2.4435e-05	-10.0637	519	275	244	653	436	217	409	303	106	592	405	187
Kndc1 Chr7:139471612-139521450 FOR (49.8 kbp)	Kndc1	7	139471612	139521450	2.44562e-05	6.04439	984	737	247	1560	1178	382	1059	777	282	1736	1158	578
Gm26965 Chr13:67639271-67677270 REV (38 kbp)	Gm26965	13	67639271	67677270	2.46655e-05	7.45373	539	455	84	868	707	161	640	454	186	860	673	187
Sdc1 Chr12:8818323-8843715 FOR (25.3 kbp)	Sdc1	12	8818323	8843715	2.48385e-05	-7.97113	716	377	339	1134	643	491	727	480	247	1108	678	430
Zbtb4 Chr11:69653738-69674849 FOR (21.1 kbp)	Zbtb4	11	69653738	69674849	2.49062e-05	8.54247	547	426	121	970	687	283	530	328	202	792	529	263
Gm38139 Chr3:154359338-154385906 FOR (26.5 kbp)	Gm38139	3	154359338	154385906	2.49157e-05	8.65468	478	392	86	585	465	120	517	372	145	785	565	220
Cldn6 Chr17:23895223-23901420 FOR (6.1 kbp)	Cldn6	17	23895223	23901420	2.51121e-05	12.8943	231	93	138	414	182	232	319	90	229	377	117	260
Adgrd1 Chr5:129170814-129281663 FOR (110.8 kbp)	Adgrd1	5	129170814	129281663	2.52885e-05	3.04331	2212	1973	239	3405	2967	438	2822	2385	437	3948	3363	585
Gm44987 Chr7:121577984-121588339 FOR (10.3 kbp)	Gm44987	7	121577984	121588339	2.53568e-05	13.5566	264	136	128	325	178	147	260	123	137	472	168	304
Plcd3 Chr11:102961130-102995484 REV (34.3 kbp)	Plcd3	11	102961130	102995484	2.55561e-05	7.19749	938	576	362	1474	939	535	893	469	424	1218	705	513
Patl1 Chr19:11886763-11922455 FOR (35.6 kbp)	Patl1	19	11886763	11922455	2.57675e-05	8.02553	525	414	111	1136	723	413	750	466	284	1029	609	420
Fam110d Chr4:133978421-133984417 REV (5.9 kbp)	Fam110d	4	133978421	133984417	2.60685e-05	13.1914	263	100	163	405	200	205	257	74	183	383	129	254
Gm15834 Chr1:58541307-58562389 FOR (21 kbp)	Gm15834	1	58541307	58562389	2.61052e-05	-12.638	345	135	210	487	214	273	187	135	52	500	240	260
Itpkb Chr1:180155050-180252367 FOR (97.3 kbp)	Itpkb	1	180155050	180252367	2.61211e-05	4.43492	2333	1371	962	3663	2186	1477	2416	1438	978	3609	1869	1740
Gm15743 Chr16:31246694-31251594 REV (4.9 kbp)	Gm15743	16	31246694	31251594	2.62055e-05	9.87744	342	77	265	452	129	323	224	50	174	610	84	526
Prdx5 Chr19:6884065-6890474 REV (6.4 kbp)	Prdx5	19	6884065	6890474	2.62843e-05	11.2298	304	129	175	459	178	281	329	126	203	657	160	497
Gm43935 Chr6:113282586-113286635 REV (4 kbp)	Gm43935	6	113282586	113286635	2.65519e-05	9.90539	334	84	250	446	103	343	345	43	302	380	59	321
Ikzf5 Chr7:130990381-131015250 REV (24.8 kbp)	Ikzf5	7	130990381	131015250	2.65519e-05	10.1537	473	260	213	541	397	144	440	252	188	821	437	384
Ddah1 Chr3:145461430-145600032 FOR (138.6 kbp)	Ddah1	3	145461430	145600032	2.67858e-05	3.18991	2547	2067	480	3968	3378	590	2904	2431	473	4652	3643	1009
Rab11fip3 Chr17:26208010-26291529 REV (83.5 kbp)	Rab11fip3	17	26208010	26291529	2.70224e-05	4.25071	1918	1506	412	3029	2307	722	2019	1526	493	3030	2151	879
Hoxa6 Chr6:52183268-52188702 REV (5.4 kbp)	Hoxa6	6	52183268	52188702	2.70686e-05	15.576	115	77	38	301	194	107	264	134	130	315	153	162
Rab23 Chr1:33755968-33781645 FOR (25.6 kbp)	Rab23	1	33755968	33781645	2.70783e-05	-7.55898	790	465	325	1108	759	349	734	560	174	1019	703	316
Gm14965 Chr19:6459430-6471636 REV (12.2 kbp)	Gm14965	19	6459430	6471636	2.71955e-05	-10.6545	458	273	185	632	362	270	327	211	116	564	403	161
Kif20b Chr19:34896761-34953145 FOR (56.3 kbp)	Kif20b	19	34896761	34953145	2.72416e-05	6.15928	868	697	171	1237	1030	207	851	703	148	1243	886	357
Mapkapk5 Chr5:121663101-121686968 REV (23.8 kbp)	Mapkapk5	5	121663101	121686968	2.73567e-05	8.54236	494	348	146	1001	622	379	674	379	295	982	554	428
Ung Chr5:114265447-114277384 FOR (11.9 kbp)	Ung	5	114265447	114277384	2.744e-05	8.85415	525	202	323	817	373	444	627	194	433	941	339	602
Gan Chr8:117881874-117942736 FOR (60.8 kbp)	Gan	8	117881874	117942736	2.74926e-05	4.34597	1739	1410	329	2691	2098	593	2030	1458	572	2541	1963	578
Rxrb Chr17:34247786-34257373 FOR (9.5 kbp)	Rxrb	17	34247786	34257373	2.74926e-05	-9.98898	500	173	327	773	326	447	389	202	187	719	343	376
Efcab7 Chr4:99714435-99769985 FOR (55.5 kbp)	Efcab7	4	99714435	99769985	2.74984e-05	-7.17678	622	464	158	965	739	226	575	485	90	888	729	159
Dyrk1a Chr16:94367869-94496376 FOR (128.5 kbp)	Dyrk1a	16	94367869	94496376	2.75093e-05	4.24693	2317	1593	724	3839	2490	1349	2335	1514	821	3746	2261	1485
A930015P04Rik Chr13:59702380-59706151 FOR (3.7 kbp)	A930015P04Rik	13	59702380	59706151	2.76794e-05	9.79424	274	67	207	364	84	280	341	59	282	560	66	494
Hpcal4 Chr4:123074020-123088494 FOR (14.4 kbp)	Hpcal4	4	123074020	123088494	2.77748e-05	9.85288	442	285	157	664	407	257	586	291	295	740	408	332
Ttc38 Chr15:85713507-85743023 FOR (29.5 kbp)	Ttc38	15	85713507	85743023	2.78838e-05	5.96509	648	561	87	1065	922	143	861	691	170	1145	926	219
Gm26447 Chr16:22927051-22930179 FOR (3.1 kbp)	Gm26447	16	22927051	22930179	2.78963e-05	-26.0548	63	12	51	127	25	102	49	26	23	74	30	44
Zfp667 Chr7:6286578-6310882 FOR (24.3 kbp)	Zfp667	7	6286578	6310882	2.80914e-05	-8.85649	465	332	133	670	432	238	546	399	147	801	627	174
Cpne1 Chr2:155913762-155956885 REV (43.1 kbp)	Cpne1	2	155913762	155956885	2.87375e-05	-6.0236	942	727	215	1313	988	325	870	737	133	1239	994	245
Kitl Chr10:99848492-99936278 FOR (87.7 kbp)	Kitl	10	99848492	99936278	2.87375e-05	5.1353	1201	950	251	1859	1434	425	1626	1213	413	2135	1524	611
Cnot9 Chr1:74542217-74570001 FOR (27.7 kbp)	Cnot9	1	74542217	74570001	2.87437e-05	9.86716	476	240	236	686	410	276	537	269	268	761	329	432
Tbx3os1 Chr5:119708195-119812573 REV (104.3 kbp)	Tbx3os1	5	119708195	119812573	2.9055e-05	4.71873	1953	1146	807	2751	1687	1064	2363	1400	963	3539	1876	1663
Spata6l Chr19:28870442-28948200 REV (77.7 kbp)	Spata6l	19	28870442	28948200	2.90827e-05	-4.5837	1382	1105	277	2257	1735	522	1446	1177	269	2094	1748	346
Pheta1 Chr5:121984047-121992695 FOR (8.6 kbp)	Pheta1	5	121984047	121992695	2.91234e-05	-9.81895	506	241	265	635	302	333	544	317	227	799	454	345
Msmo1 Chr8:65171173-65189826 REV (18.6 kbp)	Msmo1	8	65171173	65189826	2.91532e-05	10.8141	366	231	135	486	349	137	492	300	192	596	323	273
Egln1 Chr8:125635326-125679063 REV (43.7 kbp)	Egln1	8	125635326	125679063	2.92862e-05	5.40881	1468	963	505	2358	1546	812	1428	958	470	2363	1323	1040
Gm45266 Chr8:27658868-27664040 REV (5.1 kbp)	Gm45266	8	27658868	27664040	2.92879e-05	18.6012	157	122	35	166	129	37	130	76	54	139	83	56
Gm10616 Chr7:79113157-79118283 FOR (5.1 kbp)	Gm10616	7	79113157	79118283	2.9313e-05	9.59558	412	219	193	813	273	540	445	135	310	700	215	485
ENSMUSG00000121083 Chr15:89255111-89259912 FOR (4.8 kbp)	ENSMUSG00000121083	15	89255111	89259912	2.9796e-05	13.3865	188	118	70	481	241	240	236	103	133	417	160	257
Kank4 Chr4:98643135-98708774 REV (65.6 kbp)	Kank4	4	98643135	98708774	2.98492e-05	5.10024	1179	938	241	1865	1444	421	1550	1208	342	2238	1563	675
Lif Chr11:4204557-4222514 FOR (17.9 kbp)	Lif	11	4204557	4222514	2.98678e-05	9.65631	477	290	187	739	448	291	516	251	265	789	415	374
Xpo5 Chr17:46510708-46554524 FOR (43.8 kbp)	Xpo5	17	46510708	46554524	3.00271e-05	5.51688	1042	867	175	1643	1310	333	1199	864	335	1420	1115	305
Taok1 Chr11:77419988-77501641 REV (81.6 kbp)	Taok1	11	77419988	77501641	3.01129e-05	-6.07178	957	690	267	1423	1096	327	926	760	166	1139	915	224
Gm12523 Chr3:108191214-108195159 REV (3.9 kbp)	Gm12523	3	108191214	108195159	3.0541e-05	16.0062	117	66	51	228	92	136	294	74	220	280	97	183
Commd3 Chr2:18674195-18681042 FOR (6.8 kbp)	Commd3	2	18674195	18681042	3.06365e-05	11.3541	208	60	148	417	129	288	300	54	246	436	85	351
Ccdc92b Chr11:74507431-74532342 FOR (24.9 kbp)	Ccdc92b	11	74507431	74532342	3.07326e-05	8.43441	638	380	258	942	541	401	649	349	300	1096	521	575
Gm54845 Chr8:110152276-110155376 REV (3.1 kbp)	Gm54845	8	110152276	110155376	3.09208e-05	25.8497	66	56	10	55	49	6	46	30	16	105	62	43
Casz1 Chr4:148885886-149039346 FOR (153.4 kbp)	Casz1	4	148885886	149039346	3.10377e-05	2.85541	4303	3193	1110	7063	5135	1928	5111	3656	1455	7132	4965	2167
Cox18 Chr5:90362583-90374860 REV (12.2 kbp)	Cox18	5	90362583	90374860	3.12729e-05	-10.5542	475	232	243	559	322	237	465	297	168	561	361	200
BC004004 Chr17:29484762-29533039 FOR (48.2 kbp)	BC004004	17	29484762	29533039	3.13023e-05	-5.39177	1288	938	350	1928	1413	515	1218	928	290	1586	1273	313
Dnaaf10 Chr11:17129107-17183796 FOR (54.6 kbp)	Dnaaf10	11	17129107	17183796	3.15441e-05	-6.04988	816	633	183	1404	1015	389	1004	765	239	1319	1100	219
Gfpt1 Chr6:87016828-87069179 FOR (52.3 kbp)	Gfpt1	6	87016828	87069179	3.18124e-05	5.88148	889	689	200	1564	1232	332	1078	836	242	1559	1074	485
ENSMUSG00000120326 Chr19:29077093-29081569 REV (4.4 kbp)	ENSMUSG00000120326	19	29077093	29081569	3.19081e-05	8.46267	296	51	245	382	66	316	326	20	306	470	50	420
Lhx8 Chr3:154011931-154039296 REV (27.3 kbp)	Lhx8	3	154011931	154039296	3.19441e-05	7.63159	659	270	389	1008	443	565	1004	362	642	1284	442	842
Gm16191 Chr17:29141437-29156099 FOR (14.6 kbp)	Gm16191	17	29141437	29156099	3.19489e-05	9.51111	384	290	94	653	544	109	383	283	100	504	346	158
Nat8f1 Chr6:85887136-85895669 REV (8.5 kbp)	Nat8f1	6	85887136	85895669	3.24139e-05	15.8422	169	98	71	264	146	118	176	71	105	335	136	199
Fez2 Chr17:78676641-78728581 REV (51.9 kbp)	Fez2	17	78676641	78728581	3.24139e-05	4.65293	989	914	75	1600	1360	240	1237	1044	193	1593	1310	283
Mcoln2 Chr3:145852588-145901268 FOR (48.6 kbp)	Mcoln2	3	145852588	145901268	3.2487e-05	5.18275	1089	881	208	1846	1452	394	1562	1176	386	1789	1314	475
Nmnat1 Chr4:149552029-149572659 REV (20.6 kbp)	Nmnat1	4	149552029	149572659	3.24959e-05	7.28792	511	427	84	1067	814	253	785	535	250	985	728	257
Bms1 Chr6:118360342-118399435 REV (39 kbp)	Bms1	6	118360342	118399435	3.25704e-05	-6.03217	652	551	101	1089	848	241	792	687	105	1052	906	146
Gm39271 Chr8:123500774-123505162 REV (4.3 kbp)	Gm39271	8	123500774	123505162	3.26132e-05	-18.9561	183	48	135	189	64	125	146	63	83	121	68	53
Gm53051 Chr6:130654065-130677944 REV (23.8 kbp)	Gm53051	6	130654065	130677944	3.26144e-05	12.9459	161	142	19	297	263	34	151	116	35	212	158	54
Plbd1 Chr6:136589068-136641926 REV (52.8 kbp)	Plbd1	6	136589068	136641926	3.26891e-05	4.91635	1125	988	137	1755	1481	274	1073	845	228	1486	1223	263
Rap2a Chr14:120712856-120744606 FOR (31.7 kbp)	Rap2a	14	120712856	120744606	3.27676e-05	7.08188	789	489	300	1251	869	382	1020	602	418	1357	812	545
4930553I21Rik Chr10:8736608-8740187 REV (3.5 kbp)	4930553I21Rik	10	8736608	8740187	3.29308e-05	16.3245	84	78	6	173	157	16	100	80	20	117	83	34
Sh3d19 Chr3:85875416-86037833 FOR (162.4 kbp)	Sh3d19	3	85875416	86037833	3.30226e-05	2.60732	2980	2603	377	4994	4389	605	3660	3110	550	4710	4011	699
Gm45640 Chr8:91600209-91605104 FOR (4.8 kbp)	Gm45640	8	91600209	91605104	3.30685e-05	18.1988	138	87	51	180	96	84	176	65	111	223	92	131
Mst1r Chr9:107781072-107797582 FOR (16.5 kbp)	Mst1r	9	107781072	107797582	3.32633e-05	-7.14134	578	469	109	811	620	191	528	454	74	807	688	119
Anxa11 Chr14:25839580-25887228 FOR (47.6 kbp)	Anxa11	14	25839580	25887228	3.32707e-05	4.43542	1591	1264	327	2445	1969	476	1831	1395	436	2394	1802	592
Hap1 Chr11:100238153-100249954 REV (11.8 kbp)	Hap1	11	100238153	100249954	3.34164e-05	9.77665	484	219	265	809	392	417	470	201	269	656	221	435
Muc20 Chr16:32597793-32620805 REV (23 kbp)	Muc20	16	32597793	32620805	3.35615e-05	7.82318	437	366	71	804	678	126	549	403	146	641	505	136
Mb21d2 Chr16:28644928-28751425 REV (106.4 kbp)	Mb21d2	16	28644928	28751425	3.37548e-05	3.34265	2394	1978	416	3689	3008	681	3039	2366	673	4371	3460	911
Cipc Chr12:86990817-87012136 FOR (21.3 kbp)	Cipc	12	86990817	87012136	3.39082e-05	9.12593	526	301	225	831	428	403	654	299	355	817	357	460
Cd3eap Chr7:19089939-19096408 REV (6.4 kbp)	Cd3eap	7	19089939	19096408	3.4248e-05	10.2385	339	78	261	514	177	337	360	75	285	454	85	369
Stau2 Chr1:16298898-16593336 REV (294.4 kbp)	Stau2	1	16298898	16593336	3.42687e-05	2.4826	3165	2839	326	5061	4456	605	3633	3085	548	4903	4273	630
Get4 Chr5:139235079-139255806 FOR (20.7 kbp)	Get4	5	139235079	139255806	3.43011e-05	9.11597	510	350	160	663	464	199	643	358	285	792	507	285
Tmem170b Chr13:41756383-41794831 FOR (38.4 kbp)	Tmem170b	13	41756383	41794831	3.43067e-05	7.90454	748	407	341	1083	628	455	878	383	495	1045	552	493
Cryga Chr1:65139548-65145532 REV (5.9 kbp)	Cryga	1	65139548	65145532	3.45098e-05	-10.638	135	117	18	184	152	32	167	153	14	250	243	7
Cnot1 Chr8:96446079-96537092 REV (91 kbp)	Cnot1	8	96446079	96537092	3.48485e-05	-4.75351	1382	1046	336	2384	1788	596	1566	1285	281	1900	1488	412
mt-Tq ChrMT:3772-6842 REV (3 kbp)	mt-Tq	MT	3772	6842	3.48788e-05	0.47139	12727	71	12656	19751	113	19638	1422	2	1420	2782	2	2780
Gm47580 Chr10:52255292-52260322 REV (5 kbp)	Gm47580	10	52255292	52260322	3.49892e-05	17.187	100	14	86	138	71	67	175	34	141	246	44	202
Srrd Chr5:112485258-112493906 REV (8.6 kbp)	Srrd	5	112485258	112493906	3.54e-05	13.8182	186	131	55	373	189	184	182	125	57	495	169	326
Fam120c ChrX:150124171-150254838 FOR (130.6 kbp)	Fam120c	X	150124171	150254838	3.54378e-05	-4.2449	1084	916	168	1926	1612	314	1268	1125	143	1927	1694	233
Ppp4r3a Chr12:101005668-101052961 REV (47.2 kbp)	Ppp4r3a	12	101005668	101052961	3.55315e-05	-7.6422	664	393	271	1321	674	647	821	536	285	1114	652	462
Mtss1 Chr15:58813083-58956854 REV (143.7 kbp)	Mtss1	15	58813083	58956854	3.59353e-05	2.69951	3727	3060	667	6255	5134	1121	4108	3307	801	5896	4635	1261
Cyp26a1 Chr19:37683246-37689984 FOR (6.7 kbp)	Cyp26a1	19	37683246	37689984	3.65046e-05	7.88994	350	58	292	662	164	498	539	70	469	657	98	559
Coa3 Chr11:101168794-101172940 REV (4.1 kbp)	Coa3	11	101168794	101172940	3.65717e-05	16.4164	127	67	60	287	134	153	171	51	120	246	83	163
Bub1b Chr2:118425692-118472072 FOR (46.3 kbp)	Bub1b	2	118425692	118472072	3.66846e-05	-5.90359	706	555	151	1227	975	252	750	633	117	1244	1063	181
Gm50112 Chr19:36793048-36796330 FOR (3.2 kbp)	Gm50112	19	36793048	36796330	3.68314e-05	22.0149	118	62	56	146	93	53	93	30	63	125	50	75
Zfp866 Chr8:70213976-70246828 REV (32.8 kbp)	Zfp866	8	70213976	70246828	3.69586e-05	7.44297	724	476	248	1197	766	431	812	486	326	1289	716	573
Vegfa Chr17:46327919-46346295 REV (18.3 kbp)	Vegfa	17	46327919	46346295	3.72093e-05	8.11521	710	344	366	990	522	468	634	295	339	1199	490	709
A730060N03Rik Chr15:78000906-78028342 FOR (27.4 kbp)	A730060N03Rik	15	78000906	78028342	3.75509e-05	-7.78358	759	478	281	1033	663	370	703	515	188	891	624	267
Kdm4c Chr4:74157734-74324097 FOR (166.3 kbp)	Kdm4c	4	74157734	74324097	3.77415e-05	-3.77797	1636	1322	314	2355	1984	371	1826	1582	244	2634	2281	353
Cyp2r1 Chr7:114148917-114165207 REV (16.2 kbp)	Cyp2r1	7	114148917	114165207	3.78533e-05	14.8428	181	137	44	329	186	143	165	98	67	365	159	206
Heatr6 Chr11:83641522-83674580 FOR (33 kbp)	Heatr6	11	83641522	83674580	3.78533e-05	-6.0832	712	593	119	1369	1050	319	636	552	84	1048	880	168
Thoc3 Chr13:54606650-54619662 REV (13 kbp)	Thoc3	13	54606650	54619662	3.78533e-05	10.4683	313	250	63	594	363	231	457	295	162	653	339	314
Col4a1 Chr8:11248423-11365826 REV (117.4 kbp)	Col4a1	8	11248423	11365826	3.79556e-05	3.474	2551	2062	489	3971	3071	900	2878	2205	673	4332	3219	1113
1810024B03Rik Chr2:127028275-127053200 REV (24.9 kbp)	1810024B03Rik	2	127028275	127053200	3.85934e-05	-11.636	339	219	120	495	280	215	302	201	101	420	315	105
Pgam1-ps2 Chr7:27169196-27172960 REV (3.7 kbp)	Pgam1-ps2	7	27169196	27172960	3.85934e-05	20.2503	131	91	40	147	107	40	108	62	46	149	69	80
Pld1 Chr3:27989844-28187511 FOR (197.6 kbp)	Pld1	3	27989844	28187511	3.8603e-05	-2.69395	2785	2368	417	4234	3644	590	3151	2799	352	4315	3797	518
Map10 Chr8:126393557-126400098 FOR (6.5 kbp)	Map10	8	126393557	126400098	3.88269e-05	12.6493	291	157	134	389	210	179	167	109	58	605	210	395
Anks3 Chr16:4759300-4785069 REV (25.7 kbp)	Anks3	16	4759300	4785069	3.89549e-05	8.71415	484	330	154	858	583	275	584	341	243	913	547	366
Zfta Chr19:7391990-7403269 FOR (11.2 kbp)	Zfta	19	7391990	7403269	3.91031e-05	-8.56892	708	282	426	1012	415	597	590	287	303	842	416	426
ENSMUSG00000120777 Chr16:36585468-36593490 REV (8 kbp)	ENSMUSG00000120777	16	36585468	36593490	3.92043e-05	-19.8352	53	44	9	116	78	38	61	55	6	102	95	7
Mecr Chr4:131567781-131595097 FOR (27.3 kbp)	Mecr	4	131567781	131595097	3.92577e-05	8.31205	528	387	141	704	565	139	612	403	209	812	579	233
Paics Chr5:77096154-77115356 FOR (19.2 kbp)	Paics	5	77096154	77115356	3.93918e-05	-9.68647	535	232	303	736	363	373	472	276	196	728	402	326
Errfi1 Chr4:150935376-150953349 FOR (17.9 kbp)	Errfi1	4	150935376	150953349	3.98287e-05	9.59336	440	329	111	790	477	313	509	285	224	662	370	292
Ddhd1 Chr14:45825924-45898600 REV (72.6 kbp)	Ddhd1	14	45825924	45898600	3.98287e-05	4.60515	1441	1130	311	2225	1734	491	1872	1326	546	2565	1936	629
Sod1 Chr16:90014642-90023217 FOR (8.5 kbp)	Sod1	16	90014642	90023217	3.98287e-05	10.2051	281	80	201	406	121	285	274	68	206	697	117	580
Snora16a Chr4:132033775-132036911 FOR (3.1 kbp)	Snora16a	4	132033775	132036911	4.05167e-05	14.5894	159	46	113	243	61	182	100	19	81	191	16	175
Snora16a Chr4:132033776-132036911 FOR (3.1 kbp)	Snora16a	4	132033776	132036911	4.05167e-05	14.5894	159	46	113	243	61	182	100	19	81	191	16	175
Cyb5d1 Chr11:69282751-69289457 REV (6.7 kbp)	Cyb5d1	11	69282751	69289457	4.05167e-05	11.2374	350	120	230	384	167	217	295	85	210	613	168	445
Mycbp2 Chr14:103350847-103587250 REV (236.4 kbp)	Mycbp2	14	103350847	103587250	4.05259e-05	2.41726	2716	2483	233	4812	4345	467	2929	2652	277	4420	3836	584
Hira Chr16:18692787-18789059 FOR (96.2 kbp)	Hira	16	18692787	18789059	4.05271e-05	5.34772	1173	849	324	1700	1329	371	1432	1024	408	2143	1495	648
Tmem68 Chr4:3549041-3577853 REV (28.8 kbp)	Tmem68	4	3549041	3577853	4.06097e-05	11.3151	314	222	92	481	284	197	490	225	265	496	291	205
Psd Chr19:46300526-46318595 REV (18 kbp)	Psd	19	46300526	46318595	4.10292e-05	6.8614	866	314	552	1337	460	877	689	239	450	1366	342	1024
Prkca Chr11:107824213-108237754 REV (413.5 kbp)	Prkca	11	107824213	108237754	4.14432e-05	-1.74031	7095	6013	1082	11459	9683	1776	7899	6848	1051	11452	9859	1593
Exosc3 Chr4:45316613-45345732 REV (29.1 kbp)	Exosc3	4	45316613	45345732	4.15224e-05	7.63225	611	367	244	1190	666	524	851	422	429	1329	662	667
Slc37a4 Chr9:44305149-44314265 FOR (9.1 kbp)	Slc37a4	9	44305149	44314265	4.21e-05	13.0245	185	151	34	435	253	182	299	138	161	403	228	175
Henmt1 Chr3:108844375-108868090 FOR (23.7 kbp)	Henmt1	3	108844375	108868090	4.21806e-05	6.20409	488	446	42	891	798	93	587	468	119	701	614	87
Ggh Chr4:20039052-20066750 FOR (27.6 kbp)	Ggh	4	20039052	20066750	4.22728e-05	10.4202	309	248	61	545	382	163	386	269	117	599	355	244
Traf3ip1 Chr1:91419369-91457029 FOR (37.6 kbp)	Traf3ip1	1	91419369	91457029	4.26462e-05	6.36542	841	609	232	1378	1042	336	968	685	283	1488	986	502
Smarcd3 Chr5:24795816-24832409 REV (36.5 kbp)	Smarcd3	5	24795816	24832409	4.27935e-05	6.25074	1103	593	510	1666	950	716	1349	665	684	1784	885	899
Spata2 Chr2:167323053-167337807 REV (14.7 kbp)	Spata2	2	167323053	167337807	4.28471e-05	-9.3897	449	265	184	872	469	403	489	322	167	698	449	249
Gm15829 Chr16:33783609-33787682 FOR (4 kbp)	Gm15829	16	33783609	33787682	4.29273e-05	18.0429	71	42	29	167	65	102	216	40	176	267	90	177
Cplx1 Chr5:108666420-108700890 REV (34.4 kbp)	Cplx1	5	108666420	108700890	4.30812e-05	9.03987	490	375	115	670	445	225	517	377	140	865	475	390
Adamts1 Chr16:85590715-85603001 REV (12.2 kbp)	Adamts1	16	85590715	85603001	4.31623e-05	-9.74383	343	96	247	632	197	435	481	225	256	788	280	508
Gm38300 Chr1:178164166-178169035 FOR (4.8 kbp)	Gm38300	1	178164166	178169035	4.33618e-05	-6.86689	344	44	300	864	57	807	291	46	245	543	81	462
Acot2 Chr12:84031635-84040647 FOR (9 kbp)	Acot2	12	84031635	84040647	4.33629e-05	-12.1937	333	115	218	505	209	296	235	142	93	465	214	251
Nrl Chr14:55756435-55765438 REV (9 kbp)	Nrl	14	55756435	55765438	4.34484e-05	12.8063	250	137	113	424	231	193	383	133	250	342	170	172
Espnl Chr1:91246797-91276028 FOR (29.2 kbp)	Espnl	1	91246797	91276028	4.35676e-05	-6.86516	769	518	251	1173	825	348	754	598	156	1181	873	308
Terf2 Chr8:107796032-107826179 REV (30.1 kbp)	Terf2	8	107796032	107826179	4.38895e-05	-6.92621	756	598	158	1216	822	394	677	498	179	937	776	161
ENSMUSG00000119950 Chr14:25375644-25379339 FOR (3.6 kbp)	ENSMUSG00000119950	14	25375644	25379339	4.39419e-05	19.8152	93	52	41	140	53	87	99	29	70	202	47	155
Ppp1r3f ChrX:7423535-7443522 REV (19.9 kbp)	Ppp1r3f	X	7423535	7443522	4.39538e-05	9.08517	470	355	115	636	430	206	630	346	284	787	531	256
4933406I18Rik Chr7:113914714-114017396 REV (102.6 kbp)	4933406I18Rik	7	113914714	114017396	4.39633e-05	6.36698	1159	613	546	1646	1123	523	1096	610	486	1593	883	710
Aars Chr8:111756776-111784296 FOR (27.5 kbp)	Aars	8	111756776	111784296	4.39633e-05	6.1518	989	719	270	1710	1110	600	1093	743	350	1757	1013	744
Gm20753 Chr1:106080355-106102254 REV (21.9 kbp)	Gm20753	1	106080355	106102254	4.42467e-05	8.11286	602	253	349	1056	454	602	617	239	378	1028	329	699
Gm45091 Chr7:34817469-34822030 REV (4.5 kbp)	Gm45091	7	34817469	34822030	4.46656e-05	4.92338	345	26	319	563	54	509	501	17	484	811	34	777
Arl1 Chr10:88563720-88579956 FOR (16.2 kbp)	Arl1	10	88563720	88579956	4.46656e-05	-9.57786	425	201	224	874	313	561	441	234	207	731	342	389
Ppp1r12b Chr1:134682396-134886680 REV (204.2 kbp)	Ppp1r12b	1	134682396	134886680	4.49691e-05	-2.86218	2535	2172	363	4143	3439	704	2931	2548	383	4297	3732	565
Gpr63 Chr4:24963407-25009233 FOR (45.8 kbp)	Gpr63	4	24963407	25009233	4.51459e-05	-7.78819	633	423	210	905	581	324	632	450	182	1050	779	271
Rgs3 Chr4:62475084-62622238 FOR (147.1 kbp)	Rgs3	4	62475084	62622238	4.51611e-05	3.12898	3020	2376	644	5087	4091	996	3248	2431	817	4595	3580	1015
H2aj Chr6:136782242-136787072 FOR (4.8 kbp)	H2aj	6	136782242	136787072	4.51911e-05	-11.1903	274	43	231	482	82	400	253	74	179	270	71	199
Nfix Chr8:85426505-85529973 REV (103.4 kbp)	Nfix	8	85426505	85529973	4.56144e-05	3.71917	2877	1921	956	4910	3043	1867	3016	1863	1153	4812	2836	1976
Atg13 Chr2:91504963-91543921 REV (38.9 kbp)	Atg13	2	91504963	91543921	4.59591e-05	-7.08422	732	481	251	1182	827	355	832	635	197	942	703	239
Kif9 Chr9:110303026-110354247 FOR (51.2 kbp)	Kif9	9	110303026	110354247	4.62093e-05	6.23107	707	594	113	1319	1046	273	832	618	214	1197	898	299
Gm20553 Chr7:3313777-3317620 REV (3.8 kbp)	Gm20553	7	3313777	3317620	4.62703e-05	20.3413	88	54	34	173	94	79	133	31	102	153	73	80
Rnf214 Chr9:45774723-45821209 REV (46.4 kbp)	Rnf214	9	45774723	45821209	4.6631e-05	7.06411	659	518	141	1182	840	342	738	503	235	1253	825	428
Pknox1 Chr17:31780708-31826667 FOR (45.9 kbp)	Pknox1	17	31780708	31826667	4.6631e-05	5.31141	1090	878	212	1907	1462	445	1182	907	275	1818	1276	542
Gm27027 Chr2:93787162-93829699 REV (42.5 kbp)	Gm27027	2	93787162	93829699	4.71886e-05	-6.54397	691	531	160	1229	834	395	912	698	214	1230	965	265
Xkr7 Chr2:152870772-152897695 FOR (26.9 kbp)	Xkr7	2	152870772	152897695	4.74436e-05	7.83452	680	361	319	1120	523	597	788	297	491	1092	479	613
Dnajc3 Chr14:119172388-119219109 FOR (46.7 kbp)	Dnajc3	14	119172388	119219109	4.74436e-05	6.46489	816	639	177	1414	985	429	972	649	323	1421	939	482
Rnu6-ps1 Chr14:54815634-54818740 FOR (3.1 kbp)	Rnu6-ps1	14	54815634	54818740	4.77355e-05	-26.1818	71	27	44	97	59	38	80	63	17	57	43	14
Gm54545 Chr6:87958596-87961723 REV (3.1 kbp)	Gm54545	6	87958596	87961723	4.77989e-05	17.8726	118	60	58	177	95	82	181	59	122	243	88	155
Gm15634 Chr8:46602642-46609137 FOR (6.4 kbp)	Gm15634	8	46602642	46609137	4.78314e-05	8.39024	282	77	205	620	143	477	565	88	477	635	104	531
Erp44 Chr4:48193323-48282558 REV (89.2 kbp)	Erp44	4	48193323	48282558	4.79324e-05	-5.12757	1133	901	232	1779	1375	404	1030	909	121	1483	1184	299
Klf7 Chr1:64068606-64164441 REV (95.8 kbp)	Klf7	1	64068606	64164441	4.80448e-05	4.34573	1681	1270	411	2491	2028	463	1850	1451	399	2558	1842	716
Rcor1 Chr12:111002785-111082335 FOR (79.5 kbp)	Rcor1	12	111002785	111082335	4.84838e-05	4.69249	1609	1228	381	2541	1891	650	1727	1244	483	2302	1595	707
Fndc11 Chr2:180858806-180864647 FOR (5.8 kbp)	Fndc11	2	180858806	180864647	4.87122e-05	19.1931	97	66	31	151	102	49	144	56	88	235	128	107
D830013O20Rik Chr12:73410849-73459412 REV (48.5 kbp)	D830013O20Rik	12	73410849	73459412	4.89721e-05	5.12597	824	734	90	1418	1223	195	954	791	163	1266	1033	233
Gm43511 Chr5:100943615-100948911 FOR (5.2 kbp)	Gm43511	5	100943615	100948911	4.90462e-05	10.8935	288	61	227	431	175	256	333	68	265	465	107	358
Gm16229 Chr10:127496708-127501353 FOR (4.6 kbp)	Gm16229	10	127496708	127501353	4.92195e-05	16.6209	136	72	64	243	146	97	169	74	95	276	108	168
Trp53 Chr11:69468185-69482699 FOR (14.5 kbp)	Trp53	11	69468185	69482699	4.94871e-05	9.09019	559	259	300	891	503	388	398	182	216	902	383	519
Ift81 Chr5:122688267-122755581 REV (67.3 kbp)	Ift81	5	122688267	122755581	4.96437e-05	-4.39301	1275	1060	215	2009	1638	371	1230	1067	163	1714	1481	233
Plcl1 Chr1:55442080-55793444 FOR (351.3 kbp)	Plcl1	1	55442080	55793444	4.96711e-05	2.24184	3847	3381	466	6394	5582	812	4712	3999	713	6313	5403	910
Lonp2 Chr8:87347672-87450501 FOR (102.8 kbp)	Lonp2	8	87347672	87450501	4.97699e-05	5.17058	1258	937	321	2136	1632	504	1317	915	402	1960	1396	564
Atpaf2 Chr11:60291452-60312283 REV (20.8 kbp)	Atpaf2	11	60291452	60312283	4.98282e-05	9.25156	551	191	360	651	363	288	587	237	350	792	271	521
Eif2b5 Chr16:20314567-20328073 FOR (13.5 kbp)	Eif2b5	16	20314567	20328073	4.98282e-05	9.71532	368	249	119	733	511	222	490	307	183	616	349	267
Cox15 Chr19:43721693-43744439 REV (22.7 kbp)	Cox15	19	43721693	43744439	4.9847e-05	-7.50151	576	405	171	858	626	232	674	525	149	855	689	166
Numa1 Chr7:101580318-101664171 FOR (83.8 kbp)	Numa1	7	101580318	101664171	4.98793e-05	-5.18895	1303	951	352	2115	1452	663	1420	1076	344	1824	1373	451
Pik3c2g Chr6:139561219-139915010 FOR (353.7 kbp)	Pik3c2g	6	139561219	139915010	4.99227e-05	2.22973	4058	3566	492	6192	5400	792	4786	4064	722	6531	5583	948
Fgd6 Chr10:93868863-93981201 FOR (112.3 kbp)	Fgd6	10	93868863	93981201	5.02057e-05	3.19673	2310	1913	397	3555	3059	496	2684	2205	479	3922	3184	738
Nxpe3 Chr16:55660316-55718648 REV (58.3 kbp)	Nxpe3	16	55660316	55718648	5.02057e-05	4.99805	1082	904	178	1863	1518	345	1176	949	227	1733	1298	435
Gm50113 Chr19:27340472-27343967 FOR (3.4 kbp)	Gm50113	19	27340472	27343967	5.02247e-05	23.5561	68	51	17	83	77	6	85	43	42	80	58	22
Ruvbl1 Chr6:88439391-88474554 FOR (35.1 kbp)	Ruvbl1	6	88439391	88474554	5.08163e-05	5.62328	656	594	62	1044	905	139	844	713	131	1036	839	197
A530083I20Rik Chr9:122714145-122735596 REV (21.4 kbp)	A530083I20Rik	9	122714145	122735596	5.09603e-05	-10.4045	346	215	131	702	375	327	403	312	91	534	313	221
Saraf Chr8:34618717-34637999 FOR (19.2 kbp)	Saraf	8	34618717	34637999	5.14243e-05	9.08149	528	326	202	879	501	378	443	264	179	873	390	483
Tesmin Chr19:3435857-3457823 FOR (21.9 kbp)	Tesmin	19	3435857	3457823	5.1524e-05	-10.4007	315	203	112	727	312	415	436	253	183	592	362	230
Ireb2 Chr9:54768073-54819814 FOR (51.7 kbp)	Ireb2	9	54768073	54819814	5.1727e-05	6.82507	604	507	97	976	787	189	696	511	185	1001	763	238
Gm16312 Chr19:4050758-4054232 REV (3.4 kbp)	Gm16312	19	4050758	4054232	5.1727e-05	19.1699	93	56	37	184	128	56	149	56	93	179	99	80
Gm54835 Chr6:145233654-145236983 REV (3.3 kbp)	Gm54835	6	145233654	145236983	5.18045e-05	20.1149	53	50	3	63	60	3	74	60	14	100	70	30
Akap9 Chr5:3975054-4131310 FOR (156.2 kbp)	Akap9	5	3975054	4131310	5.21793e-05	2.62269	2287	2121	166	3566	3224	342	2416	2198	218	3521	3068	453
Tpr Chr1:150265589-150325686 FOR (60 kbp)	Tpr	1	150265589	150325686	5.23434e-05	5.72278	835	698	137	1324	1040	284	1135	890	245	1561	1126	435
Gm14379 ChrX:7239164-7244281 FOR (5.1 kbp)	Gm14379	X	7239164	7244281	5.25029e-05	-14.0822	179	57	122	335	167	168	149	103	46	484	262	222
Ajuba Chr14:54804929-54818015 REV (13 kbp)	Ajuba	14	54804929	54818015	5.27922e-05	8.30642	670	280	390	949	438	511	705	303	402	821	247	574
4632428C04Rik Chr16:29824446-29840251 FOR (15.8 kbp)	4632428C04Rik	16	29824446	29840251	5.30146e-05	9.6746	312	271	41	564	408	156	480	332	148	574	383	191
Spg11 Chr2:121884001-121951867 REV (67.8 kbp)	Spg11	2	121884001	121951867	5.33565e-05	-5.20606	966	726	240	1731	1382	349	963	778	185	1514	1287	227
Lrrc20 Chr10:61308580-61418570 FOR (109.9 kbp)	Lrrc20	10	61308580	61418570	5.3627e-05	-3.23815	2173	1800	373	3520	2931	589	2155	1867	288	3277	2823	454
1700028E10Rik Chr5:151289140-151355583 FOR (66.4 kbp)	1700028E10Rik	5	151289140	151355583	5.37695e-05	6.49076	811	612	199	1110	864	246	977	664	313	1289	930	359
Ak6 Chr13:100784487-100802867 FOR (18.3 kbp)	Ak6	13	100784487	100802867	5.37902e-05	-8.9875	651	272	379	897	421	476	580	293	287	685	387	298
Tdg Chr10:82462662-82486633 FOR (23.9 kbp)	Tdg	10	82462662	82486633	5.38651e-05	8.02758	545	437	108	955	644	311	677	417	260	858	566	292
Decr2 Chr17:26300182-26312311 REV (12.1 kbp)	Decr2	17	26300182	26312311	5.39328e-05	10.8795	213	187	26	461	360	101	285	207	78	435	299	136
Erich5 Chr15:34450451-34474038 FOR (23.5 kbp)	Erich5	15	34450451	34474038	5.40148e-05	-10.3617	358	242	116	522	361	161	299	252	47	454	342	112
0610043K17Rik Chr4:101207980-101256378 FOR (48.3 kbp)	0610043K17Rik	4	101207980	101256378	5.40263e-05	6.73934	872	610	262	1477	955	522	892	582	310	1364	769	595
Zfp783 Chr6:47917067-47932847 FOR (15.7 kbp)	Zfp783	6	47917067	47932847	5.44402e-05	-10.5874	422	191	231	662	318	344	313	218	95	615	316	299
Phlpp2 Chr8:110592174-110671303 FOR (79.1 kbp)	Phlpp2	8	110592174	110671303	5.44402e-05	4.62831	1290	1073	217	2112	1699	413	1409	1111	298	2112	1595	517
Col8a2 Chr4:126177586-126208123 FOR (30.5 kbp)	Col8a2	4	126177586	126208123	5.47993e-05	-7.37338	867	396	471	1327	641	686	743	408	335	1208	658	550
Kdm7a Chr6:39113557-39186723 REV (73.1 kbp)	Kdm7a	6	39113557	39186723	5.47993e-05	5.76924	1371	882	489	2061	1343	718	1172	776	396	1791	974	817
Gm17344 Chr8:110579166-110598087 REV (18.9 kbp)	Gm17344	8	110579166	110598087	5.5461e-05	9.54713	411	232	179	781	422	359	478	233	245	793	343	450
Syt9 Chr7:106966935-107147863 FOR (180.9 kbp)	Syt9	7	106966935	107147863	5.60203e-05	3.56399	2007	1699	308	3367	2626	741	2650	2009	641	3965	3079	886
Tmem80 Chr7:140904652-140917069 FOR (12.4 kbp)	Tmem80	7	140904652	140917069	5.61148e-05	8.42275	456	122	334	707	234	473	518	121	397	771	165	606
Tmem51 Chr4:141758303-141814615 REV (56.3 kbp)	Tmem51	4	141758303	141814615	5.65441e-05	4.29975	1664	1341	323	2461	1941	520	1799	1376	423	2559	1904	655
Gm41504 Chr16:94513418-94517762 REV (4.3 kbp)	Gm41504	16	94513418	94517762	5.67441e-05	-17.5221	122	56	66	241	121	120	153	113	40	194	117	77
Aknaos Chr4:63296595-63312255 FOR (15.6 kbp)	Aknaos	4	63296595	63312255	5.67878e-05	10.9273	353	248	105	566	376	190	331	180	151	508	298	210
Gtpbp10 Chr5:5587454-5612538 REV (25 kbp)	Gtpbp10	5	5587454	5612538	5.68365e-05	8.8278	357	279	78	607	505	102	487	345	142	593	438	155
Adi1 Chr12:28722230-28732174 FOR (9.9 kbp)	Adi1	12	28722230	28732174	5.71791e-05	13.0309	224	149	75	343	250	93	279	173	106	375	202	173
Gpr89 Chr3:96775597-96815662 REV (40 kbp)	Gpr89	3	96775597	96815662	5.72846e-05	5.74907	874	679	195	1295	1134	161	864	669	195	1171	915	256
Mad2l2 Chr4:148211841-148230156 FOR (18.3 kbp)	Mad2l2	4	148211841	148230156	5.72846e-05	8.01514	547	233	314	930	350	580	741	233	508	982	309	673
Pex12 Chr11:83185468-83196412 REV (10.9 kbp)	Pex12	11	83185468	83196412	5.72846e-05	9.92945	403	138	265	595	233	362	444	139	305	536	128	408
BC037704 Chr19:43660572-43665615 FOR (5 kbp)	BC037704	19	43660572	43665615	5.72846e-05	7.09534	334	49	285	486	71	415	370	28	342	532	40	492
Ttc6 Chr12:57607899-57784714 FOR (176.8 kbp)	Ttc6	12	57607899	57784714	5.75297e-05	3.62545	1852	1530	322	2771	2366	405	2168	1774	394	3103	2477	626
Gm266 Chr12:111451043-111455257 REV (4.2 kbp)	Gm266	12	111451043	111455257	5.75559e-05	8.54141	176	53	123	519	88	431	386	39	347	576	74	502
AV039307 Chr2:120678107-120697170 FOR (19 kbp)	AV039307	2	120678107	120697170	5.77869e-05	-10.9589	403	145	258	666	252	414	260	122	138	528	257	271
H2-Q1 Chr17:35536381-35544075 FOR (7.6 kbp)	H2-Q1	17	35536381	35544075	5.77869e-05	-14.4566	223	51	172	341	74	267	202	70	132	153	60	93
Tsen34 Chr7:3692862-3704023 FOR (11.1 kbp)	Tsen34	7	3692862	3704023	5.81758e-05	9.32947	315	123	192	593	188	405	460	152	308	816	166	650
Dazl Chr17:50586423-50603664 REV (17.2 kbp)	Dazl	17	50586423	50603664	5.81777e-05	10.147	323	252	71	528	398	130	368	247	121	556	365	191
Tmem181a Chr17:6304135-6358589 FOR (54.4 kbp)	Tmem181a	17	6304135	6358589	5.85012e-05	5.99561	937	707	230	1437	1064	373	1077	728	349	1624	1125	499
Rfxap Chr3:54710536-54718212 REV (7.6 kbp)	Rfxap	3	54710536	54718212	5.87866e-05	10.514	257	107	150	586	205	381	376	92	284	526	147	379
Crhbp Chr13:95567879-95584432 REV (16.5 kbp)	Crhbp	13	95567879	95584432	5.88124e-05	9.89699	390	277	113	623	465	158	427	280	147	528	325	203
Vcp Chr4:42979963-43003507 REV (23.5 kbp)	Vcp	4	42979963	43003507	5.88805e-05	9.45599	356	274	82	680	442	238	560	345	215	719	418	301
Tmem267 Chr13:119621575-120072595 FOR (451 kbp)	Tmem267	13	119621575	120072595	5.92732e-05	-4.14396	1477	1082	395	2439	1767	672	2675	2159	516	3757	2787	970
Ide Chr19:37246142-37343010 REV (96.8 kbp)	Ide	19	37246142	37343010	5.93279e-05	3.67594	2125	1734	391	3092	2558	534	2075	1729	346	3087	2328	759
Slc35c1 Chr2:92283109-92293883 REV (10.7 kbp)	Slc35c1	2	92283109	92293883	5.94598e-05	11.1097	254	111	143	444	199	245	463	150	313	633	215	418
Ankrd39 Chr1:36576588-36589526 REV (12.9 kbp)	Ankrd39	1	36576588	36589526	5.96407e-05	-9.36858	376	269	107	686	427	259	430	327	103	626	464	162
Ascc3 Chr10:50465765-50727581 FOR (261.8 kbp)	Ascc3	10	50465765	50727581	5.96407e-05	-2.64786	2128	1892	236	3604	3163	441	2679	2429	250	3498	3182	316
Elp5 Chr11:69859048-69876343 REV (17.2 kbp)	Elp5	11	69859048	69876343	5.96407e-05	9.79225	410	230	180	655	425	230	574	294	280	654	341	313
Slc39a4 Chr15:76496583-76504584 REV (8 kbp)	Slc39a4	15	76496583	76504584	5.96407e-05	12.2431	233	196	37	466	357	109	248	163	85	244	166	78
Ndst2 Chr14:20773798-20787630 REV (13.8 kbp)	Ndst2	14	20773798	20787630	5.99746e-05	9.36248	504	280	224	699	455	244	545	252	293	752	419	333
Zfp13 Chr17:23794818-23821461 REV (26.6 kbp)	Zfp13	17	23794818	23821461	5.99746e-05	7.55282	694	433	261	1097	743	354	831	452	379	1062	648	414
1700034P13Rik Chr1:9814873-9862152 FOR (47.2 kbp)	1700034P13Rik	1	9814873	9862152	6.01816e-05	7.03168	671	484	187	1270	864	406	920	545	375	1190	772	418
Sec11a Chr7:80554637-80600528 REV (45.8 kbp)	Sec11a	7	80554637	80600528	6.03228e-05	6.21572	862	647	215	1326	1050	276	937	669	268	1251	892	359
Patz1 Chr11:3235874-3259083 FOR (23.2 kbp)	Patz1	11	3235874	3259083	6.04154e-05	6.80979	809	266	543	1338	519	819	966	273	693	1138	353	785
Gm2479 Chr5:123145362-123156143 REV (10.7 kbp)	Gm2479	5	123145362	123156143	6.05765e-05	9.87068	429	186	243	673	297	376	313	153	160	753	209	544
Mrpl35 Chr6:71789981-71806953 REV (16.9 kbp)	Mrpl35	6	71789981	71806953	6.07625e-05	11.5275	255	204	51	332	255	77	323	226	97	454	292	162
Nadk2 Chr15:9068340-9110979 FOR (42.6 kbp)	Nadk2	15	9068340	9110979	6.07625e-05	-5.66886	900	696	204	1693	1167	526	1078	888	190	1555	1153	402
Cnnm1 Chr19:43425875-43485649 FOR (59.7 kbp)	Cnnm1	19	43425875	43485649	6.07625e-05	-5.41401	1234	688	546	1999	1374	625	1536	1050	486	1999	1396	603
Lrp8 Chr4:107656066-107734037 FOR (77.9 kbp)	Lrp8	4	107656066	107734037	6.08821e-05	3.80554	2094	1674	420	3225	2512	713	2279	1767	512	3353	2451	902
Gm26868 Chr9:56510977-56521757 FOR (10.7 kbp)	Gm26868	9	56510977	56521757	6.08872e-05	8.58773	258	239	19	406	371	35	235	191	44	387	327	60
Sec31a Chr5:100509508-100567093 REV (57.5 kbp)	Sec31a	5	100509508	100567093	6.09723e-05	4.3954	1208	993	215	1910	1679	231	1314	1095	219	1900	1518	382
Rbp4 Chr19:38105077-38116729 REV (11.6 kbp)	Rbp4	19	38105077	38116729	6.102e-05	-11.4718	269	191	78	432	265	167	296	236	60	394	292	102
Dock10 Chr1:80478790-80739244 REV (260.4 kbp)	Dock10	1	80478790	80739244	6.10662e-05	-3.09722	3005	2322	683	4475	3617	858	2855	2412	443	3989	3234	755
Ttc41 Chr10:86538675-86612708 FOR (74 kbp)	Ttc41	10	86538675	86612708	6.1081e-05	-5.40631	1065	758	307	2052	1289	763	1354	1002	352	2114	1463	651
Zdhhc21 Chr4:82716975-82781195 REV (64.2 kbp)	Zdhhc21	4	82716975	82781195	6.11792e-05	-6.1176	905	645	260	1329	947	382	894	703	191	1396	1069	327
Aars2 Chr17:45814767-45831769 FOR (17 kbp)	Aars2	17	45814767	45831769	6.16973e-05	-7.7586	675	490	185	979	704	275	456	378	78	681	531	150
Metap2 Chr10:93694351-93735955 REV (41.6 kbp)	Metap2	10	93694351	93735955	6.18439e-05	6.57301	759	532	227	1347	1065	282	804	569	235	1177	803	374
Trrap Chr5:144701542-144796588 FOR (95 kbp)	Trrap	5	144701542	144796588	6.2128e-05	-2.32104	2649	2347	302	4121	3692	429	2988	2726	262	4574	4195	379
Zfp445 Chr9:122673594-122698071 REV (24.4 kbp)	Zfp445	9	122673594	122698071	6.22854e-05	-8.7731	374	294	80	635	460	175	405	338	67	492	411	81
1110004F10Rik Chr7:115635632-115704445 FOR (68.8 kbp)	1110004F10Rik	7	115635632	115704445	6.30292e-05	6.40531	908	588	320	1369	950	419	1160	721	439	1560	942	618
C230012O17Rik Chr4:24960790-24970449 REV (9.6 kbp)	C230012O17Rik	4	24960790	24970449	6.3188e-05	-12.821	247	85	162	428	167	261	288	151	137	360	174	186
Efna2 Chr10:80012316-80025844 FOR (13.5 kbp)	Efna2	10	80012316	80025844	6.32159e-05	9.03847	544	307	237	660	426	234	533	311	222	960	463	497
Gm50210 Chr19:32181582-32189673 REV (8 kbp)	Gm50210	19	32181582	32189673	6.3863e-05	-19.0382	133	30	103	170	37	133	74	40	34	152	53	99
Phf12 Chr11:77870580-77921365 FOR (50.7 kbp)	Phf12	11	77870580	77921365	6.44875e-05	5.91412	1029	670	359	1695	1158	537	1359	862	497	1759	1046	713
Gm39119 Chr7:144453050-144466822 REV (13.7 kbp)	Gm39119	7	144453050	144466822	6.46982e-05	-11.9828	310	164	146	448	296	152	231	183	48	391	269	122
Smc3 Chr19:53585829-53634264 FOR (48.4 kbp)	Smc3	19	53585829	53634264	6.46982e-05	6.32431	1034	642	392	1356	1021	335	1082	654	428	1460	954	506
Pdlim4 Chr11:53945754-53962840 REV (17 kbp)	Pdlim4	11	53945754	53962840	6.49605e-05	10.0932	373	252	121	659	411	248	434	236	198	626	338	288
Rps18-ps6 Chr13:97896580-97900140 REV (3.5 kbp)	Rps18-ps6	13	97896580	97900140	6.50775e-05	14.4937	60	56	4	144	139	5	77	63	14	124	100	24
Arsa Chr15:89356679-89364628 REV (7.9 kbp)	Arsa	15	89356679	89364628	6.56394e-05	-11.7677	298	192	106	341	215	126	260	181	79	445	351	94
Cryz Chr3:154299348-154328819 FOR (29.4 kbp)	Cryz	3	154299348	154328819	6.5707e-05	7.89555	481	362	119	765	605	160	604	418	186	928	650	278
Med23 Chr10:24742884-24789579 FOR (46.6 kbp)	Med23	10	24742884	24789579	6.58806e-05	-4.44472	967	811	156	1485	1261	224	1065	967	98	1604	1407	197
Sox12 Chr2:152235531-152242983 REV (7.4 kbp)	Sox12	2	152235531	152242983	6.63195e-05	6.50059	586	117	469	949	211	738	462	70	392	1085	160	925
Arl5c Chr11:97880404-97890007 REV (9.6 kbp)	Arl5c	11	97880404	97890007	6.7048e-05	-14.071	255	92	163	332	142	190	221	111	110	300	170	130
Rab18 Chr18:6730905-6794429 FOR (63.5 kbp)	Rab18	18	6730905	6794429	6.7048e-05	-7.21326	583	442	141	1044	689	355	713	589	124	980	710	270
Siah2 Chr3:58582359-58602821 REV (20.4 kbp)	Siah2	3	58582359	58602821	6.70848e-05	8.89899	507	253	254	845	426	419	450	215	235	956	366	590
6030458C11Rik Chr15:12808263-12827735 REV (19.4 kbp)	6030458C11Rik	15	12808263	12827735	6.70848e-05	8.09046	501	375	126	773	566	207	607	443	164	994	610	384
Cpn1 Chr19:43944746-43977995 REV (33.2 kbp)	Cpn1	19	43944746	43977995	6.70848e-05	5.26992	774	684	90	1210	1050	160	879	732	147	1225	996	229
Clasp2 Chr9:113567541-113748750 FOR (181.2 kbp)	Clasp2	9	113567541	113748750	6.72893e-05	2.93377	2553	2216	337	4080	3465	615	3085	2542	543	3909	3243	666
Cbx5 Chr15:103099971-103151243 REV (51.2 kbp)	Cbx5	15	103099971	103151243	6.72893e-05	-7.16472	860	507	353	1566	767	799	902	520	382	968	596	372
Parp9 Chr16:35755840-35792975 FOR (37.1 kbp)	Parp9	16	35755840	35792975	6.82853e-05	-6.90098	676	457	219	1221	886	335	721	544	177	929	738	191
Rad54l2 Chr9:106565281-106669393 REV (104.1 kbp)	Rad54l2	9	106565281	106669393	6.84127e-05	3.9364	1386	1198	188	2070	1824	246	1400	1230	170	2177	1757	420
Gm32369 Chr12:70722621-70731624 REV (9 kbp)	Gm32369	12	70722621	70731624	6.88171e-05	10.4401	222	209	13	278	243	35	198	155	43	301	244	57
1700123O20Rik Chr14:54920673-54928198 FOR (7.5 kbp)	1700123O20Rik	14	54920673	54928198	6.89457e-05	-10.675	382	69	313	503	113	390	234	70	164	387	124	263
Hnrnpul1 Chr7:25420590-25457182 REV (36.5 kbp)	Hnrnpul1	7	25420590	25457182	6.89916e-05	-7.20866	871	464	407	1358	721	637	747	478	269	1191	692	499
Dag1 Chr9:108081833-108144157 REV (62.3 kbp)	Dag1	9	108081833	108144157	6.90044e-05	5.1959	1243	1028	215	1783	1412	371	1085	844	241	1480	1091	389
Gm5763 ChrX:141414479-141420011 REV (5.5 kbp)	Gm5763	X	141414479	141420011	6.90491e-05	18.3275	67	59	8	143	127	16	91	71	20	114	73	41
Gemin4 Chr11:76101397-76111490 REV (10 kbp)	Gemin4	11	76101397	76111490	6.92706e-05	12.4468	201	130	71	413	218	195	365	164	201	467	204	263
Ndufaf4 Chr4:24895083-24905001 FOR (9.9 kbp)	Ndufaf4	4	24895083	24905001	6.95007e-05	-13.9598	144	56	88	320	84	236	234	104	130	371	163	208
D6Wsu163e Chr6:126913925-126952930 FOR (39 kbp)	D6Wsu163e	6	126913925	126952930	6.98506e-05	5.3427	841	710	131	1447	1179	268	1203	860	343	1479	1211	268
Mir5619 Chr5:104192869-104195929 FOR (3 kbp)	Mir5619	5	104192869	104195929	6.9899e-05	9.4018	222	40	182	301	54	247	264	28	236	331	23	308
Mrps23 Chr11:88092214-88102333 FOR (10.1 kbp)	Mrps23	11	88092214	88102333	6.9899e-05	-12.3041	291	126	165	521	217	304	279	143	136	370	211	159
Mns1 Chr9:72342293-72369307 FOR (27 kbp)	Mns1	9	72342293	72369307	7.02115e-05	7.37026	663	465	198	1025	772	253	623	413	210	1099	722	377
mt-Td ChrMT:3942-7011 FOR (3 kbp)	mt-Td	MT	3942	7011	7.04864e-05	0.500941	11148	69	11079	17331	104	17227	1299	2	1297	2456	2	2454
mt-Co2 ChrMT:4013-7696 FOR (3.6 kbp)	mt-Co2	MT	4013	7696	7.04864e-05	0.500941	11148	69	11079	17331	104	17227	1299	2	1297	2456	2	2454
Rbm12 Chr2:155933878-155956898 REV (23 kbp)	Rbm12	2	155933878	155956898	7.05925e-05	-9.33701	512	325	187	715	416	299	432	323	109	635	421	214
Arhgap15 Chr2:43635836-44285965 FOR (650.1 kbp)	Arhgap15	2	43635836	44285965	7.06009e-05	-1.19252	7301	6805	496	10908	10137	771	7767	7315	452	10670	10059	611
Gamt Chr10:80093985-80099846 REV (5.8 kbp)	Gamt	10	80093985	80099846	7.06625e-05	13.1529	242	115	127	362	190	172	287	102	185	353	137	216
Arhgap8 Chr15:84601253-84656408 FOR (55.1 kbp)	Arhgap8	15	84601253	84656408	7.06984e-05	5.21971	974	779	195	1661	1314	347	1257	884	373	1880	1444	436
Fndc3a Chr14:72775386-72950443 REV (175 kbp)	Fndc3a	14	72775386	72950443	7.13375e-05	-4.18614	1917	1410	507	3261	2267	994	1881	1415	466	2788	2096	692
Cnrip1 Chr11:16998586-17029371 FOR (30.7 kbp)	Cnrip1	11	16998586	17029371	7.16708e-05	11.5697	231	168	63	425	313	112	338	201	137	449	285	164
Ndst3 Chr3:123319815-123487502 REV (167.6 kbp)	Ndst3	3	123319815	123487502	7.18088e-05	3.1143	2051	1819	232	3254	2793	461	2504	2153	351	3492	2873	619
Ostm1 Chr10:42456818-42578455 FOR (121.6 kbp)	Ostm1	10	42456818	42578455	7.18667e-05	3.76424	2971	1615	1356	4832	2417	2415	3248	1487	1761	4377	2166	2211
Gm8983 Chr14:57099870-57103812 FOR (3.9 kbp)	Gm8983	14	57099870	57103812	7.22535e-05	16.2957	140	64	76	266	127	139	168	38	130	206	77	129
Pcdha11 Chr18:37140765-37320710 FOR (179.9 kbp)	Pcdha11	18	37140765	37320710	7.25934e-05	4.1235	1996	1362	634	3327	2176	1151	2668	1659	1009	3931	2455	1476
BC006965 Chr11:112554753-112675802 REV (121 kbp)	BC006965	11	112554753	112675802	7.27057e-05	3.85969	2083	1560	523	3151	2338	813	2768	1933	835	3851	2741	1110
Katnal2 Chr18:77064844-77138004 REV (73.1 kbp)	Katnal2	18	77064844	77138004	7.29683e-05	3.86969	1336	1180	156	2380	2016	364	1763	1431	332	2346	1944	402
Mir3109 Chr9:69361226-69364313 FOR (3 kbp)	Mir3109	9	69361226	69364313	7.31623e-05	17.3274	75	22	53	173	61	112	109	25	84	176	21	155
Rcan3 Chr4:135139619-135164164 REV (24.5 kbp)	Rcan3	4	135139619	135164164	7.31813e-05	6.63398	706	535	171	1337	922	415	915	614	301	1370	864	506
Gm5761 ChrX:136004638-136008471 REV (3.8 kbp)	Gm5761	X	136004638	136008471	7.37574e-05	21.3731	83	36	47	129	58	71	75	16	59	134	32	102
Ccdc177 Chr12:80800817-80810461 REV (9.6 kbp)	Ccdc177	12	80800817	80810461	7.37901e-05	6.65746	738	210	528	904	206	698	734	119	615	990	203	787
Cldn5 Chr16:18592597-18597012 FOR (4.4 kbp)	Cldn5	16	18592597	18597012	7.37901e-05	11.641	206	60	146	291	82	209	302	37	265	330	70	260
Lysmd2 Chr9:75530023-75545053 FOR (15 kbp)	Lysmd2	9	75530023	75545053	7.38926e-05	9.62384	420	192	228	584	387	197	537	270	267	870	406	464
Ppef2 Chr5:92374538-92407137 REV (32.6 kbp)	Ppef2	5	92374538	92407137	7.39809e-05	6.41573	653	499	154	1257	985	272	896	649	247	1228	865	363
Sbno2 Chr10:79892826-79944405 REV (51.5 kbp)	Sbno2	10	79892826	79944405	7.409e-05	-4.57428	1240	954	286	2288	1800	488	1265	975	290	1816	1571	245
Rrnad1 Chr3:87829908-87841024 REV (11.1 kbp)	Rrnad1	3	87829908	87841024	7.43136e-05	-10.8752	409	102	307	536	259	277	342	182	160	524	243	281
ENSMUSG00000120758 Chr3:89118257-89122075 FOR (3.8 kbp)	ENSMUSG00000120758	3	89118257	89122075	7.44932e-05	-9.80492	335	33	302	470	63	407	198	45	153	299	63	236
Homer1 Chr13:93433143-93541637 FOR (108.4 kbp)	Homer1	13	93433143	93541637	7.44932e-05	4.84655	1529	1127	402	2294	1739	555	1472	1044	428	2089	1453	636
Ky Chr9:102379949-102423438 FOR (43.4 kbp)	Ky	9	102379949	102423438	7.49377e-05	5.7382	907	724	183	1731	1189	542	1128	803	325	1843	1181	662
Pcdhac2 Chr18:37273556-37320710 FOR (47.1 kbp)	Pcdhac2	18	37273556	37320710	7.49806e-05	7.17695	684	437	247	1153	670	483	987	550	437	1396	715	681
Gm30094 Chr18:65996404-66030826 REV (34.4 kbp)	Gm30094	18	65996404	66030826	7.49806e-05	6.45098	727	590	137	1140	863	277	849	609	240	1261	897	364
Ppfibp2 Chr7:107191414-107347790 FOR (156.3 kbp)	Ppfibp2	7	107191414	107347790	7.51626e-05	3.29867	2109	1742	367	3370	2870	500	2506	2061	445	3581	2862	719
2810459M11Rik Chr1:85970585-85983178 FOR (12.5 kbp)	2810459M11Rik	1	85970585	85983178	7.54384e-05	8.72417	462	144	318	714	273	441	491	148	343	777	191	586
Astl Chr2:127177559-127199571 FOR (22 kbp)	Astl	2	127177559	127199571	7.54384e-05	9.79101	423	223	200	705	322	383	464	172	292	634	251	383
H2-Q3 Chr17:35574965-35578948 FOR (3.9 kbp)	H2-Q3	17	35574965	35578948	7.54384e-05	20.5565	86	47	39	140	55	85	112	33	79	124	25	99
Crybb1 Chr5:112400681-112417451 FOR (16.7 kbp)	Crybb1	5	112400681	112417451	7.55369e-05	8.79566	333	276	57	638	518	120	425	312	113	563	409	154
Bcl7b Chr5:135194137-135210709 FOR (16.5 kbp)	Bcl7b	5	135194137	135210709	7.55369e-05	9.70594	345	256	89	640	428	212	430	285	145	705	393	312
Usp31 Chr7:121241244-121309476 REV (68.2 kbp)	Usp31	7	121241244	121309476	7.55369e-05	-6.37063	795	545	250	1630	936	694	965	685	280	1526	995	531
Txnl1 Chr18:63794165-63844872 REV (50.7 kbp)	Txnl1	18	63794165	63844872	7.55369e-05	6.91732	791	491	300	1170	762	408	925	581	344	1511	807	704
Tmem138 Chr19:10547842-10557726 REV (9.8 kbp)	Tmem138	19	10547842	10557726	7.55369e-05	-12.5898	319	119	200	491	200	291	213	107	106	370	196	174
Hhipl1 Chr12:108269529-108297128 FOR (27.6 kbp)	Hhipl1	12	108269529	108297128	7.55881e-05	6.40957	1050	481	569	1389	671	718	1158	509	649	1637	632	1005
Gm16063 Chr5:119761007-119772529 FOR (11.5 kbp)	Gm16063	5	119761007	119772529	7.57703e-05	13.1495	214	166	48	304	197	107	289	168	121	375	210	165
Gm48593 Chr13:69143656-69149138 REV (5.4 kbp)	Gm48593	13	69143656	69149138	7.61087e-05	-10.626	262	50	212	547	68	479	201	52	149	271	67	204
Dnajc15 Chr14:78058121-78115565 REV (57.4 kbp)	Dnajc15	14	78058121	78115565	7.61203e-05	-6.31822	736	544	192	1542	1053	489	905	681	224	1097	849	248
Gm7457 Chr6:142756957-142779220 FOR (22.2 kbp)	Gm7457	6	142756957	142779220	7.65301e-05	6.24075	569	508	61	884	777	107	536	440	96	784	645	139
Atg14 Chr14:47778350-47811106 REV (32.7 kbp)	Atg14	14	47778350	47811106	7.65301e-05	-6.23757	656	529	127	1147	868	279	608	526	82	1075	883	192
Ndufb11 ChrX:20481565-20486858 REV (5.2 kbp)	Ndufb11	X	20481565	20486858	7.65301e-05	-14.0585	199	42	157	285	119	166	239	109	130	340	165	175
Tmem91 Chr7:25368564-25377591 REV (9 kbp)	Tmem91	7	25368564	25377591	7.76695e-05	-12.6792	230	146	84	378	231	147	208	170	38	349	246	103
Chaf1a Chr17:56344439-56379289 FOR (34.8 kbp)	Chaf1a	17	56344439	56379289	7.81798e-05	6.31354	655	528	127	966	828	138	660	481	179	1136	908	228
Srebf1 Chr11:60089915-60116407 REV (26.4 kbp)	Srebf1	11	60089915	60116407	7.82088e-05	-6.85836	983	436	547	1437	782	655	794	520	274	1376	721	655
Cd160 Chr3:96706079-96739667 REV (33.5 kbp)	Cd160	3	96706079	96739667	7.82115e-05	6.2661	572	484	88	1111	937	174	648	506	142	1010	790	220
Pacsin2 Chr15:83259808-83351807 REV (92 kbp)	Pacsin2	15	83259808	83351807	7.83628e-05	3.92033	1625	1343	282	2724	2291	433	1696	1372	324	2405	1894	511
Mapkapk2 Chr1:130981437-131028563 REV (47.1 kbp)	Mapkapk2	1	130981437	131028563	7.86544e-05	-5.7094	1083	763	320	2070	1315	755	977	737	240	1630	1130	500
Tsen15 Chr1:152246486-152265439 REV (18.9 kbp)	Tsen15	1	152246486	152265439	7.86544e-05	-9.73894	312	255	57	756	385	371	389	254	135	623	451	172
Gm20503 Chr4:59000210-59041888 FOR (41.6 kbp)	Gm20503	4	59000210	59041888	7.86544e-05	-6.30102	1204	681	523	1723	1003	720	1022	649	373	1320	846	474
Otud4 Chr8:80363247-80404353 FOR (41.1 kbp)	Otud4	8	80363247	80404353	7.86544e-05	6.80961	830	505	325	1154	810	344	917	581	336	1501	857	644
L3mbtl1 Chr2:162782392-162816442 FOR (34 kbp)	L3mbtl1	2	162782392	162816442	7.91888e-05	6.35242	736	582	154	1244	979	265	719	519	200	1240	901	339
Gm7461 Chr8:4727539-4731365 REV (3.8 kbp)	Gm7461	8	4727539	4731365	7.93574e-05	9.57401	175	40	135	298	50	248	295	27	268	382	37	345
Usp20 Chr2:30869291-30913598 FOR (44.3 kbp)	Usp20	2	30869291	30913598	7.94374e-05	5.29977	1046	825	221	1895	1434	461	1290	893	397	1662	1218	444
Ino80 Chr2:119203523-119311168 REV (107.6 kbp)	Ino80	2	119203523	119311168	8.04266e-05	5.16212	1143	900	243	1933	1428	505	1265	934	331	2039	1396	643
Dnaaf5 Chr5:139132978-139172265 FOR (39.2 kbp)	Dnaaf5	5	139132978	139172265	8.04778e-05	5.81809	1023	728	295	1715	1215	500	1211	739	472	1595	1089	506
Unc45a Chr7:79975040-80000741 REV (25.7 kbp)	Unc45a	7	79975040	80000741	8.04868e-05	-6.09799	816	646	170	1378	977	401	868	711	157	1064	836	228
Exoc4 Chr6:33223020-33950914 FOR (727.8 kbp)	Exoc4	6	33223020	33950914	8.04921e-05	1.31442	7102	6555	547	11403	10568	835	7348	6541	807	11439	10596	843
2610037D02Rik Chr15:96032700-96185376 REV (152.6 kbp)	2610037D02Rik	15	96032700	96185376	8.04921e-05	-2.89499	3460	2625	835	5704	4336	1368	3649	2983	666	5209	4002	1207
Ano6 Chr15:95685724-95872632 FOR (186.9 kbp)	Ano6	15	95685724	95872632	8.05635e-05	2.22527	3756	3282	474	6082	5348	734	4477	3863	614	5920	5026	894
Gm49384 Chr12:69236613-69254041 REV (17.4 kbp)	Gm49384	12	69236613	69254041	8.14358e-05	-9.06384	564	192	372	1043	375	668	428	231	197	598	224	374
Hebp1 Chr6:135114520-135178020 REV (63.5 kbp)	Hebp1	6	135114520	135178020	8.14457e-05	5.28502	1117	787	330	1905	1527	378	1210	827	383	1712	1256	456
B130046B21Rik Chr15:98701905-98713958 FOR (12 kbp)	B130046B21Rik	15	98701905	98713958	8.14457e-05	-7.62377	604	229	375	1182	357	825	636	283	353	1021	387	634
Gm16066 Chr19:3848615-3905419 REV (56.8 kbp)	Gm16066	19	3848615	3905419	8.19964e-05	5.23093	1190	915	275	1964	1478	486	1288	968	320	1723	1159	564
Pecr Chr1:72298326-72326473 REV (28.1 kbp)	Pecr	1	72298326	72326473	8.21509e-05	-6.17266	594	482	112	836	683	153	647	585	62	858	734	124
Atp9a Chr2:168476358-168587329 REV (110.9 kbp)	Atp9a	2	168476358	168587329	8.23979e-05	2.56273	2982	2597	385	5406	4553	853	3778	3167	611	5557	4551	1006
Adcy3 Chr12:4180103-4263525 FOR (83.4 kbp)	Adcy3	12	4180103	4263525	8.23979e-05	3.62547	1614	1398	216	2681	2281	400	1891	1584	307	2695	2178	517
Rbm34 Chr8:127673922-127700821 REV (26.9 kbp)	Rbm34	8	127673922	127700821	8.27193e-05	-8.34008	578	381	197	826	538	288	500	366	134	725	538	187
Ppp2r3a Chr9:100982283-101131994 REV (149.7 kbp)	Ppp2r3a	9	100982283	101131994	8.28016e-05	4.12303	1480	1185	295	2396	2027	369	1642	1285	357	2329	1842	487
Syngap1 Chr17:27157227-27191408 FOR (34.1 kbp)	Syngap1	17	27157227	27191408	8.28016e-05	-6.32117	1024	540	484	1775	971	804	1024	588	436	1470	916	554
Zcchc14 Chr8:122325442-122382640 REV (57.1 kbp)	Zcchc14	8	122325442	122382640	8.3055e-05	-4.53614	1771	1096	675	3182	1931	1251	2125	1387	738	2632	1736	896
Tut7 Chr13:59919375-59973961 REV (54.5 kbp)	Tut7	13	59919375	59973961	8.31328e-05	-5.798	974	676	298	1420	1094	326	874	689	185	1297	1042	255
Gm12352 Chr11:98325863-98329872 FOR (4 kbp)	Gm12352	11	98325863	98329872	8.36903e-05	-14.0549	219	93	126	310	157	153	300	176	124	248	160	88
Eva1b Chr4:126038537-126043668 FOR (5.1 kbp)	Eva1b	4	126038537	126043668	8.37866e-05	-12.9489	269	129	140	462	248	214	181	107	74	363	244	119
Fez1 Chr9:36730160-36790220 FOR (60 kbp)	Fez1	9	36730160	36790220	8.43648e-05	6.62715	636	500	136	1149	854	295	902	642	260	1246	845	401
Gm15721 Chr5:147886692-147896976 REV (10.2 kbp)	Gm15721	5	147886692	147896976	8.44664e-05	-10.8093	338	106	232	483	165	318	427	193	234	495	211	284
Gm11656 Chr11:108265703-108271919 FOR (6.2 kbp)	Gm11656	11	108265703	108271919	8.44664e-05	-17.442	125	82	43	183	118	65	91	80	11	153	121	32
Pitpnb Chr5:111475629-111536225 FOR (60.5 kbp)	Pitpnb	5	111475629	111536225	8.49699e-05	-4.81971	1145	953	192	1991	1415	576	1281	1028	253	1932	1553	379
Gm17276 Chr17:32329385-32360817 FOR (31.4 kbp)	Gm17276	17	32329385	32360817	8.57237e-05	-6.31663	912	631	281	1074	833	241	751	585	166	1087	886	201
Vta1 Chr10:14530499-14584304 REV (53.8 kbp)	Vta1	10	14530499	14584304	8.60578e-05	7.24685	485	414	71	842	667	175	630	441	189	867	670	197
Sgcb Chr5:73790092-73808133 REV (18 kbp)	Sgcb	5	73790092	73808133	8.62859e-05	-8.72233	506	366	140	971	462	509	520	335	185	718	467	251
Clec11a Chr7:43952111-43959326 REV (7.2 kbp)	Clec11a	7	43952111	43959326	8.64815e-05	13.1852	172	63	109	290	128	162	274	90	184	415	104	311
Tmem41a Chr16:21753076-21769302 REV (16.2 kbp)	Tmem41a	16	21753076	21769302	8.64915e-05	10.2277	368	217	151	498	372	126	460	243	217	606	373	233
Dusp18 Chr11:3842240-3851296 FOR (9 kbp)	Dusp18	11	3842240	3851296	8.67725e-05	-12.6939	276	151	125	389	228	161	238	161	77	336	239	97
Eef2-ps2 Chr4:142968594-142972938 REV (4.3 kbp)	Eef2-ps2	4	142968594	142972938	8.74497e-05	11.7841	106	100	6	196	182	14	189	150	39	175	147	28
Gm16731 Chr4:46532901-46539883 FOR (6.9 kbp)	Gm16731	4	46532901	46539883	8.85649e-05	12.0974	194	81	113	474	220	254	261	94	167	458	143	315
Dhx32 Chr7:133322671-133387455 REV (64.7 kbp)	Dhx32	7	133322671	133387455	8.87372e-05	-4.37339	1197	947	250	1899	1532	367	1495	1289	206	1925	1599	326
Tbx21 Chr11:96988897-97009157 REV (20.2 kbp)	Tbx21	11	96988897	97009157	8.87372e-05	-8.27398	755	320	435	960	515	445	473	269	204	949	541	408
Laptm4a Chr12:8968598-8988742 FOR (20.1 kbp)	Laptm4a	12	8968598	8988742	8.88652e-05	9.39993	331	252	79	803	443	360	568	295	273	677	351	326
Inka1 Chr9:107861422-107866078 REV (4.6 kbp)	Inka1	9	107861422	107866078	8.89033e-05	11.8092	227	72	155	324	84	240	179	41	138	330	43	287
Camk2b Chr11:5919644-6019362 REV (99.7 kbp)	Camk2b	11	5919644	6019362	8.9125e-05	3.56903	2305	1816	489	3948	3047	901	2376	1843	533	3605	2595	1010
Il1r2 Chr1:40110239-40164391 FOR (54.1 kbp)	Il1r2	1	40110239	40164391	8.91501e-05	4.70334	880	789	91	1490	1294	196	968	795	173	1423	1194	229
Ppp1r37 Chr7:19264725-19300001 REV (35.2 kbp)	Ppp1r37	7	19264725	19300001	8.93134e-05	6.19697	1069	627	442	1720	1009	711	1049	545	504	1652	872	780
Stard10 Chr7:100963293-100995833 FOR (32.5 kbp)	Stard10	7	100963293	100995833	8.96276e-05	7.41761	558	442	116	1071	776	295	614	436	178	942	612	330
Rad9b Chr5:122461286-122495296 REV (34 kbp)	Rad9b	5	122461286	122495296	8.99461e-05	6.62967	704	536	168	1288	945	343	959	569	390	1039	784	255
Gm48356 Chr13:22230684-22235620 FOR (4.9 kbp)	Gm48356	13	22230684	22235620	9.01157e-05	12.9711	104	23	81	150	31	119	142	8	134	232	23	209
Ankrd35 Chr3:96574447-96598348 FOR (23.9 kbp)	Ankrd35	3	96574447	96598348	9.01903e-05	7.77027	532	377	155	948	717	231	663	423	240	817	556	261
Clybl Chr14:122416116-122639646 FOR (223.5 kbp)	Clybl	14	122416116	122639646	9.03526e-05	2.02544	3835	3420	415	6780	6076	704	4349	3796	553	6266	5485	781
Prr5l Chr2:101544630-101716372 REV (171.7 kbp)	Prr5l	2	101544630	101716372	9.03935e-05	-3.23927	2697	2110	587	4367	3249	1118	2887	2319	568	4224	3306	918
4933425M03Rik Chr3:85791998-85796541 FOR (4.5 kbp)	4933425M03Rik	3	85791998	85796541	9.07285e-05	12.3702	142	41	101	192	41	151	261	29	232	248	33	215
Gm28551 Chr1:53364666-53394826 REV (30.1 kbp)	Gm28551	1	53364666	53394826	9.08923e-05	8.75438	372	284	88	630	524	106	388	263	125	615	458	157
Gm50194 Chr19:43513751-43554468 FOR (40.7 kbp)	Gm50194	19	43513751	43554468	9.08923e-05	5.51184	836	695	141	1132	985	147	866	708	158	1189	933	256
Ttc39aos1 Chr4:109259476-109266430 REV (6.9 kbp)	Ttc39aos1	4	109259476	109266430	9.09697e-05	16.1105	174	68	106	192	127	65	178	58	120	274	110	164
Elk1 ChrX:20799634-20819847 REV (20.2 kbp)	Elk1	X	20799634	20819847	9.09697e-05	-10.3551	234	181	53	414	298	116	230	203	27	425	349	76
Zfp867 Chr11:59352023-59366300 REV (14.2 kbp)	Zfp867	11	59352023	59366300	9.11733e-05	11.8871	287	198	89	373	265	108	278	170	108	448	253	195
Fra10ac1 Chr19:38176929-38215604 REV (38.6 kbp)	Fra10ac1	19	38176929	38215604	9.18111e-05	7.12526	528	397	131	941	774	167	651	485	166	925	659	266
Sort1 Chr3:108188398-108268827 FOR (80.4 kbp)	Sort1	3	108188398	108268827	9.24213e-05	3.76853	1663	1426	237	2608	2172	436	1935	1528	407	2495	2037	458
Notumos Chr11:120546983-120552641 FOR (5.6 kbp)	Notumos	11	120546983	120552641	9.32443e-05	9.32589	385	104	281	500	153	347	372	75	297	536	104	432
Gm49208 Chr15:31450884-31455047 FOR (4.1 kbp)	Gm49208	15	31450884	31455047	9.32443e-05	14.2428	161	31	130	229	102	127	132	27	105	296	58	238
Cdc25b Chr2:131025869-131040417 FOR (14.5 kbp)	Cdc25b	2	131025869	131040417	9.33438e-05	10.6415	233	175	58	526	387	139	370	253	117	488	291	197
Unc5a Chr13:55094224-55153831 FOR (59.6 kbp)	Unc5a	13	55094224	55153831	9.45312e-05	4.56368	1780	1243	537	2667	1789	878	1823	1207	616	2899	1797	1102
Kpna6 Chr4:129537773-129569560 REV (31.7 kbp)	Kpna6	4	129537773	129569560	9.5815e-05	6.88118	747	551	196	1027	776	251	719	476	243	1167	805	362
Ptprd Chr4:75859475-78133198 REV (2.2 Mbp)	Ptprd	4	75859475	78133198	9.59762e-05	1.15364	14218	12157	2061	22734	19457	3277	18935	16082	2853	26368	22154	4214
Zup1 Chr10:33795138-33830265 REV (35.1 kbp)	Zup1	10	33795138	33830265	9.61579e-05	9.625	362	257	105	548	412	136	389	276	113	680	407	273
Gm53046 Chr3:105808799-105826108 FOR (17.3 kbp)	Gm53046	3	105808799	105826108	9.61594e-05	10.4914	322	253	69	453	358	95	309	231	78	405	257	148
Atp6v1c1 Chr15:38659177-38692690 FOR (33.5 kbp)	Atp6v1c1	15	38659177	38692690	9.62888e-05	7.40028	597	449	148	834	671	163	627	466	161	873	597	276
Aspdh Chr7:44111815-44117182 FOR (5.3 kbp)	Aspdh	7	44111815	44117182	9.66962e-05	-13.7955	185	67	118	335	110	225	203	104	99	351	161	190
Tnip2 Chr5:34653431-34674335 REV (20.9 kbp)	Tnip2	5	34653431	34674335	9.69436e-05	-10.4881	393	187	206	616	307	309	391	217	174	514	321	193
Olfr268-ps1 Chr2:111674607-111685183 REV (10.5 kbp)	Olfr268-ps1	2	111674607	111685183	9.78653e-05	-37.3714	17	11	6	18	7	11	49	45	4	76	66	10
Taf2 Chr15:54878527-54938548 REV (60 kbp)	Taf2	15	54878527	54938548	9.84825e-05	4.18858	1173	998	175	1523	1381	142	1211	984	227	1868	1604	264
Gm7417 Chr1:6452858-6456330 REV (3.4 kbp)	Gm7417	1	6452858	6456330	9.85191e-05	19.4575	46	14	32	106	39	67	117	22	95	175	23	152
Slc34a1 Chr13:55543000-55563405 FOR (20.4 kbp)	Slc34a1	13	55543000	55563405	9.8803e-05	8.46193	541	395	146	817	614	203	428	283	145	699	459	240
Crls1 Chr2:132685586-132708705 FOR (23.1 kbp)	Crls1	2	132685586	132708705	9.96971e-05	8.59021	461	315	146	740	477	263	603	347	256	947	542	405
Arhgef3 Chr14:26833856-27125868 FOR (292 kbp)	Arhgef3	14	26833856	27125868	0.00010044	2.26036	5245	4295	950	8291	6697	1594	5343	4309	1034	7476	5811	1665
Zgpat Chr2:181003721-181025421 FOR (21.7 kbp)	Zgpat	2	181003721	181025421	0.000100809	9.11431	428	201	227	756	392	364	552	232	320	788	317	471
Klhl40 Chr9:121603673-121612884 FOR (9.2 kbp)	Klhl40	9	121603673	121612884	0.000101491	10.7449	332	183	149	552	321	231	359	160	199	579	274	305
Odf2l Chr3:144821349-144859676 FOR (38.3 kbp)	Odf2l	3	144821349	144859676	0.00010293	-6.97727	510	372	138	867	648	219	682	531	151	954	795	159
Mllt1 Chr17:57199611-57245415 REV (45.8 kbp)	Mllt1	17	57199611	57245415	0.00010293	-6.044	1005	721	284	1490	1036	454	799	611	188	1249	955	294
Stam2 Chr2:52581676-52635293 REV (53.6 kbp)	Stam2	2	52581676	52635293	0.000103366	5.13552	961	802	159	1534	1246	288	1115	841	274	1592	1242	350
ENSMUSG00000120570 Chr5:121468229-121471384 REV (3.1 kbp)	ENSMUSG00000120570	5	121468229	121471384	0.000103656	14.7856	46	46	0	121	115	6	64	51	13	121	100	21
Srsf12 Chr4:33205991-33233340 FOR (27.3 kbp)	Srsf12	4	33205991	33233340	0.000103671	8.43195	518	384	134	836	609	227	522	329	193	652	433	219
Lmna Chr3:88387454-88420263 REV (32.8 kbp)	Lmna	3	88387454	88420263	0.000104094	6.81045	767	503	264	1429	866	563	837	447	390	1351	768	583
Eml4 Chr17:83655360-83787790 FOR (132.4 kbp)	Eml4	17	83655360	83787790	0.000104094	3.28721	1858	1607	251	3370	2834	536	2213	1817	396	3392	2760	632
Hspa12a Chr19:58784182-58935086 REV (150.9 kbp)	Hspa12a	19	58784182	58935086	0.000104306	3.18239	2768	2111	657	4475	3452	1023	3410	2501	909	4904	3620	1284
Commd6 Chr14:101870417-101881122 REV (10.7 kbp)	Commd6	14	101870417	101881122	0.000104319	12.4314	210	142	68	366	233	133	333	190	143	434	214	220
Tmem67 Chr4:12039355-12093020 REV (53.6 kbp)	Tmem67	4	12039355	12093020	0.000104456	6.48126	665	498	167	1160	901	259	876	602	274	1223	871	352
A730063M14Rik Chr10:126903244-126910665 FOR (7.4 kbp)	A730063M14Rik	10	126903244	126910665	0.000104482	-13.3384	235	52	183	464	170	294	169	80	89	290	127	163
Phf6 ChrX:51998143-52045820 FOR (47.6 kbp)	Phf6	X	51998143	52045820	0.000104498	6.26045	690	581	109	1076	844	232	848	631	217	1127	839	288
Taf4b Chr18:14913302-15033416 FOR (120.1 kbp)	Taf4b	18	14913302	15033416	0.000104712	4.90008	1040	875	165	1861	1476	385	1306	952	354	1674	1317	357
Slc2a3 Chr6:122704768-122781599 REV (76.8 kbp)	Slc2a3	6	122704768	122781599	0.000105203	4.63585	1460	1098	362	2387	1752	635	1705	1173	532	2370	1657	713
Edem1 Chr6:108802602-108836317 FOR (33.7 kbp)	Edem1	6	108802602	108836317	0.000105574	-6.98445	998	292	706	1261	476	785	771	309	462	1042	434	608
Pnpla7 Chr2:24863045-24944069 FOR (81 kbp)	Pnpla7	2	24863045	24944069	0.000105986	-4.19395	1464	1159	305	2376	1868	508	1474	1221	253	2060	1713	347
Slc9a7 ChrX:19971993-20161046 REV (189 kbp)	Slc9a7	X	19971993	20161046	0.000106158	4.05795	1333	1117	216	2224	1851	373	1697	1349	348	2518	1997	521
Paip2b Chr6:83782383-83811723 REV (29.3 kbp)	Paip2b	6	83782383	83811723	0.000106265	-9.92791	439	257	182	766	423	343	309	232	77	559	344	215
AY702102 Chr2:169803935-169808107 REV (4.1 kbp)	AY702102	2	169803935	169808107	0.000106389	17.1958	69	65	4	120	111	9	76	63	13	86	60	26
Mir760 Chr3:122087234-122090352 REV (3.1 kbp)	Mir760	3	122087234	122090352	0.000106581	15.5894	47	29	18	208	64	144	176	47	129	346	62	284
Hic1 Chr11:75055391-75063345 REV (7.9 kbp)	Hic1	11	75055391	75063345	0.000106908	4.80254	663	73	590	1028	150	878	582	37	545	1195	112	1083
Gm43684 Chr5:122914588-122924160 FOR (9.5 kbp)	Gm43684	5	122914588	122924160	0.000107086	10.6985	362	210	152	529	265	264	410	202	208	524	196	328
Dipk2a Chr9:94399917-94423134 REV (23.2 kbp)	Dipk2a	9	94399917	94423134	0.000107086	-7.64189	610	191	419	1022	331	691	689	315	374	974	344	630
Gfm1 Chr3:67334429-67383862 FOR (49.4 kbp)	Gfm1	3	67334429	67383862	0.000107195	4.60691	988	848	140	1744	1443	301	1419	1093	326	1839	1489	350
Clint1 Chr11:45739791-45801452 FOR (61.6 kbp)	Clint1	11	45739791	45801452	0.000107856	5.41069	977	765	212	1832	1318	514	1372	949	423	1661	1136	525
4933433G15Rik Chr9:75314466-75324991 FOR (10.5 kbp)	4933433G15Rik	9	75314466	75324991	0.00010839	8.30479	319	53	266	557	169	388	454	77	377	714	122	592
Rhbdf1 Chr11:32159585-32175300 REV (15.7 kbp)	Rhbdf1	11	32159585	32175300	0.00010839	7.43275	697	451	246	1214	702	512	630	374	256	1179	583	596
Gtf2e2 Chr8:34218861-34267201 FOR (48.3 kbp)	Gtf2e2	8	34218861	34267201	0.000110307	6.40732	775	555	220	1410	1010	400	797	607	190	1411	833	578
Olfr641 Chr7:103681652-103691279 FOR (9.6 kbp)	Olfr641	7	103681652	103691279	0.000110541	-10.2165	78	67	11	87	78	9	99	98	1	216	211	5
Cnot6l Chr5:96218192-96315030 REV (96.8 kbp)	Cnot6l	5	96218192	96315030	0.000110559	6.1863	753	545	208	1936	959	977	1220	621	599	1528	746	782
Gata6 Chr18:11049064-11085635 FOR (36.5 kbp)	Gata6	18	11049064	11085635	0.000111024	6.4446	947	434	513	1500	682	818	1004	413	591	1455	550	905
Rac3 Chr11:120609296-120614795 FOR (5.5 kbp)	Rac3	11	120609296	120614795	0.00011199	-10.8459	400	107	293	633	188	445	227	81	146	410	170	240
Parvb Chr15:84113244-84199889 FOR (86.6 kbp)	Parvb	15	84113244	84199889	0.000111991	3.47264	1832	1511	321	3061	2571	490	2300	1847	453	3192	2544	648
Gm44103 Chr6:116237395-116244056 REV (6.6 kbp)	Gm44103	6	116237395	116244056	0.000112008	12.8233	188	104	84	361	186	175	206	90	116	529	204	325
4930528J11Rik Chr6:29912022-29918632 REV (6.6 kbp)	4930528J11Rik	6	29912022	29918632	0.000112043	-11.2936	301	41	260	323	62	261	210	73	137	290	66	224
Adamts14 Chr10:61032891-61112217 REV (79.3 kbp)	Adamts14	10	61032891	61112217	0.000112043	3.94353	1657	1333	324	2629	2179	450	1654	1328	326	2641	2022	619
Htt Chr5:34916084-35069878 FOR (153.7 kbp)	Htt	5	34916084	35069878	0.00011246	-3.58986	1735	1420	315	2815	2288	527	1881	1616	265	2564	2166	398
Tex261 Chr6:83745867-83755795 REV (9.9 kbp)	Tex261	6	83745867	83755795	0.00011246	12.1869	251	136	115	338	224	114	304	167	137	540	246	294
Gm45799 Chr7:105286759-105333646 FOR (46.8 kbp)	Gm45799	7	105286759	105333646	0.000112848	8.43773	445	321	124	637	483	154	479	370	109	942	566	376
Plcxd2 Chr16:45779626-45833581 REV (53.9 kbp)	Plcxd2	16	45779626	45833581	0.000113033	6.57	805	579	226	1179	864	315	903	579	324	1210	819	391
Brat1 Chr5:140687766-140705134 FOR (17.3 kbp)	Brat1	5	140687766	140705134	0.00011355	-7.99202	590	279	311	1041	547	494	664	369	295	934	568	366
Sema5b Chr16:35358515-35485102 FOR (126.5 kbp)	Sema5b	16	35358515	35485102	0.000114001	3.44113	2574	1927	647	4123	3069	1054	2968	2090	878	4251	3047	1204
Ebp ChrX:8051568-8062751 REV (11.1 kbp)	Ebp	X	8051568	8062751	0.000114001	-11.3532	251	169	82	569	313	256	300	211	89	373	261	112
Pex14 Chr4:149044992-149187333 REV (142.3 kbp)	Pex14	4	149044992	149187333	0.000114141	2.24963	3231	2852	379	5429	4851	578	3576	3129	447	5341	4602	739
Ankrd10 Chr8:11661583-11688757 REV (27.1 kbp)	Ankrd10	8	11661583	11688757	0.000114316	-7.01078	949	365	584	1359	648	711	882	452	430	1059	536	523
Tbx3 Chr5:119805734-119822789 FOR (17 kbp)	Tbx3	5	119805734	119822789	0.000114319	5.22459	785	134	651	918	162	756	736	81	655	1411	180	1231
Depdc1b Chr13:108449866-108544316 FOR (94.4 kbp)	Depdc1b	13	108449866	108544316	0.000116633	-3.40192	1903	1646	257	2914	2361	553	1871	1618	253	2535	2197	338
1700020L13Rik Chr7:29976519-29989662 FOR (13.1 kbp)	1700020L13Rik	7	29976519	29989662	0.000116817	10.5106	336	205	131	609	355	254	376	201	175	543	247	296
Plce1 Chr19:38466557-38773474 FOR (306.9 kbp)	Plce1	19	38466557	38773474	0.000116963	2.13222	4312	3736	576	6747	5789	958	5279	4419	860	6931	5837	1094
1700019C18Rik Chr13:35368353-35399031 REV (30.6 kbp)	1700019C18Rik	13	35368353	35399031	0.000117021	8.50156	353	307	46	597	475	122	400	293	107	612	454	158
Ccdc47 Chr11:106088234-106110170 REV (21.9 kbp)	Ccdc47	11	106088234	106110170	0.000118249	-8.54096	535	256	279	992	406	586	505	291	214	815	394	421
Pygm Chr19:6431429-6448489 FOR (17 kbp)	Pygm	19	6431429	6448489	0.000118249	8.18799	438	326	112	863	679	184	443	304	139	685	475	210
Ube2i Chr17:25480890-25496596 REV (15.7 kbp)	Ube2i	17	25480890	25496596	0.000118344	9.26485	423	198	225	681	295	386	360	161	199	855	269	586
Ap4s1 Chr12:51734816-51791569 FOR (56.7 kbp)	Ap4s1	12	51734816	51791569	0.000118426	5.47909	1073	827	246	1732	1258	474	1111	806	305	1695	1126	569
C130074G19Rik Chr1:184604123-184618415 REV (14.2 kbp)	C130074G19Rik	1	184604123	184618415	0.000118666	10.5597	308	190	118	518	322	196	403	181	222	614	342	272
Man1c1 Chr4:134289001-134434601 REV (145.6 kbp)	Man1c1	4	134289001	134434601	0.000118666	2.49188	3989	3249	740	6555	5351	1204	4295	3530	765	6255	4812	1443
Hmgb2 Chr8:57961941-57969033 FOR (7 kbp)	Hmgb2	8	57961941	57969033	0.000119102	8.23149	201	56	145	453	62	391	379	36	343	416	42	374
Nudt8 Chr19:4047580-4052103 FOR (4.5 kbp)	Nudt8	19	4047580	4052103	0.000119847	12.23	255	103	152	367	159	208	298	68	230	351	126	225
Snhg7os Chr2:26527384-26535956 FOR (8.5 kbp)	Snhg7os	2	26527384	26535956	0.000120552	13.406	200	90	110	285	132	153	304	102	202	317	99	218
Enox1 Chr14:77391203-77959200 FOR (567.9 kbp)	Enox1	14	77391203	77959200	0.000120919	1.34154	9437	8291	1146	15245	13451	1794	10906	9463	1443	15005	13014	1991
Mir3082 Chr17:26050339-26053402 REV (3 kbp)	Mir3082	17	26050339	26053402	0.000121315	9.51659	221	42	179	264	47	217	142	9	133	424	41	383
Ndnf Chr6:65645574-65689310 FOR (43.7 kbp)	Ndnf	6	65645574	65689310	0.000121719	8.03406	570	365	205	911	611	300	623	379	244	915	511	404
ENSMUSG00000120602 Chr5:137071984-137077255 FOR (5.2 kbp)	ENSMUSG00000120602	5	137071984	137077255	0.000121879	14.713	162	78	84	287	153	134	186	83	103	304	97	207
Hipk3 Chr2:104256826-104327791 REV (70.9 kbp)	Hipk3	2	104256826	104327791	0.000122045	5.77776	1002	675	327	1690	1190	500	1203	745	458	1630	1054	576
Eml1 Chr12:108334216-108505876 FOR (171.6 kbp)	Eml1	12	108334216	108505876	0.000122045	2.55903	3942	3128	814	6108	4963	1145	4326	3408	918	6417	4966	1451
Zcchc9 Chr13:91944652-91958824 REV (14.1 kbp)	Zcchc9	13	91944652	91958824	0.000122677	9.94793	285	234	51	639	390	249	421	261	160	614	335	279
Gm40117 Chr3:104898348-104911321 FOR (12.9 kbp)	Gm40117	3	104898348	104911321	0.000123526	11.1066	236	181	55	397	304	93	359	221	138	392	271	121
Mnd1 Chr3:83995240-84066093 REV (70.8 kbp)	Mnd1	3	83995240	84066093	0.000124373	5.14756	951	793	158	1721	1380	341	1118	850	268	1409	1075	334
Gm26703 Chr5:104254083-104267553 FOR (13.4 kbp)	Gm26703	5	104254083	104267553	0.000124373	9.89702	351	266	85	538	409	129	328	208	120	511	346	165
Ktn1 Chr14:47882905-47977351 FOR (94.4 kbp)	Ktn1	14	47882905	47977351	0.000124974	4.2335	1500	1157	343	2400	1942	458	1648	1296	352	2518	1838	680
Cabyr Chr18:12870379-12888317 FOR (17.9 kbp)	Cabyr	18	12870379	12888317	0.000125221	8.2933	383	315	68	498	428	70	494	362	132	537	422	115
Lrrc56 Chr7:140771070-140789968 FOR (18.8 kbp)	Lrrc56	7	140771070	140789968	0.000125712	8.2959	533	286	247	921	484	437	483	221	262	1053	465	588
Gm27194 Chr11:62637678-62643613 FOR (5.9 kbp)	Gm27194	11	62637678	62643613	0.000125812	14.6959	147	98	49	367	267	100	174	90	84	206	124	82
Gm49490 Chr15:78412259-78417007 FOR (4.7 kbp)	Gm49490	15	78412259	78417007	0.000126572	15.7613	141	88	53	240	109	131	186	53	133	248	103	145
Spice1 Chr16:44164484-44208860 FOR (44.3 kbp)	Spice1	16	44164484	44208860	0.000126853	-6.17794	811	649	162	1456	920	536	966	650	316	1094	903	191
Dnah8 Chr17:30840328-31096339 FOR (256 kbp)	Dnah8	17	30840328	31096339	0.000127025	1.39616	5528	5111	417	8322	7677	645	8253	7521	732	11363	10317	1046
Gm11714 Chr11:107316055-107326515 FOR (10.4 kbp)	Gm11714	11	107316055	107326515	0.000127137	-9.13594	197	167	30	315	260	55	212	195	17	297	276	21
Naxe Chr3:87963827-87968802 REV (4.9 kbp)	Naxe	3	87963827	87968802	0.000127498	14.3362	154	62	92	276	130	146	177	55	122	331	99	232
Snord3b4 Chr11:87350112-87353326 FOR (3.2 kbp)	Snord3b4	11	87350112	87353326	0.000127541	23.0665	35	19	16	86	36	50	107	24	83	161	36	125
Eny2 Chr15:44288438-44301652 FOR (13.2 kbp)	Eny2	15	44288438	44301652	0.000127603	12.2486	289	136	153	321	187	134	392	157	235	377	156	221
Pdk2 Chr11:94917084-94935180 REV (18 kbp)	Pdk2	11	94917084	94935180	0.000127806	8.24096	547	342	205	834	601	233	577	388	189	822	452	370
Fam163b Chr2:27000392-27035503 REV (35.1 kbp)	Fam163b	2	27000392	27035503	0.000128232	6.92367	639	491	148	1150	812	338	627	430	197	1224	790	434
Msx3 Chr7:139626070-139632002 REV (5.9 kbp)	Msx3	7	139626070	139632002	0.000128527	8.00789	311	62	249	554	116	438	293	44	249	598	68	530
ENSMUSG00000120019 Chr11:101985037-101988888 FOR (3.8 kbp)	ENSMUSG00000120019	11	101985037	101988888	0.000128584	20.0491	119	79	40	90	66	24	146	52	94	152	95	57
Gm15908 Chr13:34833906-34850757 FOR (16.8 kbp)	Gm15908	13	34833906	34850757	0.000128883	9.30504	282	167	115	713	330	383	554	245	309	873	335	538
Cert1 Chr13:96676126-96776675 FOR (100.5 kbp)	Cert1	13	96676126	96776675	0.000129094	4.35838	1170	1009	161	2080	1709	371	1351	1096	255	1920	1497	423
Hdlbp Chr1:93333662-93409537 REV (75.8 kbp)	Hdlbp	1	93333662	93409537	0.000129575	5.34865	1167	792	375	1955	1367	588	1378	866	512	1896	1223	673
[truncated: 52,681 more rows]

## Sheet: ActTet13 cDKO_vs_ActWT
Dataset EV5:List of differentially methylated loci between Activated WT and Tet1/3 cDKO CD8 T cells
Region	Gene	Chr	Start	End	FDR	Difference in methylation	cov_ActCre1	numC_ActCre1	numT_ActCre1	cov_ActCre2	numC_ActCre2	numT_ActCre2	cov_ActNoCre1	numC_ActNoCre1	numT_ActNoCre1	cov_ActNoCre2	numC_ActNoCre2	numT_ActNoCre2
Bcl11b Chr12:107876662-107972861 REV (96.2 kbp)	Bcl11b	12	107876662	107972861	3.65261e-107	16.6066	5345	3329	2016	5050	3116	1934	2936	1330	1606	5076	2307	2769
Lef1 Chr3:130901120-131018005 FOR (116.8 kbp)	Lef1	3	130901120	131018005	1.35347e-97	14.5264	5349	3934	1415	5076	3898	1178	3207	1954	1253	5349	3231	2118
Grap2 Chr15:80453795-80537055 FOR (83.2 kbp)	Grap2	15	80453795	80537055	1.2316e-84	18.6876	3024	2175	849	3019	2241	778	1773	959	814	2807	1532	1275
Nav1 Chr1:135362318-135618843 REV (256.5 kbp)	Nav1	1	135362318	135618843	1.44425e-80	10.1497	8264	6700	1564	8545	6813	1732	4332	3001	1331	6959	4930	2029
Myh9 Chr15:77644787-77729375 REV (84.5 kbp)	Myh9	15	77644787	77729375	6.64911e-79	15.612	3917	2882	1035	3660	2619	1041	2496	1440	1056	3828	2164	1664
Ets1 Chr9:32544517-32669116 FOR (124.6 kbp)	Ets1	9	32544517	32669116	2.88259e-61	14.3256	3892	2555	1337	3655	2353	1302	2340	1148	1192	3955	2044	1911
Rhoh Chr5:66015556-66054043 FOR (38.4 kbp)	Rhoh	5	66015556	66054043	1.8786e-55	23.8738	1240	773	467	1220	724	496	870	358	512	1269	433	836
Macrod1 Chr19:7031178-7175422 FOR (144.2 kbp)	Macrod1	19	7031178	7175422	1.90571e-52	9.10894	6111	4805	1306	6089	4834	1255	4048	2824	1224	6573	4600	1973
Itk Chr11:46215977-46283342 REV (67.3 kbp)	Itk	11	46215977	46283342	1.5957e-48	18.5011	1827	1205	622	1777	1164	613	1174	553	621	1860	880	980
Rap1b Chr10:117649776-117684940 REV (35.1 kbp)	Rap1b	10	117649776	117684940	1.64179e-44	20.1458	1398	908	490	1307	841	466	849	367	482	1611	728	883
Fyn Chr10:39241851-39441377 FOR (199.5 kbp)	Fyn	10	39241851	39441377	3.42343e-39	6.92201	6660	5632	1028	6638	5604	1034	4291	3406	885	6557	5009	1548
Prkch Chr12:73628570-73824959 FOR (196.3 kbp)	Prkch	12	73628570	73824959	1.44697e-37	7.81265	6421	4997	1424	6379	4979	1400	3828	2716	1112	6264	4361	1903
Syt2 Chr1:134571415-134690331 FOR (118.9 kbp)	Syt2	1	134571415	134690331	4.49739e-36	10.404	3926	3056	870	3920	3079	841	1899	1289	610	3270	2215	1055
Znrf1 Chr8:112259729-112352662 FOR (92.9 kbp)	Znrf1	8	112259729	112352662	7.87e-36	12.6594	2727	1942	785	2812	1953	859	1846	1029	817	2573	1519	1054
Foxp1 Chr6:98902299-99502682 REV (600.3 kbp)	Foxp1	6	98902299	99502682	7.65491e-34	3.8633	18733	15677	3056	18300	15286	3014	11171	9034	2137	17796	14066	3730
Fam78a Chr2:31940067-31977869 REV (37.8 kbp)	Fam78a	2	31940067	31977869	1.04439e-32	14.3369	2051	940	1111	2012	904	1108	1208	386	822	2045	624	1421
Cotl1 Chr8:120535961-120570283 REV (34.3 kbp)	Cotl1	8	120535961	120570283	1.65831e-32	16.0673	1576	1110	466	1623	1139	484	1074	664	410	1452	706	746
Ripor2 Chr13:24682508-24917799 FOR (235.2 kbp)	Ripor2	13	24682508	24917799	1.62572e-31	6.57805	6416	5328	1088	6633	5404	1229	4093	3050	1043	6308	4820	1488
Ago2 Chr15:72967693-73059784 REV (92 kbp)	Ago2	15	72967693	73059784	2.5501e-31	9.69699	3781	2828	953	3717	2788	929	2335	1507	828	3700	2428	1272
Gm42449 Chr3:130927434-130932691 FOR (5.2 kbp)	Gm42449	3	130927434	130932691	3.13044e-31	39.5698	261	221	40	274	203	71	180	64	116	198	86	112
Pkn2 Chr3:142496663-142590765 REV (94.1 kbp)	Pkn2	3	142496663	142590765	1.36882e-30	13.5748	1732	1372	360	1729	1262	467	1335	791	544	1961	1270	691
Ankrd11 Chr8:123610561-123772016 REV (161.4 kbp)	Ankrd11	8	123610561	123772016	2.17097e-30	8.27817	5503	4019	1484	4953	3557	1396	3026	1967	1059	5184	3302	1882
Cd247 Chr1:165613250-165704846 FOR (91.5 kbp)	Cd247	1	165613250	165704846	6.5836e-30	10.3806	3312	2370	942	3319	2449	870	1978	1234	744	3220	2004	1216
Rasgrp1 Chr2:117110474-117176482 REV (66 kbp)	Rasgrp1	2	117110474	117176482	9.24837e-30	13.7734	1792	1319	473	1758	1352	406	1137	703	434	1837	1125	712
Smad7 Chr18:75497600-75529006 FOR (31.4 kbp)	Smad7	18	75497600	75529006	4.23851e-29	13.4829	1956	884	1072	1870	817	1053	1368	382	986	2054	678	1376
Etnk2 Chr1:133288310-133308074 FOR (19.7 kbp)	Etnk2	1	133288310	133308074	4.27005e-28	20.567	822	592	230	804	567	237	562	330	232	842	382	460
Rab31 Chr17:65958724-66082747 REV (124 kbp)	Rab31	17	65958724	66082747	4.97897e-27	6.83171	4205	3685	520	3935	3471	464	2367	1962	405	4134	3309	825
Lgr6 Chr1:134911039-135036014 REV (124.9 kbp)	Lgr6	1	134911039	135036014	8.58015e-27	9.56469	3650	2791	859	3563	2656	907	1850	1159	691	2999	2039	960
Ptar1 Chr19:23661793-23709032 FOR (47.2 kbp)	Ptar1	19	23661793	23709032	2.70287e-26	14.0326	1310	1088	222	1438	1135	303	818	572	246	1394	907	487
Cdk17 Chr10:92993737-93102933 FOR (109.1 kbp)	Cdk17	10	92993737	93102933	9.82119e-26	8.51307	3853	2982	871	3519	2757	762	2238	1567	671	3782	2607	1175
Satb1 Chr17:52043215-52143318 REV (100.1 kbp)	Satb1	17	52043215	52143318	3.98736e-25	9.89681	3490	1879	1611	3176	1770	1406	2125	922	1203	3664	1674	1990
Zzz3 Chr3:152098110-152168463 FOR (70.3 kbp)	Zzz3	3	152098110	152168463	4.44321e-25	10.935	2001	1586	415	2076	1657	419	1323	925	398	2350	1595	755
Kif21b Chr1:136056127-136105736 FOR (49.6 kbp)	Kif21b	1	136056127	136105736	6.91198e-25	11.3879	2452	1880	572	2188	1694	494	1248	787	461	1895	1276	619
Fam102a Chr2:32422344-32459768 FOR (37.4 kbp)	Fam102a	2	32422344	32459768	8.33636e-25	14.6705	1536	1038	498	1476	949	527	1002	503	499	1423	741	682
Trac Chr14:54454978-54461663 FOR (6.6 kbp)	Trac	14	54454978	54461663	1.8398e-24	30.2519	263	110	153	273	115	158	185	17	168	267	36	231
Vgll4 Chr6:114837589-114949955 REV (112.3 kbp)	Vgll4	6	114837589	114949955	2.0281e-24	8.24043	4671	3212	1459	3881	2842	1039	2657	1726	931	4339	2650	1689
Gm45928 Chr19:4261411-4283351 FOR (21.9 kbp)	Gm45928	19	4261411	4283351	2.35097e-24	18.1002	753	354	399	861	395	466	629	185	444	1095	303	792
Opa3 Chr7:18959259-18990468 FOR (31.2 kbp)	Opa3	7	18959259	18990468	6.64104e-24	15.5421	1167	862	305	1180	815	365	704	426	278	1360	728	632
3110070M22Rik Chr13:119623788-119627920 REV (4.1 kbp)	3110070M22Rik	13	119623788	119627920	8.09701e-24	21.3033	547	403	144	808	507	301	386	178	208	748	342	406
Gm44175 Chr6:71331335-71340813 REV (9.4 kbp)	Gm44175	6	71331335	71340813	1.01698e-23	30.9598	335	188	147	306	148	158	160	35	125	320	68	252
Szrd1 Chr4:140840312-140870086 REV (29.7 kbp)	Szrd1	4	140840312	140870086	1.02946e-23	13.4242	1201	984	217	1214	1014	200	793	529	264	1377	975	402
Zmynd19 Chr2:24836804-24852087 FOR (15.2 kbp)	Zmynd19	2	24836804	24852087	1.08007e-23	20.0137	704	365	339	723	391	332	568	204	364	788	243	545
Cd8b1 Chr6:71296772-71314478 FOR (17.7 kbp)	Cd8b1	6	71296772	71314478	1.63049e-23	21.4649	625	337	288	708	368	340	396	128	268	686	212	474
Ube2e1 Chr14:4134837-4186974 FOR (52.1 kbp)	Ube2e1	14	4134837	4186974	1.75394e-23	14.8656	1008	825	183	1014	797	217	716	484	232	1287	825	462
ENSMUSG00000120959 Chr10:116747067-116751945 FOR (4.8 kbp)	ENSMUSG00000120959	10	116747067	116751945	2.08674e-23	34.5003	227	170	57	220	183	37	191	70	121	234	119	115
Map4k4 Chr1:39937073-40065470 FOR (128.3 kbp)	Map4k4	1	39937073	40065470	4.33445e-23	6.97684	5043	3926	1117	4702	3719	983	2903	2119	784	4704	3318	1386
Abhd17a Chr10:80419488-80429175 REV (9.6 kbp)	Abhd17a	10	80419488	80429175	8.55517e-23	20.0257	800	514	286	609	424	185	459	240	219	815	353	462
Luc7l3 Chr11:94178716-94215814 REV (37 kbp)	Luc7l3	11	94178716	94215814	1.06648e-22	15.0135	1138	850	288	1037	796	241	848	478	370	1168	745	423
Srebf1 Chr11:60089915-60116407 REV (26.4 kbp)	Srebf1	11	60089915	60116407	1.18362e-22	14.3062	1411	945	466	1397	870	527	983	436	547	1437	782	655
Zbtb7c Chr18:75950249-76281635 FOR (331.3 kbp)	Zbtb7c	18	75950249	76281635	1.56007e-22	4.5358	10200	8273	1927	10282	8259	2023	5871	4474	1397	9863	7512	2351
Etaa1os Chr11:17900955-17928971 FOR (28 kbp)	Etaa1os	11	17900955	17928971	2.58675e-22	-20.5187	706	369	337	620	373	247	390	303	87	609	461	148
Ugt8a Chr3:125658920-125735268 REV (76.3 kbp)	Ugt8a	3	125658920	125735268	4.18522e-22	16.7771	837	604	233	889	646	243	641	366	275	1104	605	499
Chd2 Chr7:73076386-73194578 REV (118.1 kbp)	Chd2	7	73076386	73194578	5.01121e-22	7.52508	3381	2855	526	3010	2593	417	1943	1488	455	3039	2384	655
Zbtb38 Chr9:96564823-96637884 REV (73 kbp)	Zbtb38	9	96564823	96637884	5.51262e-22	7.05109	3361	2889	472	3195	2772	423	2060	1630	430	3490	2771	719
ENSMUSG00000120171 Chr5:66041764-66072732 REV (30.9 kbp)	ENSMUSG00000120171	5	66041764	66072732	6.01433e-22	14.4656	1183	909	274	1034	848	186	727	460	267	1116	734	382
S1pr1 Chr3:115504082-115511721 REV (7.6 kbp)	S1pr1	3	115504082	115511721	6.68722e-22	22.078	433	158	275	455	151	304	238	34	204	446	53	393
Cmtm6 Chr9:114557184-114578412 FOR (21.2 kbp)	Cmtm6	9	114557184	114578412	9.55866e-22	17.7231	954	667	287	814	537	277	534	281	253	927	455	472
Irf1 Chr11:53657841-53669200 FOR (11.3 kbp)	Irf1	11	53657841	53669200	1.05594e-21	18.8973	703	305	398	613	284	329	460	138	322	878	208	670
Rbm26 Chr14:105344187-105417763 REV (73.5 kbp)	Rbm26	14	105344187	105417763	1.6493e-21	10.3667	1486	1298	188	1531	1297	234	1098	810	288	1805	1386	419
Ubac2 Chr14:122113032-122258446 FOR (145.4 kbp)	Ubac2	14	122113032	122258446	1.84615e-21	7.22335	4672	3443	1229	4828	3558	1270	2683	1807	876	4657	3072	1585
Gm42890 Chr3:105863819-105891916 FOR (28 kbp)	Gm42890	3	105863819	105891916	2.60692e-21	18.0568	793	564	229	843	572	271	563	248	315	813	459	354
Klf13 Chr7:63536099-63591663 REV (55.5 kbp)	Klf13	7	63536099	63591663	2.68374e-21	10.8474	2362	1235	1127	2181	1116	1065	1542	593	949	2602	1102	1500
Kctd15 Chr7:34338439-34359157 REV (20.7 kbp)	Kctd15	7	34338439	34359157	3.70385e-21	15.8043	1150	650	500	891	548	343	807	360	447	1219	509	710
Crebrf Chr17:26931624-26995609 FOR (63.9 kbp)	Crebrf	17	26931624	26995609	3.70385e-21	12.9037	1408	1059	349	1256	991	265	795	561	234	1611	980	631
Wdr77 Chr3:105863685-105877353 FOR (13.6 kbp)	Wdr77	3	105863685	105877353	4.55005e-21	22.5137	509	306	203	499	266	233	392	101	291	572	229	343
Tjp2 Chr19:24071869-24205394 REV (133.5 kbp)	Tjp2	19	24071869	24205394	5.37604e-21	6.12365	4803	4002	801	4779	3951	828	3013	2431	582	4784	3563	1221
Smurf2 Chr11:106710892-106814541 REV (103.6 kbp)	Smurf2	11	106710892	106814541	9.99657e-21	9.53107	1843	1567	276	2124	1726	398	1385	1073	312	2099	1487	612
Atp5pb Chr3:105850014-105870415 REV (20.4 kbp)	Atp5pb	3	105850014	105870415	1.45487e-20	20.8036	587	379	208	586	356	230	456	166	290	643	294	349
Bach2 Chr4:32235804-32586108 FOR (350.3 kbp)	Bach2	4	32235804	32586108	1.45487e-20	3.96672	12138	9781	2357	11550	9346	2204	7100	5519	1581	11775	8973	2802
Nfatc2 Chr2:168318330-168446577 REV (128.2 kbp)	Nfatc2	2	168318330	168446577	1.80215e-20	5.74486	5736	4725	1011	5445	4383	1062	3500	2728	772	5559	4131	1428
Slc35e3 Chr10:117569584-117585270 REV (15.6 kbp)	Slc35e3	10	117569584	117585270	2.01022e-20	15.4097	962	719	243	788	651	137	665	437	228	997	608	389
Cd6 Chr19:10766705-10810422 REV (43.7 kbp)	Cd6	19	10766705	10810422	2.19336e-20	10.6962	1454	1262	192	1421	1219	202	868	653	215	1509	1144	365
Lrch3 Chr16:32731470-32836017 FOR (104.5 kbp)	Lrch3	16	32731470	32836017	3.22395e-20	7.81909	2673	2253	420	2674	2293	381	1547	1255	292	2861	2148	713
Thbs3 Chr3:89119487-89134144 FOR (14.6 kbp)	Thbs3	3	89119487	89134144	3.60071e-20	17.4346	929	492	437	811	533	278	550	189	361	916	419	497
Rabep1 Chr11:70732604-70833931 FOR (101.3 kbp)	Rabep1	11	70732604	70833931	5.21207e-20	8.43106	2161	1893	268	2206	1870	336	1312	1042	270	2313	1776	537
Spire2 Chr8:124056452-124096254 FOR (39.8 kbp)	Spire2	8	124056452	124096254	6.69667e-20	10.259	1861	1489	372	1726	1399	327	1160	863	297	1990	1350	640
Klhl21 Chr4:152090260-152102137 FOR (11.8 kbp)	Klhl21	4	152090260	152102137	7.9885e-20	16.3662	862	445	417	916	413	503	684	240	444	956	283	673
Papola Chr12:105747953-105805203 FOR (57.2 kbp)	Papola	12	105747953	105805203	1.0369e-19	11.445	1549	1230	319	1388	1142	246	908	651	257	1569	1066	503
Gm44174 Chr6:71326971-71350268 FOR (23.2 kbp)	Gm44174	6	71326971	71350268	1.30267e-19	20.1387	656	373	283	645	367	278	356	138	218	681	243	438
Ugcg Chr4:59186257-59222833 FOR (36.5 kbp)	Ugcg	4	59186257	59222833	1.958e-19	13.6256	1332	837	495	1387	862	525	903	429	474	1379	686	693
Hace1 Chr10:45450925-45588441 FOR (137.5 kbp)	Hace1	10	45450925	45588441	2.00944e-19	7.8251	2069	1834	235	2191	1922	269	1488	1150	338	2292	1887	405
Nlk Chr11:78457994-78591199 REV (133.2 kbp)	Nlk	11	78457994	78591199	2.28412e-19	7.45795	2543	2191	352	2556	2240	316	1628	1345	283	2633	2040	593
Fhod1 Chr8:106055795-106077585 REV (21.7 kbp)	Fhod1	8	106055795	106077585	2.85509e-19	13.6222	1276	928	348	1038	758	280	838	495	343	1316	781	535
Clcf1 Chr19:4261292-4273544 FOR (12.2 kbp)	Clcf1	19	4261292	4273544	2.85509e-19	18.2585	423	148	275	488	164	324	418	72	346	739	113	626
Slc38a2 Chr15:96585273-96600611 REV (15.3 kbp)	Slc38a2	15	96585273	96600611	2.85582e-19	15.3123	1148	685	463	1008	730	278	819	428	391	908	441	467
Cd55 Chr1:130366764-130393481 REV (26.7 kbp)	Cd55	1	130366764	130393481	6.14603e-19	-21.0965	516	332	184	553	307	246	251	205	46	460	370	90
Foxo1 Chr3:52172757-52260642 FOR (87.8 kbp)	Foxo1	3	52172757	52260642	7.87986e-19	8.21974	3480	2430	1050	3718	2398	1320	2132	1180	952	3385	2067	1318
Ubash3b Chr9:40922394-41075993 REV (153.6 kbp)	Ubash3b	9	40922394	41075993	1.16876e-18	5.75286	4683	3865	818	4827	4012	815	2996	2376	620	4965	3760	1205
Stk10 Chr11:32480305-32574587 FOR (94.2 kbp)	Stk10	11	32480305	32574587	1.91294e-18	7.75369	3749	2724	1025	3214	2466	748	2049	1321	728	3388	2310	1078
Prrc1 Chr18:57484813-57526028 FOR (41.2 kbp)	Prrc1	18	57484813	57526028	2.00833e-18	10.6637	1568	1238	330	1412	1201	211	991	695	296	1615	1160	455
Gm17334 Chr11:53660878-53667021 REV (6.1 kbp)	Gm17334	11	53660878	53667021	3.47455e-18	19.6923	455	160	295	363	132	231	271	56	215	610	85	525
Camk2d Chr3:126386951-126639975 FOR (253 kbp)	Camk2d	3	126386951	126639975	7.43034e-18	4.82311	5497	4734	763	5572	4806	766	3621	2959	662	5517	4476	1041
Mbnl1 Chr3:60377251-60537171 FOR (159.9 kbp)	Mbnl1	3	60377251	60537171	8.42409e-18	8.14195	3104	2260	844	3153	2090	1063	2165	1297	868	3327	2074	1253
Pik3cd Chr4:149733625-149790028 REV (56.4 kbp)	Pik3cd	4	149733625	149790028	8.45247e-18	9.03663	2456	1809	647	2450	1802	648	1529	958	571	2583	1697	886
Lrfn1 Chr7:28148405-28167667 FOR (19.2 kbp)	Lrfn1	7	28148405	28167667	8.767e-18	13.9798	1155	859	296	1020	782	238	685	393	292	963	620	343
Prex1 Chr2:166408262-166558752 REV (150.4 kbp)	Prex1	2	166408262	166558752	1.03893e-17	5.28715	6468	5047	1421	6599	5083	1516	3779	2862	917	6425	4509	1916
Fastkd3 Chr13:68727353-68740457 FOR (13.1 kbp)	Fastkd3	13	68727353	68740457	1.25329e-17	19.6294	534	368	166	518	366	152	444	209	235	609	319	290
Chadl Chr15:81562497-81584488 REV (21.9 kbp)	Chadl	15	81562497	81584488	2.29446e-17	-12.4943	1426	939	487	1259	877	382	662	527	135	1039	836	203
Gm43646 Chr3:142584349-142604006 FOR (19.6 kbp)	Gm43646	3	142584349	142604006	2.43694e-17	16.3385	656	359	297	711	299	412	687	198	489	961	326	635
Uhrf2 Chr19:30004913-30071122 FOR (66.2 kbp)	Uhrf2	19	30004913	30071122	2.48383e-17	10.0537	1515	1277	238	1434	1173	261	962	706	256	1722	1254	468
Cuedc1 Chr11:87985884-88084966 FOR (99 kbp)	Cuedc1	11	87985884	88084966	2.73063e-17	6.76804	3977	3065	912	3873	3003	870	2347	1666	681	3958	2781	1177
Stk24 Chr14:121523755-121620423 REV (96.6 kbp)	Stk24	14	121523755	121620423	2.75512e-17	7.13779	3397	2631	766	3365	2712	653	2207	1549	658	3237	2364	873
Pou2f1 Chr1:165692723-165833247 REV (140.5 kbp)	Pou2f1	1	165692723	165833247	3.00486e-17	7.8356	2564	2094	470	2655	2111	544	1729	1278	451	2753	1982	771
Gnb4 Chr3:32634481-32673734 REV (39.2 kbp)	Gnb4	3	32634481	32673734	3.41417e-17	-10.4098	1422	1106	316	1496	1105	391	696	625	71	1294	1090	204
Tmem267 Chr13:119621575-120072595 FOR (451 kbp)	Tmem267	13	119621575	120072595	3.42531e-17	8.04659	2549	2144	405	2805	2182	623	1477	1082	395	2439	1767	672
Armc7 Chr11:115363493-115381293 FOR (17.8 kbp)	Armc7	11	115363493	115381293	3.99732e-17	16.2932	758	518	240	800	524	276	505	237	268	942	495	447
Ptprc Chr1:137990599-138106446 REV (115.8 kbp)	Ptprc	1	137990599	138106446	4.78094e-17	11.1965	1929	1214	715	1813	1126	687	1111	566	545	1694	874	820
Ap1ar Chr3:127600656-127634172 REV (33.5 kbp)	Ap1ar	3	127600656	127634172	5.30447e-17	-11.7423	1406	933	473	1590	909	681	783	607	176	1540	1094	446
Ccnd3 Chr17:47812976-47910616 FOR (97.6 kbp)	Ccnd3	17	47812976	47910616	9.31173e-17	7.84137	3588	2277	1311	3441	2211	1230	2217	1287	930	3500	1915	1585
mt-Cytb ChrMT:11145-15288 FOR (4.1 kbp)	mt-Cytb	MT	11145	15288	9.31173e-17	0.35888	27666	264	27402	28105	86	28019	20795	47	20748	32799	97	32702
ENSMUSG00000120465 Chr5:111563786-111568020 REV (4.2 kbp)	ENSMUSG00000120465	5	111563786	111568020	1.03593e-16	11.7662	772	215	557	1026	180	846	444	41	403	938	100	838
Gm20696 Chr6:99234445-99646758 REV (412.3 kbp)	Gm20696	6	99234445	99646758	1.19639e-16	3.51449	13068	10336	2732	12475	9975	2500	7670	5874	1796	12332	9328	3004
Lcp1 Chr14:75365541-75468282 FOR (102.7 kbp)	Lcp1	14	75365541	75468282	1.19639e-16	7.52273	3156	2442	714	3069	2403	666	1844	1308	536	2952	2064	888
Nsmce2 Chr15:59243096-59473533 FOR (230.4 kbp)	Nsmce2	15	59243096	59473533	1.41749e-16	4.29323	5630	5017	613	5465	4853	612	3348	2854	494	5508	4644	864
Tiprl Chr1:165039855-165067565 REV (27.7 kbp)	Tiprl	1	165039855	165067565	1.43855e-16	-15.1459	1136	590	546	931	554	377	471	355	116	871	591	280
Dtx1 Chr5:120818267-120852992 REV (34.7 kbp)	Dtx1	5	120818267	120852992	1.67342e-16	10.2426	1837	1264	573	2039	1495	544	971	629	342	2032	1201	831
Appbp2 Chr11:85078088-85128956 REV (50.8 kbp)	Appbp2	11	85078088	85128956	1.84827e-16	10.7211	1347	1078	269	1282	1039	243	816	637	179	1681	1106	575
Lbh Chr17:73222300-73248942 FOR (26.6 kbp)	Lbh	17	73222300	73248942	2.11024e-16	14.3335	1007	595	412	1059	578	481	657	279	378	1136	482	654
Aplp2 Chr9:31060853-31126111 REV (65.2 kbp)	Aplp2	9	31060853	31126111	2.61052e-16	-9.25276	2089	1516	573	2163	1442	721	1106	914	192	1911	1464	447
Rhof Chr5:123241107-123273755 REV (32.6 kbp)	Rhof	5	123241107	123273755	2.7654e-16	10.7323	1762	1367	395	1519	1129	390	1010	646	364	1431	949	482
Lmod1 Chr1:135249545-135295803 FOR (46.2 kbp)	Lmod1	1	135249545	135295803	4.21645e-16	10.1645	1384	1215	169	1199	1073	126	652	508	144	988	778	210
Rnps1 Chr17:24630539-24644875 FOR (14.3 kbp)	Rnps1	17	24630539	24644875	4.21645e-16	-18.2676	724	239	485	723	265	458	424	205	219	512	292	220
Hjurp Chr1:88190193-88208355 REV (18.1 kbp)	Hjurp	1	88190193	88208355	4.6028e-16	8.59886	2226	1740	486	2017	1649	368	1362	993	369	2147	1508	639
Lck Chr4:129442137-129470434 REV (28.2 kbp)	Lck	4	129442137	129470434	5.1539e-16	13.5744	1158	754	404	1029	674	355	672	350	322	1217	627	590
Ccr7 Chr11:99035022-99048903 REV (13.8 kbp)	Ccr7	11	99035022	99048903	5.73026e-16	17.9612	637	349	288	590	353	237	390	153	237	759	298	461
Cilk1 Chr9:78013474-78079389 FOR (65.9 kbp)	Cilk1	9	78013474	78079389	5.97086e-16	-7.85455	2633	2048	585	2824	1873	951	1483	1185	298	2479	1973	506
Erlin2 Chr8:27510289-27530356 FOR (20 kbp)	Erlin2	8	27510289	27530356	6.1141e-16	-16.6695	749	461	288	658	391	267	428	305	123	595	485	110
Txnip Chr3:96462273-96469199 FOR (6.9 kbp)	Txnip	3	96462273	96469199	6.82572e-16	17.6124	403	95	308	463	140	323	236	23	213	394	37	357
Mif4gd Chr11:115498744-115506795 REV (8 kbp)	Mif4gd	11	115498744	115506795	8.10963e-16	18.824	529	245	284	483	260	223	402	143	259	647	183	464
Cilp2 Chr8:70333019-70343337 REV (10.3 kbp)	Cilp2	8	70333019	70343337	8.25274e-16	10.3662	1912	637	1275	1508	504	1004	985	224	761	1498	347	1151
Map3k3 Chr11:105972439-106046272 FOR (73.8 kbp)	Map3k3	11	105972439	106046272	8.25274e-16	10.5166	1812	1301	511	1691	1176	515	1122	652	470	1659	1022	637
Pik3c2b Chr1:132970405-133036425 FOR (66 kbp)	Pik3c2b	1	132970405	133036425	9.83075e-16	7.43627	2485	2150	335	2537	2066	471	1434	1132	302	2330	1748	582
Gm26665 Chr1:165827529-165865825 FOR (38.2 kbp)	Gm26665	1	165827529	165865825	1.02554e-15	13.992	962	540	422	1048	594	454	727	350	377	1128	437	691
4833418N02Rik Chr17:87582308-87593242 REV (10.9 kbp)	4833418N02Rik	17	87582308	87593242	1.11065e-15	14.6075	714	248	466	715	241	474	465	118	347	876	145	731
Cpd Chr11:76669250-76740844 REV (71.5 kbp)	Cpd	11	76669250	76740844	1.1627e-15	-9.87381	2140	1401	739	2072	1295	777	981	729	252	1768	1302	466
Mief1 Chr15:80115219-80137572 FOR (22.3 kbp)	Mief1	15	80115219	80137572	1.16398e-15	16.2768	689	488	201	681	485	196	570	250	320	705	448	257
Rcor3 Chr1:191782846-191825359 REV (42.5 kbp)	Rcor3	1	191782846	191825359	1.26129e-15	11.2942	1318	994	324	1399	1010	389	829	556	273	1574	945	629
Rasa2 Chr9:96421353-96516670 REV (95.3 kbp)	Rasa2	9	96421353	96516670	1.3898e-15	7.90755	2605	2021	584	2500	1944	556	1534	1091	443	2699	1862	837
Iqsec1 Chr6:90633070-90968667 REV (335.5 kbp)	Iqsec1	6	90633070	90968667	1.40096e-15	5.38783	6084	4458	1626	5653	4076	1577	3686	2607	1079	6379	4169	2210
Mideas Chr12:84195950-84268655 REV (72.7 kbp)	Mideas	12	84195950	84268655	1.4108e-15	7.02505	3830	2703	1127	3437	2424	1013	2535	1519	1016	3686	2433	1253
4930503L19Rik Chr18:70585283-70608580 REV (23.2 kbp)	4930503L19Rik	18	70585283	70608580	1.65909e-15	15.6132	727	521	206	650	545	105	447	241	206	752	500	252
Cog3 Chr14:75939790-75994998 REV (55.2 kbp)	Cog3	14	75939790	75994998	2.23781e-15	9.05566	1780	1539	241	1904	1430	474	997	713	284	1926	1378	548
Tet3 Chr6:83339355-83439066 REV (99.7 kbp)	Tet3	6	83339355	83439066	2.32587e-15	6.19504	3545	2921	624	3456	2786	670	2296	1662	634	3762	2901	861
Rgs3 Chr4:62475084-62622238 FOR (147.1 kbp)	Rgs3	4	62475084	62622238	2.4125e-15	4.839	5527	4614	913	5051	4336	715	3020	2376	644	5087	4091	996
9530052C20Rik Chr3:142585256-142598682 FOR (13.4 kbp)	9530052C20Rik	3	142585256	142598682	2.70065e-15	15.4578	517	223	294	555	154	401	581	98	483	799	174	625
Wnt9a Chr11:59194754-59224378 FOR (29.6 kbp)	Wnt9a	11	59194754	59224378	2.98405e-15	11.8955	1280	798	482	1440	784	656	933	414	519	1531	726	805
Khk Chr5:31075775-31088592 FOR (12.8 kbp)	Khk	5	31075775	31088592	3.37261e-15	13.7279	736	663	73	669	556	113	399	293	106	669	487	182
Rps11 Chr7:44771803-44776863 REV (5 kbp)	Rps11	7	44771803	44776863	3.54352e-15	16.4457	665	208	457	518	160	358	295	47	248	503	70	433
Necab2 Chr8:120170458-120199379 FOR (28.9 kbp)	Necab2	8	120170458	120199379	3.98521e-15	10.4231	1604	1221	383	1420	1057	363	1062	645	417	1534	1040	494
Slc9a5 Chr8:106072475-106096513 FOR (24 kbp)	Slc9a5	8	106072475	106096513	4.13377e-15	11.9127	1128	796	332	1159	868	291	903	567	336	1342	799	543
Ppp1r12b Chr1:134682396-134886680 REV (204.2 kbp)	Ppp1r12b	1	134682396	134886680	4.14028e-15	4.61605	5072	4498	574	4768	4224	544	2535	2172	363	4143	3439	704
Gm26725 Chr5:66305555-66332288 FOR (26.7 kbp)	Gm26725	5	66305555	66332288	4.76281e-15	13.5869	896	652	244	1087	798	289	663	402	261	884	519	365
Atp13a2 Chr4:140711184-140734641 FOR (23.4 kbp)	Atp13a2	4	140711184	140734641	4.89729e-15	9.82973	1365	1116	249	1317	1162	155	914	642	272	1191	939	252
Gm15672 Chr5:139133331-139139448 REV (6.1 kbp)	Gm15672	5	139133331	139139448	4.89729e-15	-18.0642	743	162	581	565	175	390	283	128	155	511	220	291
Gm4793 Chr1:135509511-135527686 FOR (18.1 kbp)	Gm4793	1	135509511	135527686	5.75101e-15	16.0354	723	566	157	669	520	149	344	218	126	645	395	250
Gm35657 Chr9:41067720-41100158 FOR (32.4 kbp)	Gm35657	9	41067720	41100158	7.13177e-15	12.1608	1068	776	292	1153	820	333	767	483	284	1357	785	572
Gm27240 Chr9:32620948-32625467 REV (4.5 kbp)	Gm27240	9	32620948	32625467	7.70964e-15	30.3521	167	75	92	188	84	104	99	13	86	185	28	157
Samd4b Chr7:28098947-28300569 REV (201.6 kbp)	Samd4b	7	28098947	28300569	8.27612e-15	4.74749	6940	5269	1671	6646	5156	1490	4136	2985	1151	6655	4783	1872
Cul1 Chr6:47427332-47503073 FOR (75.7 kbp)	Cul1	6	47427332	47503073	8.96306e-15	-11.3162	1282	824	458	1728	934	794	842	605	237	1384	947	437
Tmbim6 Chr15:99287763-99307930 FOR (20.1 kbp)	Tmbim6	15	99287763	99307930	8.96306e-15	13.5567	1031	719	312	977	715	262	672	384	288	887	518	369
Klhl12 Chr1:134380269-134418756 FOR (38.4 kbp)	Klhl12	1	134380269	134418756	1.03477e-14	12.839	1039	839	200	923	720	203	532	372	160	918	594	324
Tepsin Chr11:119981357-119992557 REV (11.2 kbp)	Tepsin	11	119981357	119992557	1.03762e-14	-16.9244	836	308	528	823	390	433	355	195	160	623	382	241
Bag2 Chr1:33784565-33799876 REV (15.3 kbp)	Bag2	1	33784565	33799876	1.08249e-14	-13.3057	961	636	325	842	571	271	491	404	87	871	689	182
Sbno2 Chr10:79892826-79944405 REV (51.5 kbp)	Sbno2	10	79892826	79944405	1.08352e-14	7.32996	2008	1741	267	2325	1959	366	1240	954	286	2288	1800	488
Rnf34 Chr5:122985111-123009354 FOR (24.2 kbp)	Rnf34	5	122985111	123009354	1.24549e-14	-15.5314	868	456	412	833	419	414	544	324	220	658	481	177
4930500F10Rik Chr9:106122159-106126612 FOR (4.4 kbp)	4930500F10Rik	9	106122159	106126612	1.29761e-14	25.9914	208	113	95	287	189	98	203	78	125	331	109	222
ENSMUSG00000120094 Chr1:135611650-135637152 FOR (25.5 kbp)	ENSMUSG00000120094	1	135611650	135637152	1.61869e-14	14.0623	1006	576	430	1118	572	546	646	254	392	852	345	507
Rhoa Chr9:108180328-108215133 FOR (34.8 kbp)	Rhoa	9	108180328	108215133	1.91676e-14	12.8612	1132	724	408	889	624	265	794	392	402	1199	681	518
Prkci Chr3:31046896-31107108 FOR (60.2 kbp)	Prkci	3	31046896	31107108	1.94113e-14	7.84373	1999	1696	303	1832	1531	301	1131	907	224	2160	1607	553
Sqstm1 Chr11:50090193-50104654 REV (14.4 kbp)	Sqstm1	11	50090193	50104654	1.9622e-14	16.7039	586	426	160	692	431	261	388	222	166	742	347	395
Ralb Chr1:119398035-119435524 REV (37.4 kbp)	Ralb	1	119398035	119435524	2.03914e-14	10.4473	1318	1101	217	1352	1040	312	866	644	222	1249	831	418
Gm9889 Chr3:115505787-115510377 FOR (4.5 kbp)	Gm9889	3	115505787	115510377	2.09525e-14	17.6376	363	109	254	372	82	290	200	19	181	339	26	313
Gm36932 Chr2:11182823-11186751 FOR (3.9 kbp)	Gm36932	2	11182823	11186751	2.27778e-14	40.3323	111	102	9	102	82	20	55	30	25	97	40	57
Chst10 Chr1:38902948-38940242 REV (37.2 kbp)	Chst10	1	38902948	38940242	2.35516e-14	10.7687	1131	925	206	1185	956	229	817	583	234	1210	845	365
Ppp2cb Chr8:34086653-34109469 FOR (22.8 kbp)	Ppp2cb	8	34086653	34109469	2.64071e-14	12.7312	987	658	329	1075	702	373	775	420	355	1241	653	588
Rbm38 Chr2:172859291-172876527 FOR (17.2 kbp)	Rbm38	2	172859291	172876527	3.59884e-14	12.8696	975	379	596	951	353	598	659	161	498	988	253	735
Slc26a4 Chr12:31569826-31612968 REV (43.1 kbp)	Slc26a4	12	31569826	31612968	3.73974e-14	-10.5381	1507	1058	449	1400	835	565	954	736	218	1330	992	338
Trib2 Chr12:15841728-15869923 REV (28.1 kbp)	Trib2	12	15841728	15869923	3.87341e-14	12.6701	1086	516	570	1043	531	512	839	309	530	1177	427	750
Aspdh Chr7:44111815-44117182 FOR (5.3 kbp)	Aspdh	7	44111815	44117182	4.36283e-14	24.3628	311	205	106	302	153	149	185	67	118	335	110	225
Abtb2 Chr2:103393655-103548768 FOR (155.1 kbp)	Abtb2	2	103393655	103548768	4.79733e-14	6.33091	4268	3051	1217	3820	2741	1079	2426	1584	842	4167	2720	1447
Fbxo9 Chr9:77988781-78019347 REV (30.5 kbp)	Fbxo9	9	77988781	78019347	4.98088e-14	-11.4524	1307	849	458	1541	888	653	711	500	211	1205	888	317
mt-Tt ChrMT:12289-15355 FOR (3 kbp)	mt-Tt	MT	12289	15355	5.30889e-14	0.37309	22168	211	21957	22236	78	22158	16600	39	16561	26244	80	26164
Pag1 Chr3:9752539-9901739 REV (149.2 kbp)	Pag1	3	9752539	9901739	5.39129e-14	4.85916	4546	3904	642	4741	4007	734	2706	2159	547	4445	3585	860
Tcf7 Chr11:52143198-52177158 REV (33.9 kbp)	Tcf7	11	52143198	52177158	5.53851e-14	10.4905	1651	684	967	1529	706	823	1062	384	678	1590	497	1093
Slc25a32 Chr15:38954626-38979111 REV (24.4 kbp)	Slc25a32	15	38954626	38979111	5.60129e-14	-15.4754	823	425	398	916	459	457	408	266	142	711	476	235
Cecr2 Chr6:120640330-120748151 FOR (107.8 kbp)	Cecr2	6	120640330	120748151	6.09146e-14	8.58824	2138	1462	676	2292	1514	778	1632	902	730	2425	1475	950
Map3k9 Chr12:81767784-81830949 REV (63.1 kbp)	Map3k9	12	81767784	81830949	6.29034e-14	7.80601	2283	1782	501	2217	1753	464	1374	960	414	2455	1749	706
Ankrd9 Chr12:110941787-110948474 REV (6.6 kbp)	Ankrd9	12	110941787	110948474	6.68322e-14	-17.0304	811	374	437	804	427	377	318	223	95	542	350	192
Panx1 Chr9:14913424-14959774 REV (46.3 kbp)	Panx1	9	14913424	14959774	6.8369e-14	9.67804	1851	1282	569	1638	1153	485	1124	748	376	1892	1065	827
Cirbp Chr10:79998819-80008620 FOR (9.8 kbp)	Cirbp	10	79998819	80008620	6.95193e-14	13.5339	952	501	451	995	533	462	668	267	401	1020	401	619
Ndufv1 Chr19:4057384-4065806 REV (8.4 kbp)	Ndufv1	19	4057384	4065806	7.39436e-14	-22.19	460	187	273	462	191	271	208	101	107	319	232	87
Fbln1 Chr15:85087150-85170736 FOR (83.5 kbp)	Fbln1	15	85087150	85170736	7.42475e-14	5.40177	3007	2666	341	2811	2521	290	2008	1646	362	2842	2416	426
Creb1 Chr1:64568804-64643707 FOR (74.9 kbp)	Creb1	1	64568804	64643707	7.55931e-14	9.83306	1849	1230	619	1542	1135	407	1111	657	454	1790	1081	709
Prkcq Chr2:11173919-11306033 FOR (132.1 kbp)	Prkcq	2	11173919	11306033	7.55931e-14	6.52242	3601	2787	814	3421	2616	805	1859	1320	539	3432	2406	1026
Errfi1 Chr4:150935376-150953349 FOR (17.9 kbp)	Errfi1	4	150935376	150953349	7.92646e-14	-14.9098	796	471	325	982	429	553	440	329	111	790	477	313
Nacc2 Chr2:25945547-26016232 REV (70.6 kbp)	Nacc2	2	25945547	26016232	8.21937e-14	7.51483	2493	1920	573	2404	2008	396	1168	879	289	2502	1789	713
Cd8a Chr6:71347411-71356157 FOR (8.7 kbp)	Cd8a	6	71347411	71356157	8.31225e-14	20.2268	464	187	277	350	174	176	224	37	187	431	121	310
Ube2e3 Chr2:78695468-78751637 FOR (56.1 kbp)	Ube2e3	2	78695468	78751637	9.27375e-14	11.994	1126	790	336	1110	690	420	844	457	387	1313	712	601
Dcaf13 Chr15:38973260-39010251 FOR (36.9 kbp)	Dcaf13	15	38973260	39010251	9.85408e-14	-12.6275	1140	743	397	1111	649	462	585	443	142	915	674	241
Bsn Chr9:107973221-108070583 REV (97.3 kbp)	Bsn	9	107973221	108070583	1.09087e-13	5.20281	4465	3664	801	4269	3523	746	2822	2118	704	4265	3345	920
Tafa3 Chr3:104674722-104692156 REV (17.4 kbp)	Tafa3	3	104674722	104692156	1.11888e-13	13.9237	860	500	360	945	482	463	574	219	355	1007	421	586
Galnt9 Chr5:110689221-110769246 FOR (80 kbp)	Galnt9	5	110689221	110769246	1.11888e-13	7.34352	2561	2008	553	2427	1980	447	1429	1063	366	2470	1768	702
Fam91a1 Chr15:58284317-58329589 FOR (45.2 kbp)	Fam91a1	15	58284317	58329589	1.17077e-13	9.49901	1331	1128	203	1433	1106	327	887	654	233	1617	1132	485
Rfwd3 Chr8:111997576-112029854 REV (32.2 kbp)	Rfwd3	8	111997576	112029854	1.17818e-13	11.9707	904	724	180	1015	726	289	708	510	198	1231	723	508
Naaa Chr5:92405518-92429029 REV (23.5 kbp)	Naaa	5	92405518	92429029	1.19483e-13	12.2912	959	758	201	977	738	239	592	408	184	1030	646	384
Gm16833 Chr9:9233293-9260888 FOR (27.5 kbp)	Gm16833	9	9233293	9260888	1.19483e-13	18.2468	541	325	216	458	333	125	337	190	147	587	250	337
Stt3a Chr9:36640640-36681975 REV (41.3 kbp)	Stt3a	9	36640640	36681975	1.24772e-13	13.7025	802	628	174	768	544	224	561	326	235	896	562	334
Tbca Chr13:94922418-94979430 FOR (57 kbp)	Tbca	13	94922418	94979430	1.27581e-13	-9.40941	1476	1059	417	1299	1037	262	747	635	112	1285	1091	194
Vps37b Chr5:124142704-124173333 REV (30.6 kbp)	Vps37b	5	124142704	124173333	1.27742e-13	10.0892	1720	1130	590	1582	1049	533	1113	625	488	1717	957	760
Cerox1 Chr17:25786332-25794052 FOR (7.7 kbp)	Cerox1	17	25786332	25794052	1.32217e-13	-17.9288	634	214	420	668	241	427	236	139	97	564	284	280
Zfta Chr19:7391990-7403269 FOR (11.2 kbp)	Zfta	19	7391990	7403269	1.32217e-13	13.3467	1022	506	516	916	538	378	708	282	426	1012	415	597
Rangap1 Chr15:81588449-81632731 REV (44.2 kbp)	Rangap1	15	81588449	81632731	1.43295e-13	9.44015	1724	1250	474	1762	1213	549	1211	710	501	1870	1176	694
Ren1 Chr1:133275248-133288063 FOR (12.8 kbp)	Ren1	1	133275248	133288063	1.44078e-13	18.4499	460	365	95	419	338	81	253	156	97	441	271	170
Sipa1l1 Chr12:82213094-82498560 FOR (285.4 kbp)	Sipa1l1	12	82213094	82498560	1.76089e-13	3.58514	7827	6701	1126	6901	6044	857	4353	3580	773	7190	5995	1195
Gm38247 Chr3:51543917-51547349 REV (3.4 kbp)	Gm38247	3	51543917	51547349	1.78014e-13	29.0801	118	100	18	166	145	21	124	84	40	196	99	97
Anks6 Chr4:47015669-47060427 REV (44.7 kbp)	Anks6	4	47015669	47060427	1.78014e-13	7.92579	2063	1600	463	1937	1589	348	1338	973	365	2208	1573	635
Pdzrn3 Chr6:101126570-101357858 REV (231.2 kbp)	Pdzrn3	6	101126570	101357858	1.84654e-13	4.19364	6084	5104	980	5451	4679	772	3643	2903	740	5907	4796	1111
Kbtbd11 Chr8:15058025-15083333 FOR (25.3 kbp)	Kbtbd11	8	15058025	15083333	2.47198e-13	9.25305	1904	765	1139	1918	746	1172	1046	361	685	2012	565	1447
Gtf2i Chr5:134266688-134346614 REV (79.9 kbp)	Gtf2i	5	134266688	134346614	2.51548e-13	5.61998	4327	3456	871	4143	3272	871	2316	1719	597	3962	2915	1047
5730455P16Rik Chr11:80251318-80271860 REV (20.5 kbp)	5730455P16Rik	11	80251318	80271860	2.56854e-13	-14.8121	575	418	157	586	401	185	324	280	44	550	466	84
Gm4675 Chr14:118470644-118498611 FOR (27.9 kbp)	Gm4675	14	118470644	118498611	3.00459e-13	-11.0985	1781	538	1243	1478	548	930	851	341	510	1094	523	571
Etaa1 Chr11:17888756-17906875 REV (18.1 kbp)	Etaa1	11	17888756	17906875	3.37834e-13	-19.5815	598	281	317	465	240	225	243	165	78	397	274	123
Klf11 Chr12:24698273-24712788 FOR (14.5 kbp)	Klf11	12	24698273	24712788	3.54891e-13	-15.3047	905	398	507	620	359	261	457	294	163	704	460	244
Maml2 Chr9:13295306-13620684 FOR (325.3 kbp)	Maml2	9	13295306	13620684	3.73968e-13	3.52615	7213	6266	947	6568	5778	790	4290	3587	703	7024	5902	1122
Snx6 Chr12:54793134-54845488 REV (52.3 kbp)	Snx6	12	54793134	54845488	3.75356e-13	8.21181	1402	1218	184	1342	1185	157	1015	771	244	1364	1117	247
Camta1 Chr4:151001779-151949333 REV (947.5 kbp)	Camta1	4	151001779	151949333	4.20724e-13	1.80755	34270	27893	6377	33454	27565	5889	19758	15982	3776	32784	26094	6690
Cab39 Chr1:85718162-85779297 FOR (61.1 kbp)	Cab39	1	85718162	85779297	4.27537e-13	9.74078	1791	1193	598	1632	1093	539	1125	612	513	1729	1016	713
Gm55359 Chr15:80117036-80120248 FOR (3.2 kbp)	Gm55359	15	80117036	80120248	6.07765e-13	18.6146	249	80	169	241	63	178	350	35	315	265	30	235
Iqce Chr5:140647582-140691133 REV (43.5 kbp)	Iqce	5	140647582	140691133	6.20361e-13	7.9708	2095	1606	489	2266	1713	553	1343	896	447	2197	1516	681
Aak1 Chr6:86823499-86980205 FOR (156.7 kbp)	Aak1	6	86823499	86980205	6.20361e-13	5.94498	3580	2801	779	3276	2689	587	2102	1558	544	3507	2600	907
Paqr6 Chr3:88268891-88275848 FOR (6.9 kbp)	Paqr6	3	88268891	88275848	6.25822e-13	20.5873	372	280	92	396	294	102	223	151	72	355	162	193
Unc13a Chr8:72077061-72127401 REV (50.3 kbp)	Unc13a	8	72077061	72127401	6.37439e-13	8.26011	2703	1519	1184	2673	1495	1178	1461	753	708	2455	1119	1336
Rabif Chr1:134419386-134436512 FOR (17.1 kbp)	Rabif	1	134419386	134436512	6.7985e-13	15.6378	780	464	316	723	467	256	408	191	217	661	304	357
Eif4ebp1 Chr8:27747357-27766702 FOR (19.3 kbp)	Eif4ebp1	8	27747357	27766702	7.29585e-13	12.8251	858	639	219	822	570	252	668	384	284	1028	619	409
Fli1 Chr9:32333500-32457157 REV (123.6 kbp)	Fli1	9	32333500	32457157	7.78512e-13	6.08008	4042	2927	1115	3870	2801	1069	2438	1530	908	3936	2697	1239
Mtx1 Chr3:89116388-89137395 REV (21 kbp)	Mtx1	3	89116388	89137395	8.22016e-13	11.5363	1387	723	664	1277	787	490	750	293	457	1279	623	656
Cd2 Chr3:101183215-101198255 REV (15 kbp)	Cd2	3	101183215	101198255	8.58405e-13	17.3568	556	285	271	523	296	227	355	144	211	585	199	386
Rnf113a2 Chr12:84460970-84465352 FOR (4.3 kbp)	Rnf113a2	12	84460970	84465352	8.58405e-13	-27.6098	296	109	187	277	106	171	142	78	64	162	120	42
Rbfox3 Chr11:118380588-118805423 REV (424.8 kbp)	Rbfox3	11	118380588	118805423	9.75121e-13	2.95722	16280	12201	4079	15495	11642	3853	9031	6485	2546	14640	10577	4063
Zdhhc21 Chr4:82716975-82781195 REV (64.2 kbp)	Zdhhc21	4	82716975	82781195	1.01672e-12	9.64102	1307	1020	287	1217	1022	195	905	645	260	1329	947	382
Ddit4 Chr10:59785491-59790656 REV (5.1 kbp)	Ddit4	10	59785491	59790656	1.0587e-12	14.3528	442	96	346	286	82	204	370	34	336	551	59	492
Arid1b Chr17:5041607-5397931 FOR (356.3 kbp)	Arid1b	17	5041607	5397931	1.16209e-12	2.91875	13201	10823	2378	12510	10285	2225	7218	5720	1498	12305	9738	2567
Bcl9l Chr9:44391122-44423193 FOR (32 kbp)	Bcl9l	9	44391122	44423193	1.22543e-12	9.7771	1797	1111	686	1518	954	564	1136	651	485	1766	873	893
Sox8 Chr17:25784866-25792660 REV (7.7 kbp)	Sox8	17	25784866	25792660	1.31614e-12	-17.3587	630	213	417	649	220	429	261	157	104	522	244	278
Btbd2 Chr10:80478451-80495328 REV (16.8 kbp)	Btbd2	10	80478451	80495328	1.33612e-12	13.2239	933	687	246	755	565	190	432	271	161	920	553	367
Vps37c Chr19:10663099-10691991 FOR (28.8 kbp)	Vps37c	19	10663099	10691991	1.34047e-12	11.6335	973	691	282	1101	799	302	654	453	201	1266	703	563
Tmem116 Chr5:121586956-121662246 FOR (75.2 kbp)	Tmem116	5	121586956	121662246	1.34946e-12	6.92057	2425	1996	429	2416	1899	517	1660	1182	478	2444	1836	608
Lrrc51 Chr7:101562191-101586102 REV (23.9 kbp)	Lrrc51	7	101562191	101586102	1.51222e-12	14.8989	677	484	193	632	482	150	371	246	125	736	406	330
Lipe Chr7:25078952-25101135 REV (22.1 kbp)	Lipe	7	25078952	25101135	1.51344e-12	12.4347	1047	753	294	1105	704	401	565	340	225	1029	541	488
Gm5122 Chr9:60917763-60927079 FOR (9.3 kbp)	Gm5122	9	60917763	60927079	1.5659e-12	20.7022	355	262	93	374	285	89	227	100	127	327	201	126
Scaf11 Chr15:96309580-96361724 REV (52.1 kbp)	Scaf11	15	96309580	96361724	1.5659e-12	8.80007	1896	1361	535	1684	1269	415	1194	768	426	1868	1212	656
Gpr68 Chr12:100842941-100877457 REV (34.5 kbp)	Gpr68	12	100842941	100877457	1.62685e-12	11.4142	1289	775	514	1213	804	409	769	434	335	1266	618	648
Wnt5b Chr6:119409492-119524308 REV (114.8 kbp)	Wnt5b	6	119409492	119524308	1.6977e-12	5.66702	5270	3247	2023	4620	3039	1581	2879	1676	1203	5186	2993	2193
Tgfbr2 Chr9:115913361-116007428 REV (94 kbp)	Tgfbr2	9	115913361	116007428	1.6977e-12	6.16386	3520	2760	760	3498	2627	871	1919	1356	563	3451	2435	1016
Kdm2a Chr19:4364447-4451313 REV (86.8 kbp)	Kdm2a	19	4364447	4451313	1.6977e-12	8.62654	2041	1390	651	1883	1327	556	1176	768	408	2244	1305	939
Micu3 Chr8:40757499-40839349 FOR (81.8 kbp)	Micu3	8	40757499	40839349	1.76294e-12	8.78877	1593	1189	404	1550	1282	268	1076	779	297	1695	1156	539
Inpp1 Chr1:52824586-52859847 REV (35.2 kbp)	Inpp1	1	52824586	52859847	1.76969e-12	12.4555	963	659	304	939	701	238	644	381	263	953	562	391
Jak1 Chr4:101009564-101125479 REV (115.9 kbp)	Jak1	4	101009564	101125479	1.76969e-12	7.5025	2849	1990	859	2747	1862	885	1628	972	656	2590	1615	975
Afap1 Chr5:36047663-36161267 FOR (113.6 kbp)	Afap1	5	36047663	36161267	1.7973e-12	4.69985	3962	3429	533	3861	3350	511	2544	1993	551	3973	3348	625
Lrrc8a Chr2:30124727-30153802 FOR (29 kbp)	Lrrc8a	2	30124727	30153802	1.85417e-12	10.4029	1486	1015	471	1571	952	619	863	452	411	1484	814	670
Gm38190 Chr1:165057940-165065694 REV (7.7 kbp)	Gm38190	1	165057940	165065694	2.06859e-12	-18.184	640	126	514	470	122	348	211	110	101	359	121	238
mt-Nd5 ChrMT:8742-13565 FOR (4.8 kbp)	mt-Nd5	MT	8742	13565	2.12324e-12	0.385285	18253	185	18068	18628	57	18571	13371	30	13341	21700	65	21635
Ptpn1 Chr2:167770977-167821305 FOR (50.3 kbp)	Ptpn1	2	167770977	167821305	2.33169e-12	7.96646	2389	1704	685	2114	1486	628	1554	934	620	2244	1454	790
Gm11638 Chr11:105251078-105281468 FOR (30.3 kbp)	Gm11638	11	105251078	105281468	2.66776e-12	11.0202	1159	910	249	1035	832	203	581	369	212	1016	723	293
Gm34086 Chr5:124167424-124214362 FOR (46.9 kbp)	Gm34086	5	124167424	124214362	2.70978e-12	7.98708	2111	1541	570	2112	1598	514	1284	829	455	2228	1501	727
Rmnd5a Chr6:71365618-71420621 REV (55 kbp)	Rmnd5a	6	71365618	71420621	2.70978e-12	9.83816	1484	1057	427	1330	971	359	942	620	322	1605	965	640
Tle3 Chr9:61276648-61325779 FOR (49.1 kbp)	Tle3	9	61276648	61325779	3.03325e-12	7.88674	2488	1538	950	2444	1623	821	1528	874	654	2630	1463	1167
Gm20544 Chr18:75491711-75503160 REV (11.4 kbp)	Gm20544	18	75491711	75503160	3.12264e-12	11.4546	1000	371	629	930	281	649	665	134	531	1019	242	777
Themis Chr10:28541356-28759814 FOR (218.4 kbp)	Themis	10	28541356	28759814	3.23165e-12	5.24138	2806	2484	322	2719	2424	295	1779	1472	307	2810	2364	446
Ccdc92 Chr5:124911482-124942488 REV (31 kbp)	Ccdc92	5	124911482	124942488	3.50252e-12	10.6446	1467	799	668	1403	780	623	922	381	541	1406	652	754
Septin9 Chr11:117087487-117253151 FOR (165.6 kbp)	Septin9	11	117087487	117253151	3.52629e-12	4.40491	7339	5301	2038	7121	5192	1929	4227	2846	1381	6794	4666	2128
Mllt1 Chr17:57199611-57245415 REV (45.8 kbp)	Mllt1	17	57199611	57245415	3.55294e-12	8.99597	1462	1169	293	1453	1146	307	1005	721	284	1490	1036	454
Galnt10 Chr11:57533268-57678340 FOR (145 kbp)	Galnt10	11	57533268	57678340	3.71479e-12	3.84244	6662	5671	991	6066	5125	941	3748	3015	733	6125	4980	1145
Atg16l1 Chr1:87680592-87720150 FOR (39.5 kbp)	Atg16l1	1	87680592	87720150	3.92296e-12	-9.55516	1701	1158	543	1445	982	463	825	626	199	1289	1014	275
Stk17b Chr1:53794665-53827383 REV (32.7 kbp)	Stk17b	1	53794665	53827383	4.34172e-12	12.7417	1054	356	698	740	329	411	542	112	430	818	234	584
C1galt1 Chr6:7841842-7875687 FOR (33.8 kbp)	C1galt1	6	7841842	7875687	4.40275e-12	-14.1833	941	439	502	794	444	350	434	295	139	740	469	271
Slc22a4 Chr11:53873949-53921916 REV (47.9 kbp)	Slc22a4	11	53873949	53921916	4.40275e-12	9.42659	1465	1150	315	1364	1095	269	759	577	182	1386	923	463
Kbtbd8 Chr6:95091221-95106771 FOR (15.5 kbp)	Kbtbd8	6	95091221	95106771	4.85196e-12	-17.2629	610	229	381	585	212	373	264	164	100	528	265	263
Smad9 Chr3:54660003-54708678 FOR (48.6 kbp)	Smad9	3	54660003	54708678	5.44824e-12	7.63222	1691	1413	278	1662	1408	254	1141	894	247	1723	1297	426
Myh7b Chr2:155450132-155476227 FOR (26 kbp)	Myh7b	2	155450132	155476227	5.47896e-12	8.975	1556	1209	347	1870	1401	469	957	660	297	1510	998	512
Alas1 Chr9:106110654-106128853 REV (18.2 kbp)	Alas1	9	106110654	106128853	6.31704e-12	10.2735	906	774	132	908	774	134	637	495	142	955	700	255
Atp2a3 Chr11:72848995-72883870 FOR (34.8 kbp)	Atp2a3	11	72848995	72883870	6.96279e-12	9.55707	1273	1022	251	1259	1000	259	702	539	163	1426	957	469
Gm16342 Chr11:102620231-102643687 FOR (23.4 kbp)	Gm16342	11	102620231	102643687	7.33932e-12	13.9922	627	522	105	608	480	128	380	248	132	603	412	191
Prkaca Chr8:84696622-84723072 FOR (26.4 kbp)	Prkaca	8	84696622	84723072	7.36465e-12	11.4474	902	664	238	1169	748	421	649	396	253	1334	729	605
Trim47 Chr11:115996578-116021036 REV (24.4 kbp)	Trim47	11	115996578	116021036	7.38145e-12	9.76471	1331	947	384	1378	997	381	960	625	335	1595	959	636
Pwwp2a Chr11:43569825-43612318 FOR (42.4 kbp)	Pwwp2a	11	43569825	43612318	7.78833e-12	-11.4898	1154	694	460	1113	688	425	710	452	258	938	742	196
Nol4l Chr2:153249382-153374891 REV (125.5 kbp)	Nol4l	2	153249382	153374891	8.50612e-12	6.0102	4014	2673	1341	3680	2480	1200	2531	1489	1042	4232	2634	1598
Zfand1 Chr3:10405013-10419377 REV (14.3 kbp)	Zfand1	3	10405013	10419377	8.71204e-12	16.066	548	428	120	458	363	95	316	192	124	488	311	177
Edem1 Chr6:108802602-108836317 FOR (33.7 kbp)	Edem1	6	108802602	108836317	9.18617e-12	10.7439	1125	539	586	1271	533	738	998	292	706	1261	476	785
Atf3 Chr1:190902493-190953236 REV (50.7 kbp)	Atf3	1	190902493	190953236	9.3733e-12	9.00545	2086	1164	922	1758	1007	751	1188	551	637	1957	942	1015
Mtrr Chr13:68708899-68733268 REV (24.3 kbp)	Mtrr	13	68708899	68733268	9.5853e-12	10.0553	1025	836	189	987	802	185	753	496	257	1223	914	309
Pip5kl1 Chr2:32461809-32473794 FOR (11.9 kbp)	Pip5kl1	2	32461809	32473794	9.657e-12	14.4429	856	540	316	598	397	201	427	223	204	769	375	394
Dmac2l Chr12:69768724-69791434 FOR (22.7 kbp)	Dmac2l	12	69768724	69791434	9.90836e-12	-15.785	626	330	296	690	352	338	453	290	163	467	332	135
Kdm4c Chr4:74157734-74324097 FOR (166.3 kbp)	Kdm4c	4	74157734	74324097	1.14085e-11	5.6949	2247	1974	273	2165	1932	233	1636	1322	314	2355	1984	371
Zkscan17 Chr11:59376346-59420577 REV (44.2 kbp)	Zkscan17	11	59376346	59420577	1.35904e-11	7.63653	1742	1433	309	1685	1407	278	1200	881	319	1675	1282	393
Nipal2 Chr15:34572945-34682358 REV (109.4 kbp)	Nipal2	15	34572945	34682358	1.48965e-11	-7.53445	1752	1359	393	1756	1352	404	973	823	150	1648	1400	248
Glt8d1 Chr14:30720357-30733948 FOR (13.5 kbp)	Glt8d1	14	30720357	30733948	1.55338e-11	15.5079	616	351	265	502	282	220	485	197	288	685	284	401
Add3 Chr19:53125874-53235830 FOR (109.9 kbp)	Add3	19	53125874	53235830	1.56978e-11	5.91036	3622	2777	845	3477	2564	913	2150	1550	600	3529	2387	1142
Sfxn1 Chr13:54222888-54262361 FOR (39.4 kbp)	Sfxn1	13	54222888	54262361	1.57722e-11	7.94799	1691	1405	286	1515	1306	209	978	768	210	1348	1014	334
Rere Chr4:150363103-150706423 FOR (343.3 kbp)	Rere	4	150363103	150706423	1.57941e-11	3.09381	9638	8028	1610	9425	7926	1499	5705	4708	997	9401	7467	1934
Cdc42bpb Chr12:111259410-111347152 REV (87.7 kbp)	Cdc42bpb	12	111259410	111347152	1.61386e-11	4.37777	5173	4295	878	5179	4201	978	3135	2429	706	5154	4011	1143
Kif23 Chr9:61823187-61857056 REV (33.8 kbp)	Kif23	9	61823187	61857056	1.93987e-11	11.1438	1169	787	382	1079	733	346	748	425	323	1168	657	511
Gm12781 Chr7:34349609-34362450 FOR (12.8 kbp)	Gm12781	7	34349609	34362450	1.94458e-11	13.0461	741	267	474	537	210	327	559	152	407	895	201	694
Pde4c Chr8:71173369-71203835 FOR (30.4 kbp)	Pde4c	8	71173369	71203835	1.94458e-11	10.0958	1260	858	402	1428	999	429	831	543	288	1444	799	645
Limd1 Chr9:123304771-123350617 FOR (45.8 kbp)	Limd1	9	123304771	123350617	2.06893e-11	10.6736	1245	863	382	1088	794	294	783	448	335	1212	756	456
Micall1 Chr15:78990098-79021100 FOR (31 kbp)	Micall1	15	78990098	79021100	2.06893e-11	9.18352	1655	1232	423	1399	982	417	1006	640	366	1597	1008	589
Vps29 Chr5:122489432-122503047 FOR (13.6 kbp)	Vps29	5	122489432	122503047	2.21758e-11	-14.658	831	399	432	660	330	330	406	282	124	664	398	266
Adrb2 Chr18:62310887-62316030 REV (5.1 kbp)	Adrb2	18	62310887	62316030	2.51743e-11	18.947	296	131	165	256	73	183	303	45	258	330	69	261
Jmy Chr13:93566609-93639316 REV (72.7 kbp)	Jmy	13	93566609	93639316	2.55404e-11	-8.41598	2044	1241	803	1763	1232	531	1087	827	260	1775	1273	502
Camsap2 Chr1:136195861-136276842 REV (80.9 kbp)	Camsap2	1	136195861	136276842	2.61059e-11	6.56137	2412	1976	436	2458	1941	517	1462	1084	378	2564	1890	674
Yif1a Chr19:5135566-5142909 FOR (7.3 kbp)	Yif1a	19	5135566	5142909	2.66533e-11	16.3074	482	244	238	522	253	269	380	145	235	581	174	407
Col8a2 Chr4:126177586-126208123 FOR (30.5 kbp)	Col8a2	4	126177586	126208123	2.69314e-11	10.6214	1317	765	552	1295	747	548	867	396	471	1327	641	686
Ssx2ip Chr3:146107397-146145899 FOR (38.5 kbp)	Ssx2ip	3	146107397	146145899	2.74364e-11	7.45295	1680	1425	255	1851	1467	384	1158	880	278	1934	1422	512
Sec62 Chr3:30844024-30875412 FOR (31.3 kbp)	Sec62	3	30844024	30875412	2.74816e-11	12.1346	909	518	391	885	512	373	647	329	318	1217	515	702
Cdc42ep3 Chr17:79641156-79665520 REV (24.3 kbp)	Cdc42ep3	17	79641156	79665520	2.74816e-11	11.8336	1014	715	299	1033	612	421	570	332	238	1134	571	563
Rnf145 Chr11:44406791-44456347 FOR (49.5 kbp)	Rnf145	11	44406791	44456347	3.04653e-11	7.92555	1958	1461	497	2021	1491	530	1421	910	511	1807	1229	578
Map3k14 Chr11:103110588-103161298 REV (50.7 kbp)	Map3k14	11	103110588	103161298	3.06445e-11	7.57342	2176	1605	571	2157	1623	534	1439	976	463	2050	1359	691
Trak1 Chr9:121123568-121303984 FOR (180.4 kbp)	Trak1	9	121123568	121303984	3.10011e-11	3.59679	6948	5875	1073	7009	5866	1143	4003	3325	678	6570	5189	1381
Col15a1 Chr4:47205161-47313167 FOR (108 kbp)	Col15a1	4	47205161	47313167	3.38565e-11	5.19412	3554	2957	597	3530	2904	626	1934	1490	444	3712	2888	824
Lims1 Chr10:58156288-58260513 FOR (104.2 kbp)	Lims1	10	58156288	58260513	3.51544e-11	7.59345	2034	1551	483	1989	1520	469	1274	897	377	2114	1432	682
Gm28539 Chr16:18652334-18774997 FOR (122.6 kbp)	Gm28539	16	18652334	18774997	3.79028e-11	-6.77159	2775	1902	873	2530	1851	679	1568	1185	383	2297	1811	486
Gm14167 Chr2:151353583-151387439 REV (33.8 kbp)	Gm14167	2	151353583	151387439	3.87167e-11	13.5011	847	410	437	624	440	184	558	235	323	885	404	481
Tuba8 Chr6:121184655-121203813 FOR (19.1 kbp)	Tuba8	6	121184655	121203813	4.14647e-11	14.0476	746	511	235	699	473	226	398	228	170	738	386	352
Rprd1a Chr18:24618017-24666261 REV (48.2 kbp)	Rprd1a	18	24618017	24666261	4.2734e-11	10.2701	1017	775	242	983	804	179	773	516	257	1098	769	329
Uspl1 Chr5:149118160-149152244 FOR (34 kbp)	Uspl1	5	149118160	149152244	4.42002e-11	10.7353	1120	807	313	998	770	228	724	449	275	1087	705	382
Cep85 Chr4:133857169-133917423 REV (60.2 kbp)	Cep85	4	133857169	133917423	4.42006e-11	-9.03109	1683	1140	543	1493	973	520	1045	775	270	1271	975	296
Arhgap10 Chr8:77976995-78247582 REV (270.5 kbp)	Arhgap10	8	77976995	78247582	4.45062e-11	2.76482	8696	7757	939	8314	7393	921	5163	4468	695	8071	6953	1118
Rab1b Chr19:5149233-5160100 REV (10.8 kbp)	Rab1b	19	5149233	5160100	4.5576e-11	-15.4252	667	397	270	654	412	242	260	193	67	490	382	108
Zfp7 Chr15:76760459-76776595 FOR (16.1 kbp)	Zfp7	15	76760459	76776595	4.61134e-11	12.1921	667	580	87	622	510	112	425	294	131	668	497	171
Unc5b Chr10:60598372-60670360 REV (71.9 kbp)	Unc5b	10	60598372	60670360	4.75232e-11	6.3182	3381	2384	997	3295	2240	1055	1905	1251	654	3406	2092	1314
Mex3a Chr3:88436702-88448703 FOR (12 kbp)	Mex3a	3	88436702	88448703	5.01633e-11	14.2255	628	408	220	745	416	329	511	234	277	712	326	386
Zfp82 Chr7:29753914-29775325 REV (21.4 kbp)	Zfp82	7	29753914	29775325	5.02708e-11	11.0745	888	707	181	730	647	83	452	339	113	855	610	245
Sptbn1 Chr11:30049395-30221175 REV (171.7 kbp)	Sptbn1	11	30049395	30221175	5.03528e-11	5.2343	3850	3065	785	3507	2822	685	2315	1746	569	3840	2857	983
Prdm2 Chr4:142833961-142942565 REV (108.6 kbp)	Prdm2	4	142833961	142942565	5.06928e-11	6.15564	3210	2328	882	3163	2388	775	2126	1426	700	3055	2089	966
Slc9a3r1 Chr11:115051167-115072007 FOR (20.8 kbp)	Slc9a3r1	11	115051167	115072007	5.4391e-11	12.4131	847	491	356	998	496	502	601	259	342	969	386	583
Pikfyve Chr1:65222842-65317854 FOR (95 kbp)	Pikfyve	1	65222842	65317854	5.54963e-11	7.09035	1409	1201	208	1312	1190	122	1015	804	211	1748	1428	320
Gm2800 Chr12:107146807-107152995 FOR (6.1 kbp)	Gm2800	12	107146807	107152995	5.66553e-11	18.4723	317	258	59	363	292	71	216	140	76	340	207	133
Pigt Chr2:164336440-164350221 FOR (13.7 kbp)	Pigt	2	164336440	164350221	5.67987e-11	-14.0368	608	391	217	561	362	199	320	259	61	687	531	156
Dffa Chr4:149185603-149205104 FOR (19.5 kbp)	Dffa	4	149185603	149205104	5.94288e-11	11.0626	845	683	162	883	715	168	520	369	151	919	636	283
Rassf2 Chr2:131831335-131875178 REV (43.8 kbp)	Rassf2	2	131831335	131875178	6.31028e-11	9.25646	1439	1033	406	1509	1023	486	1072	639	433	1522	930	592
Tmco1 Chr1:167132947-167161547 FOR (28.6 kbp)	Tmco1	1	167132947	167161547	6.32401e-11	12.647	914	597	317	614	494	120	544	325	219	884	514	370
Gm715 ChrX:59588614-59592823 FOR (4.2 kbp)	Gm715	X	59588614	59592823	6.32401e-11	-23.9313	313	76	237	299	101	198	125	61	64	208	115	93
ENSMUSG00000121130 Chr4:115907732-115912250 FOR (4.5 kbp)	ENSMUSG00000121130	4	115907732	115912250	6.35322e-11	21.4577	312	143	169	218	116	102	225	58	167	304	87	217
Bach2it1 Chr4:32248761-32265835 FOR (17 kbp)	Bach2it1	4	32248761	32265835	6.36465e-11	15.3972	654	342	312	542	292	250	342	127	215	655	248	407
Gm11663 Chr11:104462094-104465383 REV (3.2 kbp)	Gm11663	11	104462094	104465383	6.53039e-11	27.6838	161	90	71	186	113	73	150	56	94	168	42	126
Gm2682 Chr15:59962013-60062313 REV (100.3 kbp)	Gm2682	15	59962013	60062313	6.53039e-11	9.4095	1362	1004	358	1308	981	327	868	536	332	1442	964	478
Tada2a Chr11:83969746-84023426 REV (53.6 kbp)	Tada2a	11	83969746	84023426	6.82266e-11	7.4446	1675	1417	258	1575	1318	257	1080	851	229	1582	1191	391
Tmem151a Chr19:5120887-5138559 REV (17.6 kbp)	Tmem151a	19	5120887	5138559	6.90061e-11	10.9575	1121	530	591	1163	554	609	669	280	389	1287	434	853
4930430O22Rik Chr5:115574125-115577703 REV (3.5 kbp)	4930430O22Rik	5	115574125	115577703	7.05453e-11	30.5245	130	82	48	116	78	38	105	60	45	205	47	158
Tbc1d4 Chr14:101679796-101849627 REV (169.8 kbp)	Tbc1d4	14	101679796	101849627	7.06962e-11	4.06477	4821	4154	667	4497	3886	611	2772	2307	465	4697	3834	863
Prag1 Chr8:36558982-36614941 FOR (55.9 kbp)	Prag1	8	36558982	36614941	7.23972e-11	6.40113	2587	1976	611	2196	1873	323	1596	1212	384	2523	1839	684
Septin7 Chr9:25160735-25219867 FOR (59.1 kbp)	Septin7	9	25160735	25219867	7.31407e-11	10.6584	1131	751	380	1149	728	421	763	436	327	1351	710	641
Usp12 Chr5:146671619-146734816 REV (63.1 kbp)	Usp12	5	146671619	146734816	7.45432e-11	6.24171	2446	1998	448	2710	2112	598	1672	1246	426	2727	1986	741
Tet2 Chr3:133169440-133253900 REV (84.4 kbp)	Tet2	3	133169440	133253900	8.03526e-11	6.91039	1786	1520	266	1961	1583	378	1336	1003	333	1988	1520	468
Gcfc2 Chr6:81897650-81936896 FOR (39.2 kbp)	Gcfc2	6	81897650	81936896	8.03526e-11	9.10963	1093	911	182	1107	920	187	769	563	206	1186	886	300
Pola2 Chr19:5990570-6017230 REV (26.6 kbp)	Pola2	19	5990570	6017230	8.07876e-11	8.42035	1509	1187	322	1298	1072	226	901	635	266	1554	1134	420
Abcf3 Chr16:20364327-20380129 FOR (15.8 kbp)	Abcf3	16	20364327	20380129	8.19807e-11	12.5607	705	570	135	752	560	192	443	315	128	774	476	298
Prkag1 Chr15:98710678-98732402 REV (21.7 kbp)	Prkag1	15	98710678	98732402	8.38879e-11	10.8983	923	696	227	988	731	257	699	427	272	1076	705	371
Gm16701 Chr1:166825864-166831410 REV (5.5 kbp)	Gm16701	1	166825864	166831410	8.46873e-11	13.2054	454	135	319	504	106	398	231	25	206	589	73	516
Tmem64 Chr4:15262831-15286753 FOR (23.9 kbp)	Tmem64	4	15262831	15286753	9.04666e-11	13.303	729	401	328	717	356	361	589	208	381	840	350	490
Fam133b Chr5:3590833-3620238 FOR (29.4 kbp)	Fam133b	5	3590833	3620238	9.46002e-11	-11.9943	1012	627	385	1059	599	460	532	347	185	801	602	199
Numa1 Chr7:101580318-101664171 FOR (83.8 kbp)	Numa1	7	101580318	101664171	9.84933e-11	7.2522	2096	1594	502	2021	1599	422	1303	951	352	2115	1452	663
Gm42420 Chr6:39559687-39573529 FOR (13.8 kbp)	Gm42420	6	39559687	39573529	1.02375e-10	15.2124	520	393	127	581	389	192	335	207	128	611	321	290
Fzd7 Chr1:59518583-59526114 FOR (7.5 kbp)	Fzd7	1	59518583	59526114	1.04208e-10	-13.2834	1050	312	738	753	195	558	340	185	155	672	234	438
Gnb1 Chr4:155572818-155643726 FOR (70.9 kbp)	Gnb1	4	155572818	155643726	1.05482e-10	7.38632	1999	1515	484	2065	1546	519	1380	940	440	2172	1473	699
Dennd4b Chr3:90169492-90187976 FOR (18.4 kbp)	Dennd4b	3	90169492	90187976	1.05959e-10	10.4189	1183	877	306	1018	763	255	687	459	228	1126	703	423
Gm37500 Chr3:95260441-95264883 FOR (4.4 kbp)	Gm37500	3	95260441	95264883	1.15778e-10	28.7338	133	58	75	87	39	48	77	12	65	203	31	172
Slc5a10 Chr11:61563607-61614652 REV (51 kbp)	Slc5a10	11	61563607	61614652	1.20867e-10	6.9263	1938	1559	379	1812	1574	238	1235	945	290	1789	1372	417
Dock10 Chr1:80478790-80739244 REV (260.4 kbp)	Dock10	1	80478790	80739244	1.24363e-10	4.31605	4473	3744	729	4492	3761	731	3005	2322	683	4475	3617	858
Myef2 Chr2:124926548-124968581 REV (42 kbp)	Myef2	2	124926548	124968581	1.24363e-10	-10.974	1124	710	414	963	673	290	514	427	87	936	693	243
Rnf130 Chr11:49913173-50016546 FOR (103.3 kbp)	Rnf130	11	49913173	50016546	1.24363e-10	6.35288	2629	2017	612	2286	1834	452	1647	1180	467	2810	2029	781
Psmg1 Chr16:95781133-95795160 REV (14 kbp)	Psmg1	16	95781133	95795160	1.2512e-10	15.0673	467	310	157	589	379	210	445	238	207	673	323	350
Hpcal1 Chr12:17737857-17841934 FOR (104 kbp)	Hpcal1	12	17737857	17841934	1.28277e-10	6.2842	2725	2122	603	2775	2161	614	1591	1151	440	2696	1918	778
4933439C10Rik Chr11:59393488-59404473 FOR (10.9 kbp)	4933439C10Rik	11	59393488	59404473	1.32808e-10	13.9704	645	430	215	595	434	161	502	258	244	672	396	276
Rasgrp2 Chr19:6446370-6465246 FOR (18.8 kbp)	Rasgrp2	19	6446370	6465246	1.39745e-10	10.2131	1288	815	473	1163	849	314	737	453	284	1347	749	598
Lman2 Chr13:55491646-55513596 REV (21.9 kbp)	Lman2	13	55491646	55513596	1.5094e-10	-10.6437	963	638	325	980	690	290	521	400	121	1026	822	204
Rnpep Chr1:135190450-135214822 REV (24.3 kbp)	Rnpep	1	135190450	135214822	1.51246e-10	12.3205	920	648	272	909	603	306	624	323	301	717	429	288
Plekhh1 Chr12:79072937-79128429 FOR (55.4 kbp)	Plekhh1	12	79072937	79128429	1.58826e-10	6.63986	1954	1667	287	1813	1527	286	1222	986	236	1890	1446	444
Csnk2b Chr17:35335172-35344029 REV (8.8 kbp)	Csnk2b	17	35335172	35344029	1.59662e-10	15.2645	584	282	302	517	276	241	316	98	218	692	259	433
Ndor1 Chr2:25134875-25148398 REV (13.5 kbp)	Ndor1	2	25134875	25148398	1.62683e-10	14.4301	654	404	250	450	338	112	350	178	172	855	458	397
Mtmr12 Chr15:12202114-12274582 FOR (72.4 kbp)	Mtmr12	15	12202114	12274582	1.65108e-10	6.23685	2783	2173	610	2778	2148	630	1537	1196	341	2777	1887	890
Stradb Chr1:59009681-59034874 FOR (25.1 kbp)	Stradb	1	59009681	59034874	1.65943e-10	-13.0647	908	532	376	811	416	395	439	324	115	725	470	255
Ahcyl2 Chr6:29765010-29912309 FOR (147.3 kbp)	Ahcyl2	6	29765010	29912309	1.70135e-10	5.28766	3030	2536	494	3074	2567	507	1871	1475	396	3109	2425	684
Nup107 Chr10:117586526-117631610 REV (45 kbp)	Nup107	10	117586526	117631610	1.82128e-10	6.5559	1989	1719	270	2186	1737	449	1276	974	302	2139	1629	510
1700045H11Rik Chr4:150912682-150942406 REV (29.7 kbp)	1700045H11Rik	4	150912682	150942406	1.87403e-10	-9.4832	1369	953	416	1531	929	602	679	540	139	1296	929	367
D930020B18Rik Chr10:121474493-121529820 FOR (55.3 kbp)	D930020B18Rik	10	121474493	121529820	1.93906e-10	-7.48179	2157	1500	657	2092	1451	641	1059	826	233	1915	1462	453
Plcl1 Chr1:55442080-55793444 FOR (351.3 kbp)	Plcl1	1	55442080	55793444	2.03356e-10	-3.24017	6587	5574	1013	6486	5444	1042	3847	3381	466	6394	5582	812
Vps11 Chr9:44259046-44275967 REV (16.9 kbp)	Vps11	9	44259046	44275967	2.03456e-10	12.3991	760	558	202	720	591	129	442	270	172	723	490	233
Acin1 Chr14:54879618-54927388 REV (47.7 kbp)	Acin1	14	54879618	54927388	2.17308e-10	7.84979	1776	1327	449	1537	1197	340	1353	896	457	1764	1234	530
Fam172a Chr13:77847152-78314354 FOR (467.2 kbp)	Fam172a	13	77847152	78314354	2.20005e-10	3.00117	5568	5125	443	5712	5142	570	3697	3252	445	5684	5005	679
Mmp24 Chr2:155614262-155660286 FOR (46 kbp)	Mmp24	2	155614262	155660286	2.29744e-10	7.46919	2019	1557	462	1964	1480	484	1237	865	372	1902	1294	608
Pisd Chr5:32893645-32945990 REV (52.3 kbp)	Pisd	5	32893645	32945990	2.31017e-10	8.43229	1330	1103	227	1345	1080	265	842	629	213	1350	975	375
Cflar Chr1:58747667-58798043 FOR (50.3 kbp)	Cflar	1	58747667	58798043	2.36425e-10	8.21767	1717	1237	480	1640	1274	366	1075	750	325	1657	1069	588
Rpa2 Chr4:132492643-132506063 FOR (13.4 kbp)	Rpa2	4	132492643	132506063	2.43084e-10	13.6015	762	495	267	676	465	211	370	174	196	770	432	338
Pds5a Chr5:65763064-65858616 REV (95.5 kbp)	Pds5a	5	65763064	65858616	2.88722e-10	6.95965	2329	1655	674	2186	1641	545	1588	992	596	2464	1684	780
Poc1b Chr10:98939898-99033936 FOR (94 kbp)	Poc1b	10	98939898	99033936	2.92512e-10	5.27139	3586	2879	707	3641	2840	801	2040	1600	440	3542	2523	1019
Grhpr Chr4:44978395-44990734 FOR (12.3 kbp)	Grhpr	4	44978395	44990734	3.09676e-10	14.2177	550	440	110	487	374	113	338	239	99	583	353	230
Ndufb9 Chr15:58802605-58811337 FOR (8.7 kbp)	Ndufb9	15	58802605	58811337	3.10816e-10	17.9569	411	291	120	383	213	170	247	131	116	456	189	267
Ski Chr4:155238532-155310049 REV (71.5 kbp)	Ski	4	155238532	155310049	3.11755e-10	5.85452	3788	2612	1176	3341	2317	1024	2186	1446	740	3542	2179	1363
Strbp Chr2:37373240-37596871 REV (223.6 kbp)	Strbp	2	37373240	37596871	3.12055e-10	5.36057	3113	2517	596	2988	2438	550	2029	1571	458	3318	2485	833
4930426I24Rik Chr12:76449525-76453756 REV (4.2 kbp)	4930426I24Rik	12	76449525	76453756	3.26761e-10	9.26025	797	128	669	635	127	508	508	38	470	662	62	600
Suz12 Chr11:79880932-79924949 FOR (44 kbp)	Suz12	11	79880932	79924949	3.32667e-10	10.3984	1014	760	254	1182	704	478	682	396	286	1376	762	614
Gm10857 Chr2:6134680-6145379 FOR (10.7 kbp)	Gm10857	2	6134680	6145379	3.34028e-10	-15.8445	620	373	247	495	260	235	212	194	18	522	339	183
Cops4 Chr5:100663175-100695669 FOR (32.4 kbp)	Cops4	5	100663175	100695669	3.43177e-10	10.358	1143	891	252	1209	762	447	664	387	277	1145	697	448
Cd3e Chr9:44910038-44923925 REV (13.8 kbp)	Cd3e	9	44910038	44923925	3.54117e-10	15.1039	543	357	186	516	342	174	393	201	192	605	307	298
1700007L15Rik Chr16:33193627-33204138 REV (10.5 kbp)	1700007L15Rik	16	33193627	33204138	3.58546e-10	16.6699	477	236	241	350	187	163	398	110	288	475	191	284
Mn1 Chr5:111562228-111604899 FOR (42.6 kbp)	Mn1	5	111562228	111604899	3.73745e-10	7.28231	2406	1540	866	2728	1586	1142	1371	782	589	2567	1329	1238
Mvb12a Chr8:71992566-72000729 FOR (8.1 kbp)	Mvb12a	8	71992566	72000729	3.73745e-10	18.7572	343	239	104	344	235	109	158	81	77	471	235	236
Acad10 Chr5:121759089-121801577 REV (42.4 kbp)	Acad10	5	121759089	121801577	3.86076e-10	8.36859	1511	1148	363	1468	1152	316	989	683	306	1482	1018	464
Zc3h13 Chr14:75518813-75581866 FOR (63 kbp)	Zc3h13	14	75518813	75581866	3.95681e-10	7.15476	1585	1316	269	1533	1310	223	1055	774	281	1692	1343	349
Spcs1 Chr14:30721783-30726629 REV (4.8 kbp)	Spcs1	14	30721783	30726629	4.11946e-10	15.2524	382	124	258	305	93	212	325	45	280	477	86	391
Fam83g Chr11:61571917-61600777 FOR (28.8 kbp)	Fam83g	11	61571917	61600777	4.25042e-10	9.46228	1138	858	280	1054	891	163	779	560	219	1051	727	324
Tent4a Chr13:69646078-69685736 REV (39.6 kbp)	Tent4a	13	69646078	69685736	4.36611e-10	-9.10278	1618	956	662	1661	978	683	918	631	287	1363	922	441
Nectin3 Chr16:46208069-46321888 REV (113.8 kbp)	Nectin3	16	46208069	46321888	4.42351e-10	6.30863	2553	1925	628	2651	2085	566	1593	1114	479	2581	1839	742
Hspa4l Chr3:40696814-40750538 FOR (53.7 kbp)	Hspa4l	3	40696814	40750538	4.73887e-10	-10.2034	1044	738	306	1134	761	373	486	445	41	1016	742	274
Phf20 Chr2:156035386-156151872 FOR (116.4 kbp)	Phf20	2	156035386	156151872	4.75028e-10	5.31621	2972	2490	482	2405	2095	310	1674	1359	315	2711	2147	564
Gm46218 Chr10:29172967-29192821 REV (19.8 kbp)	Gm46218	10	29172967	29192821	4.84279e-10	19.4773	352	189	163	308	202	106	228	96	132	368	141	227
AW046200 Chr8:58101752-58116464 FOR (14.7 kbp)	AW046200	8	58101752	58116464	5.14489e-10	12.9894	721	376	345	781	335	446	563	185	378	686	244	442
Cd3d Chr9:44890084-44898637 FOR (8.5 kbp)	Cd3d	9	44890084	44898637	5.16558e-10	15.8502	268	59	209	230	46	184	132	5	127	231	14	217
Rnf43 Chr11:87550548-87626365 FOR (75.8 kbp)	Rnf43	11	87550548	87626365	5.19039e-10	6.05994	2482	2057	425	2508	1931	577	1616	1181	435	2638	1961	677
Kcnk12 Chr17:88053229-88108422 REV (55.1 kbp)	Kcnk12	17	88053229	88108422	5.26301e-10	7.52884	2351	1467	884	2038	1367	671	1342	838	504	2329	1256	1073
Gm14342 Chr2:180471283-180534453 REV (63.1 kbp)	Gm14342	2	180471283	180534453	5.28195e-10	8.11964	1557	1178	379	1523	1174	349	1056	708	348	1649	1138	511
Hes5 Chr4:155042380-155046828 FOR (4.4 kbp)	Hes5	4	155042380	155046828	5.35975e-10	-12.5214	600	99	501	599	78	521	265	91	174	567	136	431
Taok1 Chr11:77419988-77501641 REV (81.6 kbp)	Taok1	11	77419988	77501641	5.35975e-10	7.82335	1352	1124	228	1426	1178	248	957	690	267	1423	1096	327
Cmas Chr6:142699412-142721440 FOR (22 kbp)	Cmas	6	142699412	142721440	5.50364e-10	10.583	881	694	187	948	768	180	546	371	175	857	602	255
Stub1 Chr17:26049479-26055378 REV (5.9 kbp)	Stub1	17	26049479	26055378	5.52248e-10	-15.4796	575	169	406	620	207	413	325	138	187	444	223	221
Mtln Chr2:127633308-127637408 REV (4.1 kbp)	Mtln	2	127633308	127637408	5.76985e-10	20.1275	102	27	75	154	38	116	93	7	86	211	9	202
Gm55074 Chr13:112424655-112427807 FOR (3.1 kbp)	Gm55074	13	112424655	112427807	5.86301e-10	29.848	143	93	50	142	63	79	71	13	58	154	43	111
Gm16272 Chr6:39561026-39572718 REV (11.6 kbp)	Gm16272	6	39561026	39572718	5.87835e-10	15.7611	449	323	126	524	335	189	307	179	128	551	266	285
Tasor2 Chr13:3616035-3664108 REV (48 kbp)	Tasor2	13	3616035	3664108	5.88556e-10	-10.2731	1036	720	316	892	629	263	586	434	152	902	760	142
Chd4 Chr6:125069944-125107554 FOR (37.6 kbp)	Chd4	6	125069944	125107554	5.99069e-10	7.75363	1395	1110	285	1483	1198	285	1105	788	317	1689	1236	453
Ryr1 Chr7:28702769-28827604 REV (124.8 kbp)	Ryr1	7	28702769	28827604	6.02561e-10	3.83785	5830	4889	941	5442	4404	1038	3496	2795	701	5553	4318	1235
Gm38300 Chr1:178164166-178169035 FOR (4.8 kbp)	Gm38300	1	178164166	178169035	6.07961e-10	9.47739	471	95	376	667	108	559	344	44	300	864	57	807
Elf3 Chr1:135181313-135189306 REV (7.9 kbp)	Elf3	1	135181313	135189306	6.15547e-10	-12.8797	452	363	89	424	324	100	200	186	14	421	381	40
Nbea Chr3:55532616-56094122 REV (561.5 kbp)	Nbea	3	55532616	56094122	6.40979e-10	-3.02305	8873	7178	1695	8450	6781	1669	5204	4317	887	8354	7018	1336
A230060F14Rik Chr10:85856305-85861193 REV (4.8 kbp)	A230060F14Rik	10	85856305	85861193	6.64683e-10	-15.2828	332	38	294	325	21	304	132	38	94	309	69	240
E130317F20Rik Chr10:79687215-79693805 REV (6.5 kbp)	E130317F20Rik	10	79687215	79693805	6.66021e-10	9.8297	477	125	352	606	55	551	381	26	355	532	36	496
Prima1 Chr12:103163167-103211409 REV (48.2 kbp)	Prima1	12	103163167	103211409	6.66021e-10	8.24918	1815	1282	533	1559	1145	414	1045	623	422	1670	1106	564
Dazl Chr17:50586423-50603664 REV (17.2 kbp)	Dazl	17	50586423	50603664	6.76958e-10	-14.0287	688	345	343	579	445	134	323	252	71	528	398	130
Echdc2 Chr4:108019634-108036505 FOR (16.8 kbp)	Echdc2	4	108019634	108036505	6.77431e-10	13.474	513	431	82	609	450	159	427	256	171	540	373	167
Ubxn11 Chr4:133826881-133854904 FOR (28 kbp)	Ubxn11	4	133826881	133854904	6.84416e-10	10.2034	1198	772	426	1194	778	416	750	380	370	1230	701	529
Stat3 Chr11:100775924-100833366 REV (57.4 kbp)	Stat3	11	100775924	100833366	6.84416e-10	7.33544	1920	1546	374	1746	1381	365	1079	800	279	1678	1199	479
Tmem164 ChrX:141461402-141626490 FOR (165 kbp)	Tmem164	X	141461402	141626490	6.84416e-10	4.16225	3618	3142	476	3808	3364	444	2251	1895	356	3809	3162	647
Rnf166 Chr8:123192886-123205803 REV (12.9 kbp)	Rnf166	8	123192886	123205803	6.95397e-10	11.8581	805	325	480	853	323	530	486	126	360	851	238	613
Chn1 Chr2:73441004-73608690 REV (167.6 kbp)	Chn1	2	73441004	73608690	7.075e-10	-4.96988	3359	2598	761	3214	2623	591	1924	1634	290	3025	2543	482
Trim8 Chr19:46487141-46505287 FOR (18.1 kbp)	Trim8	19	46487141	46505287	7.12874e-10	10.6503	1094	500	594	1113	488	625	663	229	434	1125	381	744
Ttll4 Chr1:74697904-74742889 FOR (44.9 kbp)	Ttll4	1	74697904	74742889	7.33762e-10	-8.22347	1489	1115	374	1354	1015	339	655	562	93	1285	1051	234
Kat6a Chr8:23346551-23433275 FOR (86.7 kbp)	Kat6a	8	23346551	23433275	7.43104e-10	5.88662	2662	2044	618	2547	2085	462	1679	1255	424	2889	2097	792
Cnp Chr11:100462730-100482555 FOR (19.8 kbp)	Cnp	11	100462730	100482555	7.44543e-10	11.5469	890	622	268	891	682	209	456	294	162	885	533	352
Cnot2 Chr10:116321066-116420416 REV (99.3 kbp)	Cnot2	10	116321066	116420416	7.56122e-10	6.69205	2373	1801	572	2192	1606	586	1622	1049	573	2380	1670	710
Trpv4 Chr5:114760213-114799482 REV (39.2 kbp)	Trpv4	5	114760213	114799482	7.86801e-10	6.89845	2054	1635	419	2082	1687	395	1114	826	288	1862	1359	503
Ndor1 Chr2:25134833-25149034 REV (14.2 kbp)	Ndor1	2	25134833	25149034	8.13105e-10	13.5789	686	432	254	463	348	115	368	194	174	886	487	399
Elovl5 Chr9:77821646-77891801 FOR (70.1 kbp)	Elovl5	9	77821646	77891801	8.13105e-10	5.83703	2737	2130	607	2814	2242	572	1672	1231	441	2867	2079	788
Cchcr1 Chr17:35824997-35841912 FOR (16.9 kbp)	Cchcr1	17	35824997	35841912	8.57367e-10	10.2477	1034	786	248	970	750	220	536	370	166	1083	705	378
Bag3 Chr7:128122340-128148705 FOR (26.3 kbp)	Bag3	7	128122340	128148705	8.59408e-10	9.27003	1140	837	303	1149	934	215	877	575	302	1123	787	336
Fa2h Chr8:112071767-112123456 REV (51.6 kbp)	Fa2h	8	112071767	112123456	8.61032e-10	7.31809	1834	1457	377	1500	1214	286	1188	827	361	1727	1295	432
Scml4 Chr10:42733366-42836776 FOR (103.4 kbp)	Scml4	10	42733366	42836776	8.86095e-10	4.97642	3551	2946	605	3125	2587	538	2096	1655	441	3158	2438	720
Dipk2a Chr9:94399917-94423134 REV (23.2 kbp)	Dipk2a	9	94399917	94423134	9.208e-10	11.0391	1044	420	624	920	425	495	610	191	419	1022	331	691
mt-Tc ChrMT:5192-8257 REV (3 kbp)	mt-Tc	MT	5192	8257	9.208e-10	0.465062	9578	111	9467	9318	18	9300	7041	17	7024	10880	22	10858
Nolc1 Chr19:46061302-46073969 FOR (12.6 kbp)	Nolc1	19	46061302	46073969	9.23742e-10	-13.6853	841	424	417	678	369	309	409	211	198	579	440	139
Cxxc5 Chr18:35959450-35994741 FOR (35.2 kbp)	Cxxc5	18	35959450	35994741	9.37449e-10	8.2311	1904	1084	820	2003	1102	901	1140	518	622	1886	926	960
Spag6 Chr2:18695843-18755224 FOR (59.3 kbp)	Spag6	2	18695843	18755224	1.01241e-09	-9.08346	1389	835	554	1627	903	724	915	613	302	1422	946	476
Tasp1 Chr2:139675400-139911725 REV (236.3 kbp)	Tasp1	2	139675400	139911725	1.03076e-09	3.69492	4023	3539	484	3850	3505	345	2658	2254	404	4119	3559	560
Rims4 Chr2:163701671-163763603 REV (61.9 kbp)	Rims4	2	163701671	163763603	1.03133e-09	6.40359	2367	1820	547	2282	1757	525	1488	1008	480	2585	1865	720
Gm47205 Chr9:44392811-44398100 REV (5.2 kbp)	Gm47205	9	44392811	44398100	1.06276e-09	15.2975	325	83	242	261	81	180	198	42	156	464	42	422
Chd7 Chr4:8687406-8867659 FOR (180.2 kbp)	Chd7	4	8687406	8867659	1.07254e-09	3.43127	7625	6102	1523	7411	6012	1399	4178	3239	939	7272	5593	1679
Ranbp2 Chr10:58279742-58330178 FOR (50.4 kbp)	Ranbp2	10	58279742	58330178	1.11414e-09	-10.461	1162	733	429	1175	659	516	663	479	184	965	661	304
Lrrc4b Chr7:44075442-44112775 FOR (37.3 kbp)	Lrrc4b	7	44075442	44112775	1.13546e-09	9.28582	1463	811	652	1486	712	774	823	392	431	1585	628	957
Gm10800 Chr2:98496892-98500646 REV (3.7 kbp)	Gm10800	2	98496892	98500646	1.16728e-09	0.261376	749063	659204	89859	749559	659794	89765	617604	542292	75312	749691	657546	92145
Npepl1 Chr2:173949142-173964863 FOR (15.7 kbp)	Npepl1	2	173949142	173964863	1.19157e-09	10.3956	1038	802	236	924	678	246	684	437	247	912	601	311
Gm28035 Chr2:30127579-30172160 FOR (44.5 kbp)	Gm28035	2	30127579	30172160	1.20208e-09	7.60569	1825	1472	353	1763	1294	469	1020	716	304	1677	1158	519
Clec18a Chr8:111785552-111822058 REV (36.5 kbp)	Clec18a	8	111785552	111822058	1.2445e-09	-9.33421	1486	876	610	1476	788	688	792	557	235	1374	862	512
Cttnbp2 Chr6:18366477-18517842 REV (151.3 kbp)	Cttnbp2	6	18366477	18517842	1.251e-09	-5.802	2688	2025	663	2513	1950	563	1549	1282	267	2362	1934	428
Dusp15 Chr2:152782917-152796618 REV (13.7 kbp)	Dusp15	2	152782917	152796618	1.25173e-09	13.0654	650	301	349	774	335	439	420	149	271	713	209	504
Cyrib Chr15:63800946-63935327 REV (134.3 kbp)	Cyrib	15	63800946	63935327	1.25173e-09	5.18316	4171	3032	1139	3907	2861	1046	2155	1539	616	4140	2727	1413
Sdk2 Chr11:113667200-113960872 REV (293.6 kbp)	Sdk2	11	113667200	113960872	1.27394e-09	2.82816	9838	8193	1645	9466	7747	1719	6143	4947	1196	9725	7707	2018
Dyrk1a Chr16:94367869-94496376 FOR (128.5 kbp)	Dyrk1a	16	94367869	94496376	1.31208e-09	5.36129	3707	2700	1007	3816	2693	1123	2317	1593	724	3839	2490	1349
Pnma8b Chr7:16675607-16682753 FOR (7.1 kbp)	Pnma8b	7	16675607	16682753	1.35136e-09	13.2019	546	220	326	614	207	407	405	80	325	637	166	471
Ccdc85a Chr11:28335685-28537324 REV (201.6 kbp)	Ccdc85a	11	28335685	28537324	1.35555e-09	-7.43998	1738	1276	462	1666	1219	447	980	850	130	1574	1212	362
1700067K01Rik Chr8:84725131-84731399 FOR (6.2 kbp)	1700067K01Rik	8	84725131	84731399	1.36191e-09	15.6568	455	305	150	423	301	122	301	178	123	576	290	286
Alg12 Chr15:88689447-88706521 REV (17 kbp)	Alg12	15	88689447	88706521	1.39224e-09	11.7416	757	516	241	786	543	243	533	330	203	998	541	457
Asic1 Chr15:99565249-99599011 FOR (33.7 kbp)	Asic1	15	99565249	99599011	1.39224e-09	8.94894	1505	1076	429	1353	972	381	832	508	324	1375	876	499
Tcerg1 Chr18:42641552-42708858 FOR (67.3 kbp)	Tcerg1	18	42641552	42708858	1.52441e-09	7.47204	1428	1139	289	1282	1132	150	924	735	189	1522	1132	390
Mettl24 Chr10:40556278-40687079 FOR (130.8 kbp)	Mettl24	10	40556278	40687079	1.55725e-09	4.68358	3003	2657	346	2956	2562	394	1675	1402	273	2845	2345	500
Pum2 Chr12:8721134-8802581 FOR (81.4 kbp)	Pum2	12	8721134	8802581	1.59046e-09	7.95526	1299	1069	230	1190	986	204	894	675	219	1402	1038	364
Hira Chr16:18692787-18789059 FOR (96.2 kbp)	Hira	16	18692787	18789059	1.6046e-09	-7.38953	2034	1370	664	1940	1349	591	1173	849	324	1700	1329	371
Lrrfip2 Chr9:110943660-111054736 FOR (111 kbp)	Lrrfip2	9	110943660	111054736	1.60763e-09	-4.97541	2951	2389	562	3176	2535	641	1783	1507	276	2733	2347	386
Capn7 Chr14:31055595-31093943 FOR (38.3 kbp)	Capn7	14	31055595	31093943	1.60763e-09	10.2972	889	669	220	939	717	222	574	376	198	1117	732	385
Fhip2b Chr14:70820736-70840275 REV (19.5 kbp)	Fhip2b	14	70820736	70840275	1.61321e-09	10.626	803	656	147	754	594	160	595	371	224	832	623	209
Eva1a Chr6:82015024-82070080 FOR (55 kbp)	Eva1a	6	82015024	82070080	1.62889e-09	8.22089	1641	1225	416	1346	1075	271	826	578	248	1509	1028	481
Exog Chr9:119271009-119294583 FOR (23.5 kbp)	Exog	9	119271009	119294583	1.62889e-09	8.72091	1259	1000	259	1259	978	281	864	617	247	1178	809	369
Gm11529 Chr11:96339149-96358373 REV (19.2 kbp)	Gm11529	11	96339149	96358373	1.62889e-09	13.2907	710	444	266	692	411	281	422	209	213	727	339	388
Gaa Chr11:119155713-119176280 FOR (20.5 kbp)	Gaa	11	119155713	119176280	1.71853e-09	9.38949	1138	895	243	1111	880	231	658	440	218	1039	740	299
Foxd2os Chr4:114763424-114779164 FOR (15.7 kbp)	Foxd2os	4	114763424	114779164	1.73576e-09	-10.2678	1071	290	781	1243	261	982	471	197	274	914	275	639
Ubash3a Chr17:31423847-31465866 FOR (42 kbp)	Ubash3a	17	31423847	31465866	1.75405e-09	8.67928	1305	1004	301	1376	1029	347	844	591	253	1360	889	471
Spns1 Chr7:125969232-125979622 REV (10.3 kbp)	Spns1	7	125969232	125979622	1.76647e-09	13.6153	575	423	152	631	442	189	374	196	178	631	388	243
Zfp783 Chr6:47919363-47929076 FOR (9.7 kbp)	Zfp783	6	47919363	47929076	1.81382e-09	17.7001	310	216	94	345	251	94	303	145	158	378	220	158
Mfsd14b Chr13:65212477-65263789 REV (51.3 kbp)	Mfsd14b	13	65212477	65263789	1.81382e-09	-12.594	781	466	315	682	447	235	405	303	102	639	480	159
Rab11fip2 Chr19:59891316-59935086 REV (43.7 kbp)	Rab11fip2	19	59891316	59935086	1.81919e-09	11.9716	860	564	296	730	556	174	541	317	224	752	439	313
Zcchc4 Chr5:52929751-52982007 FOR (52.2 kbp)	Zcchc4	5	52929751	52982007	1.847e-09	6.09365	1696	1515	181	1912	1635	277	1088	865	223	1733	1426	307
Alkbh2 Chr5:114261987-114269279 REV (7.2 kbp)	Alkbh2	5	114261987	114269279	1.88379e-09	-12.8751	690	240	450	842	221	621	414	180	234	631	269	362
Mrpl22 Chr11:58059487-58070391 FOR (10.9 kbp)	Mrpl22	11	58059487	58070391	1.90669e-09	14.6051	523	408	115	482	376	106	333	215	118	413	258	155
Eif3i Chr4:129485753-129497441 REV (11.6 kbp)	Eif3i	4	129485753	129497441	1.92249e-09	14.0439	530	374	156	595	377	218	392	208	184	659	346	313
Ythdf3 Chr3:16234376-16271201 FOR (36.8 kbp)	Ythdf3	3	16234376	16271201	1.92267e-09	-13.1384	729	349	380	705	370	335	400	274	126	741	448	293
Aopep Chr13:63109707-63473910 FOR (364.2 kbp)	Aopep	13	63109707	63473910	1.93386e-09	2.79314	7963	7026	937	7877	6817	1060	4711	4027	684	7425	6240	1185
Olfr56 Chr11:48866716-49026214 FOR (159.4 kbp)	Olfr56	11	48866716	49026214	1.98369e-09	6.94259	1972	1563	409	1916	1472	444	1223	871	352	1952	1387	565
Cnpy3 Chr17:47046631-47066140 REV (19.5 kbp)	Cnpy3	17	47046631	47066140	2.00523e-09	11.0946	825	670	155	813	616	197	484	314	170	762	526	236
4632428C04Rik Chr16:29824446-29840251 FOR (15.8 kbp)	4632428C04Rik	16	29824446	29840251	2.05933e-09	-12.9073	739	477	262	764	494	270	312	271	41	564	408	156
Zfp764 Chr7:127002840-127008994 REV (6.1 kbp)	Zfp764	7	127002840	127008994	2.18862e-09	19.7484	309	197	112	288	190	98	286	114	172	242	124	118
Dnaaf5 Chr5:139132978-139172265 FOR (39.2 kbp)	Dnaaf5	5	139132978	139172265	2.21543e-09	-7.93807	1881	1117	764	1754	1174	580	1023	728	295	1715	1215	500
Sirt6 Chr10:81457619-81466631 REV (9 kbp)	Sirt6	10	81457619	81466631	2.283e-09	13.3376	488	402	86	500	421	79	294	195	99	495	357	138
Egfr Chr11:16699203-16868158 FOR (168.9 kbp)	Egfr	11	16699203	16868158	2.30525e-09	4.41667	3596	3069	527	3392	2917	475	2204	1836	368	3437	2747	690
Obi1 Chr14:104714972-104763081 REV (48.1 kbp)	Obi1	14	104714972	104763081	2.36484e-09	9.77448	917	683	234	927	754	173	709	508	201	1084	714	370
Zc3hav1 Chr6:38282221-38334538 REV (52.3 kbp)	Zc3hav1	6	38282221	38334538	2.40862e-09	7.5185	1970	1325	645	1839	1306	533	1201	785	416	2105	1250	855
P4ha2 Chr11:53987921-54022491 FOR (34.5 kbp)	P4ha2	11	53987921	54022491	2.45321e-09	7.89505	1550	1167	383	1495	1175	320	958	745	213	1608	1026	582
Oser1 Chr2:163247742-163269617 REV (21.8 kbp)	Oser1	2	163247742	163269617	2.50527e-09	11.8429	793	363	430	643	349	294	634	199	435	1038	432	606
Cachd1 Chr4:100630872-100886417 FOR (255.5 kbp)	Cachd1	4	100630872	100886417	2.52582e-09	3.46694	6047	5011	1036	6040	5156	884	3792	3040	752	5680	4599	1081
Gm13031 Chr4:140674977-140688213 REV (13.2 kbp)	Gm13031	4	140674977	140688213	2.53981e-09	14.7013	533	353	180	610	424	186	240	121	119	599	326	273
Prkacb Chr3:146435329-146521745 REV (86.4 kbp)	Prkacb	3	146435329	146521745	2.56397e-09	5.88939	2358	1988	370	2284	1815	469	1432	1148	284	2403	1768	635
Washc4 Chr10:83376616-83432337 FOR (55.7 kbp)	Washc4	10	83376616	83432337	2.59537e-09	8.03819	1405	1098	307	1283	1042	241	864	691	173	1479	986	493
Camk4 Chr18:33064984-33324281 FOR (259.2 kbp)	Camk4	18	33064984	33324281	2.7361e-09	3.95182	4741	4008	733	4646	3831	815	2869	2320	549	4811	3790	1021
Tnnt2 Chr1:135761092-135779998 FOR (18.9 kbp)	Tnnt2	1	135761092	135779998	2.74593e-09	12.6028	617	523	94	606	508	98	271	205	66	471	327	144
Fbxo30 Chr10:11154074-11173796 FOR (19.7 kbp)	Fbxo30	10	11154074	11173796	2.87229e-09	-13.288	750	278	472	796	320	476	478	231	247	538	297	241
Nipal3 Chr4:135172731-135225349 REV (52.6 kbp)	Nipal3	4	135172731	135225349	3.09462e-09	5.85055	2205	1859	346	2031	1779	252	1167	947	220	1923	1526	397
Pdpr Chr8:111818262-111863706 FOR (45.4 kbp)	Pdpr	8	111818262	111863706	3.12117e-09	-8.3004	1372	975	397	1524	1024	500	828	696	132	1364	999	365
Gm40617 Chr10:25171507-25182330 FOR (10.8 kbp)	Gm40617	10	25171507	25182330	3.12939e-09	-16.1603	470	197	273	410	234	176	233	194	39	530	303	227
Limd2 Chr11:106047082-106054686 REV (7.6 kbp)	Limd2	11	106047082	106054686	3.12939e-09	12.6399	504	168	336	479	123	356	359	46	313	596	116	480
mt-Nd6 ChrMT:13552-16299 REV (2.7 kbp)	mt-Nd6	MT	13552	16299	3.16172e-09	0.339077	16655	156	16499	16510	46	16464	12584	24	12560	19268	62	19206
Csrp1 Chr1:135644799-135679970 FOR (35.1 kbp)	Csrp1	1	135644799	135679970	3.18655e-09	9.94086	970	776	194	1165	883	282	549	362	187	909	626	283
Zfp267 Chr3:36202166-36224491 FOR (22.3 kbp)	Zfp267	3	36202166	36224491	3.19841e-09	-12.6443	680	455	225	593	403	190	395	294	101	512	432	80
Setdb1 Chr3:95230836-95267513 REV (36.6 kbp)	Setdb1	3	95230836	95267513	3.27018e-09	9.05414	766	658	108	769	692	77	463	384	79	911	700	211
mt-Te ChrMT:14071-16299 REV (2.2 kbp)	mt-Te	MT	14071	16299	3.27018e-09	0.355312	14550	133	14417	14344	39	14305	10760	15	10745	16327	50	16277
Gm10775 Chr13:65404353-65408640 FOR (4.2 kbp)	Gm10775	13	65404353	65408640	3.29242e-09	17.8797	372	286	86	313	245	68	208	117	91	290	180	110
Cand1 Chr10:119035160-119078960 REV (43.8 kbp)	Cand1	10	119035160	119078960	3.38795e-09	7.89997	1532	1128	404	1472	1169	303	1097	731	366	1467	1027	440
mt-Ty ChrMT:5260-8326 REV (3 kbp)	mt-Ty	MT	5260	8326	3.38795e-09	0.470035	8873	104	8769	8709	17	8692	6508	15	6493	9993	21	9972
Traj2 Chr14:54452293-54455358 FOR (3 kbp)	Traj2	14	54452293	54455358	3.42605e-09	28.6517	138	65	73	129	56	73	79	12	67	113	20	93
Rps6ka4 Chr19:6806578-6821004 REV (14.4 kbp)	Rps6ka4	19	6806578	6821004	3.44243e-09	11.1515	823	668	155	788	555	233	617	393	224	697	458	239
Map4k1 Chr7:28678475-28702704 FOR (24.2 kbp)	Map4k1	7	28678475	28702704	3.45171e-09	10.5681	841	602	239	969	648	321	616	374	242	1162	666	496
Cnnm4 Chr1:36507701-36547845 FOR (40.1 kbp)	Cnnm4	1	36507701	36547845	3.49462e-09	7.42001	1685	1332	353	1667	1346	321	920	649	271	1543	1136	407
Arrb2 Chr11:70320461-70331654 FOR (11.1 kbp)	Arrb2	11	70320461	70331654	3.52036e-09	14.1278	653	271	382	582	321	261	353	98	255	561	211	350
Gm15964 Chr16:91405356-91420749 FOR (15.3 kbp)	Gm15964	16	91405356	91420749	3.55073e-09	-9.86271	902	635	267	835	634	201	547	434	113	823	702	121
Fbxo45 Chr16:32048930-32068976 REV (20 kbp)	Fbxo45	16	32048930	32068976	3.57705e-09	11.1562	881	469	412	877	455	422	589	224	365	1121	484	637
Flnc Chr6:29430255-29461882 FOR (31.6 kbp)	Flnc	6	29430255	29461882	3.58424e-09	7.10164	1808	1474	334	2006	1488	518	1093	737	356	1784	1293	491
Mthfsd Chr8:121818367-121838131 REV (19.7 kbp)	Mthfsd	8	121818367	121838131	3.643e-09	9.62433	1088	815	273	1125	809	316	794	459	335	1041	711	330
Dip2b Chr15:99933545-100117354 FOR (183.8 kbp)	Dip2b	15	99933545	100117354	3.82481e-09	3.29981	6172	5291	881	6059	5148	911	3530	3075	455	6124	4846	1278
Zc3h7b Chr15:81626258-81680461 FOR (54.2 kbp)	Zc3h7b	15	81626258	81680461	3.83778e-09	5.20231	2332	2069	263	2569	2183	386	1411	1131	280	2292	1889	403
Acad9 Chr3:36117128-36147002 FOR (29.8 kbp)	Acad9	3	36117128	36147002	3.92726e-09	-8.45771	865	717	148	1011	783	228	496	435	61	911	809	102
Larp1 Chr11:57896890-57952860 FOR (55.9 kbp)	Larp1	11	57896890	57952860	3.93735e-09	7.88256	1795	1148	647	1789	1084	705	1308	674	634	1878	1059	819
Cenpu Chr8:47002063-47033042 FOR (30.9 kbp)	Cenpu	8	47002063	47033042	3.99281e-09	-7.58237	1417	1123	294	1460	1090	370	830	681	149	1151	993	158
Nr3c1 Chr18:39543598-39655474 REV (111.8 kbp)	Nr3c1	18	39543598	39655474	4.00694e-09	6.7258	2167	1617	550	2580	1628	952	1576	965	611	2404	1488	916
Ncapg Chr5:45824261-45857888 FOR (33.6 kbp)	Ncapg	5	45824261	45857888	4.1539e-09	12.7226	617	322	295	588	324	264	614	250	364	851	349	502
Rad21 Chr15:51825636-51858143 REV (32.5 kbp)	Rad21	15	51825636	51858143	4.34276e-09	9.7887	1173	862	311	912	708	204	618	415	203	1055	681	374
Adam19 Chr11:45943819-46038170 FOR (94.3 kbp)	Adam19	11	45943819	46038170	4.45003e-09	5.17472	3165	2533	632	2968	2431	537	1967	1466	501	2873	2201	672
Gm14051 Chr2:131983453-132062170 FOR (78.7 kbp)	Gm14051	2	131983453	132062170	4.48583e-09	6.08097	2047	1672	375	2087	1730	357	1241	951	290	2265	1721	544
Dbndd1 Chr8:124231457-124245202 REV (13.7 kbp)	Dbndd1	8	124231457	124245202	4.54596e-09	12.385	680	449	231	735	520	215	455	307	148	759	374	385
ENSMUSG00000120564 Chr7:128124277-128128186 REV (3.9 kbp)	ENSMUSG00000120564	7	128124277	128128186	4.68219e-09	14.9924	310	66	244	190	60	130	283	28	255	295	31	264
Atp2b2 Chr6:113720792-114022574 REV (301.7 kbp)	Atp2b2	6	113720792	114022574	4.7721e-09	3.10002	8272	6720	1552	7828	6372	1456	4823	3765	1058	8086	6332	1754
Rnf149 Chr1:39590377-39619486 REV (29.1 kbp)	Rnf149	1	39590377	39619486	4.79954e-09	10.3887	912	516	396	1061	559	502	686	327	359	1296	547	749
Ss18l1 Chr2:179681302-179711994 FOR (30.6 kbp)	Ss18l1	2	179681302	179711994	4.80557e-09	8.72026	1634	898	736	1579	1093	486	897	445	452	1490	826	664
Phlpp2 Chr8:110592174-110671303 FOR (79.1 kbp)	Phlpp2	8	110592174	110671303	5.16694e-09	-6.12635	2382	1705	677	2053	1637	416	1290	1073	217	2112	1699	413
Rsrp1 Chr4:134647903-134654982 FOR (7 kbp)	Rsrp1	4	134647903	134654982	5.27642e-09	-11.3802	782	97	685	642	73	569	318	47	271	351	109	242
4930469K13Rik Chr11:33923961-34051554 REV (127.5 kbp)	4930469K13Rik	11	33923961	34051554	5.32268e-09	4.98091	3290	2704	586	3107	2535	572	1931	1535	396	3012	2267	745
Hibadh Chr6:52523213-52620374 REV (97.1 kbp)	Hibadh	6	52523213	52620374	5.35724e-09	5.58399	1917	1655	262	2082	1808	274	1347	1055	292	2050	1697	353
Mdn1 Chr4:32654119-32775217 FOR (121 kbp)	Mdn1	4	32654119	32775217	5.51189e-09	-3.64205	3454	3035	419	3150	2798	352	1908	1727	181	3109	2887	222
Man1b1 Chr2:25219350-25242224 FOR (22.8 kbp)	Man1b1	2	25219350	25242224	5.61616e-09	11.9509	826	486	340	717	503	214	561	253	308	791	452	339
Prokr1 Chr6:87555573-87570725 REV (15.1 kbp)	Prokr1	6	87555573	87570725	5.61616e-09	12.1533	676	547	129	566	450	116	393	277	116	570	379	191
Abhd2 Chr7:78919947-79015256 FOR (95.3 kbp)	Abhd2	7	78919947	79015256	5.71914e-09	4.22577	4031	3441	590	3570	3047	523	2220	1811	409	3578	2893	685
Fance Chr17:28529493-28545546 FOR (16 kbp)	Fance	17	28529493	28545546	5.93722e-09	11.4076	755	551	204	635	504	131	509	307	202	809	543	266
Pum1 Chr4:130387632-130508875 FOR (121.2 kbp)	Pum1	4	130387632	130508875	6.01114e-09	5.13986	2680	2216	464	2636	2250	386	1759	1353	406	2633	2111	522
Fut10 Chr8:31674359-31751766 FOR (77.4 kbp)	Fut10	8	31674359	31751766	6.01938e-09	-4.85251	2326	1979	347	2187	1869	318	1249	1131	118	2161	1942	219
Wbp1l Chr19:46584523-46645828 FOR (61.3 kbp)	Wbp1l	19	46584523	46645828	6.14301e-09	4.57928	3157	2749	408	3015	2563	452	1755	1426	329	3101	2531	570
2310022A10Rik Chr7:27249658-27281524 FOR (31.8 kbp)	2310022A10Rik	7	27249658	27281524	6.31486e-09	8.26082	1194	991	203	967	812	155	806	535	271	1075	879	196
Zfp202 Chr9:40100612-40124900 FOR (24.2 kbp)	Zfp202	9	40100612	40124900	6.40411e-09	-11.6966	753	491	262	732	531	201	345	317	28	620	460	160
Arhgap42 Chr9:8994330-9242106 REV (247.7 kbp)	Arhgap42	9	8994330	9242106	6.42965e-09	4.29388	3379	2872	507	3169	2791	378	2008	1691	317	3534	2864	670
Ulk4 Chr9:120784417-121109263 REV (324.8 kbp)	Ulk4	9	120784417	121109263	6.42965e-09	2.33309	9977	8772	1205	10132	8974	1158	5795	5003	792	9435	8082	1353
Gpank1 Chr17:35337431-35343790 FOR (6.3 kbp)	Gpank1	17	35337431	35343790	6.42965e-09	14.5738	498	201	297	422	186	236	275	61	214	598	179	419
Aggf1 Chr13:95487191-95514860 REV (27.6 kbp)	Aggf1	13	95487191	95514860	6.53167e-09	-8.90591	1270	885	385	1166	858	308	605	521	84	1012	780	232
Shisa5 Chr9:108864633-108886845 FOR (22.2 kbp)	Shisa5	9	108864633	108886845	6.71663e-09	13.1044	728	372	356	710	371	339	376	135	241	669	268	401
Atp6v1c2 Chr12:17334722-17382360 REV (47.6 kbp)	Atp6v1c2	12	17334722	17382360	7.10237e-09	8.25339	1313	1003	310	1281	1024	257	887	588	299	1265	916	349
Ppp1r14c Chr10:3313057-3414975 FOR (101.9 kbp)	Ppp1r14c	10	3313057	3414975	7.18209e-09	-7.02784	1799	1291	508	1942	1445	497	930	754	176	1641	1307	334
Scrt2 Chr2:151920449-151937722 FOR (17.2 kbp)	Scrt2	2	151920449	151937722	7.44277e-09	-11.2504	1176	313	863	1056	295	761	394	156	238	666	252	414
Snap91 Chr9:86647976-86765707 REV (117.7 kbp)	Snap91	9	86647976	86765707	7.5725e-09	5.40381	2677	2183	494	2772	2224	548	1671	1251	420	2712	2057	655
Cox10 Chr11:63853453-63973294 REV (119.8 kbp)	Cox10	11	63853453	63973294	7.66542e-09	4.38643	3404	2935	469	3451	2921	530	2109	1659	450	3255	2688	567
Mid2 ChrX:139562348-139668464 FOR (106.1 kbp)	Mid2	X	139562348	139668464	7.6819e-09	6.45642	1748	1447	301	1669	1389	280	1257	980	277	1778	1343	435
Psmd3 Chr11:98570380-98586805 FOR (16.4 kbp)	Psmd3	11	98570380	98586805	7.68787e-09	11.0587	868	587	281	825	603	222	557	318	239	873	529	344
Celf1 Chr2:90767727-90849842 FOR (82.1 kbp)	Celf1	2	90767727	90849842	7.69857e-09	-7.3784	1580	1143	437	1564	1142	422	1005	792	213	1472	1191	281
Egr2 Chr10:67368305-67378018 FOR (9.7 kbp)	Egr2	10	67368305	67378018	7.69857e-09	10.3432	673	227	446	838	281	557	639	98	541	1015	287	728
Smarcad1 Chr6:65016567-65093045 FOR (76.4 kbp)	Smarcad1	6	65016567	65093045	7.81969e-09	-7.68319	1500	1174	326	1526	1029	497	800	654	146	1383	1103	280
Mm2pr Chr5:149056375-149124041 REV (67.6 kbp)	Mm2pr	5	149056375	149124041	8.02009e-09	5.21784	2555	2115	440	2495	2127	368	1747	1356	391	2490	1982	508
Arfip1 Chr3:84403400-84492932 REV (89.5 kbp)	Arfip1	3	84403400	84492932	8.03799e-09	5.86089	2223	1857	366	2029	1665	364	1267	1018	249	2285	1716	569
Sec31a Chr5:100509508-100567093 REV (57.5 kbp)	Sec31a	5	100509508	100567093	8.05767e-09	-5.72365	2224	1760	464	2110	1706	404	1208	993	215	1910	1679	231
Clptm1l Chr13:73749125-73768724 FOR (19.6 kbp)	Clptm1l	13	73749125	73768724	8.05837e-09	13.1852	592	406	186	632	412	220	376	239	137	694	335	359
Ankrd44 Chr1:54684499-54968546 REV (284 kbp)	Ankrd44	1	54684499	54968546	8.1636e-09	3.42793	6723	5436	1287	6503	5247	1256	4033	3136	897	6437	4962	1475
Gm8666 ChrX:74518838-74522129 REV (3.2 kbp)	Gm8666	X	74518838	74522129	8.28516e-09	29.2114	105	77	28	86	54	32	48	32	16	272	94	178
Gyg Chr3:20176248-20212481 REV (36.2 kbp)	Gyg	3	20176248	20212481	8.34174e-09	-10.6465	911	619	292	824	531	293	509	370	139	800	637	163
Gm48851 Chr10:110937439-110941732 REV (4.2 kbp)	Gm48851	10	110937439	110941732	8.39424e-09	23.5631	190	117	73	275	181	94	122	53	69	184	71	113
Fbxw17 Chr13:50568900-50587816 FOR (18.9 kbp)	Fbxw17	13	50568900	50587816	8.40973e-09	-13.0563	585	409	176	523	348	175	303	261	42	481	377	104
Slc5a3 Chr16:91852210-91884361 FOR (32.1 kbp)	Slc5a3	16	91852210	91884361	8.40973e-09	9.21779	1269	870	399	1135	818	317	799	477	322	1224	757	467
Taf10 Chr7:105388600-105396568 REV (7.9 kbp)	Taf10	7	105388600	105396568	8.60321e-09	-16.9096	500	227	273	490	186	304	229	114	115	339	219	120
Slit3 Chr11:35009051-35599334 FOR (590.2 kbp)	Slit3	11	35009051	35599334	8.63163e-09	1.82729	17006	14904	2102	16675	14446	2229	9888	8390	1498	16225	13888	2337
Irak1bp1 Chr9:82708593-82729740 FOR (21.1 kbp)	Irak1bp1	9	82708593	82729740	8.69357e-09	-13.9101	668	377	291	647	366	281	322	220	102	479	344	135
Xylt1 Chr7:116977214-117272803 FOR (295.5 kbp)	Xylt1	7	116977214	117272803	8.80936e-09	2.88513	6909	6045	864	7016	6058	958	4203	3536	667	6818	5725	1093
Rab34 Chr11:78076256-78083019 FOR (6.7 kbp)	Rab34	11	78076256	78083019	8.89985e-09	15.7813	377	185	192	510	201	309	343	91	252	324	94	230
2610024D14Rik Chr11:21046534-21049827 FOR (3.2 kbp)	2610024D14Rik	11	21046534	21049827	9.04785e-09	44.4339	57	41	16	65	43	22	24	10	14	62	11	51
Neurl1b Chr17:26630803-26665323 FOR (34.5 kbp)	Neurl1b	17	26630803	26665323	9.14615e-09	7.16578	1718	1308	410	1600	1225	375	1104	839	265	1952	1275	677
Msi2 Chr11:88230208-88612339 REV (382.1 kbp)	Msi2	11	88230208	88612339	9.14813e-09	1.9781	12959	11411	1548	13124	11610	1514	8342	7295	1047	12879	11015	1864
Wasl Chr6:24613804-24668008 REV (54.2 kbp)	Wasl	6	24613804	24668008	9.46239e-09	9.13176	1125	804	321	1115	806	309	799	500	299	1308	822	486
Actr3 Chr1:125320642-125366464 REV (45.8 kbp)	Actr3	1	125320642	125366464	9.4871e-09	11.2691	887	599	288	840	543	297	557	338	219	843	430	413
Zfyve21 Chr12:111777604-111798626 FOR (21 kbp)	Zfyve21	12	111777604	111798626	9.4871e-09	9.14596	1210	866	344	1135	839	296	721	453	268	1233	789	444
Gm20671 Chr5:32894574-32987453 REV (92.8 kbp)	Gm20671	5	32894574	32987453	9.56559e-09	5.01784	2309	2046	263	2227	1930	297	1449	1214	235	2306	1889	417
Fkbp1a Chr2:151381403-151403612 FOR (22.2 kbp)	Fkbp1a	2	151381403	151403612	9.87997e-09	12.68	780	370	410	491	338	153	487	192	295	796	360	436
Mir1903 Chr8:129082722-129085801 FOR (3 kbp)	Mir1903	8	129082722	129085801	9.94543e-09	-15.5535	260	30	230	297	25	272	163	42	121	246	62	184
ENSMUSG00000121125 Chr6:117855763-117859467 REV (3.7 kbp)	ENSMUSG00000121125	6	117855763	117859467	1.00224e-08	12.9835	226	39	187	247	51	196	208	19	189	338	14	324
Aco1 Chr4:40140081-40198338 FOR (58.2 kbp)	Aco1	4	40140081	40198338	1.01146e-08	5.27136	2213	1912	301	2202	1897	305	1498	1223	275	2192	1766	426
Idh1 Chr1:65197775-65228659 REV (30.8 kbp)	Idh1	1	65197775	65228659	1.05322e-08	10.8845	827	511	316	876	547	329	628	328	300	1064	539	525
Prrc2b Chr2:32038094-32124549 FOR (86.4 kbp)	Prrc2b	2	32038094	32124549	1.07395e-08	4.18541	4529	3730	799	3676	2991	685	2596	2057	539	4332	3328	1004
Rasa3 Chr8:13616948-13730603 REV (113.6 kbp)	Rasa3	8	13616948	13730603	1.14715e-08	4.00316	4727	3811	916	4473	3684	789	2999	2401	598	4549	3446	1103
Kctd20 Chr17:29167924-29188523 FOR (20.6 kbp)	Kctd20	17	29167924	29188523	1.14797e-08	10.6922	958	707	251	828	545	283	499	346	153	989	538	451
Tardbp Chr4:148696839-148714476 REV (17.6 kbp)	Tardbp	4	148696839	148714476	1.15601e-08	11.6929	896	454	442	702	446	256	574	280	294	822	343	479
Ist1 Chr8:110397957-110422892 REV (24.9 kbp)	Ist1	8	110397957	110422892	1.17031e-08	10.9114	861	581	280	856	587	269	580	330	250	917	525	392
8030462N17Rik Chr18:77719193-77805186 REV (85.9 kbp)	8030462N17Rik	18	77719193	77805186	1.17925e-08	6.83627	2083	1563	520	1973	1363	610	1334	845	489	2139	1423	716
Cep192 Chr18:67930177-68018241 FOR (88 kbp)	Cep192	18	67930177	68018241	1.18096e-08	4.86412	2331	2083	248	2165	1918	247	1285	1083	202	2268	1906	362
Klhl25 Chr7:75495058-75523879 FOR (28.8 kbp)	Klhl25	7	75495058	75523879	1.23169e-08	8.42077	1297	1002	295	1170	879	291	917	580	337	1240	883	357
Tmx4 Chr2:134436105-134489065 REV (52.9 kbp)	Tmx4	2	134436105	134489065	1.26197e-08	11.9723	501	456	45	554	429	125	367	239	128	516	396	120
Zbtb34 Chr2:33296120-33324336 REV (28.2 kbp)	Zbtb34	2	33296120	33324336	1.30125e-08	9.40661	1102	765	337	1073	806	267	685	464	221	1171	702	469
St8sia2 Chr7:73588867-73666438 REV (77.5 kbp)	St8sia2	7	73588867	73666438	1.31734e-08	6.78425	1794	1449	345	1913	1440	473	1245	885	360	1774	1263	511
Mgme1 Chr2:144109583-144123147 FOR (13.5 kbp)	Mgme1	2	144109583	144123147	1.32899e-08	11.9408	623	290	333	741	296	445	520	141	379	763	257	506
Trappc6a Chr7:19239320-19250070 FOR (10.7 kbp)	Trappc6a	7	19239320	19250070	1.3314e-08	11.8869	713	331	382	705	324	381	498	190	308	840	269	571
Ina Chr19:47000137-47013766 FOR (13.6 kbp)	Ina	19	47000137	47013766	1.36678e-08	-10.4876	1176	396	780	1081	400	681	482	223	259	967	440	527
Cacng2 Chr15:77875948-78007228 REV (131.2 kbp)	Cacng2	15	77875948	78007228	1.36947e-08	4.15546	4199	3442	757	4189	3401	788	2660	2035	625	4308	3360	948
Cdh23 Chr10:60138527-60535269 REV (396.7 kbp)	Cdh23	10	60138527	60535269	1.38542e-08	2.16859	13827	11705	2122	13493	11340	2153	8343	6842	1501	12907	10622	2285
Zc3h3 Chr15:75626279-75716764 REV (90.4 kbp)	Zc3h3	15	75626279	75716764	1.41823e-08	4.53047	2858	2476	382	2629	2356	273	1564	1321	243	2626	2179	447
Sirpa Chr2:129431755-129474148 FOR (42.3 kbp)	Sirpa	2	129431755	129474148	1.46555e-08	-8.41001	1554	969	585	1372	961	411	830	581	249	1195	925	270
Klhl2 Chr8:65192709-65305669 REV (112.9 kbp)	Klhl2	8	65192709	65305669	1.46555e-08	-4.0755	3746	3063	683	3624	3034	590	2203	1920	283	3283	2842	441
Eef1d Chr15:75766054-75784405 REV (18.3 kbp)	Eef1d	15	75766054	75784405	1.47426e-08	8.95467	1411	762	649	1291	677	614	955	390	565	1388	648	740
L2hgdh Chr12:69737207-69774647 REV (37.4 kbp)	L2hgdh	12	69737207	69774647	1.48192e-08	-7.52785	1464	1133	331	1420	1060	360	803	636	167	1114	966	148
Tesmin Chr19:3435857-3457823 FOR (21.9 kbp)	Tesmin	19	3435857	3457823	1.48192e-08	13.1247	690	383	307	589	417	172	315	203	112	727	312	415
Dgke Chr11:88926005-88960676 REV (34.6 kbp)	Dgke	11	88926005	88960676	1.48715e-08	8.39558	1494	1031	463	1342	908	434	877	495	382	1559	966	593
Rbm43 Chr2:51814460-51828175 REV (13.7 kbp)	Rbm43	2	51814460	51828175	1.53461e-08	13.4252	614	395	219	452	337	115	407	247	160	623	322	301
Gm14453 Chr2:172867478-172879373 REV (11.8 kbp)	Gm14453	2	172867478	172879373	1.54217e-08	15.4747	382	288	94	452	325	127	263	154	109	416	240	176
Map3k6 Chr4:132965129-132980240 FOR (15.1 kbp)	Map3k6	4	132965129	132980240	1.60885e-08	10.0555	974	665	309	1016	691	325	653	351	302	1060	644	416
Cd5 Chr19:10694480-10719366 REV (24.8 kbp)	Cd5	19	10694480	10719366	1.6166e-08	10.3617	853	698	155	773	598	175	444	301	143	789	554	235
Cep72 Chr13:74184619-74213418 REV (28.8 kbp)	Cep72	13	74184619	74213418	1.63564e-08	11.0696	590	508	82	692	547	145	409	299	110	637	446	191
Btbd19 Chr4:116976416-116985922 REV (9.5 kbp)	Btbd19	4	116976416	116985922	1.65902e-08	13.5545	560	253	307	511	246	265	362	109	253	652	226	426
Rap1a Chr3:105634583-105711652 REV (77 kbp)	Rap1a	3	105634583	105711652	1.67707e-08	8.17583	1520	1041	479	1396	1065	331	942	561	381	1386	930	456
Fndc10 Chr4:155775799-155780938 FOR (5.1 kbp)	Fndc10	4	155775799	155780938	1.70113e-08	-14.3544	592	112	480	573	117	456	170	73	97	371	111	260
Tmem249 Chr15:76417413-76422566 REV (5.1 kbp)	Tmem249	15	76417413	76422566	1.72274e-08	17.2129	325	226	99	284	228	56	233	137	96	360	203	157
Capza2 Chr6:17633233-17666971 FOR (33.7 kbp)	Capza2	6	17633233	17666971	1.72797e-08	12.6987	588	391	197	713	423	290	425	196	229	716	373	343
Tle2 Chr10:81407395-81426679 FOR (19.2 kbp)	Tle2	10	81407395	81426679	1.72797e-08	10.5982	965	631	334	782	582	200	650	404	246	878	495	383
Adipor1 Chr1:134340116-134361089 FOR (20.9 kbp)	Adipor1	1	134340116	134361089	1.73163e-08	-11.1414	892	578	314	1041	557	484	438	291	147	763	548	215
Apmap Chr2:150425000-150453487 REV (28.4 kbp)	Apmap	2	150425000	150453487	1.73163e-08	-12.2002	791	469	322	698	461	237	339	262	77	612	448	164
Gm13778 Chr2:90874437-90887278 REV (12.8 kbp)	Gm13778	2	90874437	90887278	1.7514e-08	13.7664	515	358	157	518	335	183	364	172	192	615	350	265
Pgd Chr4:149234448-149254228 REV (19.7 kbp)	Pgd	4	149234448	149254228	1.75295e-08	9.34621	1101	712	389	995	792	203	703	455	248	1231	752	479
Tspan9 Chr6:127938359-128123557 REV (185.1 kbp)	Tspan9	6	127938359	128123557	1.75826e-08	3.365	6743	5426	1317	6739	5358	1381	3951	2992	959	6769	5222	1547
Gm25212 Chr8:124341838-124344956 REV (3.1 kbp)	Gm25212	8	124341838	124344956	1.77686e-08	27.433	47	17	30	131	51	80	75	9	66	120	12	108
Gm41293 Chr15:36206520-36213851 REV (7.3 kbp)	Gm41293	15	36206520	36213851	1.78199e-08	-17.3234	501	186	315	418	183	235	240	125	115	275	171	104
Krt19 Chr11:100031636-100042491 REV (10.8 kbp)	Krt19	11	100031636	100042491	1.90906e-08	15.1456	444	308	136	449	307	142	313	180	133	439	224	215
Tnrc18 Chr5:142710416-142806417 REV (96 kbp)	Tnrc18	5	142710416	142806417	1.99034e-08	4.10827	4969	3888	1081	4626	3528	1098	3003	2100	903	5014	3767	1247
Camk1d Chr2:5298268-5722326 REV (424 kbp)	Camk1d	2	5298268	5722326	2.04484e-08	2.24746	10232	8961	1271	10012	8806	1206	6271	5411	860	10079	8571	1508
Eif4enif1 Chr11:3149392-3194588 FOR (45.1 kbp)	Eif4enif1	11	3149392	3194588	2.13632e-08	8.95911	1158	816	342	1064	761	303	781	488	293	1375	849	526
Brat1 Chr5:140687766-140705134 FOR (17.3 kbp)	Brat1	5	140687766	140705134	2.18432e-08	10.4531	990	638	352	961	554	407	590	279	311	1041	547	494
Syt6 Chr3:103479547-103552885 FOR (73.3 kbp)	Syt6	3	103479547	103552885	2.23423e-08	6.00517	2541	1916	625	2276	1652	624	1581	1084	497	2612	1770	842
Shisa8 Chr15:82090369-82100016 REV (9.6 kbp)	Shisa8	15	82090369	82100016	2.23423e-08	-11.9941	709	310	399	912	294	618	441	184	257	700	378	322
Lamp2 ChrX:37490234-37548331 REV (58 kbp)	Lamp2	X	37490234	37548331	2.24975e-08	7.70311	1074	913	161	1039	898	141	712	567	145	1102	848	254
Stat5b Chr11:100671557-100744550 REV (72.9 kbp)	Stat5b	11	100671557	100744550	2.25043e-08	5.50305	3257	2328	929	3023	2200	823	1743	1192	551	3173	2082	1091
Pld3 Chr7:27231425-27255643 REV (24.2 kbp)	Pld3	7	27231425	27255643	2.35081e-08	9.85595	1047	697	350	949	665	284	789	385	404	977	646	331
mt-Ti ChrMT:706-3774 FOR (3 kbp)	mt-Ti	MT	706	3774	2.36252e-08	0.267231	25751	249	25502	24931	56	24875	19481	62	19419	31033	107	30926
Pdcl3 Chr1:39021689-39036319 FOR (14.6 kbp)	Pdcl3	1	39021689	39036319	2.41281e-08	12.6229	606	451	155	604	440	164	518	291	227	449	299	150
Itpkb Chr1:180155050-180252367 FOR (97.3 kbp)	Itpkb	1	180155050	180252367	2.45277e-08	5.19284	3921	2553	1368	4060	2596	1464	2333	1371	962	3663	2186	1477
Ascl5 Chr1:135975542-135979108 FOR (3.5 kbp)	Ascl5	1	135975542	135979108	2.48196e-08	19.0374	300	134	166	233	98	135	107	44	63	334	64	270
Kcna7 Chr7:45052077-45059187 FOR (7.1 kbp)	Kcna7	7	45052077	45059187	2.48196e-08	-13.2534	600	187	413	809	250	559	295	145	150	525	218	307
Tigd5 Chr15:75778584-75786384 FOR (7.8 kbp)	Tigd5	15	75778584	75786384	2.48196e-08	10.0443	848	312	536	783	239	544	671	144	527	875	223	652
Mov10 Chr3:104702152-104728879 REV (26.7 kbp)	Mov10	3	104702152	104728879	2.49317e-08	9.17071	957	754	203	834	700	134	592	436	156	948	673	275
Phxr2 Chr10:98961029-98965187 REV (4.1 kbp)	Phxr2	10	98961029	98965187	2.53951e-08	25.3932	181	108	73	136	83	53	91	37	54	193	62	131
Zfp281 Chr1:136549639-136557791 FOR (8.1 kbp)	Zfp281	1	136549639	136557791	2.55281e-08	-15.233	617	200	417	473	118	355	242	87	155	357	179	178
Kdm6a ChrX:18025814-18146175 FOR (120.3 kbp)	Kdm6a	X	18025814	18146175	2.56946e-08	-7.61074	1712	1102	610	1632	1107	525	975	691	284	1505	1136	369
Cenpv Chr11:62415772-62433087 REV (17.3 kbp)	Cenpv	11	62415772	62433087	2.6214e-08	11.9167	659	436	223	635	430	205	538	272	266	780	453	327
Mki67 Chr7:135291513-135321090 REV (29.5 kbp)	Mki67	7	135291513	135321090	2.62564e-08	11.0721	748	580	168	788	506	282	444	284	160	911	524	387
Pdxk Chr10:78272578-78303809 REV (31.2 kbp)	Pdxk	10	78272578	78303809	2.62564e-08	8.96691	1181	860	321	1068	817	251	681	465	216	1162	744	418
mt-Nd1 ChrMT:1-3707 FOR (3.7 kbp)	mt-Nd1	MT	1	3707	2.62738e-08	0.237516	31461	297	31164	30854	59	30795	23538	83	23455	37581	121	37460
Ireb2 Chr9:54768073-54819814 FOR (51.7 kbp)	Ireb2	9	54768073	54819814	2.63093e-08	-8.83562	1051	736	315	898	688	210	604	507	97	976	787	189
Ret Chr6:118128706-118177679 REV (48.9 kbp)	Ret	6	118128706	118177679	2.68082e-08	7.01087	1880	1406	474	1962	1439	523	1074	708	366	1790	1212	578
Slc9a1 Chr4:133094017-133151013 FOR (56.9 kbp)	Slc9a1	4	133094017	133151013	2.75105e-08	5.06974	2321	2037	284	2554	2136	418	1413	1136	277	2321	1871	450
mt-Rnr2 ChrMT:1-2675 FOR (2.6 kbp)	mt-Rnr2	MT	1	2675	2.76082e-08	0.282518	22543	225	22318	21777	40	21737	16585	65	16520	26534	71	26463
Evx1 Chr6:52287483-52295363 FOR (7.8 kbp)	Evx1	6	52287483	52295363	2.79467e-08	8.75952	595	117	478	753	133	620	463	46	417	661	64	597
5330438D12Rik Chr10:116341957-116451875 FOR (109.9 kbp)	5330438D12Rik	10	116341957	116451875	2.79467e-08	5.79934	2513	1917	596	2414	1805	609	1742	1161	581	2548	1831	717
Pask Chr1:93236492-93274204 REV (37.7 kbp)	Pask	1	93236492	93274204	2.80995e-08	9.36692	1110	789	321	1040	633	407	801	482	319	1244	679	565
Dph1 Chr11:75068469-75085067 REV (16.5 kbp)	Dph1	11	75068469	75085067	2.83304e-08	-10.9524	1205	347	858	963	342	621	517	180	337	632	311	321
Tuba1a Chr15:98847718-98854584 REV (6.8 kbp)	Tuba1a	15	98847718	98854584	2.86664e-08	19.4027	273	169	104	223	129	94	200	91	109	331	125	206
Pradc1 Chr6:85423792-85431952 REV (8.1 kbp)	Pradc1	6	85423792	85431952	2.91148e-08	10.2635	471	112	359	534	117	417	357	55	302	753	84	669
Rnf167 Chr11:70535061-70542247 FOR (7.1 kbp)	Rnf167	11	70535061	70542247	3.09201e-08	15.2391	397	164	233	387	145	242	245	63	182	421	98	323
Wwc1 Chr11:35729227-35874354 REV (145.1 kbp)	Wwc1	11	35729227	35874354	3.17984e-08	3.75672	4903	4032	871	4668	3876	792	2902	2271	631	4712	3734	978
Pla2g5 Chr4:138526555-138593793 REV (67.2 kbp)	Pla2g5	4	138526555	138593793	3.18537e-08	5.58502	2412	1974	438	2171	1781	390	1347	1039	308	2306	1750	556
Plec Chr15:76055174-76119774 REV (64.6 kbp)	Plec	15	76055174	76119774	3.18537e-08	4.37928	4711	3666	1045	4659	3504	1155	2336	1682	654	4136	2987	1149
Flii Chr11:60604949-60621089 REV (16.1 kbp)	Flii	11	60604949	60621089	3.29951e-08	10.9646	885	544	341	902	621	281	477	262	215	871	469	402
Sipa1l3 Chr7:29019797-29221066 REV (201.2 kbp)	Sipa1l3	7	29019797	29221066	3.3616e-08	2.52918	7687	6791	896	7896	6982	914	4402	3811	591	7426	6344	1082
Gabbr2 Chr4:46662305-46994873 REV (332.5 kbp)	Gabbr2	4	46662305	46994873	3.50088e-08	2.26296	12201	10194	2007	11362	9733	1629	7013	5645	1368	11434	9538	1896
Gm32255 Chr10:67332189-67336537 REV (4.3 kbp)	Gm32255	10	67332189	67336537	3.58017e-08	23.6278	141	118	23	147	124	23	82	49	33	168	102	66
Celsr3 Chr9:108700519-108730168 FOR (29.6 kbp)	Celsr3	9	108700519	108730168	3.62245e-08	7.30349	2137	1123	1014	2037	1079	958	1268	572	696	1887	862	1025
Traj1 Chr14:54453271-54456299 FOR (3 kbp)	Traj1	14	54453271	54456299	3.6685e-08	30.4426	116	53	63	93	45	48	65	7	58	87	18	69
Usp7 Chr16:8507459-8613172 REV (105.7 kbp)	Usp7	16	8507459	8613172	3.72131e-08	4.98835	3492	2710	782	3466	2464	1002	2204	1504	700	3402	2385	1017
Taf4b Chr18:14913302-15033416 FOR (120.1 kbp)	Taf4b	18	14913302	15033416	3.74718e-08	-6.35311	1943	1470	473	1822	1342	480	1040	875	165	1861	1476	385
Ipo11 Chr13:106930947-107076466 REV (145.5 kbp)	Ipo11	13	106930947	107076466	3.75799e-08	3.49561	3741	3311	430	3550	3248	302	2196	1945	251	3611	3076	535
Ndufb2 Chr6:39566508-39580316 FOR (13.8 kbp)	Ndufb2	6	39566508	39580316	3.79924e-08	13.2724	494	358	136	563	363	200	360	217	143	632	328	304
Bcl9 Chr3:97110978-97208233 REV (97.2 kbp)	Bcl9	3	97110978	97208233	3.82039e-08	4.33263	3229	2710	519	3187	2737	450	1895	1555	340	3384	2698	686
Slc23a2 Chr2:131894416-131990028 REV (95.6 kbp)	Slc23a2	2	131894416	131990028	3.95184e-08	4.52355	3196	2671	525	2940	2468	472	2016	1613	403	3140	2472	668
Gm31513 Chr12:84239743-84246354 FOR (6.6 kbp)	Gm31513	12	84239743	84246354	3.99098e-08	13.7249	504	214	290	412	168	244	323	104	219	592	152	440
St6gal1 Chr16:23040490-23179100 FOR (138.6 kbp)	St6gal1	16	23040490	23179100	3.99408e-08	4.24802	4567	3527	1040	3999	3163	836	2629	2002	627	4358	3158	1200
Gm37248 Chr17:52103045-52109218 REV (6.1 kbp)	Gm37248	17	52103045	52109218	3.99408e-08	24.6078	125	111	14	148	119	29	65	43	22	158	90	68
Gm17949 Chr17:57315469-57328113 FOR (12.6 kbp)	Gm17949	17	57315469	57328113	4.09292e-08	14.7986	542	318	224	426	253	173	264	117	147	519	229	290
4930413F20Rik Chr15:34672219-34679350 FOR (7.1 kbp)	4930413F20Rik	15	34672219	34679350	4.1994e-08	-22.685	298	72	226	320	102	218	62	28	34	176	93	83
Mroh6 Chr15:75755986-75763619 REV (7.6 kbp)	Mroh6	15	75755986	75763619	4.1994e-08	13.2118	549	398	151	529	389	140	377	244	133	496	278	218
Cct7 Chr6:85425496-85445457 FOR (19.9 kbp)	Cct7	6	85425496	85445457	4.21235e-08	11.0166	692	329	363	799	369	430	523	210	313	1019	342	677
Gm15917 Chr10:81408446-81414774 REV (6.3 kbp)	Gm15917	10	81408446	81414774	4.21235e-08	18.9679	321	188	133	178	124	54	246	99	147	305	141	164
Atxn7l3b Chr10:112761335-112767906 REV (6.5 kbp)	Atxn7l3b	10	112761335	112767906	4.28445e-08	-20.7697	383	99	284	258	73	185	131	59	72	161	80	81
Ppfia1 Chr7:144030495-144110466 REV (79.9 kbp)	Ppfia1	7	144030495	144110466	4.35511e-08	-5.93415	1942	1481	461	1799	1505	294	991	852	139	1634	1399	235
Otulinl Chr15:27655155-27684665 REV (29.5 kbp)	Otulinl	15	27655155	27684665	4.35632e-08	8.55928	1285	783	502	1436	865	571	942	473	469	1450	771	679
Ldb1 Chr19:46020009-46036653 REV (16.6 kbp)	Ldb1	19	46020009	46036653	4.39251e-08	10.9894	859	484	375	1026	493	533	498	212	286	834	332	502
Snrpc Chr17:28054124-28070942 FOR (16.8 kbp)	Snrpc	17	28054124	28070942	4.48876e-08	-11.5855	846	509	337	681	443	238	457	322	135	571	438	133
Brf1 Chr12:112923705-112967324 REV (43.6 kbp)	Brf1	12	112923705	112967324	4.50214e-08	-7.32958	2143	1218	925	2011	1077	934	1024	691	333	1878	1125	753
Gm55162 Chr16:13634096-13637184 FOR (3 kbp)	Gm55162	16	13634096	13637184	4.56928e-08	18.5499	230	68	162	168	57	111	147	13	134	203	32	171
Gm44686 Chr7:73184761-73204549 FOR (19.7 kbp)	Gm44686	7	73184761	73204549	4.58882e-08	12.1057	510	146	364	431	140	291	415	70	345	531	103	428
mt-Tm ChrMT:845-3913 FOR (3 kbp)	mt-Tm	MT	845	3913	4.61091e-08	0.249968	27300	250	27050	26580	61	26519	20789	62	20727	32994	114	32880
Trak2 Chr1:58939608-59015589 REV (75.9 kbp)	Trak2	1	58939608	59015589	4.69535e-08	-5.85521	2377	1826	551	2219	1660	559	1143	945	198	1956	1587	369
Gm5432 Chr12:15864004-15938156 FOR (74.1 kbp)	Gm5432	12	15864004	15938156	4.82005e-08	7.42665	1743	1189	554	1616	1111	505	1185	718	467	1721	1056	665
Mlec Chr5:115281040-115299238 REV (18.1 kbp)	Mlec	5	115281040	115299238	4.88137e-08	10.3852	1065	546	519	864	435	429	565	231	334	1009	406	603
A130071D04Rik Chr1:138089558-138098421 REV (8.8 kbp)	A130071D04Rik	1	138089558	138098421	4.88627e-08	20.66	127	27	100	142	47	95	98	6	92	121	9	112
Rps26 Chr10:128460403-128465616 REV (5.2 kbp)	Rps26	10	128460403	128465616	4.88627e-08	-16.8427	396	129	267	354	84	270	193	91	102	322	142	180
Gm10444 Chr6:85114487-85120631 FOR (6.1 kbp)	Gm10444	6	85114487	85120631	4.91187e-08	19.9709	243	123	120	191	97	94	206	80	126	266	65	201
Gm28037 Chr16:55783706-55801084 FOR (17.3 kbp)	Gm28037	16	55783706	55801084	4.99909e-08	-10.0714	988	222	766	937	267	670	412	169	243	896	295	601
Gm13327 Chr2:21346736-21376922 REV (30.1 kbp)	Gm13327	2	21346736	21376922	5.01959e-08	13.6328	439	332	107	602	345	257	227	148	79	701	329	372
Ptpn12 Chr5:21191643-21263909 REV (72.2 kbp)	Ptpn12	5	21191643	21263909	5.01959e-08	6.3899	1826	1420	406	1777	1444	333	1235	903	332	1843	1347	496
Itprip Chr19:47883041-47910738 REV (27.6 kbp)	Itprip	19	47883041	47910738	5.07779e-08	8.38793	1443	958	485	1410	1037	373	750	433	317	1317	839	478
Atrn Chr2:130745415-130872253 FOR (126.8 kbp)	Atrn	2	130745415	130872253	5.11268e-08	4.91109	2505	2112	393	2378	2038	340	1644	1282	362	2477	2018	459
mt-Nd2 ChrMT:914-4951 FOR (4 kbp)	mt-Nd2	MT	914	4951	5.17119e-08	0.235556	29221	257	28964	28582	62	28520	22392	66	22326	35461	117	35344
Ube3b Chr5:114515668-114559230 FOR (43.5 kbp)	Ube3b	5	114515668	114559230	5.20393e-08	4.58126	3036	2628	408	2602	2237	365	1510	1306	204	2623	2071	552
Samd4 Chr14:47117311-47343272 FOR (225.9 kbp)	Samd4	14	47117311	47343272	5.34696e-08	3.13285	7368	5939	1429	7086	5618	1468	4453	3445	1008	7223	5525	1698
Sertad3 Chr7:27170193-27176789 FOR (6.5 kbp)	Sertad3	7	27170193	27176789	5.38065e-08	15.1724	444	183	261	385	138	247	274	54	220	329	88	241
Dhx32 Chr7:133322671-133387455 REV (64.7 kbp)	Dhx32	7	133322671	133387455	5.38703e-08	5.49442	2106	1819	287	1926	1631	295	1197	947	250	1899	1532	367
4930432B10Rik Chr10:11120534-11159965 REV (39.4 kbp)	4930432B10Rik	10	11120534	11159965	5.50942e-08	-10.3988	1062	564	498	1048	543	505	606	349	257	805	538	267
Fam89a Chr8:125466996-125481571 REV (14.5 kbp)	Fam89a	8	125466996	125481571	5.55695e-08	11.8477	871	569	302	683	413	270	391	228	163	725	345	380
[truncated: 53,945 more rows]

## Sheet: NaiveTet1 3cDKO_vs_NaiveWT
List of differentially methylated loci between Naïve WT and Tet1/3 cDKO CD8 T cells
[truncated: 54,668 more rows]
