# Supplementary material for: Developmental epigenetic programming by Tet1/3 determines peripheral CD8 T cell fate
Source: EMBO Rep. 2025 Apr 2;26(10):2494–518. doi: 10.1038/s44319-025-00439-z (PMC12116802; doi:10.1038/s44319-025-00439-z)
Supplement: Supplementary file 7 — Figure EV Source Data [file 44319_2025_439_MOESM7_ESM.zip]

Archive with 10 entries (10 files):
- EMBOR-2025-FigureEV1_Source_Data.xlsx
- __MACOSX/._EMBOR-2025-FigureEV1_Source_Data.xlsx
- EMBOR-2025-Figure EV2_Source_Data.xlsx
- __MACOSX/._EMBOR-2025-Figure EV2_Source_Data.xlsx
- EMBOR-2025-Figure EV3_Source_Data.xlsx
- __MACOSX/._EMBOR-2025-Figure EV3_Source_Data.xlsx
- EMBOR-2025-Figure EV5_Source_Data.xlsx
- __MACOSX/._EMBOR-2025-Figure EV5_Source_Data.xlsx
- EMBOR-2025-Figure EV6_Source_Data.xlsx
- __MACOSX/._EMBOR-2025-Figure EV6_Source_Data.xlsx
