# Supplementary material for: Developmental epigenetic programming by Tet1/3 determines peripheral CD8 T cell fate
Source: EMBO Rep. 2025 Apr 2;26(10):2494–518. doi: 10.1038/s44319-025-00439-z (PMC12116802; doi:10.1038/s44319-025-00439-z)
Supplement: Supplementary file 7 — Figure EV Source Data [file 44319_2025_439_MOESM7_ESM.zip › EMBOR-2025-FigureEV1_Source_Data.xlsx]

## Sheet: Fig.EV1
Fig.EV1A	WT						Tet1/3cDKO
# CD8s	19.0769	17.312	21.1777	30.1664	15.2163		18.8266	17.8427	18.8078	20.7729	17.3365	28.388	25.5717	22.3543
Fig.EV1B	WT				Tet1/3cDKO
LN	89.8	89.7	90.2		86.3	87.4	86.7
MLN	90.1	90.6	88.2		87.8	88.9	89.2
Spleen	84.4	85.5	84.9		81.5	82.9	81.3
Fig.EV1C	WT				Tet1/3cDKO
	0.843154	1	0.361704		0.478006	0.460465
Fig.EV1D	WT					Tet1/3cDKO
%GP276	5.99	8.38	6			5.99	4.1	3.58	5.09	4.79
%NP396	22.3	25.5	21.9	26.7		19.5	20.2	14.7	20.2	22.4
#GP276 (x10^5)	6.34	10.1	14.2			6.59	20	26.2
#NP396 (x10^5)	23.8	28.6	54	123		67.5	69	54.9
Fig.EV1E
GP276	WT					Tet1/3cDKO
%SLEC	44.4	40.1	63.9			71.9	68.9	76.7	72.7	76.4
%MPEC	7.43	6.99	5.24			6.56	6.53	4.52	5.03	5.55
#SLEC (x10^6)	2.81	4.07	9.04			4.53	15.3	19
#MPEC (x10^6)	0.491	0.714	0.747			0.437	0.937	1.33
NP396	WT					Tet1/3cDKO
%SLEC	52.7	50.2	65.5	72.5		70.7	77.3	81.7	80.5	86.1
%MPEC	3.95	4.85	3.7	2.44		4.04	3.03	1.9	2.36	1.17
#SLEC (x10^6)	12.6	14.3	35.4	89		52.1	56.3	44.2
#MPEC (x10^6)	0.937	1.43	2.04	3.07		2.16	1.33	1.26
Fig.EV1F	WT				Tet1/3cDKO
	32511500	1.38324e+07	1.14358e+07		3.79961e+06	5.642e+07	3.83327e+07
Fig.S1G	WT					Tet1/3cDKO
#GP33+ (x10^4)	8.04	16.9	13.7	15.5		7.23	2.38	3.48	2.56	1.95	1.96
Fig.EV1H	WT											Tet1/3cDKO
%TEM	44.3	46.4	40.6	31.9	29.7	34.9	49.4	35.5	31.4	54.9		51.2	50.9	50.8	53.8	53.7	59.5	64.4	64.3	60.7
%TCM	12.6	11.9	15.9	12.4	23.1	11.8	8.06	22.6	27	13		9.68	10.2	10.9	14.2	13.3	8.49	12.1	12.2	13.4
#TEM (x10^6)	21.1	21.9	15	13.8	3.69	11.7	25.8	4.14	3.95	15.6		15.2	11.5	16.2	11.2	13.1	12.5	26.7	39.9	18.3
#TCM (x10^6)	6.02	5.59	5.86	5.35	2.86	3.96	4.22	2.63	3.4	3.7		2.9	2.31	3.47	2.93	3.25	1.77	5.04	7.57	4.04
