# Supplementary material for: Developmental epigenetic programming by Tet1/3 determines peripheral CD8 T cell fate
Source: EMBO Rep. 2025 Apr 2;26(10):2494–518. doi: 10.1038/s44319-025-00439-z (PMC12116802; doi:10.1038/s44319-025-00439-z)
Supplement: Supplementary file 7 — Figure EV Source Data [file 44319_2025_439_MOESM7_ESM.zip › EMBOR-2025-Figure EV2_Source_Data.xlsx]

## Sheet: Fig.EV2
Fig.EV2A	WT						Tet1/3cDKO
	98.1	98.5	99.1	98.5	99.1		98.6	99.3	99.2	99.2	99.3
Fig.EV2B	WT							Tet1/3cDKO
8dpi	4480	4456	4554	3659	2832	3263		5501	4372	4426	3475	2658	3181
10dpi	3276	4186	2454	1317	1532	1607		2466	4839	2399	1050	1294	1695
Fig.EV2C	WT				Tet1/3cDKO
Day 5	0.0525	0.0966	0.0624		0.0632621	0.0688092	0.0472689	0.0472689
Day 8	1.136	6.443	6.24575		1.23657	5.24483	4.66332	4.66332
Day 10	0.4875	0.82875	0.965		1.26213	0.729228	0.661603	0.661603
Day 14	0.017088	0.0265132	0.011023		0.0478673	0.0248246	0.0227494	0.0227494
Fig.EV2D	WT				Tet1/3cDKO
Day 5	34.8	52.9	55.6		31.3	22.5	56.2
Day 8	65.2	69.5	68.2		76.5	79.5	80.2
Day 10	52.2	84.3	76.9		80.9	91.7	86.3
	WT				Tet1/3cDKO
Day 5	0.0175	0.0483	0.0336		0.0199	0.0151	0.0251
Day 8	0.724	4.42	4.1495		0.947373	4.14289	3.7253
Day 10	0.236	0.585	0.676		1.03	0.668	0.535
Fig.EV2E	WT									Tet1/3cDKO
%TEM	60.6	56.1	51.2	46	41.3	61.5	66.8	68.9		80.7	76.6	67.7	70.3	57.3	73	76	75.4
%TCM	13.3	14.6	21.3	19.2	26.3	4.59	3.57	3.07		4.21	5.01	9.94	7.2	14.8	1.72	1.8	2.54
#TEM (x10^5)	11.1	3.02	13	5.7	1.39	0.636	0.185	0.477		13.3	4.63	16.7	7.84	2.5	1.2	2.92	9.28
#TCM (x10^5)	2.43	0.772	5.43	2.36	0.882	0.0171	0.0238	0.134		0.692	0.305	2.46	0.811	0.624	0.0284	0.0695	0.315
Fig.EV2F	WT						Tet1/3cDKO
TEM	9934	8063	7556	5588	5952		9766	8282	7750	5994	6748
TCM	5893	5162	3494	3624	2891		5881	5439	4697	3907	4171
