# Supplementary material for: Developmental epigenetic programming by Tet1/3 determines peripheral CD8 T cell fate
Source: EMBO Rep. 2025 Apr 2;26(10):2494–518. doi: 10.1038/s44319-025-00439-z (PMC12116802; doi:10.1038/s44319-025-00439-z)
Supplement: Supplementary file 7 — Figure EV Source Data [file 44319_2025_439_MOESM7_ESM.zip › EMBOR-2025-Figure EV3_Source_Data.xlsx]

## Sheet: Fig.EV3
Fig.EV3A	WT				Tet1/3cDKO
DMSO	1.78	0.82	1.62		0.75	1.36	1.64
100nM	37.5	17.6	21.9		10.9	7.1	10.3
1uM	47.1	41.6	30.9		12	16.8	11.9
	WT				Tet1/3cDKO
DMSO	2522	1866	2402		2054	2525	2298
100nM	5330	4182	4593		3746	3253	3696
1uM	5948	5718	5121		3751	4190	3663
Fig.EV3B	WT				Tet1/3cDKO
DMSO	6734	7884	7318		8061	8468	7972
100nM	16196	17898	17722		16893	16632	16194
1uM	16982	17404	17532		16999	16806	16857
Fig.EV3D	WT				Tet1/3cDKO
Exp1		p-ERK 42	p-ERK 44	actin
	WT 0	71170.7	5697.75	101894
	DKO 0	138617	14436.1	42014.9
	WT 15	58445.8	3206.66	14293.3
	DKO 15	60141.3	3935.68	56706.5
Exp2		p-ERK 42	p-ERK 44	actin
	WT 0	17932.9	114.849	163876
	DKO 0	17769.6	122.192	155151
	WT 15	27747.3	1299.13	135437
	DKO 15	54314.2	10811	116364
Exp3		p-ERK 42	p-ERK 44	actin
	WT 0	200205	3112.49	87853.1
	DKO 0	184965	3644.56	80241.5
	WT 15	202858	13472.9	18625.1
	DKO 15	217812	17637.8	24268.8
Normalized values
	WT				DKO
0min pERK1	1	1	1		6.14457	1.12377	1.28202
0min pERK2	1	1	1		4.72347	1.04662	1.01152
10min pERK1	1	1	1		0.309361	9.68564	1.0047
10min pERK2	1	1	1		0.259369	2.27829	0.824024
Fig.EV3E
ELISA pg/mL
	WT					Tet3cKO
48hrs	2642.65	2334.01	2186.29	2020.98		257.349	202.046	200.227
Fig.EV3F	WT					Tet3cKO
%CD8aloCD11ahi	63.9	78	91.2	67.8		80.1	84	91.8	88.6
# (x10^7) CD8aloCD11ahi	1.19499	4.5954	5.67922	1.6341		1.93125	1.77319	4.995	3.31335
Fig.EV3G	WT					Tet3cKO
%GP33	7.12	8.03	8.25	6.09		6.51	5.97	6.47	7.82
#GP33 (x10^6)	0.8418	3.67425	4.71068	1.014		1.25625	1.06575	3.24675	2.59695
Fig.EV3H	WT					Tet3cKO
%SLEC (of GP33+)	71.2	77.8	79.9	76.6		76.1	82.5	86.1	86.9
%MPEC (of GP33+)	4.92	4.6	3.23	5.97		4.49	3	2.7	2.42
#SLEC (x10^5)	6.039	28.4625	37.4213	7.8		9.5625	8.82	27.8888	22.686
#MPEC (x10^5)	0.4209	1.70775	1.49685	0.585		0.5625	0.312375	0.874125	0.62685
Fig.EV3I	WT											Tet3cKO
% SLECs	76.5	83.1	81.6	81.6	62.3	71.3	74.9	62.2				83.9	86.4	85.3	83.1	86.5	80.9	72.3	76.4	81	80.2
% MPECs	4.73	2.72	2.94	1.92	9.68	8.35	6.53	11.6				2.32	0.71	1.02	1.95	0.5	2.23	7.51	5.69	4.08	5.11
%TEM	43.4	48	44.4	41.4	34.7	42.3	47.6	44.7	45.6	44		46	37.9	37.3	38.5	37	32.8	52.5	52.8	53.6	53.8
%TCM	6.08	4.22	5.06	4.63	7.75	9.37	14.5	10.6	10.4	18.2		5.18	5.78	4.63	7.02	5.52	8.54	9.89	9.27	7.3	6.93
