# Supplementary material for: Developmental epigenetic programming by Tet1/3 determines peripheral CD8 T cell fate
Source: EMBO Rep. 2025 Apr 2;26(10):2494–518. doi: 10.1038/s44319-025-00439-z (PMC12116802; doi:10.1038/s44319-025-00439-z)
Supplement: Supplementary file 7 — Figure EV Source Data [file 44319_2025_439_MOESM7_ESM.zip › EMBOR-2025-Figure EV5_Source_Data.xlsx]

## Sheet: Fig.EV5
Fig EV5C
	Rel.Exp (HPRT)		Normalized to WT littermate pair
Itk	WT	DKO	WT	DKO
	3.86709	2.71613	1	0.70237
	2.78456	2.06738	1	0.742444
	7.4334	4.97351	1	0.669076
	4.31346	3.1977	1	0.741332
Cd3e	5.48627	4.07609	1	0.742961
	4.93781	4.76504	1	0.965012
	16.3357	11.0909	1	0.678936
	5.68598	2.93814	1	0.516734
Fyn	8.01035	6.43504	1	0.80334
	7.85698	5.96566	1	0.759281
	19.2377	17.7089	1	0.920532
	14.127	8.38114	1	0.593271
Tcf7
	1.48823	1.37312	1	0.922653
	1.81019	1.26179	1	0.697051
	10.7835	5.95812	1	0.55252
	2.16642	2.26195	1	1.04409
Lef1
	0.426078	0.489322	1	1.14843
	0.503149	0.432226	1	0.859042
	3.08325	2.08623	1	0.676632
	1.06119	0.733147	1	0.690873
Fig EV5D
	WT				DKO
	6870	6977	6905		5666	5542	5617	5544	5388
