# Supplementary material for: Developmental epigenetic programming by Tet1/3 determines peripheral CD8 T cell fate
Source: EMBO Rep. 2025 Apr 2;26(10):2494–518. doi: 10.1038/s44319-025-00439-z (PMC12116802; doi:10.1038/s44319-025-00439-z)
Supplement: Supplementary file 7 — Figure EV Source Data [file 44319_2025_439_MOESM7_ESM.zip › EMBOR-2025-Figure EV6_Source_Data.xlsx]

## Sheet: Fig.EV6
Fig.EV6A	E8i-WT			E8i-Tet1/3cDKO
CD4+CD8+	394	359		352
Mature CD4+	450	443		428
Mature CD8+	505	451		1137
Fig.EV6C
Tet1	Rorc-WT		RorcCreTet1/3		E8i-WT	E8iCre-Tet1/3
Relative Expression (to CD8a)	0.612985		0.0697829		2.90159	0.189339
Fold change	1		0.113841		1	0.0652536
Tet3	Rorc-WT		RorcCreTet1/3		E8i-WT	E8iCre-Tet1/3
Relative Expression (to CD8a)	0.703907		0.0160902		0.671466	0.046575
Fold change	1		0.0228584		1	0.0693631
Fig.EV6E	E8i-WT								E8i-Tet1/3cDKO
CD8	38.7	34.5	33.6	33.5	32.8	39.7	33.2		35.9	42.8	33.2	36.7	30.9	35.3	31.6
CD4	56.3	60.5	61.7	60.6	61.7	53.9	62.6		58.6	54.8	61.6	56.7	64.8	59.3	63.8
Fig.EV6F	E8i-WT								E8i-Tet1/3cDKO
Naive	79.8	76.5	82.3	76.9	76.4	71.9	67.3		68.7	74.4	62.1	74.2	80.8	69.3	74.5	67.3	59.4
Fig.EV6G	E8i-WT			E8i-Tet1/3cDKO
%GP-33+	2.86	1.6		1.43	2.73	2.01
Fig.EV6H					E8i-Tet1/3cDKO
TEM	70.6	63.2	71.9		62.3	67.6	77.6	63.6
TCM	4.58	4.44	4.4		5.41	4.44	2.56	6.32
Fig.EV6I	E8i-WT						E8i-Tet1/3cDKO
Tbet MFI of TEM	1703	1760	1803	1975	1819		1671	1977	1905	1952
Tbet MFI of TCM	975	1014	1168	1174	1016		965	1197	1242	1104
Fig.EV6J
	Relative expression to HPRT
	E8i-WT					E8i-Tet1/3cDKO
	Exp1		Exp2			Exp1		Exp2
	WT1	WT2	WT1	WT2		DKO1	DKO2	DKO1	DKO2
Fyn	34.708	39.4733	8.88551	3.5408		36.4142	46.5882	4.44233	3.68055
Itk	21.0878	23.5165	14.7699	23.1116		17.6872	23.338	16.7736	21.8031
Tcf7	35.7947	25.3137	23.1389	5.54386		31.1521	28.8816	6.53717	3.73281
Lef1	29.4325	10.7187	31.889	10.9252		21.2233	14.6934	12.4954	6.94127
Cd3e	70.4312	21.4341	85.5616	47.5089		71.5326	40.0241	49.6031	43.9513
	Fold change (to WT)
Fyn	1	1	1	1		1.04916	1.18025	0.499952	1.03947
Itk	1	1	1	1		0.838744	0.992409	1.13566	0.943385
Tcf7	1	1	1	1		0.870299	1.14095	0.282518	0.673324
Lef1	1	1	1	1		0.721084	1.37083	0.391839	0.635343
Cd3e	1	1	1	1		1.01564	1.86731	0.579736	0.925117
Fig.EV6K
TCRb MFI
WT	8784	8964	8143	9089
Tet1/3cDKO	6862	6197	6398	6216	6266	6155
WT	2109	2191	2395	2357
E8iCre Tet1/3 cDKO	2253	2181	2014	2489
Fig.EV6L
CD3eMFI
WT	1482	1684	1491	1690
Tet1/3cDKO	1252	1209	1253	1237
WT	625	659	731	737	681
E8iCre Tet1/3 cDKO	647	613	840
