# Supplementary material for: Developmental epigenetic programming by Tet1/3 determines peripheral CD8 T cell fate
Source: EMBO Rep. 2025 Apr 2;26(10):2494–518. doi: 10.1038/s44319-025-00439-z (PMC12116802; doi:10.1038/s44319-025-00439-z)
Supplement: Supplementary file 8 — Source data Fig. 1 [file 44319_2025_439_MOESM8_ESM.xlsx]

## Sheet: Fig.2
Fig.2B	WT									Tet1/3cDKO
%SLEC	39.2	36.2	33.7	27.4	28.7	73.3	76.9	62.7		60.2	56.3	50.7	49.1	43.4	79.7	77.6	70.1
%MPEC	33.8	42.4	41.5	41	47.5	70.1297	68.2819	61.6825		14.8	20.4	22.6	20	29.5	6.3	5.02	3.46
#SLEC (x10^5)	1.6104	2.5545	0.693	0.2015	0.41325	2.31				2.743	4.16514	1.40476	0.954715	2.00622	6.77539
#MPEC (x10^5)	1.91235	3.8645	1.197	0.013206	0.0158175	0.144144				0.997453	1.67687	0.936506	0.0756	0.125389	0.33877
Fig.2C	WT						Tet1/3cDKO
%TEM (of CD8aloCD11ahi)	49.4	61	56.3	48.8	49.6		54.2	71.6	62	51.7	50.4
%TCM (of CD8aloCD11ahi)	22.7	15.5	13.3	22.5	18.6		23.1	13.1	15.2	26.3	22.6
#TEM (x10^5)	2.15126	1.67431	2.57634	2.45247	2.89181		1.89817	2.12006	2.4186	1.82509	2.80418
#TCM (x10^5)	0.852	0.35685	0.531	0.96	0.885		0.69225	0.3294	0.48675	0.768	1.0325
Fig.2D	WT						Tet1/3cDKO
%CD8aloCD11ahi	98.7	99.8	99.6	99.6	99.6		97.6	99.6	99.2	99.1	99.3
#CD8+(x10^5)	4.36578	2.73978	4.52174	5.019	5.78362		2.982	2.4888	3.2745	2.976	4.64625
Fig.2E	WT									Tet1/3cDKO
DMSO	0	1.31	12	1.11	1.14					1.44	0.59	6.45	0.59	0.6
1uM	13.6	69.8	20.6	23	36.7	28.6				7.82	55.1	13.6	15	26.5	14.3
	WT									Tet1/3cDKO
DMSO	32438	31795	24642	24857						31055	30114	25093	23339
1uM	26305	63019	29492	51518	38009	35245				31198	21918	26530	61693	30585	37769
Fig.2F	WT									Tet1/3cDKO
DMSO	5	6.64	6.9	5.94	8.1	7.12				7.42	2.2	2.46	2.47	4.09	3.78
1uM	7.14	14.2	43.4	19.7	18.8	32				4.76	4.34	26.1	8.44	7.68	12.7
	WT									Tet1/3cDKO
DMSO	1519	1816	2131	1858	1844	1845				1705	1706	2133	1713	1699	1755
1uM	1564	2059	2634	2164	2191	2425				2092	1947	2537	1966	2004	2353
