# Supplementary material for: Developmental epigenetic programming by Tet1/3 determines peripheral CD8 T cell fate
Source: EMBO Rep. 2025 Apr 2;26(10):2494–518. doi: 10.1038/s44319-025-00439-z (PMC12116802; doi:10.1038/s44319-025-00439-z)
Supplement: Supplementary file 9 — Source data Fig. 2 [file 44319_2025_439_MOESM9_ESM.xlsx]

## Sheet: Fig.1
Fig.1A	WT												Tet1/3cDKO
%CD8aloCD11ahi	83.1	85.5	87.9	77.6	76.4	84.8	71.1	81.4	74.9	80.7	75.9		84.9	86	93.4	91.7	86.9	87.9	90.9	82.4	86.5	78.9
# (x10^7) CD8aloCD11ahi	1.1625	2.17607	2.84337	1.02191	1.09918	2.15433							1.46475	1.45738	3.48401	4.90252	3.3143	4.32022	2.59967
Fig.1B	WT												Tet1/3cDKO
%SLEC	61.2	67.1	67.5	50.8	51.4	69.9	39.5	41.5	35.6	41.2	25.9		71.2	71.6	83.3	80	75.3	78.6	72.3	58.9	66.5	50.3
%MPEC	10.2	8.69	8.52	15.8	13.3	7.51	28.9	16.4	22.6	18.8	23.1		11.5	12.1	7.03	7.55	9.77	8.36	12.7	18.1	15.3	25
#SLEC (x10^6)	7.1025	14.5448	19.1762	5.18	5.65	15.1							10.4044	10.4241	28.9617	39.1395	24.9	34	18.8
#MPEC (x10^6)	1.185	1.8942	2.4334	1.61	1.46	1.62							1.68562	1.76887	2.45171	3.69203	3.24	3.6	3.29
Fig.1C	WT												Tet1/3cDKO
%GP33	4.29	4.45	4.05	4.92	5.2	3.53	3.57	4.66	4.54	4.89	4.51		2.16	1.65	1.21	1.47	3.28	2.49	3.11	2.14	4.09	1.91
#GP33 (x10^5)	5.7	9.922	9.91875	5.04	5.71	7.63							2.79	2.225	4.0145	6.0525	11	10.7	8.1
Fig.1D	WT											Tet1/3cDKO
%SLEC (of GP33+)	52.3	45.8	59.8	76	53.8	15.5	37.4	36.5	39.1	30.7		67.7	76.5	79.3	71.1	78.2	70.5	73.5	60.5
%MPEC (of GP33+)	6.77	5.64	6.37	4.29	18.3	27.8	18.3	20.4	16.2	16.9		7.19	5.34	3.31	6.27	4.54	6.18	3.98	6.92
#SLEC (x10^5)	2.63	2.64	4.56									8.29	8.49	5.79
#MPEC (x10^5)	0.339	0.328	0.487									0.594	0.369	0.526
Fig.1E
%TEM	61	52.4	45.2	49.2		61.6	57	61.1	60.1	62.1	57.5
%TCM	19.5	30	36.1	29.7		17.6	22.3	23.3	22.1	24.8	18.8
#TEM (x10^4)	4.77	9.27	6.13	7.76		4.58	1.36	2.14	1.57	1.23	1.12
#TCM (x10^4)	1.56	5.14	5.19	4.53		1.33	0.544	0.804	0.585	0.478	0.373
