# Supplementary material for: Developmental epigenetic programming by Tet1/3 determines peripheral CD8 T cell fate
Source: EMBO Rep. 2025 Apr 2;26(10):2494–518. doi: 10.1038/s44319-025-00439-z (PMC12116802; doi:10.1038/s44319-025-00439-z)
Supplement: Supplementary file 10 — Source data Fig. 3 [file 44319_2025_439_MOESM10_ESM.xlsx]

## Sheet: Fig.3
Fig.3A	WT				Tet1/3cDKO
CD69 MFI	6883	6981	8750		7694	7882	6444
Fig.3C
ELISA, pg/ml	WT					Tet1/3cDKO
18hrs	755	690	809	717		371	322	413	342
48hrs	10033	8686	9269			4894	4456	4537	4120
72hrs	10776	9559	7663	7157		3230	3971	3640	3783
Fig.3D	WT				Tet1/3cDKO
IL2%	13.2	11.4	13.7		3.62	5.07	4.69
IL2 gMFI	1260	1208	1307		1022	1043	1055
IL2 gMFI (of IL-2+)	2950	2875	3057		2701	3029	2896
Relative expression (to HPRT)
Fig.3E	WT			Tet1/3cDKO
4hrs	1.1	0.75		0.51	0.23
8hrs	3.31	2.63		2.82	2.78
18hrs	1.45	3.14		0.71	0.27
48hrs	4.56	6.43		1.44	3.42
72hrs	12.97	10.12		4.28	3.52
Fig.3F
ELISA, pg/mL	WT									Tet1/3cDKO
unstimulated	-8.59091	-9.08182	-9.17273	-5.04545	-8.28182	-9.17273	-8.75455	-7.51818		-7.15455	-7.19091	-9.02727	-8.77273	-8.51818	-9.62727	-9.22727	-9.80909
PMA	56.2364	48.0182	57.2909	65	66.7091	70.8909	81.5091	63.1454		56.7818	57.6182	58.3454	67.2909	63.8	57.4727	62.0545	51.9455
Fig.3G
ELISA, pg/mL	WT					Tet1/3cDKO
DMSO	-1.34783	3.46377	-3.17391	-2.10145		3.28986	-2.65217	-3.63768	-0.855073
100nM	11010.9	10354.3	9397.83	9331.16		7625.36	8516.67	7951.45	8067.39
1uM	12708	12028.3	12821	12238.4		9150	9068.84	9170.29	9064.49
Fig.3H
ELISA, pg/mL	WT					Tet1/3cDKO
DMSO	231	145.75	246.75	398.25		104.25	150.25	119.5	1.25
100nM	7700	9700	7900	17750		19500	16575	14325	10125
1uM	3700	4700	6125	11100		17500	18600	10325	9075
Fig.3I	WT				Tet1/3cDKO
DMSO	3631	3697	3806		3529	3728	3678
100nM	9378	9008	8666		7578	7118	7729
1uM	11715	10399	10478		7944	7041	7860
Fig.3J	WT				Tet1/3cDKO
DMSO	4289	4284	4249		4376	4481	4560
100ng/mL	19015	18586	18267		14936	14692	15525
1000ng/mL	17336	17616	16699		14620	14970	14708
Fig.3K	WT				Tet1/3cDKO
	%				%
anti-CD3e, ng/mL
100	37.6	28	30.7		34.6	10.9	11.5
50	16.5	14.1	17.2		5.11	7.53	6.17
20	12.6	8.38	10.3		5.21	5.24	5.66
10	5.93	5.98	6.32		3.44	2.69	2.65
