# Supplementary material for: Developmental epigenetic programming by Tet1/3 determines peripheral CD8 T cell fate
Source: EMBO Rep. 2025 Apr 2;26(10):2494–518. doi: 10.1038/s44319-025-00439-z (PMC12116802; doi:10.1038/s44319-025-00439-z)
Supplement: Supplementary file 11 — Source data Fig. 5 [file 44319_2025_439_MOESM11_ESM.xlsx]

## Sheet: Fig. 5J
	Increased methylated in DKO	Reduced methylation in DKO
Promoter	28	13
Intragenic	2	2
Intergenic	0	1
Promoter	1394	423
Intragenic	950	193
Intergenic	459	119
