# Supplementary material for: Developmental epigenetic programming by Tet1/3 determines peripheral CD8 T cell fate
Source: EMBO Rep. 2025 Apr 2;26(10):2494–518. doi: 10.1038/s44319-025-00439-z (PMC12116802; doi:10.1038/s44319-025-00439-z)
Supplement: Supplementary file 12 — Source data Fig. 6 [file 44319_2025_439_MOESM12_ESM.xlsx]

## Sheet: Fig.6
Fig.6A	E8i-WT						E8i-Tet1/3cDKO
IL2%	50.6	50.7	50	52.3	50.3		51.2	51.6	50.7	44.8	54.7
IL2 gMFI	2176	2160	2152	2196	2151		2150	2162	2170	2077	2198
Fig.6B	E8i-WT					E8i-Tet1/3cDKO
%CD8aloCD11ahi	98.3	99	99.1	99.1		98.7	99.4	98.7	98.6
# (x10^6) CD8aloCD11ahi	2.511	9.65827	5.50537	7.32225		1.21965	7.68075	3.0616	3.9216
Fig.6C	E8i-WT					E8i-Tet1/3cDKO
%SLEC	62.5	59.7	66.1	62.6		59.4	63.7	60.8	66
%MPEC	6.27	9.3	7.05	8.7		8.24	6.66	7.93	6.27
#SLEC (x10^6)	1.56705	5.76443	3.63563	4.5825		0.72615	4.8906	1.8601	2.5878
#MPEC (x10^6)	0.157635	0.898385	0.3878	0.63765		0.10058	0.511005	0.242525	0.24567
Fig.6D	E8i-WT										E8i-Tet1/3cDKO
DMSO	0.28	0.32	0.26	0.28	0.23	0.34					0.22	0.17	0.23	0.34	0.37	0.29
100nM	11.5	11.7	11.9	19.2	20.2	22.9					14	13.4	13.9	14.1	15.2	15.4
1uM	10.7	12	10.9	16.7	20.7	25.9					14	12.4	12.1	14.5	14.7	14.7
	E8i-WT										E8i-Tet1/3cDKO
DMSO	1918	1809	1521	1500	1915	2011					2481	1509	2246	1596	2123	2175
100nM	7321	7776	14049	13208	12491	12777					14131	12289	12016	12222	14634	13990
1uM	7229	7269	13796	13716	16272	12941					13903	12950	12314	12354	13355	14121
Fig.6E	E8i-WT						E8i-Tet1/3cDKO
%GP33	6.14	1.86	3.5	3.66	3.9		4.4	3.53	3.1	2.26
#GP33 (x10^5)	7.21375	2.955	4.256	3.0305	5.1315		4.27775	3.419	4.173	2.257
Fig.6F	E8i-WT						E8i-Tet1/3cDKO
%TEM	33.3	49.2	41.4	39.1	26.5		27.4	40.6	43.1	40.6
%TCM	42.2	27.5	37.3	39.7	53.9		48.8	37.2	34	39.1
#TEM (x10^5)	2.388	1.43318	1.748	1.20175	1.3995		1.14475	1.38075	1.7655	0.915
#TCM (x10^5)	3.03475	0.79785	1.596	1.09725	2.799		2.0485	1.24925	1.4445	0.854
Fig.6G
ELISA	Conc/25ng DNA		Conc/ug DNA		Average
	Tech Rep1	Tech Rep2	Tech Rep1	Tech Rep2
CD8 SP WT M1	0.193105	0.180457	7.21829	7.72419	7.47124
CD8 SP WT M2	0.253829	0.255962	10.2385	10.1531	10.1958
CD8 SP WT M3	0.212076	0.260381	10.4152	8.48305	9.44914
RorcCre Tet1/3 M1	0.105943	0.104648	4.1859	4.23771	4.21181
RorcCre Tet1/3 M2	0.1416	0.1272	5.088	5.664	5.376
RorcCre Tet1/3 M3	0.106324	0.114781	4.59124	4.25295	4.4221
E8iCre Tet1/3 M1	0.272267	0.212686	8.50743	10.8907	9.69905
E8iCre Tet1/3 M2	0.265333	0.220152	8.8061	10.6133	9.70971
E8iCre Tet1/3 M3	0.18739	0.140838	5.63352	7.49562	6.56457
DP WT M1	0.100762	0.0952	3.808	4.03048	3.91924
DP WT M2	0.0794286	0.0775238	3.10095	3.17714	3.13905
DP WT M3	0.085981	0.115162	4.60648	3.43924	4.02286
